# Supplementary material for: Genomic architecture of adaptive radiation and hybridization in Alpine whitefish
Source: Nat Commun. 2022 Aug 2;13:4479. doi: 10.1038/s41467-022-32181-8 (PMC9345977; doi:10.1038/s41467-022-32181-8)
Supplement: Supplementary file 4 — Supplementary Data 2 [file 41467_2022_32181_MOESM4_ESM.xls]

## Sheet: FileS3
GO.ID	Term	Annotated	Significant	Expected	Rank in elim_fisher_P	weight_fisher_P	elim_fisher_P	class
GO:0098978	glutamatergic synapse	550	40	22.07	1	0.00024	0.00024	CC
GO:0150034	distal axon	354	29	14.21	18	0.00024	0.00943	CC
GO:0101031	chaperone complex	49	8	1.97	2	0.00068	0.00068	CC
GO:0005682	U5 snRNP	19	5	0.76	4	0.00075	0.00075	CC
GO:0034098	VCP-NPL4-UFD1 AAA ATPase complex	14	4	0.56	6	0.00187	0.00187	CC
GO:0099524	postsynaptic cytosol	14	4	0.56	7	0.00187	0.00187	CC
GO:0005912	adherens junction	208	18	8.35	8	0.0019	0.0019	CC
GO:0030425	dendrite	824	52	33.07	5	0.00274	0.00093	CC
GO:0005938	cell cortex	469	34	18.82	3	0.00301	0.00071	CC
GO:0005672	transcription factor TFIIA complex	17	4	0.68	10	0.00404	0.00404	CC
GO:0043204	perikaryon	173	15	6.94	11	0.00428	0.00428	CC
GO:0046540	U4/U6 x U5 tri-snRNP complex	30	5	1.2	13	0.00637	0.00637	CC
GO:0097431	mitotic spindle pole	31	5	1.24	14	0.00735	0.00735	CC
GO:0016272	prefoldin complex	20	4	0.8	15	0.00747	0.00747	CC
GO:0031901	early endosome membrane	86	9	3.45	16	0.00756	0.00756	CC
GO:0031094	platelet dense tubular network	11	3	0.44	17	0.00835	0.00835	CC
GO:0071565	nBAF complex	35	5	1.4	19	0.01231	0.01231	CC
GO:0044233	mitochondria-associated endoplasmic reticulum membrane	23	4	0.92	20	0.01241	0.01241	CC
GO:0017101	aminoacyl-tRNA synthetase multienzyme complex	13	3	0.52	21	0.01363	0.01363	CC
GO:0043034	costamere	24	4	0.96	22	0.01443	0.01443	CC
GO:0005886	plasma membrane	6797	312	272.75	9	0.0199	0.00311	CC
GO:0016342	catenin complex	15	3	0.6	24	0.02043	0.02043	CC
GO:0098690	glycinergic synapse	15	3	0.6	25	0.02043	0.02043	CC
GO:0098684	photoreceptor ribbon synapse	15	3	0.6	26	0.02043	0.02043	CC
GO:0031588	nucleotide-activated protein kinase complex	15	3	0.6	27	0.02043	0.02043	CC
GO:0016514	SWI/SNF complex	41	5	1.65	29	0.02336	0.02336	CC
GO:0090734	site of DNA damage	104	9	4.17	31	0.02404	0.02404	CC
GO:0099144	anchored component of synaptic membrane	16	3	0.64	32	0.02441	0.02441	CC
GO:0044327	dendritic spine head	16	3	0.64	33	0.02441	0.02441	CC
GO:0071564	npBAF complex	17	3	0.68	34	0.02877	0.02877	CC
GO:0032580	Golgi cisterna membrane	45	5	1.81	35	0.03345	0.03345	CC
GO:0022625	cytosolic large ribosomal subunit	19	3	0.76	36	0.03865	0.03865	CC
GO:0043202	lysosomal lumen	20	3	0.8	40	0.04415	0.04415	CC
GO:0005811	lipid droplet	136	10	5.46	42	0.04753	0.04753	CC
GO:0031252	cell leading edge	603	33	24.2	41	0.04875	0.04555	CC
GO:0032891	negative regulation of organic acid transport	31	9	1.28	4	2.9e-06	0.00047	BP
GO:0001973	G protein-coupled adenosine receptor signaling pathway	24	7	0.99	1	3.7e-05	3.7e-05	BP
GO:0099560	synaptic membrane adhesion	45	9	1.85	2	7.7e-05	7.7e-05	BP
GO:1903792	negative regulation of anion transport	32	7	1.32	113	0.00027	0.03556	BP
GO:0021517	ventral spinal cord development	144	16	5.93	71	0.0005	0.01776	BP
GO:0006171	cAMP biosynthetic process	20	5	0.82	5	0.00109	0.00109	BP
GO:1901160	primary amino compound metabolic process	20	5	0.82	6	0.00109	0.00109	BP
GO:0007156	homophilic cell adhesion via plasma membrane adhesion molecules	264	22	10.88	7	0.00146	0.00146	BP
GO:2000479	regulation of cAMP-dependent protein kinase activity	32	6	1.32	9	0.00174	0.00174	BP
GO:0010998	regulation of translational initiation by eIF2 alpha phosphorylation	14	4	0.58	10	0.00206	0.00206	BP
GO:0046501	protoporphyrinogen IX metabolic process	14	4	0.58	11	0.00206	0.00206	BP
GO:0046984	regulation of hemoglobin biosynthetic process	15	4	0.62	13	0.00272	0.00272	BP
GO:0097065	anterior head development	16	4	0.66	15	0.00351	0.00351	BP
GO:0046688	response to copper ion	50	7	2.06	17	0.0042	0.0042	BP
GO:0043383	negative T cell selection	17	4	0.7	18	0.00444	0.00444	BP
GO:0006491	N-glycan processing	27	5	1.11	19	0.00446	0.00446	BP
GO:0098974	postsynaptic actin cytoskeleton organization	18	4	0.74	21	0.00552	0.00552	BP
GO:0097164	ammonium ion metabolic process	29	5	1.2	23	0.00613	0.00613	BP
GO:0021871	forebrain regionalization	41	6	1.69	24	0.00632	0.00632	BP
GO:0051084	'de novo' posttranslational protein folding	41	6	1.69	25	0.00632	0.00632	BP
GO:0045761	regulation of adenylate cyclase activity	68	8	2.8	27	0.00671	0.00671	BP
GO:0048389	intermediate mesoderm development	10	3	0.41	28	0.00674	0.00674	BP
GO:0032224	positive regulation of synaptic transmission, cholinergic	10	3	0.41	29	0.00674	0.00674	BP
GO:0045922	negative regulation of fatty acid metabolic process	30	5	1.24	30	0.00711	0.00711	BP
GO:0035335	peptidyl-tyrosine dephosphorylation	230	18	9.48	31	0.00717	0.00717	BP
GO:0098926	postsynaptic signal transduction	69	8	2.84	32	0.00733	0.00733	BP
GO:0044062	regulation of excretion	44	6	1.81	34	0.00894	0.00894	BP
GO:1902001	fatty acid transmembrane transport	11	3	0.45	36	0.00898	0.00898	BP
GO:0006646	phosphatidylethanolamine biosynthetic process	11	3	0.45	37	0.00898	0.00898	BP
GO:0060872	semicircular canal development	58	7	2.39	38	0.00954	0.00954	BP
GO:0007131	reciprocal meiotic recombination	45	6	1.85	39	0.00997	0.00997	BP
GO:0070979	protein K11-linked ubiquitination	33	5	1.36	42	0.0107	0.0107	BP
GO:0035881	amacrine cell differentiation	22	4	0.91	48	0.01159	0.01159	BP
GO:2000320	negative regulation of T-helper 17 cell differentiation	12	3	0.49	49	0.01161	0.01161	BP
GO:1902514	regulation of calcium ion transmembrane transport via high voltage-gated calcium channel	12	3	0.49	50	0.01161	0.01161	BP
GO:1904377	positive regulation of protein localization to cell periphery	91	9	3.75	55	0.01269	0.01269	BP
GO:0007632	visual behavior	123	11	5.07	56	0.01283	0.01283	BP
GO:0060766	negative regulation of androgen receptor signaling pathway	23	4	0.95	57	0.01358	0.01358	BP
GO:0051894	positive regulation of focal adhesion assembly	35	5	1.44	58	0.01369	0.01369	BP
GO:0060710	chorio-allantoic fusion	13	3	0.54	60	0.01464	0.01464	BP
GO:0009826	unidimensional cell growth	13	3	0.54	61	0.01464	0.01464	BP
GO:0043547	positive regulation of GTPase activity	578	35	23.82	64	0.01552	0.01552	BP
GO:0070229	negative regulation of lymphocyte apoptotic process	24	4	0.99	65	0.01578	0.01578	BP
GO:0031290	retinal ganglion cell axon guidance	79	8	3.26	66	0.016	0.016	BP
GO:1900271	regulation of long-term synaptic potentiation	50	6	2.06	67	0.01636	0.01636	BP
GO:0034332	adherens junction organization	112	10	4.62	70	0.01737	0.01737	BP
GO:0035278	miRNA mediated inhibition of translation	14	3	0.58	72	0.01807	0.01807	BP
GO:1903358	regulation of Golgi organization	25	4	1.03	73	0.01818	0.01818	BP
GO:1901385	regulation of voltage-gated calcium channel activity	67	7	2.76	78	0.02012	0.02012	BP
GO:0032241	positive regulation of nucleobase-containing compound transport	15	3	0.62	81	0.02191	0.02191	BP
GO:0001881	receptor recycling	54	6	2.23	87	0.02318	0.02318	BP
GO:0060211	regulation of nuclear-transcribed mRNA poly(A) tail shortening	27	4	1.11	88	0.02365	0.02365	BP
GO:0008285	negative regulation of cell population proliferation	910	51	37.51	69	0.02467	0.01664	BP
GO:0060078	regulation of postsynaptic membrane potential	296	21	12.2	47	0.02558	0.01145	BP
GO:0001823	mesonephros development	166	12	6.84	141	0.02566	0.04239	BP
GO:0021799	cerebral cortex radially oriented cell migration	41	5	1.69	91	0.02584	0.02584	BP
GO:0051354	negative regulation of oxidoreductase activity	41	5	1.69	92	0.02584	0.02584	BP
GO:0007525	somatic muscle development	16	3	0.66	95	0.02616	0.02616	BP
GO:0097062	dendritic spine maintenance	16	3	0.66	96	0.02616	0.02616	BP
GO:0099509	regulation of presynaptic cytosolic calcium ion concentration	28	4	1.15	97	0.02672	0.02672	BP
GO:0032205	negative regulation of telomere maintenance	29	4	1.2	100	0.03001	0.03001	BP
GO:0022616	DNA strand elongation	29	4	1.2	101	0.03001	0.03001	BP
GO:0034114	regulation of heterotypic cell-cell adhesion	17	3	0.7	102	0.03081	0.03081	BP
GO:0016339	calcium-dependent cell-cell adhesion via plasma membrane cell adhesion molecules	59	6	2.43	110	0.03409	0.03409	BP
GO:0051567	histone H3-K9 methylation	38	5	1.57	77	0.0372	0.01914	BP
GO:0051220	cytoplasmic sequestering of protein	31	4	1.28	121	0.03728	0.03728	BP
GO:0030010	establishment of cell polarity	264	18	10.88	94	0.038	0.02595	BP
GO:0051148	negative regulation of muscle cell differentiation	77	7	3.17	123	0.03927	0.03927	BP
GO:0002902	regulation of B cell apoptotic process	19	3	0.78	128	0.04133	0.04133	BP
GO:0071361	cellular response to ethanol	19	3	0.78	129	0.04133	0.04133	BP
GO:0032757	positive regulation of interleukin-8 production	19	3	0.78	130	0.04133	0.04133	BP
GO:0071294	cellular response to zinc ion	19	3	0.78	131	0.04133	0.04133	BP
GO:0043485	endosome to pigment granule transport	19	3	0.78	132	0.04133	0.04133	BP
GO:0015816	glycine transport	19	3	0.78	133	0.04133	0.04133	BP
GO:0061050	regulation of cell growth involved in cardiac muscle cell development	19	3	0.78	134	0.04133	0.04133	BP
GO:0045324	late endosome to vacuole transport	19	3	0.78	135	0.04133	0.04133	BP
GO:0010463	mesenchymal cell proliferation	95	8	3.92	140	0.04234	0.04234	BP
GO:0051966	regulation of synaptic transmission, glutamatergic	131	10	5.4	144	0.04461	0.04461	BP
GO:0051353	positive regulation of oxidoreductase activity	63	6	2.6	145	0.04487	0.04487	BP
GO:0046320	regulation of fatty acid oxidation	33	4	1.36	148	0.04548	0.04548	BP
GO:0046677	response to antibiotic	114	9	4.7	149	0.04607	0.04607	BP
GO:0045778	positive regulation of ossification	80	7	3.3	151	0.04676	0.04676	BP
GO:0034629	cellular protein-containing complex localization	48	5	1.98	152	0.04679	0.04679	BP
GO:0006506	GPI anchor biosynthetic process	48	5	1.98	153	0.04679	0.04679	BP
GO:0048048	embryonic eye morphogenesis	97	8	4	154	0.04693	0.04693	BP
GO:0045655	regulation of monocyte differentiation	20	3	0.82	155	0.04718	0.04718	BP
GO:1905063	regulation of vascular associated smooth muscle cell differentiation	20	3	0.82	156	0.04718	0.04718	BP
GO:0031398	positive regulation of protein ubiquitination	151	11	6.22	161	0.04825	0.04825	BP
GO:0048736	appendage development	387	25	15.95	75	0.04937	0.01847	BP
GO:0031628	opioid receptor binding	25	6	1	1	0.00037	0.00037	MF
GO:0004016	adenylate cyclase activity	21	5	0.84	2	0.00121	0.00121	MF
GO:0001609	G protein-coupled adenosine receptor activity	10	3	0.4	3	0.0062	0.0062	MF
GO:0097110	scaffold protein binding	100	10	4	4	0.00673	0.00673	MF
GO:0060090	molecular adaptor activity	485	31	19.4	5	0.00733	0.00733	MF
GO:0004112	cyclic-nucleotide phosphodiesterase activity	75	8	3	6	0.01009	0.01009	MF
GO:0004725	protein tyrosine phosphatase activity	247	18	9.88	7	0.01079	0.01079	MF
GO:0051082	unfolded protein binding	196	15	7.84	9	0.01255	0.01255	MF
GO:0045296	cadherin binding	234	17	9.36	10	0.01334	0.01334	MF
GO:0004812	aminoacyl-tRNA ligase activity	82	8	3.28	12	0.01673	0.01673	MF
GO:0031072	heat shock protein binding	185	14	7.4	14	0.01697	0.01697	MF
GO:0044389	ubiquitin-like protein ligase binding	439	27	17.56	15	0.01852	0.01852	MF
GO:0016409	palmitoyltransferase activity	86	8	3.44	16	0.0217	0.0217	MF
GO:0043548	phosphatidylinositol 3-kinase binding	42	5	1.68	18	0.02535	0.02535	MF
GO:0035091	phosphatidylinositol binding	433	26	17.32	19	0.02666	0.02666	MF
GO:0016176	superoxide-generating NADPH oxidase activator activity	17	3	0.68	20	0.02853	0.02853	MF
GO:0035650	AP-1 adaptor complex binding	18	3	0.72	21	0.03325	0.03325	MF
GO:0032794	GTPase activating protein binding	31	4	1.24	23	0.03395	0.03395	MF
GO:0004869	cysteine-type endopeptidase inhibitor activity	61	6	2.44	24	0.03469	0.03469	MF
GO:0019900	kinase binding	1074	55	42.96	25	0.03655	0.03655	MF
GO:0004364	glutathione transferase activity	32	4	1.28	26	0.03761	0.03761	MF
GO:1990226	histone methyltransferase binding	19	3	0.76	27	0.03834	0.03834	MF
GO:0008179	adenylate cyclase binding	19	3	0.76	28	0.03834	0.03834	MF
GO:0016175	superoxide-generating NAD(P)H oxidase activity	19	3	0.76	29	0.03834	0.03834	MF
GO:0004674	protein serine/threonine kinase activity	622	34	24.88	30	0.04171	0.04171	MF
GO:0099589	serotonin receptor activity	48	5	1.92	31	0.04205	0.04205	MF
GO:0005509	calcium ion binding	1399	69	55.96	32	0.04205	0.04205	MF
GO:0001540	amyloid-beta binding	65	6	2.6	33	0.04523	0.04523	MF
GO:0005520	insulin-like growth factor binding	82	7	3.28	34	0.04578	0.04578	MF
GO:0008083	growth factor activity	274	17	10.96	35	0.04981	0.04981	MF
