# Supplementary material for: Genomic architecture of adaptive radiation and hybridization in Alpine whitefish
Source: Nat Commun. 2022 Aug 2;13:4479. doi: 10.1038/s41467-022-32181-8 (PMC9345977; doi:10.1038/s41467-022-32181-8)
Supplement: Supplementary file 5 — Supplementary Data 3 [file 41467_2022_32181_MOESM5_ESM.xlsx]

## Sheet: Sheet1
Term	Associated gene	Lakes found associated with	Protein sequence	Blast output
K07526	augustus_masked-PGA_scaffold11__203_contigs__length_63881516-processed-gene-394.0-mRNA-1	Neuchâtel	MDVRGDKHRVMDMHSQIFCPPARFDYQPHMGDEVCQVSAQQPVQIELLMRHHQLQSRLAT	#Select seq ref|XP_035653310.1| SLIT-ROBO Rho GTPase-activating protein 3-like isoform X7 [Oncorhynchus keta] Oncorhynchus keta 132 132 100% 8e-35 98.33% 480 XP_035653310.1
	aker-PGA_scaffold9__196_contigs__length_60468309-snap-gene-345.2-mRNA-1	Lucerne, Brienz, Walen	METQVSLLGTHQRQIRNQLVEQFKCLEQQSESRIQLLQDLQDFFRRKAEIQLEYSRSLEK	#Select seq ref|XP_029539089.1| SLIT-ROBO Rho GTPase-activating protein 3 isoform X1 [Oncorhynchus nerka] Oncorhynchus nerka 95.1 95.1 85% 6e-21 92.16% 1099 XP_029539089.1
				#Select seq ref|XP_036806249.1| SLIT-ROBO Rho GTPase-activating protein 3 isoform X3 [Oncorhynchus mykiss] Oncorhynchus mykiss 95.1 95.1 85% 6e-21 92.16% 1105 XP_036806249.1
	maker-PGA_scaffold18__164_contigs__length_59907985-snap-gene-193.27-mRNA-1	Lucerne	MDIRFMTAHSPLVTRSRIYGMNAVGESNNGPHSGVARAPSQGVTVRRESKDHATLSDIYL	N/A
K12959	maker-PGA_scaffold11__203_contigs__length_63881516-snap-gene-396.10-mRNA-1	Neuchâtel	MMRKTDPIETEIDLGDSDDEDLDADLYKDCEEPQLLWKAELGDRMDEEEAVSPLVDVSDT	#Select seq ref|XP_041748265.1| caveolin-2-like isoform X4 [Coregonus clupeaformis] Coregonus clupeaformis 119 119 100% 2e-32 100.00% 145 XP_041748265.1
				#Select seq ref|XP_041748263.1| caveolin-2-like isoform X2 [Coregonus clupeaformis] Coregonus clupeaformis 119 119 100% 2e-32 100.00% 169 XP_041748263.1
	maker-PGA_scaffold9__196_contigs__length_60468309-snap-gene-342.13-mRNA-1	Lucerne, Brienz, Walen	MPPCKPYPADPTAHPPRPTTLPASAPTQAHGPTMADQYQYNTNEEKIVKDSHTKEIDLIN	#Select seq ref|XP_041744109.1| caveolin-3-like [Coregonus clupeaformis] Coregonus clupeaformis 62.0 62.0 45% 4e-10 100.00% 152 XP_041744109.1
				#Select seq ref|XP_021424879.1| caveolin-3 [Oncorhynchus mykiss] Oncorhynchus mykiss 62.0 62.0 45% 4e-10 100.00% 152 XP_021424879.1
