# Supplementary material for: Genomic architecture of adaptive radiation and hybridization in Alpine whitefish
Source: Nat Commun. 2022 Aug 2;13:4479. doi: 10.1038/s41467-022-32181-8 (PMC9345977; doi:10.1038/s41467-022-32181-8)
Supplement: Supplementary file 8 — Source Data [file 41467_2022_32181_MOESM8_ESM.zip]

Archive with 166 entries (149 files):
- SourceData/
- __MACOSX/._SourceData
- SourceData/BACKGROUND/
- __MACOSX/SourceData/._BACKGROUND
- SourceData/.DS_Store
- __MACOSX/SourceData/._.DS_Store
- SourceData/MAIN_TEXT_FIGURES/
- __MACOSX/SourceData/._MAIN_TEXT_FIGURES
- SourceData/README.txt
- __MACOSX/SourceData/._README.txt
- SourceData/SUPPLEMENTARY_FIGURES/
- __MACOSX/SourceData/._SUPPLEMENTARY_FIGURES
- SourceData/BACKGROUND/background_2021_99.csv
- __MACOSX/SourceData/BACKGROUND/._background_2021_99.csv
- SourceData/BACKGROUND/SupplementaryData1.csv
- __MACOSX/SourceData/BACKGROUND/._SupplementaryData1.csv
- SourceData/MAIN_TEXT_FIGURES/.DS_Store
- __MACOSX/SourceData/MAIN_TEXT_FIGURES/._.DS_Store
- SourceData/MAIN_TEXT_FIGURES/Figure2/
- __MACOSX/SourceData/MAIN_TEXT_FIGURES/._Figure2
- SourceData/MAIN_TEXT_FIGURES/Figure3/
- __MACOSX/SourceData/MAIN_TEXT_FIGURES/._Figure3
- SourceData/MAIN_TEXT_FIGURES/Figure1/
- __MACOSX/SourceData/MAIN_TEXT_FIGURES/._Figure1
- SourceData/SUPPLEMENTARY_FIGURES/Figure_S10_F-branch_with_boxes/
- __MACOSX/SourceData/SUPPLEMENTARY_FIGURES/._Figure_S10_F-branch_with_boxes
- SourceData/SUPPLEMENTARY_FIGURES/Figure_S2_CV_error_admixture/
- __MACOSX/SourceData/SUPPLEMENTARY_FIGURES/._Figure_S2_CV_error_admixture
- SourceData/SUPPLEMENTARY_FIGURES/.DS_Store
- __MACOSX/SourceData/SUPPLEMENTARY_FIGURES/._.DS_Store
- SourceData/SUPPLEMENTARY_FIGURES/Figure_S9_Species_allele_frequencies/
- __MACOSX/SourceData/SUPPLEMENTARY_FIGURES/._Figure_S9_Species_allele_frequencies
- SourceData/SUPPLEMENTARY_FIGURES/Figure_S7_CSS_vs_traits/
- __MACOSX/SourceData/SUPPLEMENTARY_FIGURES/._Figure_S7_CSS_vs_traits
- SourceData/SUPPLEMENTARY_FIGURES/Figure_S8_Fst-landscapes/
- __MACOSX/SourceData/SUPPLEMENTARY_FIGURES/._Figure_S8_Fst-landscapes
- SourceData/SUPPLEMENTARY_FIGURES/Figure_S4_F4_plots/
- __MACOSX/SourceData/SUPPLEMENTARY_FIGURES/._Figure_S4_F4_plots
- SourceData/SUPPLEMENTARY_FIGURES/Figure_S6_Full_CSS_pca/
- __MACOSX/SourceData/SUPPLEMENTARY_FIGURES/._Figure_S6_Full_CSS_pca
- SourceData/SUPPLEMENTARY_FIGURES/Figure_S5_GO_enrichment/
- __MACOSX/SourceData/SUPPLEMENTARY_FIGURES/._Figure_S5_GO_enrichment
- SourceData/SUPPLEMENTARY_FIGURES/Figure_S1_Phenotype_info/
- __MACOSX/SourceData/SUPPLEMENTARY_FIGURES/._Figure_S1_Phenotype_info
- SourceData/SUPPLEMENTARY_FIGURES/Figure_S3_Admixture/
- __MACOSX/SourceData/SUPPLEMENTARY_FIGURES/._Figure_S3_Admixture
- SourceData/MAIN_TEXT_FIGURES/Figure2/emmax_sex_SNP_pvalue_output_not0.05.txt
- __MACOSX/SourceData/MAIN_TEXT_FIGURES/Figure2/._emmax_sex_SNP_pvalue_output_not0.05.txt
- SourceData/MAIN_TEXT_FIGURES/Figure2/all_CSS_output_100kpermutations_50000basepair50000step.window.pca.full_noheaders.txt
- __MACOSX/SourceData/MAIN_TEXT_FIGURES/Figure2/._all_CSS_output_100kpermutations_50000basepair50000step.window.pca.full_noheaders.txt
- SourceData/MAIN_TEXT_FIGURES/Figure2/All_1659_allsnps_filt.eigenval
- __MACOSX/SourceData/MAIN_TEXT_FIGURES/Figure2/._All_1659_allsnps_filt.eigenval
- SourceData/MAIN_TEXT_FIGURES/Figure2/chrom_names.txt
- __MACOSX/SourceData/MAIN_TEXT_FIGURES/Figure2/._chrom_names.txt
- SourceData/MAIN_TEXT_FIGURES/Figure2/All_1659_allsnps_filt.eigenvec
- __MACOSX/SourceData/MAIN_TEXT_FIGURES/Figure2/._All_1659_allsnps_filt.eigenvec
- SourceData/MAIN_TEXT_FIGURES/Figure2/emmax_GR_SNP_pvalue_output_not0.05.txt
- __MACOSX/SourceData/MAIN_TEXT_FIGURES/Figure2/._emmax_GR_SNP_pvalue_output_not0.05.txt
- SourceData/MAIN_TEXT_FIGURES/Figure2/pel_prof_freq.frq
- __MACOSX/SourceData/MAIN_TEXT_FIGURES/Figure2/._pel_prof_freq.frq
- SourceData/MAIN_TEXT_FIGURES/Figure2/felchen_freq.frq
- __MACOSX/SourceData/MAIN_TEXT_FIGURES/Figure2/._felchen_freq.frq
- SourceData/MAIN_TEXT_FIGURES/Figure2/albeli_freq.frq
- __MACOSX/SourceData/MAIN_TEXT_FIGURES/Figure2/._albeli_freq.frq
- SourceData/MAIN_TEXT_FIGURES/Figure2/wtdbg2ChromosomeLengths.txt
- __MACOSX/SourceData/MAIN_TEXT_FIGURES/Figure2/._wtdbg2ChromosomeLengths.txt
- SourceData/MAIN_TEXT_FIGURES/Figure2/balchen_freq.frq
- __MACOSX/SourceData/MAIN_TEXT_FIGURES/Figure2/._balchen_freq.frq
- SourceData/MAIN_TEXT_FIGURES/Figure2/largepel_freq.frq
- __MACOSX/SourceData/MAIN_TEXT_FIGURES/Figure2/._largepel_freq.frq
- SourceData/MAIN_TEXT_FIGURES/Figure3/all_new_zscore_sig.txt
- __MACOSX/SourceData/MAIN_TEXT_FIGURES/Figure3/._all_new_zscore_sig.txt
- SourceData/MAIN_TEXT_FIGURES/Figure3/fbranch_collapsed.txt
- __MACOSX/SourceData/MAIN_TEXT_FIGURES/Figure3/._fbranch_collapsed.txt
- SourceData/MAIN_TEXT_FIGURES/Figure3/collapsed_tree_no_bootstraps_rotated.nwk
- __MACOSX/SourceData/MAIN_TEXT_FIGURES/Figure3/._collapsed_tree_no_bootstraps_rotated.nwk
- SourceData/MAIN_TEXT_FIGURES/Figure1/all99_filt_noout.eigenval
- __MACOSX/SourceData/MAIN_TEXT_FIGURES/Figure1/._all99_filt_noout.eigenval
- SourceData/MAIN_TEXT_FIGURES/Figure1/all99_filt_noout.eigenvec
- __MACOSX/SourceData/MAIN_TEXT_FIGURES/Figure1/._all99_filt_noout.eigenvec
- SourceData/MAIN_TEXT_FIGURES/Figure1/all99_filt_noout.7.Q
- __MACOSX/SourceData/MAIN_TEXT_FIGURES/Figure1/._all99_filt_noout.7.Q
- SourceData/MAIN_TEXT_FIGURES/Figure1/RAxML_bipartitions.99_500kb_903904removed.GTRGAMMA.raxmlout
- __MACOSX/SourceData/MAIN_TEXT_FIGURES/Figure1/._RAxML_bipartitions.99_500kb_903904removed.GTRGAMMA.raxmlout
- SourceData/MAIN_TEXT_FIGURES/Figure1/all99_filt_noout.fam
- __MACOSX/SourceData/MAIN_TEXT_FIGURES/Figure1/._all99_filt_noout.fam
- SourceData/SUPPLEMENTARY_FIGURES/Figure_S10_F-branch_with_boxes/all_new_zscore_sig.txt
- __MACOSX/SourceData/SUPPLEMENTARY_FIGURES/Figure_S10_F-branch_with_boxes/._all_new_zscore_sig.txt
- SourceData/SUPPLEMENTARY_FIGURES/Figure_S10_F-branch_with_boxes/fbranch_collapsed.txt
- __MACOSX/SourceData/SUPPLEMENTARY_FIGURES/Figure_S10_F-branch_with_boxes/._fbranch_collapsed.txt
- SourceData/SUPPLEMENTARY_FIGURES/Figure_S10_F-branch_with_boxes/collapsed_tree_no_bootstraps_rotated.nwk
- __MACOSX/SourceData/SUPPLEMENTARY_FIGURES/Figure_S10_F-branch_with_boxes/._collapsed_tree_no_bootstraps_rotated.nwk
- SourceData/SUPPLEMENTARY_FIGURES/Figure_S2_CV_error_admixture/admixture_cv_error_output.txt
- __MACOSX/SourceData/SUPPLEMENTARY_FIGURES/Figure_S2_CV_error_admixture/._admixture_cv_error_output.txt
- SourceData/SUPPLEMENTARY_FIGURES/Figure_S9_Species_allele_frequencies/biel.frq.out
- __MACOSX/SourceData/SUPPLEMENTARY_FIGURES/Figure_S9_Species_allele_frequencies/._biel.frq.out
- SourceData/SUPPLEMENTARY_FIGURES/Figure_S9_Species_allele_frequencies/constance.frq.out
- __MACOSX/SourceData/SUPPLEMENTARY_FIGURES/Figure_S9_Species_allele_frequencies/._constance.frq.out
- SourceData/SUPPLEMENTARY_FIGURES/Figure_S9_Species_allele_frequencies/luzern.frq.out
- __MACOSX/SourceData/SUPPLEMENTARY_FIGURES/Figure_S9_Species_allele_frequencies/._luzern.frq.out
- SourceData/SUPPLEMENTARY_FIGURES/Figure_S9_Species_allele_frequencies/brienz.frq.out
- __MACOSX/SourceData/SUPPLEMENTARY_FIGURES/Figure_S9_Species_allele_frequencies/._brienz.frq.out
- SourceData/SUPPLEMENTARY_FIGURES/Figure_S9_Species_allele_frequencies/neuchatel.frq.out
- __MACOSX/SourceData/SUPPLEMENTARY_FIGURES/Figure_S9_Species_allele_frequencies/._neuchatel.frq.out
- SourceData/SUPPLEMENTARY_FIGURES/Figure_S7_CSS_vs_traits/All_1659_allsnps_wout_filt.eigenval
- __MACOSX/SourceData/SUPPLEMENTARY_FIGURES/Figure_S7_CSS_vs_traits/._All_1659_allsnps_wout_filt.eigenval
- SourceData/SUPPLEMENTARY_FIGURES/Figure_S7_CSS_vs_traits/All_1659_allsnps_wout_filt.eigenvec
- __MACOSX/SourceData/SUPPLEMENTARY_FIGURES/Figure_S7_CSS_vs_traits/._All_1659_allsnps_wout_filt.eigenvec
- SourceData/SUPPLEMENTARY_FIGURES/Figure_S8_Fst-landscapes/C.candidus_Neuenburg.indivlist_C.palaea_Neuenburg.indivlist_fst.windowed.weir.fst
- __MACOSX/SourceData/SUPPLEMENTARY_FIGURES/Figure_S8_Fst-landscapes/._C.candidus_Neuenburg.indivlist_C.palaea_Neuenburg.indivlist_fst.windowed.weir.fst
- SourceData/SUPPLEMENTARY_FIGURES/Figure_S8_Fst-landscapes/C.zugensis_Lucerne.indivlist_C.bodenbalchen_Lucerne.indivlist_fst.windowed.weir.fst
- __MACOSX/SourceData/SUPPLEMENTARY_FIGURES/Figure_S8_Fst-landscapes/._C.zugensis_Lucerne.indivlist_C.bodenbalchen_Lucerne.indivlist_fst.windowed.weir.fst
- SourceData/SUPPLEMENTARY_FIGURES/Figure_S8_Fst-landscapes/C.albellus_Brienz.indivlist_C.alpinus_Brienz.indivlist_fst.windowed.weir.fst
- __MACOSX/SourceData/SUPPLEMENTARY_FIGURES/Figure_S8_Fst-landscapes/._C.albellus_Brienz.indivlist_C.alpinus_Brienz.indivlist_fst.windowed.weir.fst
- SourceData/SUPPLEMENTARY_FIGURES/Figure_S8_Fst-landscapes/HGR.indivlist_LGR.indivlist_fst.windowed.weir.fst
- __MACOSX/SourceData/SUPPLEMENTARY_FIGURES/Figure_S8_Fst-landscapes/._HGR.indivlist_LGR.indivlist_fst.windowed.weir.fst
- SourceData/SUPPLEMENTARY_FIGURES/Figure_S8_Fst-landscapes/C.heglingus_Walen.indivlist_C.duplex_Walen.indivlist_fst.windowed.weir.fst
- __MACOSX/SourceData/SUPPLEMENTARY_FIGURES/Figure_S8_Fst-landscapes/._C.heglingus_Walen.indivlist_C.duplex_Walen.indivlist_fst.windowed.weir.fst
- SourceData/SUPPLEMENTARY_FIGURES/Figure_S4_F4_plots/f4_output.txt
- __MACOSX/SourceData/SUPPLEMENTARY_FIGURES/Figure_S4_F4_plots/._f4_output.txt
- SourceData/SUPPLEMENTARY_FIGURES/Figure_S6_Full_CSS_pca/All_1659_allsnps_filt.eigenval
- __MACOSX/SourceData/SUPPLEMENTARY_FIGURES/Figure_S6_Full_CSS_pca/._All_1659_allsnps_filt.eigenval
- SourceData/SUPPLEMENTARY_FIGURES/Figure_S6_Full_CSS_pca/All_1659_allsnps_filt.eigenvec
- __MACOSX/SourceData/SUPPLEMENTARY_FIGURES/Figure_S6_Full_CSS_pca/._All_1659_allsnps_filt.eigenvec
- SourceData/SUPPLEMENTARY_FIGURES/Figure_S5_GO_enrichment/scaffoldannotation2.bed
- __MACOSX/SourceData/SUPPLEMENTARY_FIGURES/Figure_S5_GO_enrichment/._scaffoldannotation2.bed
- SourceData/SUPPLEMENTARY_FIGURES/Figure_S5_GO_enrichment/allr3.genes_filt_out.txt
- __MACOSX/SourceData/SUPPLEMENTARY_FIGURES/Figure_S5_GO_enrichment/._allr3.genes_filt_out.txt
- SourceData/SUPPLEMENTARY_FIGURES/Figure_S5_GO_enrichment/Walen_extractedannotation_unique_gene_names.txt
- __MACOSX/SourceData/SUPPLEMENTARY_FIGURES/Figure_S5_GO_enrichment/._Walen_extractedannotation_unique_gene_names.txt
- SourceData/SUPPLEMENTARY_FIGURES/Figure_S5_GO_enrichment/Lucerne_extractedannotation_unique_gene_names.txt
- __MACOSX/SourceData/SUPPLEMENTARY_FIGURES/Figure_S5_GO_enrichment/._Lucerne_extractedannotation_unique_gene_names.txt
- SourceData/SUPPLEMENTARY_FIGURES/Figure_S5_GO_enrichment/Brienz_extractedannotation_unique_gene_names.txt
- __MACOSX/SourceData/SUPPLEMENTARY_FIGURES/Figure_S5_GO_enrichment/._Brienz_extractedannotation_unique_gene_names.txt
- SourceData/SUPPLEMENTARY_FIGURES/Figure_S5_GO_enrichment/GO_filt.out
- __MACOSX/SourceData/SUPPLEMENTARY_FIGURES/Figure_S5_GO_enrichment/._GO_filt.out
- SourceData/SUPPLEMENTARY_FIGURES/Figure_S5_GO_enrichment/Neuchatel_extractedannotation_unique_gene_names.txt
- __MACOSX/SourceData/SUPPLEMENTARY_FIGURES/Figure_S5_GO_enrichment/._Neuchatel_extractedannotation_unique_gene_names.txt
- SourceData/SUPPLEMENTARY_FIGURES/Figure_S5_GO_enrichment/gene_names1659.txt
- __MACOSX/SourceData/SUPPLEMENTARY_FIGURES/Figure_S5_GO_enrichment/._gene_names1659.txt
- SourceData/SUPPLEMENTARY_FIGURES/Figure_S1_Phenotype_info/background_2021_99.csv
- __MACOSX/SourceData/SUPPLEMENTARY_FIGURES/Figure_S1_Phenotype_info/._background_2021_99.csv
- SourceData/SUPPLEMENTARY_FIGURES/Figure_S3_Admixture/all99_filt_noout.12.Q
- __MACOSX/SourceData/SUPPLEMENTARY_FIGURES/Figure_S3_Admixture/._all99_filt_noout.12.Q
- SourceData/SUPPLEMENTARY_FIGURES/Figure_S3_Admixture/all99_filt_noout.5.Q
- __MACOSX/SourceData/SUPPLEMENTARY_FIGURES/Figure_S3_Admixture/._all99_filt_noout.5.Q
- SourceData/SUPPLEMENTARY_FIGURES/Figure_S3_Admixture/all99_filt_noout.11.Q
- __MACOSX/SourceData/SUPPLEMENTARY_FIGURES/Figure_S3_Admixture/._all99_filt_noout.11.Q
- SourceData/SUPPLEMENTARY_FIGURES/Figure_S3_Admixture/all99_filt_noout.8.Q
- __MACOSX/SourceData/SUPPLEMENTARY_FIGURES/Figure_S3_Admixture/._all99_filt_noout.8.Q
- SourceData/SUPPLEMENTARY_FIGURES/Figure_S3_Admixture/all99_filt_noout.2.Q
- __MACOSX/SourceData/SUPPLEMENTARY_FIGURES/Figure_S3_Admixture/._all99_filt_noout.2.Q
- SourceData/SUPPLEMENTARY_FIGURES/Figure_S3_Admixture/all99_filt_noout.6.Q
- __MACOSX/SourceData/SUPPLEMENTARY_FIGURES/Figure_S3_Admixture/._all99_filt_noout.6.Q
- SourceData/SUPPLEMENTARY_FIGURES/Figure_S3_Admixture/all99_filt_noout.10.Q
- __MACOSX/SourceData/SUPPLEMENTARY_FIGURES/Figure_S3_Admixture/._all99_filt_noout.10.Q
- SourceData/SUPPLEMENTARY_FIGURES/Figure_S3_Admixture/all99_filt_noout.14.Q
- __MACOSX/SourceData/SUPPLEMENTARY_FIGURES/Figure_S3_Admixture/._all99_filt_noout.14.Q
- SourceData/SUPPLEMENTARY_FIGURES/Figure_S3_Admixture/all99_filt_noout.3.Q
- __MACOSX/SourceData/SUPPLEMENTARY_FIGURES/Figure_S3_Admixture/._all99_filt_noout.3.Q
- SourceData/SUPPLEMENTARY_FIGURES/Figure_S3_Admixture/all99_filt_noout.9.Q
- __MACOSX/SourceData/SUPPLEMENTARY_FIGURES/Figure_S3_Admixture/._all99_filt_noout.9.Q
- SourceData/SUPPLEMENTARY_FIGURES/Figure_S3_Admixture/all99_filt_noout.13.Q
- __MACOSX/SourceData/SUPPLEMENTARY_FIGURES/Figure_S3_Admixture/._all99_filt_noout.13.Q
- SourceData/SUPPLEMENTARY_FIGURES/Figure_S3_Admixture/all99_filt_noout.4.Q
- __MACOSX/SourceData/SUPPLEMENTARY_FIGURES/Figure_S3_Admixture/._all99_filt_noout.4.Q
