# Supplementary material for: Genomic architecture of adaptive radiation and hybridization in Alpine whitefish
Source: Nat Commun. 2022 Aug 2;13:4479. doi: 10.1038/s41467-022-32181-8 (PMC9345977; doi:10.1038/s41467-022-32181-8)
Supplement: Supplementary file 8 — Source Data [file 41467_2022_32181_MOESM8_ESM.zip › SourceData/BACKGROUND/background_2021_99.csv]

Indiv	Spp_thesis	Spp_mod	Lake	fishec_ID	Ecomorph_thesis	ecomorph_mod	standard_length	gill_raker_count	weird	syst_col	lake_col	sex
2	C. confusus	C.confusus	Biel	123402	Albeli	albeli	232	30	no	blue	paleturquoise2	f
3	C. confusus	C.confusus	Biel	123404	Albeli	albeli	230	31	no	blue	paleturquoise2	f
5	C. confusus	C.confusus	Biel	123407	Albeli	albeli	260	29	no	blue	paleturquoise2	f
6	C. palaea	C.palaea	Biel	123406	Balchen	balchen	340	missing	no	blue	paleturquoise2	m
7	C. palaea	C.palaea	Biel	123408	Balchen	balchen	313	33	yes	blue	paleturquoise2	f
10	C. palaea	C.palaea	Biel	123416	Balchen	balchen	283	25	no	blue	paleturquoise2	m
32	C. albellus	C.albellus	Brienz	123711	Albeli	albeli	115.58	42	no	green	chartreuse2	m
33	C. albellus	C.albellus	Brienz	123747	Albeli	albeli	121.47	40	no	green	chartreuse2	m
34	C. albellus	C.albellus	Brienz	123751	Albeli	albeli	117.73	40	no	green	chartreuse2	m
136	C. alpinus	C.alpinus	Brienz	47518	Balchen	balchen	289.5	29	no	green	chartreuse2	f
137	C. alpinus	C.alpinus	Brienz	47545	Balchen	balchen	189.5	26	no	green	chartreuse2	m
93	C. alpinus	C.alpinus	Brienz	124344	Balchen	balchen	231	28	no	green	chartreuse2	f
38	C. fatioi	C.fatioi	Brienz	124356	Felchen	felchen	196	35	no	green	chartreuse2	f
39	C. fatioi	C.fatioi	Brienz	124358	Felchen	felchen	216.5	38	no	green	chartreuse2	m
40	C. fatioi	C.fatioi	Brienz	124359	Felchen	felchen	202	35	no	green	chartreuse2	m
51	C. steinmanni	C.brienzii	Brienz	123430	Felchen	felchen	207	32	no	green	chartreuse2	m
53	C. steinmanni	C.brienzii	Brienz	123550	Felchen	felchen	118.08	37	no	green	chartreuse2	f
134	C. steinmanni	C.brienzii	Brienz	123358	Felchen	felchen	210.5	37	no	green	chartreuse2	f
55	C. steinmanni	C.brienzii	Brienz	124367	Felchen	felchen	201	37	no	green	chartreuse2	m
47	C. sp. “Benthic intermediate”	C.benthic_intermediate	Lucerne	28557	Felchen	felchen	251	30	no	pink	#ff4489	f
48	C. sp. “Benthic intermediate”	C.pelagic_intermediate	Lucerne	28559	Felchen	large_pelagic	237	34	yes	pink	#ff4489	f
50	C. sp. “Benthic intermediate”	C.benthic_intermediate	Lucerne	28648	Felchen	felchen	265	34	no	pink	#ff4489	m
114	C. sp. “Bodenbalchen”	C.bodenbalchen	Lucerne	28418	Balchen	balchen	317	27	no	pink	#ff4489	m
118	C. sp. “Bodenbalchen”	C.bodenbalchen	Lucerne	28449	Balchen	balchen	363	31	no	pink	#ff4489	m
119	C. sp. “Bodenbalchen”	C.bodenbalchen	Lucerne	28500	Balchen	balchen	312	27	no	pink	#ff4489	m
103	C. nobilis	C.nobilis	Lucerne	26827	Pelagic profundal	pelagic_profundal	313	39	no	pink	#ff4489	f
104	C. nobilis	C.nobilis	Lucerne	26833	Pelagic profundal	pelagic_profundal	287	38	no	pink	#ff4489	m
106	C. nobilis	C.nobilis	Lucerne	26846	Pelagic profundal	pelagic_profundal	274	39	no	pink	#ff4489	m
107	C. sp. “Pelagic intermediate”	C.pelagic_intermediate	Lucerne	28599	Felchen	large_pelagic	301.5	35	no	pink	#ff4489	f
108	C. sp. “Pelagic intermediate”	C.pelagic_intermediate	Lucerne	28716	Felchen	large_pelagic	258.5	37	no	pink	#ff4489	m
109	C. sp. “Pelagic intermediate”	C.pelagic_intermediate	Lucerne	28719	Felchen	large_pelagic	255	33	no	pink	#ff4489	m
110	C. zugensis	C.zugensis	Lucerne	28486	Albeli	albeli	195	40	no	pink	#ff4489	m
111	C. zugensis	C.zugensis	Lucerne	28494	Albeli	albeli	174	43	no	pink	#ff4489	f
113	C. zugensis	C.zugensis	Lucerne	28700	Albeli	albeli	180	38	no	pink	#ff4489	m
66	C. sp. “Alpnacherfelchen”	C.alpnacherfelchen	Lucerne	26003	Felchen	felchen	269	33	no	pink	#ff4489	m
68	C. sp. “Alpnacherfelchen”	C.alpnacherfelchen	Lucerne	26020	Felchen	felchen	259	31	no	pink	#ff4489	f
70	C. sp. “Alpnacherfelchen”	C.alpnacherfelchen	Lucerne	26004	Felchen	felchen	243	33	no	pink	#ff4489	m
41	C. candidus	C.candidus	Neuenburg	26095	Albeli	albeli	264	36	no	blue	turquoise4	f
43	C. candidus	C.candidus	Neuenburg	26107	Albeli	albeli	261	36	no	blue	turquoise4	m
44	C. candidus	C.candidus	Neuenburg	26113	Albeli	albeli	254	34	no	blue	turquoise4	m
74	C. palaea	C.palaea	Neuenburg	27214	Balchen	balchen	350	27	no	blue	turquoise4	f
72	C. palaea	C.palaea	Neuenburg	27262	Balchen	balchen	355	27	no	blue	turquoise4	f
71	C. palaea	C.palaea	Neuenburg	27222	Balchen	balchen	334	28	no	blue	turquoise4	f
12	C. acrinasus	C.acrinasus	Thun	123125	Felchen	large_pelagic	239.5	33	no	green	chartreuse4	m
13	C. acrinasus	C.acrinasus	Thun	123147	Felchen	large_pelagic	234	34	no	green	chartreuse4	m
14	C. acrinasus	C.acrinasus	Thun	123203	Felchen	large_pelagic	234	38	no	green	chartreuse4	m
61	C. albellus	C.albellus	Thun	123578	Albeli	albeli	246	38	no	green	chartreuse4	f
63	C. albellus	C.albellus	Thun	123845	Albeli	albeli	176.5	44	no	green	chartreuse4	m
64	C. albellus	C.albellus	Thun	123902	Albeli	albeli	196	39	no	green	chartreuse4	m
16	C. alpinus	C.alpinus	Thun	123119	Balchen	balchen	312	27	no	green	chartreuse4	f
17	C. alpinus	C.alpinus	Thun	123232	Balchen	balchen	343	30	no	green	chartreuse4	m
19	C. alpinus	C.alpinus	Thun	124028	Balchen	balchen	363.5	28	no	green	chartreuse4	f
21	C. fatioi	C.fatioi	Thun	123669	Felchen	felchen	225.5	41	no	green	chartreuse4	f
22	C. fatioi	C.fatioi	Thun	123690	Felchen	felchen	282.5	38	no	green	chartreuse4	m
23	C. fatioi	C.fatioi	Thun	123693	Felchen	felchen	225	38	no	green	chartreuse4	m
26	C. profundus	C.profundus	Thun	123235	Benthic profundal	benthic_profundal	315.5	24	no	green	chartreuse4	f
27	C. profundus	C.profundus	Thun	123265	Benthic profundal	benthic_profundal	266	21	no	green	chartreuse4	f
29	C. profundus	C.profundus	Thun	123688	Benthic profundal	benthic_profundal	211	21	no	green	chartreuse4	m
56	C. steinmanni	C.steinmanni	Thun	123130	Balchen	balchen	234	31	no	green	chartreuse4	f
58	C. steinmanni	C.steinmanni	Thun	123277	Balchen	balchen	218	33	no	green	chartreuse4	m
59	C .steinmanni	C.steinmanni	Thun	124020	Balchen	balchen	289.5	30	no	green	chartreuse4	m
76	C. duplex	C.duplex	Walen	175800	Balchen	balchen	352	24	no	purple	mediumpurple1	f
78	C. duplex	C.duplex	Walen	175805	Balchen	balchen	348	26	no	purple	mediumpurple1	m
79	C. duplex	C.duplex	Walen	175808	Balchen	balchen	365	25	no	purple	mediumpurple1	m
81	C. duplex	C.heglingus	Walen	175816	Balchen	albeli	163	35	no	purple	mediumpurple1	m
82	C. duplex	C.heglingus	Walen	175824	Balchen	albeli	168	31	no	purple	mediumpurple1	m
83	C. duplex	C.heglingus	Walen	175831	Balchen	albeli	162	30	no	purple	mediumpurple1	f
86	C. heglingus	C.duplex	Walen	175863	Albeli	balchen	302	25	no	purple	mediumpurple1	m
87	C. heglingus	C.duplex	Walen	175864	Albeli	balchen	301	23	no	purple	mediumpurple1	f
90	C. heglingus	C.duplex	Walen	175898	Albeli	balchen	292	21	no	purple	mediumpurple1	m
94	C. duplex	C.duplex	Zurich	175411	Balchen	balchen	455	25	no	purple	purple4	f
95	C. duplex	C.duplex	Zurich	175412	Balchen	balchen	454	31	no	purple	purple4	f
96	C. duplex	C.duplex	Zurich	175410	Balchen	balchen	337	26	no	purple	purple4	m
97	C. zuerichensis	C.zuerichensis	Zurich	175401	Felchen	felchen	238	31	yes	purple	purple4	m
98	C. zuerichensis	C.zuerichensis	Zurich	175402	Felchen	felchen	221	32	yes	purple	purple4	m
99	C. zuerichensis	C.zuerichensis	Zurich	175403	Felchen	felchen	250	28	yes	purple	purple4	missing
100	C. heglingus	C.zuerichensis	Zurich	175405	Albeli	felchen	238	32	yes	purple	purple4	m
101	C. heglingus	C.heglingus	Zurich	175407	Albeli	albeli	224	32	yes	purple	purple4	f
102	C. heglingus	C.zuerichensis	Zurich	175408	Albeli	felchen	238	30	yes	purple	purple4	m
903	C. albula	C.albula	Lake Stechlin	Alb06	-	none	missing	missing	no	black	black	missing
904	C. albula	C.albula	Lake Stechlin	Alb10	-	none	missing	missing	no	black	black	missing
906	C. holsatus	C.holsatus	Drewitzee	GM02A	Balchen	balchen	missing	missing	no	black	black	missing
911	C. holsatus	C.holsatus	Drewitzee	GM07A	Balchen	balchen	missing	missing	no	black	black	missing
907	C. maraenoides	C.maraeonoides	Schaalsee	GM21A	Albeli	albeli	missing	missing	no	black	black	missing
908	C. maraenoides	C.maraeonoides	Schaalsee	GM22A	Albeli	albeli	missing	missing	no	black	black	missing
909	C. lavaretus	C.lavaretus	Muddus	ML1	-	none	missing	missing	no	black	black	missing
910	C. lavaretus	C.lavaretus	Muddus	ML2	-	none	missing	missing	no	black	black	missing
121	C. wartmanii	C.wartmanii	Constance	123454	Large Pelagic	large_pelagic	288	36	no	yellow	goldenrod	f
122	C. wartmanii	C.wartmanii	Constance	123455	Large Pelagic	large_pelagic	285	37	no	yellow	goldenrod	f
123	C. wartmanii	C.wartmanii	Constance	123460	Large Pelagic	large_pelagic	277.5	36	no	yellow	goldenrod	f
126	C. arenicolus	C.arenicolus	Constance	123462	Balchen	balchen	325.5	30	no	yellow	goldenrod	f
127	C. arenicolus	C.arenicolus	Constance	123463	Balchen	balchen	315	26	no	yellow	goldenrod	f
128	C. arenicolus	C.arenicolus	Constance	123475	Balchen	balchen	307.5	33	no	yellow	goldenrod	f
129	C. alpinus	C.alpinus	Thun	123148	Balchen	balchen	249	26	yes	green	chartreuse4	m
131	C. wartmanii	C.wartmanii	Constance	123457	Large Pelagic	large_pelagic	263	37	no	yellow	goldenrod	f
132	C. macrophthalmus	C.macrophthalmus	Constance	123471	Felchen	felchen	257	36	no	yellow	goldenrod	f
999	C. steinmanni	C.steinmanni	Thun	124422	Balchen	balchen	missing	32	no	green	chartreuse4	f
123458	C. macrophthalmus	C.macrophthalmus	Constance	123458	Felchen	felchen	262	39	no	yellow	goldenrod	m
123470	C. macrophthalmus	C.macrophthalmus	Constance	123470	Felchen	felchen	210	36	no	yellow	goldenrod	f
