# Supplementary material for: Genomic architecture of adaptive radiation and hybridization in Alpine whitefish
Source: Nat Commun. 2022 Aug 2;13:4479. doi: 10.1038/s41467-022-32181-8 (PMC9345977; doi:10.1038/s41467-022-32181-8)
Supplement: Supplementary file 8 — Source Data [file 41467_2022_32181_MOESM8_ESM.zip › SourceData/BACKGROUND/SupplementaryData1.csv]

Individual number	Species	Lake	ecomorph	standard length	gill-raker count	sex	mean sequencing coverage	fishec_ID	SRA accession
2	Coregonus confusus	Biel	albeli	232	30	f	34.3	123402	ERS11527618
3	Coregonus confusus	Biel	albeli	230	31	f	28.02	123404	ERS11527619
5	Coregonus confusus	Biel	albeli	260	29	f	31	123407	ERS11527620
6	Coregonus palaea	Biel	balchen	340	missing	m	24.42	123406	ERS11527621
7	Coregonus palaea	Biel	balchen	313	33	f	30.05	123408	ERS11527622
10	Coregonus palaea	Biel	balchen	283	25	m	21.19	123416	ERS11527623
32	Coregonus albellus	Brienz	albeli	115.58	42	m	26.18	123711	ERS11527624
33	Coregonus albellus	Brienz	albeli	121.47	40	m	25.09	123747	ERS11527625
34	Coregonus albellus	Brienz	albeli	117.73	40	m	41.69	123751	ERS11527626
136	Coregonus alpinus	Brienz	balchen	289.5	29	f	23.97	47518	ERS11527627
137	Coregonus alpinus	Brienz	balchen	189.5	26	m	26.91	47545	ERS11527628
93	Coregonus alpinus	Brienz	balchen	231	28	f	21.43	124344	ERS11527629
38	Coregonus fatioi	Brienz	felchen	196	35	f	20.39	124356	ERS11527630
39	Coregonus fatioi	Brienz	felchen	216.5	38	m	29.83	124358	ERS11527631
40	Coregonus fatioi	Brienz	felchen	202	35	m	25.58	124359	ERS11527632
51	Coregonus brienzii	Brienz	felchen	207	32	m	27.72	123430	ERS11527633
53	Coregonus brienzii	Brienz	felchen	118.08	37	f	30.32	123550	ERS11527634
134	Coregonus brienzii	Brienz	felchen	210.5	37	f	24.43	123358	ERS11527635
55	Coregonus brienzii	Brienz	felchen	201	37	m	28.13	124367	ERS11527636
47	Coregonus intermundia	Lucerne	felchen	251	30	f	24.11	28557	ERS11527637
48	Coregonus suspensus	Lucerne	large pelagic	237	34	f	25.87	28559	ERS11527638
50	Coregonus intermundia	Lucerne	felchen	265	34	m	29.08	28648	ERS11527639
114	Coregonus litoralis	Lucerne	balchen	317	27	m	29.52	28418	ERS11527640
118	Coregonus litoralis	Lucerne	balchen	363	31	m	23	28449	ERS11527641
119	Coregonus litoralis	Lucerne	balchen	312	27	m	31.74	28500	ERS11527642
103	Coregonus nobilis	Lucerne	pelagic profundal	313	39	f	19.02	26827	ERS11527643
104	Coregonus nobilis	Lucerne	pelagic profundal	287	38	m	23.05	26833	ERS11527644
106	Coregonus nobilis	Lucerne	pelagic profundal	274	39	m	28.3	26846	ERS11527645
107	Coregonus suspensus	Lucerne	large pelagic	301.5	35	f	19.38	28599	ERS11527646
108	Coregonus suspensus	Lucerne	large pelagic	258.5	37	m	22.81	28716	ERS11527647
109	Coregonus suspensus	Lucerne	large pelagic	255	33	m	16.58	28719	ERS11527648
110	Coregonus muelleri	Lucerne	albeli	195	40	m	32.55	28486	ERS11527649
111	Coregonus muelleri	Lucerne	albeli	174	43	f	26.26	28494	ERS11527650
113	Coregonus muelleri	Lucerne	albeli	180	38	m	26.01	28700	ERS11527651
66	Coregonus sp. 'Alpnacherfelchen'	Lucerne	felchen	269	33	m	20.45	26003	ERS11527652
68	Coregonus sp. 'Alpnacherfelchen'	Lucerne	felchen	259	31	f	22.58	26020	ERS11527653
70	Coregonus sp. 'Alpnacherfelchen'	Lucerne	felchen	243	33	m	18.3	26004	ERS11527654
41	Coregonus candidus	Neuenburg	albeli	264	36	f	32.91	26095	ERS11527655
43	Coregonus candidus	Neuenburg	albeli	261	36	m	15.33	26107	ERS11527656
44	Coregonus candidus	Neuenburg	albeli	254	34	m	36.63	26113	ERS11527657
74	Coregonus palaea	Neuenburg	balchen	350	27	f	26.83	27214	ERS11527658
72	Coregonus palaea	Neuenburg	balchen	355	27	f	24.5	27262	ERS11527659
71	Coregonus palaea	Neuenburg	balchen	334	28	f	29.06	27222	ERS11527660
12	Coregonus acrinasus	Thun	large pelagic	239.5	33	m	26.13	123125	ERS11527661
13	Coregonus acrinasus	Thun	large pelagic	234	34	m	23.35	123147	ERS11527662
14	Coregonus acrinasus	Thun	large pelagic	234	38	m	33.6	123203	ERS11527663
61	Coregonus albellus	Thun	albeli	246	38	f	23.95	123578	ERS11527664
63	Coregonus albellus	Thun	albeli	176.5	44	m	23.62	123845	ERS11527665
64	Coregonus albellus	Thun	albeli	196	39	m	31.82	123902	ERS11527666
16	Coregonus alpinus	Thun	balchen	312	27	f	22.7	123119	ERS11527667
17	Coregonus alpinus	Thun	balchen	343	30	m	25.55	123232	ERS11527668
19	Coregonus alpinus	Thun	balchen	363.5	28	f	25.16	124028	ERS11527669
21	Coregonus fatioi	Thun	felchen	225.5	41	f	29.45	123669	ERS11527670
22	Coregonus fatioi	Thun	felchen	282.5	38	m	34.34	123690	ERS11527671
23	Coregonus fatioi	Thun	felchen	225	38	m	23.69	123693	ERS11527672
26	Coregonus profundus	Thun	benthic profundal	315.5	24	f	26.94	123235	ERS11527673
27	Coregonus profundus	Thun	benthic profundal	266	21	f	28.87	123265	ERS11527674
29	Coregonus profundus	Thun	benthic profundal	211	21	m	27.87	123688	ERS11527675
56	Coregonus steinmanni	Thun	balchen	234	31	f	17.89	123130	ERS11527676
58	Coregonus steinmanni	Thun	balchen	218	33	m	37.5	123277	ERS11527677
59	Coregonus steinmanni	Thun	balchen	289.5	30	m	18.97	124020	ERS11527678
76	Coregonus duplex	Walen	balchen	352	24	f	26.02	175800	ERS11527679
78	Coregonus duplex	Walen	balchen	348	26	m	25.95	175805	ERS11527680
79	Coregonus duplex	Walen	balchen	365	25	m	24.32	175808	ERS11527681
81	Coregonus heglingus	Walen	albeli	163	35	m	23.99	175816	ERS11527682
82	Coregonus heglingus	Walen	albeli	168	31	m	26.21	175824	ERS11527683
83	Coregonus heglingus	Walen	albeli	162	30	f	35.55	175831	ERS11527684
86	Coregonus duplex	Walen	balchen	302	25	m	26.13	175863	ERS11527685
87	Coregonus duplex	Walen	balchen	301	23	f	26.3	175864	ERS11527686
90	Coregonus duplex	Walen	balchen	292	21	m	27.8	175898	ERS11527687
94	Coregonus duplex	Zurich	balchen	455	25	f	27.33	175411	ERS11527688
95	Coregonus duplex	Zurich	balchen	454	31	f	29.61	175412	ERS11527689
96	Coregonus duplex	Zurich	balchen	337	26	m	18.21	175410	ERS11527690
97	Coregonus zuerichensis	Zurich	felchen	238	31	m	23.36	175401	ERS11527691
98	Coregonus zuerichensis	Zurich	felchen	221	32	m	27.19	175402	ERS11527692
99	Coregonus zuerichensis	Zurich	felchen	250	28	missing	15.32	175403	ERS11527693
100	Coregonus zuerichensis	Zurich	felchen	238	32	m	33.5	175405	ERS11527694
101	Coregonus heglingus	Zurich	albeli	224	32	f	23.55	175407	ERS11527695
102	Coregonus zuerichensis	Zurich	felchen	238	30	m	19.95	175408	ERS11527696
121	Coregonus wartmanni	Constance	large pelagic	288	36	f	28.83	123454	ERR6389826
122	Coregonus wartmanni	Constance	large pelagic	285	37	f	31.04	123455	ERR6385124
123	Coregonus wartmanni	Constance	large pelagic	277.5	36	f	38.66	123460	ERR6389825
126	Coregonus arenicolus	Constance	balchen	325.5	30	f	40.63	123462	ERR6389823
127	Coregonus arenicolus	Constance	balchen	315	26	f	38.37	123463	ERR6389822
128	Coregonus arenicolus	Constance	balchen	307.5	33	f	30.3	123475	ERR6389821
129	Coregonus alpinus	Thun	balchen	249	26	m	27.11	123148	ERS11527705
131	Coregonus wartmanni	Constance	large pelagic	263	37	f	39.87	123457	ERR6389824
132	Coregonus macrophthalmus	Constance	felchen	257	36	f	26.49	123471	ERR6385128
999	Coregonus steinmanni	Thun	balchen	missing	32	f	34.39	124422	ERR4093748
123458	Coregonus macrophthalmus	Constance	felchen	262	39	m	9.32	123458	ERR6385126
123470	Coregonus macrophthalmus	Constance	felchen	210	36	f	16.58	123470	ERR6394926
903	Coregonus albula	Lake Stechlin	none	missing	missing	missing	25.8	Alb06	ERS11527697
904	Coregonus albula	Lake Stechlin	none	missing	missing	missing	32.5	Alb10	ERS11527698
906	Coregonus holsatus	Drewitzee	balchen	missing	missing	missing	32.9	GM02A	ERS11527699
911	Coregonus holsatus	Drewitzee	balchen	missing	missing	missing	30.25	GM07A	ERS11527700
907	Coregonus maraenoides	Schaalsee	albeli	missing	missing	missing	21.2	GM21A	ERS11527701
908	Coregonus maraenoides	Schaalsee	albeli	missing	missing	missing	26.34	GM22A	ERS11527702
909	Coregonus lavaretus	Muddus	none	missing	missing	missing	28.52	ML1	ERS11527703
910	Coregonus lavaretus	Muddus	none	missing	missing	missing	24.35	ML2	ERS11527704
