# Supplementary material for: Genomic architecture of adaptive radiation and hybridization in Alpine whitefish
Source: Nat Commun. 2022 Aug 2;13:4479. doi: 10.1038/s41467-022-32181-8 (PMC9345977; doi:10.1038/s41467-022-32181-8)
Supplement: Supplementary file 8 — Source Data [file 41467_2022_32181_MOESM8_ESM.zip › SourceData/MAIN_TEXT_FIGURES/Figure2/emmax_sex_SNP_pvalue_output_not0.05.txt]

PGA_scaffold0__352_contigs__length_93459789	30620	0.03484611295
PGA_scaffold0__352_contigs__length_93459789	37433	0.03892198371
PGA_scaffold0__352_contigs__length_93459789	37438	0.03892198371
PGA_scaffold0__352_contigs__length_93459789	37447	0.03892198371
PGA_scaffold0__352_contigs__length_93459789	43466	0.03685930616
PGA_scaffold0__352_contigs__length_93459789	51041	0.02777481867
PGA_scaffold0__352_contigs__length_93459789	96425	0.04730009359
PGA_scaffold0__352_contigs__length_93459789	139421	0.04065010109
PGA_scaffold0__352_contigs__length_93459789	448020	0.0171287857
PGA_scaffold0__352_contigs__length_93459789	486945	0.0359426918
PGA_scaffold0__352_contigs__length_93459789	532277	0.03939983
PGA_scaffold0__352_contigs__length_93459789	532291	0.02574301664
PGA_scaffold0__352_contigs__length_93459789	538554	0.03865849379
PGA_scaffold0__352_contigs__length_93459789	551736	0.03865849379
PGA_scaffold0__352_contigs__length_93459789	559346	0.03865849379
PGA_scaffold0__352_contigs__length_93459789	562491	0.01839913032
PGA_scaffold0__352_contigs__length_93459789	582471	0.03865849379
PGA_scaffold0__352_contigs__length_93459789	586838	0.03865849379
PGA_scaffold0__352_contigs__length_93459789	587258	0.03865849379
PGA_scaffold0__352_contigs__length_93459789	600179	0.03865849379
PGA_scaffold0__352_contigs__length_93459789	601424	0.03865849379
PGA_scaffold0__352_contigs__length_93459789	604311	0.03865849379
PGA_scaffold0__352_contigs__length_93459789	615098	0.03865849379
PGA_scaffold0__352_contigs__length_93459789	620368	0.02297068024
PGA_scaffold0__352_contigs__length_93459789	625981	0.02297068024
PGA_scaffold0__352_contigs__length_93459789	644754	0.001627651726
PGA_scaffold0__352_contigs__length_93459789	644757	0.01187005493
PGA_scaffold0__352_contigs__length_93459789	644827	0.01670998614
PGA_scaffold0__352_contigs__length_93459789	645186	0.001043692666
PGA_scaffold0__352_contigs__length_93459789	645978	0.003917252687
PGA_scaffold0__352_contigs__length_93459789	645993	0.001043692666
PGA_scaffold0__352_contigs__length_93459789	646018	0.03862720088
PGA_scaffold0__352_contigs__length_93459789	646471	0.003917252687
PGA_scaffold0__352_contigs__length_93459789	647383	0.003917252687
PGA_scaffold0__352_contigs__length_93459789	647687	0.03862720088
PGA_scaffold0__352_contigs__length_93459789	647729	0.02062659631
PGA_scaffold0__352_contigs__length_93459789	647741	0.001931283275
PGA_scaffold0__352_contigs__length_93459789	647758	0.001043692666
PGA_scaffold0__352_contigs__length_93459789	647916	0.001043692666
PGA_scaffold0__352_contigs__length_93459789	647932	0.02093367393
PGA_scaffold0__352_contigs__length_93459789	648053	0.001043692666
PGA_scaffold0__352_contigs__length_93459789	648137	0.002032380841
PGA_scaffold0__352_contigs__length_93459789	648156	0.002032380841
PGA_scaffold0__352_contigs__length_93459789	648184	0.002032380841
PGA_scaffold0__352_contigs__length_93459789	648233	0.01828875909
PGA_scaffold0__352_contigs__length_93459789	649611	0.009278213195
PGA_scaffold0__352_contigs__length_93459789	649629	0.009278213195
PGA_scaffold0__352_contigs__length_93459789	654011	0.01610442536
PGA_scaffold0__352_contigs__length_93459789	654013	0.003917252687
PGA_scaffold0__352_contigs__length_93459789	654020	0.003917252687
PGA_scaffold0__352_contigs__length_93459789	654597	0.03158080946
PGA_scaffold0__352_contigs__length_93459789	654624	0.01204287844
PGA_scaffold0__352_contigs__length_93459789	654698	0.03485095508
PGA_scaffold0__352_contigs__length_93459789	654756	0.003917252687
PGA_scaffold0__352_contigs__length_93459789	656235	0.003917252687
PGA_scaffold0__352_contigs__length_93459789	656246	0.003917252687
PGA_scaffold0__352_contigs__length_93459789	657104	0.003917252687
PGA_scaffold0__352_contigs__length_93459789	657187	0.003917252687
PGA_scaffold0__352_contigs__length_93459789	657191	0.003917252687
PGA_scaffold0__352_contigs__length_93459789	657398	0.01325722092
PGA_scaffold0__352_contigs__length_93459789	657401	0.03348676542
PGA_scaffold0__352_contigs__length_93459789	659077	0.001043692666
PGA_scaffold0__352_contigs__length_93459789	659105	0.02271824787
PGA_scaffold0__352_contigs__length_93459789	659108	0.02271824787
PGA_scaffold0__352_contigs__length_93459789	659109	0.02271824787
PGA_scaffold0__352_contigs__length_93459789	659236	0.03439227855
PGA_scaffold0__352_contigs__length_93459789	659249	0.003917252687
PGA_scaffold0__352_contigs__length_93459789	659279	0.02445295464
PGA_scaffold0__352_contigs__length_93459789	659473	0.003917252687
PGA_scaffold0__352_contigs__length_93459789	662430	0.02200585064
PGA_scaffold0__352_contigs__length_93459789	662478	0.009401216513
PGA_scaffold0__352_contigs__length_93459789	662641	0.02559543687
PGA_scaffold0__352_contigs__length_93459789	662773	0.03809721918
PGA_scaffold0__352_contigs__length_93459789	662954	0.02559543687
PGA_scaffold0__352_contigs__length_93459789	662967	0.04123768073
PGA_scaffold0__352_contigs__length_93459789	663236	0.009358618627
PGA_scaffold0__352_contigs__length_93459789	663242	0.04378092969
PGA_scaffold0__352_contigs__length_93459789	663366	0.02559543687
PGA_scaffold0__352_contigs__length_93459789	663390	0.009358618627
PGA_scaffold0__352_contigs__length_93459789	663412	0.00499154831
PGA_scaffold0__352_contigs__length_93459789	663428	0.009358618627
PGA_scaffold0__352_contigs__length_93459789	663430	0.009358618627
PGA_scaffold0__352_contigs__length_93459789	663558	0.00499154831
PGA_scaffold0__352_contigs__length_93459789	663683	0.009358618627
PGA_scaffold0__352_contigs__length_93459789	663703	0.002478966379
PGA_scaffold0__352_contigs__length_93459789	663776	0.004097296967
PGA_scaffold0__352_contigs__length_93459789	664961	0.02898782313
PGA_scaffold0__352_contigs__length_93459789	666063	0.04799744337
PGA_scaffold0__352_contigs__length_93459789	666290	0.04799744337
PGA_scaffold0__352_contigs__length_93459789	666543	0.04799744337
PGA_scaffold0__352_contigs__length_93459789	666909	0.001043692666
PGA_scaffold0__352_contigs__length_93459789	666946	0.04799744337
PGA_scaffold0__352_contigs__length_93459789	667107	0.04799744337
PGA_scaffold0__352_contigs__length_93459789	667415	0.04799744337
PGA_scaffold0__352_contigs__length_93459789	667422	0.04799744337
PGA_scaffold0__352_contigs__length_93459789	667485	0.04799744337
PGA_scaffold0__352_contigs__length_93459789	670910	0.0105812639
PGA_scaffold0__352_contigs__length_93459789	671052	0.02997282223
PGA_scaffold0__352_contigs__length_93459789	671114	0.02997282223
PGA_scaffold0__352_contigs__length_93459789	671300	0.01165130082
PGA_scaffold0__352_contigs__length_93459789	671351	0.02997282223
PGA_scaffold0__352_contigs__length_93459789	671521	0.01238208514
PGA_scaffold0__352_contigs__length_93459789	671779	0.04541601655
PGA_scaffold0__352_contigs__length_93459789	671805	0.02997282223
PGA_scaffold0__352_contigs__length_93459789	671830	0.04541601655
PGA_scaffold0__352_contigs__length_93459789	671836	0.04541601655
PGA_scaffold0__352_contigs__length_93459789	671923	0.02357431032
PGA_scaffold0__352_contigs__length_93459789	672099	0.04541601655
PGA_scaffold0__352_contigs__length_93459789	672125	0.02997282223
PGA_scaffold0__352_contigs__length_93459789	672160	0.02997282223
PGA_scaffold0__352_contigs__length_93459789	672169	0.02062659631
PGA_scaffold0__352_contigs__length_93459789	672566	0.04541601655
PGA_scaffold0__352_contigs__length_93459789	672573	0.02997282223
PGA_scaffold0__352_contigs__length_93459789	685949	0.03862720088
PGA_scaffold0__352_contigs__length_93459789	688202	0.03862720088
PGA_scaffold0__352_contigs__length_93459789	724481	0.03421785678
PGA_scaffold0__352_contigs__length_93459789	767144	0.0423634073
PGA_scaffold0__352_contigs__length_93459789	773534	0.01500778
PGA_scaffold0__352_contigs__length_93459789	773548	0.01450860169
PGA_scaffold0__352_contigs__length_93459789	790906	0.01319495597
PGA_scaffold0__352_contigs__length_93459789	796372	0.02083954511
PGA_scaffold0__352_contigs__length_93459789	796832	0.02083954511
PGA_scaffold0__352_contigs__length_93459789	799287	0.01905582546
PGA_scaffold0__352_contigs__length_93459789	808711	0.02157802851
PGA_scaffold0__352_contigs__length_93459789	809081	0.001043692666
PGA_scaffold0__352_contigs__length_93459789	812459	0.02083954511
PGA_scaffold0__352_contigs__length_93459789	816881	0.0333697065
PGA_scaffold0__352_contigs__length_93459789	820804	0.02065049571
PGA_scaffold0__352_contigs__length_93459789	821107	0.02083954511
PGA_scaffold0__352_contigs__length_93459789	822462	0.03809721918
PGA_scaffold0__352_contigs__length_93459789	822463	0.02083954511
PGA_scaffold0__352_contigs__length_93459789	822883	0.02083954511
PGA_scaffold0__352_contigs__length_93459789	822930	0.02083954511
PGA_scaffold0__352_contigs__length_93459789	822948	0.02083954511
PGA_scaffold0__352_contigs__length_93459789	823265	0.02083954511
PGA_scaffold0__352_contigs__length_93459789	823329	0.02062659631
PGA_scaffold0__352_contigs__length_93459789	823420	0.02083954511
PGA_scaffold0__352_contigs__length_93459789	824044	0.02083954511
PGA_scaffold0__352_contigs__length_93459789	824246	0.02083954511
PGA_scaffold0__352_contigs__length_93459789	824309	0.02083954511
PGA_scaffold0__352_contigs__length_93459789	824320	0.02083954511
PGA_scaffold0__352_contigs__length_93459789	824321	0.02083954511
PGA_scaffold0__352_contigs__length_93459789	824396	0.03493864068
PGA_scaffold0__352_contigs__length_93459789	824446	0.02083954511
PGA_scaffold0__352_contigs__length_93459789	826866	0.02083954511
PGA_scaffold0__352_contigs__length_93459789	826871	0.02083954511
PGA_scaffold0__352_contigs__length_93459789	826953	0.02083954511
PGA_scaffold0__352_contigs__length_93459789	847118	0.03862720088
PGA_scaffold0__352_contigs__length_93459789	859484	0.01134510906
PGA_scaffold0__352_contigs__length_93459789	864099	0.01282276567
PGA_scaffold0__352_contigs__length_93459789	865397	0.01134510906
PGA_scaffold0__352_contigs__length_93459789	872524	0.02468718376
PGA_scaffold0__352_contigs__length_93459789	872955	0.01262131661
PGA_scaffold0__352_contigs__length_93459789	873011	0.01262131661
PGA_scaffold0__352_contigs__length_93459789	873764	0.01262131661
PGA_scaffold0__352_contigs__length_93459789	874247	0.01282276567
PGA_scaffold0__352_contigs__length_93459789	885628	0.01282276567
PGA_scaffold0__352_contigs__length_93459789	892788	0.01282276567
PGA_scaffold0__352_contigs__length_93459789	895688	0.03862720088
PGA_scaffold0__352_contigs__length_93459789	895776	0.01282276567
PGA_scaffold0__352_contigs__length_93459789	901291	0.01282276567
PGA_scaffold0__352_contigs__length_93459789	902471	0.01134510906
PGA_scaffold0__352_contigs__length_93459789	948964	0.04792136458
PGA_scaffold0__352_contigs__length_93459789	957091	0.01134510906
PGA_scaffold0__352_contigs__length_93459789	1055832	0.02701975379
PGA_scaffold0__352_contigs__length_93459789	1066661	0.04273562448
PGA_scaffold0__352_contigs__length_93459789	1102889	0.03622657042
PGA_scaffold0__352_contigs__length_93459789	1104639	0.0370171678
PGA_scaffold0__352_contigs__length_93459789	1104765	0.04730545643
PGA_scaffold0__352_contigs__length_93459789	1104771	0.0370171678
PGA_scaffold0__352_contigs__length_93459789	1104776	0.0370171678
PGA_scaffold0__352_contigs__length_93459789	1104843	0.02120701367
PGA_scaffold0__352_contigs__length_93459789	1104850	0.02808171564
PGA_scaffold0__352_contigs__length_93459789	1104894	0.02120701367
PGA_scaffold0__352_contigs__length_93459789	1104917	0.02120701367
PGA_scaffold0__352_contigs__length_93459789	1106643	0.0370171678
PGA_scaffold0__352_contigs__length_93459789	1106864	0.0370171678
PGA_scaffold0__352_contigs__length_93459789	1107252	0.0370171678
PGA_scaffold0__352_contigs__length_93459789	1107324	0.0370171678
PGA_scaffold0__352_contigs__length_93459789	1108678	0.0370171678
PGA_scaffold0__352_contigs__length_93459789	1109217	0.0370171678
PGA_scaffold0__352_contigs__length_93459789	1109221	0.0370171678
PGA_scaffold0__352_contigs__length_93459789	1109242	0.0370171678
PGA_scaffold0__352_contigs__length_93459789	1109297	0.0370171678
PGA_scaffold0__352_contigs__length_93459789	1213285	0.03661653149
PGA_scaffold0__352_contigs__length_93459789	1221815	0.02469092044
PGA_scaffold0__352_contigs__length_93459789	1221844	0.02469092044
PGA_scaffold0__352_contigs__length_93459789	1222912	0.004774205664
PGA_scaffold0__352_contigs__length_93459789	1222977	0.02469092044
PGA_scaffold0__352_contigs__length_93459789	1223088	0.02469092044
PGA_scaffold0__352_contigs__length_93459789	1223108	0.02469092044
PGA_scaffold0__352_contigs__length_93459789	1223374	0.0367404756
PGA_scaffold0__352_contigs__length_93459789	1223535	0.02469092044
PGA_scaffold0__352_contigs__length_93459789	1223619	0.002087850596
PGA_scaffold0__352_contigs__length_93459789	1223620	0.002087850596
PGA_scaffold0__352_contigs__length_93459789	1223697	0.01150654536
PGA_scaffold0__352_contigs__length_93459789	1223760	0.02469092044
PGA_scaffold0__352_contigs__length_93459789	1223761	0.02469092044
PGA_scaffold0__352_contigs__length_93459789	1223779	0.02469092044
PGA_scaffold0__352_contigs__length_93459789	1223878	0.02469092044
PGA_scaffold0__352_contigs__length_93459789	1223900	0.02469092044
PGA_scaffold0__352_contigs__length_93459789	1224276	0.02469092044
PGA_scaffold0__352_contigs__length_93459789	1224309	0.004774205664
PGA_scaffold0__352_contigs__length_93459789	1224735	0.02469092044
PGA_scaffold0__352_contigs__length_93459789	1224794	0.02469092044
PGA_scaffold0__352_contigs__length_93459789	1224795	0.02469092044
PGA_scaffold0__352_contigs__length_93459789	1224883	0.02469092044
PGA_scaffold0__352_contigs__length_93459789	1225095	0.02469092044
PGA_scaffold0__352_contigs__length_93459789	1225096	0.02469092044
PGA_scaffold0__352_contigs__length_93459789	1225110	0.02469092044
PGA_scaffold0__352_contigs__length_93459789	1225130	0.02469092044
PGA_scaffold0__352_contigs__length_93459789	1225133	0.02469092044
PGA_scaffold0__352_contigs__length_93459789	1225199	0.02469092044
PGA_scaffold0__352_contigs__length_93459789	1225928	0.03025706595
PGA_scaffold0__352_contigs__length_93459789	1229476	0.02469092044
PGA_scaffold0__352_contigs__length_93459789	1229576	0.02469092044
PGA_scaffold0__352_contigs__length_93459789	1235314	0.009386452745
PGA_scaffold0__352_contigs__length_93459789	1235321	0.01813170387
PGA_scaffold0__352_contigs__length_93459789	1235357	0.01813170387
PGA_scaffold0__352_contigs__length_93459789	1235361	0.01813170387
PGA_scaffold0__352_contigs__length_93459789	1235380	0.0178115923
PGA_scaffold0__352_contigs__length_93459789	1235411	0.03379341819
PGA_scaffold0__352_contigs__length_93459789	1235466	0.0178115923
PGA_scaffold0__352_contigs__length_93459789	1236891	0.01928805982
PGA_scaffold0__352_contigs__length_93459789	1237023	0.0178115923
PGA_scaffold0__352_contigs__length_93459789	1237302	0.01813170387
PGA_scaffold0__352_contigs__length_93459789	1242960	0.0178115923
PGA_scaffold0__352_contigs__length_93459789	1245537	0.03597027502
PGA_scaffold0__352_contigs__length_93459789	1249331	0.03597027502
PGA_scaffold0__352_contigs__length_93459789	1249691	0.03597027502
PGA_scaffold0__352_contigs__length_93459789	1249773	0.03649666907
PGA_scaffold0__352_contigs__length_93459789	1253219	0.03597027502
PGA_scaffold0__352_contigs__length_93459789	1253419	0.03597027502
PGA_scaffold0__352_contigs__length_93459789	1253428	0.03731351414
PGA_scaffold0__352_contigs__length_93459789	1253455	0.03731351414
PGA_scaffold0__352_contigs__length_93459789	1253646	0.03731351414
PGA_scaffold0__352_contigs__length_93459789	1253835	0.01674916382
PGA_scaffold0__352_contigs__length_93459789	1259070	0.04804691332
PGA_scaffold0__352_contigs__length_93459789	1259076	0.04804691332
PGA_scaffold0__352_contigs__length_93459789	1261625	0.02389889934
PGA_scaffold0__352_contigs__length_93459789	1263086	0.03597027502
PGA_scaffold0__352_contigs__length_93459789	1263493	0.03597027502
PGA_scaffold0__352_contigs__length_93459789	1265849	0.03597027502
PGA_scaffold0__352_contigs__length_93459789	1265853	0.03597027502
PGA_scaffold0__352_contigs__length_93459789	1265868	0.03597027502
PGA_scaffold0__352_contigs__length_93459789	1265890	0.03597027502
PGA_scaffold0__352_contigs__length_93459789	1265952	0.03597027502
PGA_scaffold0__352_contigs__length_93459789	1265997	0.03597027502
PGA_scaffold0__352_contigs__length_93459789	1266699	0.03597027502
PGA_scaffold0__352_contigs__length_93459789	1266867	0.03597027502
PGA_scaffold0__352_contigs__length_93459789	1266868	0.03597027502
PGA_scaffold0__352_contigs__length_93459789	1266882	0.03597027502
PGA_scaffold0__352_contigs__length_93459789	1266930	0.03597027502
PGA_scaffold0__352_contigs__length_93459789	1266991	0.03597027502
PGA_scaffold0__352_contigs__length_93459789	1267001	0.03597027502
PGA_scaffold0__352_contigs__length_93459789	1267014	0.03597027502
PGA_scaffold0__352_contigs__length_93459789	1267048	0.03597027502
PGA_scaffold0__352_contigs__length_93459789	1267168	0.03597027502
PGA_scaffold0__352_contigs__length_93459789	1287385	0.04797316899
PGA_scaffold0__352_contigs__length_93459789	1287390	0.04797316899
PGA_scaffold0__352_contigs__length_93459789	1309108	0.02066072528
PGA_scaffold0__352_contigs__length_93459789	1357430	0.02268713128
PGA_scaffold0__352_contigs__length_93459789	1389031	0.005373631932
PGA_scaffold0__352_contigs__length_93459789	1389085	0.02738851686
PGA_scaffold0__352_contigs__length_93459789	1390566	0.004029470555
PGA_scaffold0__352_contigs__length_93459789	1404593	0.006653994809
PGA_scaffold0__352_contigs__length_93459789	1404625	0.003084603135
PGA_scaffold0__352_contigs__length_93459789	1404643	0.03169258873
PGA_scaffold0__352_contigs__length_93459789	1404656	0.03898807353
PGA_scaffold0__352_contigs__length_93459789	1404665	0.005515889617
PGA_scaffold0__352_contigs__length_93459789	1404667	0.00429838547
PGA_scaffold0__352_contigs__length_93459789	1404742	0.004994814142
PGA_scaffold0__352_contigs__length_93459789	1404752	0.008166765548
PGA_scaffold0__352_contigs__length_93459789	1405013	0.001289213945
PGA_scaffold0__352_contigs__length_93459789	1408477	0.0367301671
PGA_scaffold0__352_contigs__length_93459789	1412030	0.03536784943
PGA_scaffold0__352_contigs__length_93459789	1412409	0.02138714629
PGA_scaffold0__352_contigs__length_93459789	1412410	0.04174890771
PGA_scaffold0__352_contigs__length_93459789	1413620	0.03261067369
PGA_scaffold0__352_contigs__length_93459789	1435881	0.02884860565
PGA_scaffold0__352_contigs__length_93459789	1485428	0.03328908763
PGA_scaffold0__352_contigs__length_93459789	1597630	0.01848964463
PGA_scaffold0__352_contigs__length_93459789	1598734	0.04696173499
PGA_scaffold0__352_contigs__length_93459789	1620404	0.03671099124
PGA_scaffold0__352_contigs__length_93459789	1772565	0.04337013912
PGA_scaffold0__352_contigs__length_93459789	1791581	0.02617110218
PGA_scaffold0__352_contigs__length_93459789	1791763	0.02617110218
PGA_scaffold0__352_contigs__length_93459789	1792016	0.02617110218
PGA_scaffold0__352_contigs__length_93459789	1795569	0.02617110218
PGA_scaffold0__352_contigs__length_93459789	1795581	0.02617110218
PGA_scaffold0__352_contigs__length_93459789	1795854	0.02617110218
PGA_scaffold0__352_contigs__length_93459789	1796074	0.02617110218
PGA_scaffold0__352_contigs__length_93459789	1801215	0.02617110218
PGA_scaffold0__352_contigs__length_93459789	1819391	0.02617110218
PGA_scaffold0__352_contigs__length_93459789	1829489	0.02617110218
PGA_scaffold0__352_contigs__length_93459789	1829622	0.02617110218
PGA_scaffold0__352_contigs__length_93459789	1830790	0.02617110218
PGA_scaffold0__352_contigs__length_93459789	1832183	0.02617110218
PGA_scaffold0__352_contigs__length_93459789	1835289	0.02617110218
PGA_scaffold0__352_contigs__length_93459789	1836587	0.04993074091
PGA_scaffold0__352_contigs__length_93459789	1836591	0.04993074091
PGA_scaffold0__352_contigs__length_93459789	1837968	0.01266985726
PGA_scaffold0__352_contigs__length_93459789	1850152	0.006881893856
PGA_scaffold0__352_contigs__length_93459789	1850861	0.03304383118
PGA_scaffold0__352_contigs__length_93459789	1851520	0.006881893856
PGA_scaffold0__352_contigs__length_93459789	1888040	0.01390971512
PGA_scaffold0__352_contigs__length_93459789	1901720	0.007490943493
PGA_scaffold0__352_contigs__length_93459789	1924043	0.03388993497
PGA_scaffold0__352_contigs__length_93459789	1928553	0.03575129524
PGA_scaffold0__352_contigs__length_93459789	1950279	0.03531934481
PGA_scaffold0__352_contigs__length_93459789	1967229	0.03764293601
PGA_scaffold0__352_contigs__length_93459789	1997384	0.0349108483
PGA_scaffold0__352_contigs__length_93459789	2010184	0.02371991369
PGA_scaffold0__352_contigs__length_93459789	2013035	0.0497575171
PGA_scaffold0__352_contigs__length_93459789	2138351	0.04896673241
PGA_scaffold0__352_contigs__length_93459789	2138385	0.04896673241
PGA_scaffold0__352_contigs__length_93459789	2138545	0.04896673241
PGA_scaffold0__352_contigs__length_93459789	2139800	0.04896673241
PGA_scaffold0__352_contigs__length_93459789	2139806	0.04896673241
PGA_scaffold0__352_contigs__length_93459789	2159186	0.02775913318
PGA_scaffold0__352_contigs__length_93459789	2163856	0.0355295981
PGA_scaffold0__352_contigs__length_93459789	2166305	0.0355295981
PGA_scaffold0__352_contigs__length_93459789	2166414	0.04296488253
PGA_scaffold0__352_contigs__length_93459789	2167047	0.02848954726
PGA_scaffold0__352_contigs__length_93459789	2169200	0.04176421418
PGA_scaffold0__352_contigs__length_93459789	2169434	0.04517128001
PGA_scaffold0__352_contigs__length_93459789	2170298	0.04176421418
PGA_scaffold0__352_contigs__length_93459789	2225807	0.03038409922
PGA_scaffold0__352_contigs__length_93459789	2226217	0.01520590948
PGA_scaffold0__352_contigs__length_93459789	2227832	0.02299283609
PGA_scaffold0__352_contigs__length_93459789	2230854	0.04975517792
PGA_scaffold0__352_contigs__length_93459789	2232159	0.02761138803
PGA_scaffold0__352_contigs__length_93459789	2237351	0.02761138803
PGA_scaffold0__352_contigs__length_93459789	2256295	0.02048940138
PGA_scaffold0__352_contigs__length_93459789	2256338	0.01315818125
PGA_scaffold0__352_contigs__length_93459789	2270412	0.04003971677
PGA_scaffold0__352_contigs__length_93459789	2270882	0.03055309081
PGA_scaffold0__352_contigs__length_93459789	2277325	0.03044957339
PGA_scaffold0__352_contigs__length_93459789	2277478	0.03535203578
PGA_scaffold0__352_contigs__length_93459789	2278014	0.03986620711
PGA_scaffold0__352_contigs__length_93459789	2278153	0.03313986947
PGA_scaffold0__352_contigs__length_93459789	2278186	0.03055309081
PGA_scaffold0__352_contigs__length_93459789	2278697	0.03982469746
PGA_scaffold0__352_contigs__length_93459789	2278743	0.03707745163
PGA_scaffold0__352_contigs__length_93459789	2278747	0.03707745163
PGA_scaffold0__352_contigs__length_93459789	2281133	0.03055309081
PGA_scaffold0__352_contigs__length_93459789	2282456	0.03055309081
PGA_scaffold0__352_contigs__length_93459789	2283916	0.02739817585
PGA_scaffold0__352_contigs__length_93459789	2286662	0.03957641482
PGA_scaffold0__352_contigs__length_93459789	2287594	0.03055309081
PGA_scaffold0__352_contigs__length_93459789	2289248	0.03055309081
PGA_scaffold0__352_contigs__length_93459789	2289355	0.03055309081
PGA_scaffold0__352_contigs__length_93459789	2290550	0.04024284946
PGA_scaffold0__352_contigs__length_93459789	2291518	0.03055309081
PGA_scaffold0__352_contigs__length_93459789	2291717	0.04422421996
PGA_scaffold0__352_contigs__length_93459789	2294324	0.0390066591
PGA_scaffold0__352_contigs__length_93459789	2295740	0.02321818032
PGA_scaffold0__352_contigs__length_93459789	2297315	0.04043239887
PGA_scaffold0__352_contigs__length_93459789	2330168	0.04229600386
PGA_scaffold0__352_contigs__length_93459789	2422948	0.02794937299
PGA_scaffold0__352_contigs__length_93459789	2431639	0.01903089027
PGA_scaffold0__352_contigs__length_93459789	2435592	0.008610912769
PGA_scaffold0__352_contigs__length_93459789	2480767	0.005267991599
PGA_scaffold0__352_contigs__length_93459789	2481110	0.03505039583
PGA_scaffold0__352_contigs__length_93459789	2482325	0.02555130385
PGA_scaffold0__352_contigs__length_93459789	2482586	0.00414326991
PGA_scaffold0__352_contigs__length_93459789	2482741	0.04163642588
PGA_scaffold0__352_contigs__length_93459789	2485329	0.006083782593
PGA_scaffold0__352_contigs__length_93459789	2487565	0.0326537459
PGA_scaffold0__352_contigs__length_93459789	2487566	0.0326537459
PGA_scaffold0__352_contigs__length_93459789	2491452	0.04152109225
PGA_scaffold0__352_contigs__length_93459789	2491530	0.04152109225
PGA_scaffold0__352_contigs__length_93459789	2491562	0.0267919106
PGA_scaffold0__352_contigs__length_93459789	2492380	0.01750459427
PGA_scaffold0__352_contigs__length_93459789	2492714	0.04152109225
PGA_scaffold0__352_contigs__length_93459789	2492726	0.04152109225
PGA_scaffold0__352_contigs__length_93459789	2502600	0.01795910022
PGA_scaffold0__352_contigs__length_93459789	2503175	0.01795910022
PGA_scaffold0__352_contigs__length_93459789	2503580	0.04020527025
PGA_scaffold0__352_contigs__length_93459789	2503715	0.04048924593
PGA_scaffold0__352_contigs__length_93459789	2505356	0.02055214156
PGA_scaffold0__352_contigs__length_93459789	2505403	0.02118062402
PGA_scaffold0__352_contigs__length_93459789	2508684	0.04344137796
PGA_scaffold0__352_contigs__length_93459789	2514071	0.0498016903
PGA_scaffold0__352_contigs__length_93459789	2515183	0.04664177662
PGA_scaffold0__352_contigs__length_93459789	2515192	0.04664177662
PGA_scaffold0__352_contigs__length_93459789	2515654	0.03305018658
PGA_scaffold0__352_contigs__length_93459789	2515959	0.009840380278
PGA_scaffold0__352_contigs__length_93459789	2515960	0.01797570461
PGA_scaffold0__352_contigs__length_93459789	2526595	0.01645226205
PGA_scaffold0__352_contigs__length_93459789	2530141	0.03298821269
PGA_scaffold0__352_contigs__length_93459789	2537126	0.04880122296
PGA_scaffold0__352_contigs__length_93459789	2545779	0.04167718936
PGA_scaffold0__352_contigs__length_93459789	2545797	0.03045302209
PGA_scaffold0__352_contigs__length_93459789	2563314	0.01717108264
PGA_scaffold0__352_contigs__length_93459789	2563324	0.01717108264
PGA_scaffold0__352_contigs__length_93459789	2599916	0.04613761677
PGA_scaffold0__352_contigs__length_93459789	2610149	0.04496707237
PGA_scaffold0__352_contigs__length_93459789	2610482	0.04175695014
PGA_scaffold0__352_contigs__length_93459789	2610789	0.01369232383
PGA_scaffold0__352_contigs__length_93459789	2610801	0.01601006583
PGA_scaffold0__352_contigs__length_93459789	2611707	0.03110232304
PGA_scaffold0__352_contigs__length_93459789	2612212	0.03110232304
PGA_scaffold0__352_contigs__length_93459789	2612338	0.03110232304
PGA_scaffold0__352_contigs__length_93459789	2615017	0.03332193927
PGA_scaffold0__352_contigs__length_93459789	2625775	0.03527083184
PGA_scaffold0__352_contigs__length_93459789	2625816	0.03527083184
PGA_scaffold0__352_contigs__length_93459789	2625818	0.01026131593
PGA_scaffold0__352_contigs__length_93459789	2625830	0.03527083184
PGA_scaffold0__352_contigs__length_93459789	2625975	0.02242290064
PGA_scaffold0__352_contigs__length_93459789	2626012	0.03527083184
PGA_scaffold0__352_contigs__length_93459789	2635982	0.02242290064
PGA_scaffold0__352_contigs__length_93459789	2643226	0.02518202758
PGA_scaffold0__352_contigs__length_93459789	2643232	0.007027983561
PGA_scaffold0__352_contigs__length_93459789	2645038	0.02459501865
PGA_scaffold0__352_contigs__length_93459789	2645282	0.03175533376
PGA_scaffold0__352_contigs__length_93459789	2646561	0.01666585988
PGA_scaffold0__352_contigs__length_93459789	2646755	0.03368729511
PGA_scaffold0__352_contigs__length_93459789	2648351	0.0414637834
PGA_scaffold0__352_contigs__length_93459789	2649223	0.01560310586
PGA_scaffold0__352_contigs__length_93459789	2649298	0.009660792173
PGA_scaffold0__352_contigs__length_93459789	2649541	0.007119291575
PGA_scaffold0__352_contigs__length_93459789	2649563	0.004234845955
PGA_scaffold0__352_contigs__length_93459789	2649567	0.01217747999
PGA_scaffold0__352_contigs__length_93459789	2649581	0.004234845955
PGA_scaffold0__352_contigs__length_93459789	2649583	0.004234845955
PGA_scaffold0__352_contigs__length_93459789	2649594	0.01109878731
PGA_scaffold0__352_contigs__length_93459789	2649717	0.009773322161
PGA_scaffold0__352_contigs__length_93459789	2650018	0.006951172775
PGA_scaffold0__352_contigs__length_93459789	2650021	0.004250388567
PGA_scaffold0__352_contigs__length_93459789	2650099	0.0244434827
PGA_scaffold0__352_contigs__length_93459789	2650421	0.0244434827
PGA_scaffold0__352_contigs__length_93459789	2650587	0.0244434827
PGA_scaffold0__352_contigs__length_93459789	2650651	0.01517168564
PGA_scaffold0__352_contigs__length_93459789	2650702	0.01517168564
PGA_scaffold0__352_contigs__length_93459789	2651040	0.02629229237
PGA_scaffold0__352_contigs__length_93459789	2651077	0.01464543625
PGA_scaffold0__352_contigs__length_93459789	2651088	0.01464543625
PGA_scaffold0__352_contigs__length_93459789	2651093	0.02629229237
PGA_scaffold0__352_contigs__length_93459789	2651155	0.01893641747
PGA_scaffold0__352_contigs__length_93459789	2651209	0.01893641747
PGA_scaffold0__352_contigs__length_93459789	2651212	0.01893641747
PGA_scaffold0__352_contigs__length_93459789	2651861	0.0244434827
PGA_scaffold0__352_contigs__length_93459789	2651886	0.0244434827
PGA_scaffold0__352_contigs__length_93459789	2651901	0.01283084639
PGA_scaffold0__352_contigs__length_93459789	2651906	0.01283084639
PGA_scaffold0__352_contigs__length_93459789	2651907	0.01283084639
PGA_scaffold0__352_contigs__length_93459789	2651922	0.0244434827
PGA_scaffold0__352_contigs__length_93459789	2652036	0.03898030467
PGA_scaffold0__352_contigs__length_93459789	2652192	0.01678378218
PGA_scaffold0__352_contigs__length_93459789	2657142	0.006745697743
PGA_scaffold0__352_contigs__length_93459789	2726663	0.0196843297
PGA_scaffold0__352_contigs__length_93459789	2730105	0.04282756146
PGA_scaffold0__352_contigs__length_93459789	2732067	0.04957246757
PGA_scaffold0__352_contigs__length_93459789	2735974	0.02716274999
PGA_scaffold0__352_contigs__length_93459789	2774313	0.0489108573
PGA_scaffold0__352_contigs__length_93459789	2805633	0.03618668562
PGA_scaffold0__352_contigs__length_93459789	2827163	0.02144711463
PGA_scaffold0__352_contigs__length_93459789	2834337	0.03746106934
PGA_scaffold0__352_contigs__length_93459789	2834391	0.03746106934
PGA_scaffold0__352_contigs__length_93459789	2835171	0.04087956598
PGA_scaffold0__352_contigs__length_93459789	2837269	0.03746106934
PGA_scaffold0__352_contigs__length_93459789	2856066	0.04442961071
PGA_scaffold0__352_contigs__length_93459789	2857785	0.04558779573
PGA_scaffold0__352_contigs__length_93459789	2870987	0.04782202563
PGA_scaffold0__352_contigs__length_93459789	2884130	0.03684029377
PGA_scaffold0__352_contigs__length_93459789	2890069	0.0370330428
PGA_scaffold0__352_contigs__length_93459789	2890611	0.04821216364
PGA_scaffold0__352_contigs__length_93459789	2893086	0.04155206002
PGA_scaffold0__352_contigs__length_93459789	2893374	0.04935310993
PGA_scaffold0__352_contigs__length_93459789	2893392	0.03180690331
PGA_scaffold0__352_contigs__length_93459789	2894686	0.01686711179
PGA_scaffold0__352_contigs__length_93459789	2894987	0.02082074582
PGA_scaffold0__352_contigs__length_93459789	2895004	0.01575020111
PGA_scaffold0__352_contigs__length_93459789	2895008	0.02082074582
PGA_scaffold0__352_contigs__length_93459789	2896469	0.043661606
PGA_scaffold0__352_contigs__length_93459789	2896616	0.01950085828
PGA_scaffold0__352_contigs__length_93459789	2897776	0.0406170648
PGA_scaffold0__352_contigs__length_93459789	2897801	0.04240329366
PGA_scaffold0__352_contigs__length_93459789	2898150	0.0467920774
PGA_scaffold0__352_contigs__length_93459789	3046309	0.02748391851
PGA_scaffold0__352_contigs__length_93459789	3046354	0.04917444104
PGA_scaffold0__352_contigs__length_93459789	3050246	0.03499230713
PGA_scaffold0__352_contigs__length_93459789	3068213	0.04673739767
PGA_scaffold0__352_contigs__length_93459789	3068703	0.006042316208
PGA_scaffold0__352_contigs__length_93459789	3075223	0.03498338892
PGA_scaffold0__352_contigs__length_93459789	3076079	0.02006600904
PGA_scaffold0__352_contigs__length_93459789	3084348	0.03688822555
PGA_scaffold0__352_contigs__length_93459789	3084352	0.04636487827
PGA_scaffold0__352_contigs__length_93459789	3091237	0.00246010897
PGA_scaffold0__352_contigs__length_93459789	3091244	0.00246010897
PGA_scaffold0__352_contigs__length_93459789	3093991	0.02706064747
PGA_scaffold0__352_contigs__length_93459789	3098723	0.03338020398
PGA_scaffold0__352_contigs__length_93459789	3116155	0.04974038073
PGA_scaffold0__352_contigs__length_93459789	3146554	0.04490264842
PGA_scaffold0__352_contigs__length_93459789	3148051	0.008161138384
PGA_scaffold0__352_contigs__length_93459789	3149416	0.02244042704
PGA_scaffold0__352_contigs__length_93459789	3150398	0.03654289741
PGA_scaffold0__352_contigs__length_93459789	3151421	0.02169873537
PGA_scaffold0__352_contigs__length_93459789	3195961	0.03174891905
PGA_scaffold0__352_contigs__length_93459789	3234370	0.02112421272
PGA_scaffold0__352_contigs__length_93459789	3238833	0.02112421272
PGA_scaffold0__352_contigs__length_93459789	3238905	0.02112421272
PGA_scaffold0__352_contigs__length_93459789	3238940	0.02112421272
PGA_scaffold0__352_contigs__length_93459789	3242278	0.02847206782
PGA_scaffold0__352_contigs__length_93459789	3244059	0.03706481597
PGA_scaffold0__352_contigs__length_93459789	3244063	0.03706481597
PGA_scaffold0__352_contigs__length_93459789	3248810	0.02112421272
PGA_scaffold0__352_contigs__length_93459789	3260110	0.0394592102
PGA_scaffold0__352_contigs__length_93459789	3260267	0.02112421272
PGA_scaffold0__352_contigs__length_93459789	3260672	0.01572000558
PGA_scaffold0__352_contigs__length_93459789	3264295	0.03569487448
PGA_scaffold0__352_contigs__length_93459789	3264515	0.01891934195
PGA_scaffold0__352_contigs__length_93459789	3264516	0.01891934195
PGA_scaffold0__352_contigs__length_93459789	3265006	0.007382889485
PGA_scaffold0__352_contigs__length_93459789	3274190	0.006618828083
PGA_scaffold0__352_contigs__length_93459789	3370720	0.03251984067
PGA_scaffold0__352_contigs__length_93459789	3370868	0.03251984067
PGA_scaffold0__352_contigs__length_93459789	3370967	0.03251984067
PGA_scaffold0__352_contigs__length_93459789	3375188	0.02729696928
PGA_scaffold0__352_contigs__length_93459789	3388875	0.02427951175
PGA_scaffold0__352_contigs__length_93459789	3402548	0.03026867875
PGA_scaffold0__352_contigs__length_93459789	3428677	0.03026867875
PGA_scaffold0__352_contigs__length_93459789	3433968	0.03903037263
PGA_scaffold0__352_contigs__length_93459789	3441364	0.03026867875
PGA_scaffold0__352_contigs__length_93459789	3441581	0.01543799976
PGA_scaffold0__352_contigs__length_93459789	3448084	0.03026867875
PGA_scaffold0__352_contigs__length_93459789	3448424	0.03026867875
PGA_scaffold0__352_contigs__length_93459789	3466990	0.02840742533
PGA_scaffold0__352_contigs__length_93459789	3467498	0.01561050823
PGA_scaffold0__352_contigs__length_93459789	3477868	0.02192010336
PGA_scaffold0__352_contigs__length_93459789	3481212	0.02078880611
PGA_scaffold0__352_contigs__length_93459789	3503909	0.02112947271
PGA_scaffold0__352_contigs__length_93459789	3504078	0.04006969863
PGA_scaffold0__352_contigs__length_93459789	3505752	0.04755540441
PGA_scaffold0__352_contigs__length_93459789	3505764	0.04976256257
PGA_scaffold0__352_contigs__length_93459789	3505787	0.04804723446
PGA_scaffold0__352_contigs__length_93459789	3510837	0.04033581004
PGA_scaffold0__352_contigs__length_93459789	3511557	0.02992318073
PGA_scaffold0__352_contigs__length_93459789	3511915	0.01208311275
PGA_scaffold0__352_contigs__length_93459789	3512106	0.03851980922
PGA_scaffold0__352_contigs__length_93459789	3512137	0.02414938052
PGA_scaffold0__352_contigs__length_93459789	3529886	0.04332621437
PGA_scaffold0__352_contigs__length_93459789	3532993	0.02871484397
PGA_scaffold0__352_contigs__length_93459789	3533026	0.04332621437
PGA_scaffold0__352_contigs__length_93459789	3533180	0.04332621437
PGA_scaffold0__352_contigs__length_93459789	3533733	0.04332621437
PGA_scaffold0__352_contigs__length_93459789	3533784	0.04315522559
PGA_scaffold0__352_contigs__length_93459789	3533799	0.0285787863
PGA_scaffold0__352_contigs__length_93459789	3533829	0.04332621437
PGA_scaffold0__352_contigs__length_93459789	3533873	0.04374246445
PGA_scaffold0__352_contigs__length_93459789	3534002	0.04315522559
PGA_scaffold0__352_contigs__length_93459789	3535831	0.002292078707
PGA_scaffold0__352_contigs__length_93459789	3535892	0.01974651087
PGA_scaffold0__352_contigs__length_93459789	3542014	0.02483579225
PGA_scaffold0__352_contigs__length_93459789	3582834	0.03403074186
PGA_scaffold0__352_contigs__length_93459789	3728889	0.04480891398
PGA_scaffold0__352_contigs__length_93459789	3774649	0.0401436519
PGA_scaffold0__352_contigs__length_93459789	3793624	0.01927582248
PGA_scaffold0__352_contigs__length_93459789	3793643	0.01927582248
PGA_scaffold0__352_contigs__length_93459789	3793645	0.01927582248
PGA_scaffold0__352_contigs__length_93459789	3793797	0.01927582248
PGA_scaffold0__352_contigs__length_93459789	3793856	0.01927582248
PGA_scaffold0__352_contigs__length_93459789	3793943	0.01927582248
PGA_scaffold0__352_contigs__length_93459789	3793992	0.01927582248
PGA_scaffold0__352_contigs__length_93459789	3794009	0.01927582248
PGA_scaffold0__352_contigs__length_93459789	3794024	0.01927582248
PGA_scaffold0__352_contigs__length_93459789	3794182	0.01927582248
PGA_scaffold0__352_contigs__length_93459789	3794396	0.01627174717
PGA_scaffold0__352_contigs__length_93459789	3794493	0.01927582248
PGA_scaffold0__352_contigs__length_93459789	3794494	0.01927582248
PGA_scaffold0__352_contigs__length_93459789	3794737	0.01927582248
PGA_scaffold0__352_contigs__length_93459789	3794740	0.01927582248
PGA_scaffold0__352_contigs__length_93459789	3795043	0.01927582248
PGA_scaffold0__352_contigs__length_93459789	3802617	0.01927582248
PGA_scaffold0__352_contigs__length_93459789	3803211	0.01927582248
PGA_scaffold0__352_contigs__length_93459789	3804150	0.01927582248
PGA_scaffold0__352_contigs__length_93459789	3810456	0.01927582248
PGA_scaffold0__352_contigs__length_93459789	3810783	0.01927582248
PGA_scaffold0__352_contigs__length_93459789	3810795	0.01927582248
PGA_scaffold0__352_contigs__length_93459789	3810814	0.01927582248
PGA_scaffold0__352_contigs__length_93459789	3840256	0.01002919233
PGA_scaffold0__352_contigs__length_93459789	3840283	0.01002919233
PGA_scaffold0__352_contigs__length_93459789	3840450	0.01927582248
PGA_scaffold0__352_contigs__length_93459789	3840495	0.01927582248
PGA_scaffold0__352_contigs__length_93459789	3840839	0.009178940687
PGA_scaffold0__352_contigs__length_93459789	3843154	0.02615598753
PGA_scaffold0__352_contigs__length_93459789	3935330	0.03883406515
PGA_scaffold0__352_contigs__length_93459789	3936893	0.03770257185
PGA_scaffold0__352_contigs__length_93459789	4024053	0.04007932527
PGA_scaffold0__352_contigs__length_93459789	4035868	0.03035285672
PGA_scaffold0__352_contigs__length_93459789	4035909	0.02307273706
PGA_scaffold0__352_contigs__length_93459789	4049804	0.009663606752
PGA_scaffold0__352_contigs__length_93459789	4051088	0.03039039248
PGA_scaffold0__352_contigs__length_93459789	4051108	0.001550481394
PGA_scaffold0__352_contigs__length_93459789	4056494	0.03324313152
PGA_scaffold0__352_contigs__length_93459789	4065464	0.01776343785
PGA_scaffold0__352_contigs__length_93459789	4065475	0.03481619588
PGA_scaffold0__352_contigs__length_93459789	4068234	0.02424653942
PGA_scaffold0__352_contigs__length_93459789	4068235	0.02424653942
PGA_scaffold0__352_contigs__length_93459789	4068250	0.01133746555
PGA_scaffold0__352_contigs__length_93459789	4071663	0.01136298264
PGA_scaffold0__352_contigs__length_93459789	4071840	0.01647203473
PGA_scaffold0__352_contigs__length_93459789	4071937	0.00147786093
PGA_scaffold0__352_contigs__length_93459789	4071938	0.00147786093
PGA_scaffold0__352_contigs__length_93459789	4074238	0.01520302646
PGA_scaffold0__352_contigs__length_93459789	4074248	0.02034799492
PGA_scaffold0__352_contigs__length_93459789	4074250	0.02619068044
PGA_scaffold0__352_contigs__length_93459789	4074374	0.0473144679
PGA_scaffold0__352_contigs__length_93459789	4074610	0.04612322211
PGA_scaffold0__352_contigs__length_93459789	4074724	0.04058013987
PGA_scaffold0__352_contigs__length_93459789	4075213	0.04150806591
PGA_scaffold0__352_contigs__length_93459789	4075565	0.01376601709
PGA_scaffold0__352_contigs__length_93459789	4075577	0.02983827186
PGA_scaffold0__352_contigs__length_93459789	4075607	0.0238310259
PGA_scaffold0__352_contigs__length_93459789	4075646	0.02107434257
PGA_scaffold0__352_contigs__length_93459789	4076400	0.04058013987
PGA_scaffold0__352_contigs__length_93459789	4076427	0.03187857972
PGA_scaffold0__352_contigs__length_93459789	4076530	0.03313989935
PGA_scaffold0__352_contigs__length_93459789	4076712	0.02662572521
PGA_scaffold0__352_contigs__length_93459789	4077194	0.04058013987
PGA_scaffold0__352_contigs__length_93459789	4077420	0.0412748251
PGA_scaffold0__352_contigs__length_93459789	4077612	0.04058013987
PGA_scaffold0__352_contigs__length_93459789	4078359	0.03524596884
PGA_scaffold0__352_contigs__length_93459789	4093839	0.03225976537
PGA_scaffold0__352_contigs__length_93459789	4093865	0.03279178913
PGA_scaffold0__352_contigs__length_93459789	4094088	0.006433697621
PGA_scaffold0__352_contigs__length_93459789	4096847	0.01806228524
PGA_scaffold0__352_contigs__length_93459789	4096867	0.01806228524
PGA_scaffold0__352_contigs__length_93459789	4096928	0.03946698797
PGA_scaffold0__352_contigs__length_93459789	4096952	0.006035610231
PGA_scaffold0__352_contigs__length_93459789	4099039	0.02705868246
PGA_scaffold0__352_contigs__length_93459789	4099059	0.007976994335
PGA_scaffold0__352_contigs__length_93459789	4100671	0.03743763785
PGA_scaffold0__352_contigs__length_93459789	4100690	0.02892545501
PGA_scaffold0__352_contigs__length_93459789	4100714	0.03435659393
PGA_scaffold0__352_contigs__length_93459789	4102744	0.01888132727
PGA_scaffold0__352_contigs__length_93459789	4102762	0.01888132727
PGA_scaffold0__352_contigs__length_93459789	4102819	0.01845076816
PGA_scaffold0__352_contigs__length_93459789	4102964	0.0194274772
PGA_scaffold0__352_contigs__length_93459789	4108130	0.004686888333
PGA_scaffold0__352_contigs__length_93459789	4112937	0.04925453707
PGA_scaffold0__352_contigs__length_93459789	4167139	0.04418591437
PGA_scaffold0__352_contigs__length_93459789	4204450	0.001802566712
PGA_scaffold0__352_contigs__length_93459789	4208455	0.02187473484
PGA_scaffold0__352_contigs__length_93459789	4210495	0.04289327479
PGA_scaffold0__352_contigs__length_93459789	4210504	0.03927220673
PGA_scaffold0__352_contigs__length_93459789	4210681	0.02187473484
PGA_scaffold0__352_contigs__length_93459789	4211454	0.02187473484
PGA_scaffold0__352_contigs__length_93459789	4211574	0.02466433198
PGA_scaffold0__352_contigs__length_93459789	4327495	0.04742401942
PGA_scaffold0__352_contigs__length_93459789	4331374	0.01512608255
PGA_scaffold0__352_contigs__length_93459789	4331464	0.04129977781
PGA_scaffold0__352_contigs__length_93459789	4331656	0.04028486513
PGA_scaffold0__352_contigs__length_93459789	4331729	0.01421932826
PGA_scaffold0__352_contigs__length_93459789	4332549	0.005228023888
PGA_scaffold0__352_contigs__length_93459789	4332691	0.03419280457
PGA_scaffold0__352_contigs__length_93459789	4332745	0.009220098654
PGA_scaffold0__352_contigs__length_93459789	4333126	0.02591497053
PGA_scaffold0__352_contigs__length_93459789	4333476	0.002794692422
PGA_scaffold0__352_contigs__length_93459789	4333608	0.01947844486
PGA_scaffold0__352_contigs__length_93459789	4334067	0.01261364258
PGA_scaffold0__352_contigs__length_93459789	4357307	0.0457397278
PGA_scaffold0__352_contigs__length_93459789	4370901	0.0484341711
PGA_scaffold0__352_contigs__length_93459789	4370922	0.04405382135
PGA_scaffold0__352_contigs__length_93459789	4370965	0.03028413633
PGA_scaffold0__352_contigs__length_93459789	4370973	0.04236014287
PGA_scaffold0__352_contigs__length_93459789	4376932	0.04758400477
PGA_scaffold0__352_contigs__length_93459789	4376942	0.04758400477
PGA_scaffold0__352_contigs__length_93459789	4389143	0.03983922678
PGA_scaffold0__352_contigs__length_93459789	4389158	0.02076519021
PGA_scaffold0__352_contigs__length_93459789	4389382	0.03231560422
PGA_scaffold0__352_contigs__length_93459789	4389980	0.04347831341
PGA_scaffold0__352_contigs__length_93459789	4389985	0.02679178587
PGA_scaffold0__352_contigs__length_93459789	4390030	0.006329887602
PGA_scaffold0__352_contigs__length_93459789	4390031	0.006329887602
PGA_scaffold0__352_contigs__length_93459789	4390220	0.02620972175
PGA_scaffold0__352_contigs__length_93459789	4390252	0.02679178587
PGA_scaffold0__352_contigs__length_93459789	4390448	0.04953848296
PGA_scaffold0__352_contigs__length_93459789	4390466	0.02649621626
PGA_scaffold0__352_contigs__length_93459789	4390729	0.04159305803
PGA_scaffold0__352_contigs__length_93459789	4390949	0.02679178587
PGA_scaffold0__352_contigs__length_93459789	4390963	0.02679178587
PGA_scaffold0__352_contigs__length_93459789	4391540	0.01401689201
PGA_scaffold0__352_contigs__length_93459789	4391545	0.01401689201
PGA_scaffold0__352_contigs__length_93459789	4391561	0.02679178587
PGA_scaffold0__352_contigs__length_93459789	4415439	0.007837619109
PGA_scaffold0__352_contigs__length_93459789	4415445	0.01586022257
PGA_scaffold0__352_contigs__length_93459789	4439687	0.03529534599
PGA_scaffold0__352_contigs__length_93459789	4448598	0.0448121977
PGA_scaffold0__352_contigs__length_93459789	4468558	0.04145983952
PGA_scaffold0__352_contigs__length_93459789	4468648	0.04145983952
PGA_scaffold0__352_contigs__length_93459789	4468652	0.04145983952
PGA_scaffold0__352_contigs__length_93459789	4468662	0.04145983952
PGA_scaffold0__352_contigs__length_93459789	4477248	0.04017988122
PGA_scaffold0__352_contigs__length_93459789	4525400	0.02031492535
PGA_scaffold0__352_contigs__length_93459789	4525409	0.01710020131
PGA_scaffold0__352_contigs__length_93459789	4571781	0.02520648087
PGA_scaffold0__352_contigs__length_93459789	4573768	0.006762606233
PGA_scaffold0__352_contigs__length_93459789	4576240	0.01095081952
PGA_scaffold0__352_contigs__length_93459789	4576832	0.01095081952
PGA_scaffold0__352_contigs__length_93459789	4576841	0.01095081952
PGA_scaffold0__352_contigs__length_93459789	4577145	0.01095081952
PGA_scaffold0__352_contigs__length_93459789	4582550	0.01095081952
PGA_scaffold0__352_contigs__length_93459789	4590462	0.03646048815
PGA_scaffold0__352_contigs__length_93459789	4637548	0.03512910227
PGA_scaffold0__352_contigs__length_93459789	4649615	0.03771572258
PGA_scaffold0__352_contigs__length_93459789	4655012	0.01485221597
PGA_scaffold0__352_contigs__length_93459789	4661181	0.03118518083
PGA_scaffold0__352_contigs__length_93459789	4748603	0.02075212444
PGA_scaffold0__352_contigs__length_93459789	4827400	0.03671692759
PGA_scaffold0__352_contigs__length_93459789	4841037	0.02220814771
PGA_scaffold0__352_contigs__length_93459789	4841131	0.03038678557
PGA_scaffold0__352_contigs__length_93459789	4841198	0.03038678557
PGA_scaffold0__352_contigs__length_93459789	4841327	0.02220814771
PGA_scaffold0__352_contigs__length_93459789	4841472	0.03038678557
PGA_scaffold0__352_contigs__length_93459789	4845232	0.02592053384
PGA_scaffold0__352_contigs__length_93459789	4848062	0.0003369357909
PGA_scaffold0__352_contigs__length_93459789	4848109	0.0005946918485
PGA_scaffold0__352_contigs__length_93459789	4848172	0.001310759172
PGA_scaffold0__352_contigs__length_93459789	4848207	0.02415724433
PGA_scaffold0__352_contigs__length_93459789	4848352	0.008689389709
PGA_scaffold0__352_contigs__length_93459789	4848366	0.01904900015
PGA_scaffold0__352_contigs__length_93459789	4848548	0.01115303808
PGA_scaffold0__352_contigs__length_93459789	4851874	0.01584180381
PGA_scaffold0__352_contigs__length_93459789	4860799	0.04234869362
PGA_scaffold0__352_contigs__length_93459789	4860803	0.03362480631
PGA_scaffold0__352_contigs__length_93459789	4860844	0.04717398382
PGA_scaffold0__352_contigs__length_93459789	4861005	0.04275224555
PGA_scaffold0__352_contigs__length_93459789	4861074	0.01761919695
PGA_scaffold0__352_contigs__length_93459789	4861075	0.01761919695
PGA_scaffold0__352_contigs__length_93459789	4861122	0.04818784682
PGA_scaffold0__352_contigs__length_93459789	4891695	0.02621690995
PGA_scaffold0__352_contigs__length_93459789	4916819	0.02805518496
PGA_scaffold0__352_contigs__length_93459789	4917057	0.005289807728
PGA_scaffold0__352_contigs__length_93459789	4917071	0.03535923642
PGA_scaffold0__352_contigs__length_93459789	4928572	0.04116924324
PGA_scaffold0__352_contigs__length_93459789	4931539	0.04744411588
PGA_scaffold0__352_contigs__length_93459789	4932879	0.04862633211
PGA_scaffold0__352_contigs__length_93459789	4933783	0.04862633211
PGA_scaffold0__352_contigs__length_93459789	4933872	0.04862633211
PGA_scaffold0__352_contigs__length_93459789	4933891	0.02517391221
PGA_scaffold0__352_contigs__length_93459789	4934025	0.04862633211
PGA_scaffold0__352_contigs__length_93459789	4939003	0.04862633211
PGA_scaffold0__352_contigs__length_93459789	4939024	0.04862633211
PGA_scaffold0__352_contigs__length_93459789	4939409	0.04862633211
PGA_scaffold0__352_contigs__length_93459789	4939413	0.04862633211
PGA_scaffold0__352_contigs__length_93459789	4939773	0.04862633211
PGA_scaffold0__352_contigs__length_93459789	4939950	0.04862633211
PGA_scaffold0__352_contigs__length_93459789	4969184	0.02982891616
PGA_scaffold0__352_contigs__length_93459789	5022133	0.04611047662
PGA_scaffold0__352_contigs__length_93459789	5054657	0.0242971305
PGA_scaffold0__352_contigs__length_93459789	5054662	0.02852468511
PGA_scaffold0__352_contigs__length_93459789	5054700	0.0275956794
PGA_scaffold0__352_contigs__length_93459789	5056050	0.04946301374
PGA_scaffold0__352_contigs__length_93459789	5056052	0.04946301374
PGA_scaffold0__352_contigs__length_93459789	5056053	0.04946301374
PGA_scaffold0__352_contigs__length_93459789	5057315	0.0408732677
PGA_scaffold0__352_contigs__length_93459789	5057406	0.02866070592
PGA_scaffold0__352_contigs__length_93459789	5057420	0.006005495287
PGA_scaffold0__352_contigs__length_93459789	5057437	0.02703297506
PGA_scaffold0__352_contigs__length_93459789	5057720	0.006005495287
PGA_scaffold0__352_contigs__length_93459789	5057813	0.002914591364
PGA_scaffold0__352_contigs__length_93459789	5057814	0.002914591364
PGA_scaffold0__352_contigs__length_93459789	5058246	0.009574885296
PGA_scaffold0__352_contigs__length_93459789	5058350	0.008634614246
PGA_scaffold0__352_contigs__length_93459789	5058385	0.008597437601
PGA_scaffold0__352_contigs__length_93459789	5058434	0.008700128664
PGA_scaffold0__352_contigs__length_93459789	5059409	0.006286814018
PGA_scaffold0__352_contigs__length_93459789	5059425	0.02248291547
PGA_scaffold0__352_contigs__length_93459789	5059432	0.03335569821
PGA_scaffold0__352_contigs__length_93459789	5062399	0.01450499444
PGA_scaffold0__352_contigs__length_93459789	5062419	0.01450499444
PGA_scaffold0__352_contigs__length_93459789	5062432	0.01514798514
PGA_scaffold0__352_contigs__length_93459789	5062471	0.01042677689
PGA_scaffold0__352_contigs__length_93459789	5062612	0.02742253375
PGA_scaffold0__352_contigs__length_93459789	5062617	0.02742253375
PGA_scaffold0__352_contigs__length_93459789	5062623	0.02742253375
PGA_scaffold0__352_contigs__length_93459789	5062637	0.01450499444
PGA_scaffold0__352_contigs__length_93459789	5062664	0.01450499444
PGA_scaffold0__352_contigs__length_93459789	5062731	0.02183695834
PGA_scaffold0__352_contigs__length_93459789	5062858	0.03382279075
PGA_scaffold0__352_contigs__length_93459789	5062902	0.04788172831
PGA_scaffold0__352_contigs__length_93459789	5062907	0.03009175394
PGA_scaffold0__352_contigs__length_93459789	5062923	0.03009175394
PGA_scaffold0__352_contigs__length_93459789	5062961	0.02203196294
PGA_scaffold0__352_contigs__length_93459789	5062988	0.02203196294
PGA_scaffold0__352_contigs__length_93459789	5063059	0.03312355387
PGA_scaffold0__352_contigs__length_93459789	5063241	0.01285723319
PGA_scaffold0__352_contigs__length_93459789	5064448	0.01285723319
PGA_scaffold0__352_contigs__length_93459789	5068543	0.02055569265
PGA_scaffold0__352_contigs__length_93459789	5073604	0.03058979158
PGA_scaffold0__352_contigs__length_93459789	5076432	0.01291618491
PGA_scaffold0__352_contigs__length_93459789	5076447	0.02379318417
PGA_scaffold0__352_contigs__length_93459789	5089348	0.01100089075
PGA_scaffold0__352_contigs__length_93459789	5089397	0.03438758127
PGA_scaffold0__352_contigs__length_93459789	5113330	0.03778454192
PGA_scaffold0__352_contigs__length_93459789	5113332	0.03778454192
PGA_scaffold0__352_contigs__length_93459789	5113655	0.03778454192
PGA_scaffold0__352_contigs__length_93459789	5113725	0.03778454192
PGA_scaffold0__352_contigs__length_93459789	5113854	0.03778454192
PGA_scaffold0__352_contigs__length_93459789	5113857	0.03778454192
PGA_scaffold0__352_contigs__length_93459789	5113862	0.03778454192
PGA_scaffold0__352_contigs__length_93459789	5113863	0.03778454192
PGA_scaffold0__352_contigs__length_93459789	5115054	0.03778454192
PGA_scaffold0__352_contigs__length_93459789	5120009	0.03612612547
PGA_scaffold0__352_contigs__length_93459789	5124447	0.0202725182
PGA_scaffold0__352_contigs__length_93459789	5125149	0.0202725182
PGA_scaffold0__352_contigs__length_93459789	5126066	0.01186711594
PGA_scaffold0__352_contigs__length_93459789	5126184	0.01186711594
PGA_scaffold0__352_contigs__length_93459789	5126554	0.01186711594
PGA_scaffold0__352_contigs__length_93459789	5140660	0.04594742401
PGA_scaffold0__352_contigs__length_93459789	5141167	0.006794005556
PGA_scaffold0__352_contigs__length_93459789	5141180	0.01186711594
PGA_scaffold0__352_contigs__length_93459789	5141400	0.006748309634
PGA_scaffold0__352_contigs__length_93459789	5147347	0.01874669218
PGA_scaffold0__352_contigs__length_93459789	5147390	0.01874669218
PGA_scaffold0__352_contigs__length_93459789	5170130	0.03498510005
PGA_scaffold0__352_contigs__length_93459789	5175415	0.04668468247
PGA_scaffold0__352_contigs__length_93459789	5200716	0.04508114672
PGA_scaffold0__352_contigs__length_93459789	5201713	0.04508114672
PGA_scaffold0__352_contigs__length_93459789	5201749	0.04508114672
PGA_scaffold0__352_contigs__length_93459789	5201762	0.04508114672
PGA_scaffold0__352_contigs__length_93459789	5201842	0.04508114672
PGA_scaffold0__352_contigs__length_93459789	5201880	0.04508114672
PGA_scaffold0__352_contigs__length_93459789	5201954	0.02027320507
PGA_scaffold0__352_contigs__length_93459789	5201957	0.02027320507
PGA_scaffold0__352_contigs__length_93459789	5202112	0.04508114672
PGA_scaffold0__352_contigs__length_93459789	5204882	0.04508114672
PGA_scaffold0__352_contigs__length_93459789	5204908	0.04508114672
PGA_scaffold0__352_contigs__length_93459789	5205914	0.04508114672
PGA_scaffold0__352_contigs__length_93459789	5207588	0.001497095728
PGA_scaffold0__352_contigs__length_93459789	5209147	0.03576910249
PGA_scaffold0__352_contigs__length_93459789	5209178	0.03576910249
PGA_scaffold0__352_contigs__length_93459789	5209510	0.03576910249
PGA_scaffold0__352_contigs__length_93459789	5211470	0.02397397588
PGA_scaffold0__352_contigs__length_93459789	5211473	0.03576910249
PGA_scaffold0__352_contigs__length_93459789	5211491	0.04345530971
PGA_scaffold0__352_contigs__length_93459789	5211492	0.04345530971
PGA_scaffold0__352_contigs__length_93459789	5211505	0.02397397588
PGA_scaffold0__352_contigs__length_93459789	5211561	0.03749049792
PGA_scaffold0__352_contigs__length_93459789	5213211	0.04096169735
PGA_scaffold0__352_contigs__length_93459789	5213299	0.02447806281
PGA_scaffold0__352_contigs__length_93459789	5230686	0.03484092933
PGA_scaffold0__352_contigs__length_93459789	5241980	0.02318349224
PGA_scaffold0__352_contigs__length_93459789	5272366	0.009520974949
PGA_scaffold0__352_contigs__length_93459789	5272378	0.01020559191
PGA_scaffold0__352_contigs__length_93459789	5272408	0.006116611199
PGA_scaffold0__352_contigs__length_93459789	5272414	0.006116611199
PGA_scaffold0__352_contigs__length_93459789	5273280	0.016862668
PGA_scaffold0__352_contigs__length_93459789	5273665	0.00730677311
PGA_scaffold0__352_contigs__length_93459789	5273724	0.01346844341
PGA_scaffold0__352_contigs__length_93459789	5273894	0.01026893735
PGA_scaffold0__352_contigs__length_93459789	5274035	0.005859138519
PGA_scaffold0__352_contigs__length_93459789	5274418	0.02052244827
PGA_scaffold0__352_contigs__length_93459789	5275103	0.03266024468
PGA_scaffold0__352_contigs__length_93459789	5275212	0.003576615875
PGA_scaffold0__352_contigs__length_93459789	5275339	0.0152925236
PGA_scaffold0__352_contigs__length_93459789	5275359	0.01728516801
PGA_scaffold0__352_contigs__length_93459789	5275408	0.01179149614
PGA_scaffold0__352_contigs__length_93459789	5275505	0.00901383249
PGA_scaffold0__352_contigs__length_93459789	5275512	0.006471554174
PGA_scaffold0__352_contigs__length_93459789	5275528	0.006934865269
PGA_scaffold0__352_contigs__length_93459789	5275989	0.006708267196
PGA_scaffold0__352_contigs__length_93459789	5276606	0.04599483585
PGA_scaffold0__352_contigs__length_93459789	5277517	0.03349240101
PGA_scaffold0__352_contigs__length_93459789	5279634	0.03380807163
PGA_scaffold0__352_contigs__length_93459789	5281868	0.01719260406
PGA_scaffold0__352_contigs__length_93459789	5281893	0.03479181618
PGA_scaffold0__352_contigs__length_93459789	5281928	0.03479181618
PGA_scaffold0__352_contigs__length_93459789	5282246	0.03479181618
PGA_scaffold0__352_contigs__length_93459789	5283669	0.03479181618
PGA_scaffold0__352_contigs__length_93459789	5284013	0.03479181618
PGA_scaffold0__352_contigs__length_93459789	5284020	0.03479181618
PGA_scaffold0__352_contigs__length_93459789	5284506	0.03479181618
PGA_scaffold0__352_contigs__length_93459789	5284539	0.03479181618
PGA_scaffold0__352_contigs__length_93459789	5311357	0.04579635216
PGA_scaffold0__352_contigs__length_93459789	5362199	0.02017487753
PGA_scaffold0__352_contigs__length_93459789	5363526	0.03377558828
PGA_scaffold0__352_contigs__length_93459789	5363535	0.03377558828
PGA_scaffold0__352_contigs__length_93459789	5363719	0.04784464904
PGA_scaffold0__352_contigs__length_93459789	5365251	0.04784464904
PGA_scaffold0__352_contigs__length_93459789	5370188	0.04237919251
PGA_scaffold0__352_contigs__length_93459789	5370383	0.04784464904
PGA_scaffold0__352_contigs__length_93459789	5370408	0.04237919251
PGA_scaffold0__352_contigs__length_93459789	5370480	0.04784464904
PGA_scaffold0__352_contigs__length_93459789	5371398	0.04784464904
PGA_scaffold0__352_contigs__length_93459789	5371428	0.04784464904
PGA_scaffold0__352_contigs__length_93459789	5371838	0.04784464904
PGA_scaffold0__352_contigs__length_93459789	5371839	0.04784464904
PGA_scaffold0__352_contigs__length_93459789	5371853	0.02653922419
PGA_scaffold0__352_contigs__length_93459789	5371864	0.04784464904
PGA_scaffold0__352_contigs__length_93459789	5371878	0.04784464904
PGA_scaffold0__352_contigs__length_93459789	5371892	0.03377558828
PGA_scaffold0__352_contigs__length_93459789	5371908	0.03377558828
PGA_scaffold0__352_contigs__length_93459789	5372138	0.04784464904
PGA_scaffold0__352_contigs__length_93459789	5372248	0.04784464904
PGA_scaffold0__352_contigs__length_93459789	5372620	0.04784464904
PGA_scaffold0__352_contigs__length_93459789	5372678	0.02565174637
PGA_scaffold0__352_contigs__length_93459789	5372874	0.04784464904
PGA_scaffold0__352_contigs__length_93459789	5392793	0.04784464904
PGA_scaffold0__352_contigs__length_93459789	5392796	0.04784464904
PGA_scaffold0__352_contigs__length_93459789	5430642	0.04213768412
PGA_scaffold0__352_contigs__length_93459789	5430726	0.03705126232
PGA_scaffold0__352_contigs__length_93459789	5444468	0.03189886658
PGA_scaffold0__352_contigs__length_93459789	5470299	0.04290615504
PGA_scaffold0__352_contigs__length_93459789	5482421	0.02188430948
PGA_scaffold0__352_contigs__length_93459789	5482845	0.0230908307
PGA_scaffold0__352_contigs__length_93459789	5486600	0.006034791145
PGA_scaffold0__352_contigs__length_93459789	5486641	0.005566284513
PGA_scaffold0__352_contigs__length_93459789	5486654	0.006034791145
PGA_scaffold0__352_contigs__length_93459789	5490152	0.009597706137
PGA_scaffold0__352_contigs__length_93459789	5496004	0.03845833226
PGA_scaffold0__352_contigs__length_93459789	5496355	0.03845833226
PGA_scaffold0__352_contigs__length_93459789	5535237	0.03492533701
PGA_scaffold0__352_contigs__length_93459789	5535398	0.04335830934
PGA_scaffold0__352_contigs__length_93459789	5535825	0.03840283225
PGA_scaffold0__352_contigs__length_93459789	5535844	0.03840283225
PGA_scaffold0__352_contigs__length_93459789	5538445	0.007109919125
PGA_scaffold0__352_contigs__length_93459789	5539254	0.02284429726
PGA_scaffold0__352_contigs__length_93459789	5541450	0.04990798445
PGA_scaffold0__352_contigs__length_93459789	5541515	0.02207691097
PGA_scaffold0__352_contigs__length_93459789	5541585	0.02207691097
PGA_scaffold0__352_contigs__length_93459789	5541694	0.001106630179
PGA_scaffold0__352_contigs__length_93459789	5541861	0.02847679202
PGA_scaffold0__352_contigs__length_93459789	5542220	0.02669336886
PGA_scaffold0__352_contigs__length_93459789	5542230	0.03978128184
PGA_scaffold0__352_contigs__length_93459789	5542495	0.04114160353
PGA_scaffold0__352_contigs__length_93459789	5542500	0.02088543486
PGA_scaffold0__352_contigs__length_93459789	5542968	0.02569519219
PGA_scaffold0__352_contigs__length_93459789	5543772	0.01950483021
PGA_scaffold0__352_contigs__length_93459789	5543788	0.02569519219
PGA_scaffold0__352_contigs__length_93459789	5555929	0.03046058209
PGA_scaffold0__352_contigs__length_93459789	5556016	0.01507146542
PGA_scaffold0__352_contigs__length_93459789	5556186	0.01950483021
PGA_scaffold0__352_contigs__length_93459789	5556267	0.01645444945
PGA_scaffold0__352_contigs__length_93459789	5556479	0.005747261847
PGA_scaffold0__352_contigs__length_93459789	5556559	0.01950483021
PGA_scaffold0__352_contigs__length_93459789	5556705	0.02615395954
PGA_scaffold0__352_contigs__length_93459789	5556706	0.01600676898
PGA_scaffold0__352_contigs__length_93459789	5556733	0.04693629173
PGA_scaffold0__352_contigs__length_93459789	5556788	0.03072008762
PGA_scaffold0__352_contigs__length_93459789	5556937	0.0206443373
PGA_scaffold0__352_contigs__length_93459789	5558743	0.04388857718
PGA_scaffold0__352_contigs__length_93459789	5558943	0.02569519219
PGA_scaffold0__352_contigs__length_93459789	5559334	0.0343995875
PGA_scaffold0__352_contigs__length_93459789	5559339	0.01900043596
PGA_scaffold0__352_contigs__length_93459789	5563398	0.003482743876
PGA_scaffold0__352_contigs__length_93459789	5563400	0.003482743876
PGA_scaffold0__352_contigs__length_93459789	5564230	0.005904732555
PGA_scaffold0__352_contigs__length_93459789	5564978	0.03699713569
PGA_scaffold0__352_contigs__length_93459789	5565074	0.004988666825
PGA_scaffold0__352_contigs__length_93459789	5566902	0.007077341134
PGA_scaffold0__352_contigs__length_93459789	5566986	0.01433216072
PGA_scaffold0__352_contigs__length_93459789	5567306	0.004988666825
PGA_scaffold0__352_contigs__length_93459789	5567403	0.01754003441
PGA_scaffold0__352_contigs__length_93459789	5567442	0.01778790623
PGA_scaffold0__352_contigs__length_93459789	5567573	0.03034393367
PGA_scaffold0__352_contigs__length_93459789	5567594	0.01125204026
PGA_scaffold0__352_contigs__length_93459789	5568508	0.02380968867
PGA_scaffold0__352_contigs__length_93459789	5568534	0.02889545736
PGA_scaffold0__352_contigs__length_93459789	5568643	0.01702553011
PGA_scaffold0__352_contigs__length_93459789	5568644	0.0334084407
PGA_scaffold0__352_contigs__length_93459789	5568833	0.04691196564
PGA_scaffold0__352_contigs__length_93459789	5568852	0.04768114626
PGA_scaffold0__352_contigs__length_93459789	5568856	0.0137332357
PGA_scaffold0__352_contigs__length_93459789	5569134	0.02283858525
PGA_scaffold0__352_contigs__length_93459789	5569142	0.01499538944
PGA_scaffold0__352_contigs__length_93459789	5569990	0.02369311232
PGA_scaffold0__352_contigs__length_93459789	5570639	0.02303473298
PGA_scaffold0__352_contigs__length_93459789	5570984	0.01624205247
PGA_scaffold0__352_contigs__length_93459789	5571139	0.02855892477
PGA_scaffold0__352_contigs__length_93459789	5572743	0.02913929552
PGA_scaffold0__352_contigs__length_93459789	5572878	0.01542607828
PGA_scaffold0__352_contigs__length_93459789	5572933	0.02608337672
PGA_scaffold0__352_contigs__length_93459789	5572936	0.02608337672
PGA_scaffold0__352_contigs__length_93459789	5593609	0.02807173499
PGA_scaffold0__352_contigs__length_93459789	5593947	0.04582215216
PGA_scaffold0__352_contigs__length_93459789	5593973	0.03136270565
PGA_scaffold0__352_contigs__length_93459789	5593979	0.02396409981
PGA_scaffold0__352_contigs__length_93459789	5594222	0.03183229301
PGA_scaffold0__352_contigs__length_93459789	5627001	0.04504019521
PGA_scaffold0__352_contigs__length_93459789	5627567	0.03522426576
PGA_scaffold0__352_contigs__length_93459789	5687230	0.01054368629
PGA_scaffold0__352_contigs__length_93459789	5688798	0.01619480048
PGA_scaffold0__352_contigs__length_93459789	5694737	0.01619480048
PGA_scaffold0__352_contigs__length_93459789	5695908	0.008521884799
PGA_scaffold0__352_contigs__length_93459789	5695985	0.008521884799
PGA_scaffold0__352_contigs__length_93459789	5699649	0.04655810107
PGA_scaffold0__352_contigs__length_93459789	5699860	0.02121446571
PGA_scaffold0__352_contigs__length_93459789	5699897	0.013788261
PGA_scaffold0__352_contigs__length_93459789	5699979	0.01741303317
PGA_scaffold0__352_contigs__length_93459789	5700017	0.01780239732
PGA_scaffold0__352_contigs__length_93459789	5703469	0.04908194667
PGA_scaffold0__352_contigs__length_93459789	5719949	0.03448164952
PGA_scaffold0__352_contigs__length_93459789	5719960	0.04815915996
PGA_scaffold0__352_contigs__length_93459789	5720009	0.04815915996
PGA_scaffold0__352_contigs__length_93459789	5721493	0.01477395219
PGA_scaffold0__352_contigs__length_93459789	5723303	0.0231985951
PGA_scaffold0__352_contigs__length_93459789	5747388	0.03827883528
PGA_scaffold0__352_contigs__length_93459789	5747552	0.04834833507
PGA_scaffold0__352_contigs__length_93459789	5756912	0.02974287637
PGA_scaffold0__352_contigs__length_93459789	5782954	0.04595765892
PGA_scaffold0__352_contigs__length_93459789	5809478	0.04887949502
PGA_scaffold0__352_contigs__length_93459789	5810115	0.04887949502
PGA_scaffold0__352_contigs__length_93459789	5810287	0.008437012668
PGA_scaffold0__352_contigs__length_93459789	5810329	0.009664893053
PGA_scaffold0__352_contigs__length_93459789	5810408	0.00922154571
PGA_scaffold0__352_contigs__length_93459789	5813631	0.04176723832
PGA_scaffold0__352_contigs__length_93459789	5814394	0.01167517329
PGA_scaffold0__352_contigs__length_93459789	5814417	0.01184451036
PGA_scaffold0__352_contigs__length_93459789	5814811	0.03647568363
PGA_scaffold0__352_contigs__length_93459789	5815514	0.01104267009
PGA_scaffold0__352_contigs__length_93459789	5816099	0.02352496018
PGA_scaffold0__352_contigs__length_93459789	5816130	0.02352496018
PGA_scaffold0__352_contigs__length_93459789	5818819	0.03243619485
PGA_scaffold0__352_contigs__length_93459789	5818892	0.04893898758
PGA_scaffold0__352_contigs__length_93459789	5819013	0.04893898758
PGA_scaffold0__352_contigs__length_93459789	5821778	0.03548744999
PGA_scaffold0__352_contigs__length_93459789	5821788	0.03663901605
PGA_scaffold0__352_contigs__length_93459789	5822294	0.02830989366
PGA_scaffold0__352_contigs__length_93459789	5829193	0.03051772369
PGA_scaffold0__352_contigs__length_93459789	5829360	0.03621005927
PGA_scaffold0__352_contigs__length_93459789	5829368	0.02084195622
PGA_scaffold0__352_contigs__length_93459789	5902640	0.03962880646
PGA_scaffold0__352_contigs__length_93459789	5922943	0.04191386447
PGA_scaffold0__352_contigs__length_93459789	5925832	0.01388708335
PGA_scaffold0__352_contigs__length_93459789	5925840	0.02345955325
PGA_scaffold0__352_contigs__length_93459789	5939534	0.02875100371
PGA_scaffold0__352_contigs__length_93459789	5958253	0.04619182508
PGA_scaffold0__352_contigs__length_93459789	5963268	0.04070670071
PGA_scaffold0__352_contigs__length_93459789	5998220	0.02142154506
PGA_scaffold0__352_contigs__length_93459789	5998264	0.01223659716
PGA_scaffold0__352_contigs__length_93459789	6000763	0.02107085819
PGA_scaffold0__352_contigs__length_93459789	6001536	0.03407853645
PGA_scaffold0__352_contigs__length_93459789	6001579	0.01352965924
PGA_scaffold0__352_contigs__length_93459789	6003558	0.006343822429
PGA_scaffold0__352_contigs__length_93459789	6006844	0.03300129595
PGA_scaffold0__352_contigs__length_93459789	6040381	0.03353480982
PGA_scaffold0__352_contigs__length_93459789	6040394	0.03353480982
PGA_scaffold0__352_contigs__length_93459789	6040395	0.03353480982
PGA_scaffold0__352_contigs__length_93459789	6040405	0.03353480982
PGA_scaffold0__352_contigs__length_93459789	6041320	0.02312894609
PGA_scaffold0__352_contigs__length_93459789	6044514	0.03904527911
PGA_scaffold0__352_contigs__length_93459789	6051926	0.02730778026
PGA_scaffold0__352_contigs__length_93459789	6052491	0.02730778026
PGA_scaffold0__352_contigs__length_93459789	6054468	0.04956919258
PGA_scaffold0__352_contigs__length_93459789	6054630	0.02062506991
PGA_scaffold0__352_contigs__length_93459789	6054861	0.01171498699
PGA_scaffold0__352_contigs__length_93459789	6058436	0.03373705
PGA_scaffold0__352_contigs__length_93459789	6058504	0.02681909833
PGA_scaffold0__352_contigs__length_93459789	6060370	0.03157782635
PGA_scaffold0__352_contigs__length_93459789	6060371	0.03157782635
PGA_scaffold0__352_contigs__length_93459789	6061072	0.03157782635
PGA_scaffold0__352_contigs__length_93459789	6064926	0.02002873107
PGA_scaffold0__352_contigs__length_93459789	6067055	0.02062506991
PGA_scaffold0__352_contigs__length_93459789	6067263	0.02062506991
PGA_scaffold0__352_contigs__length_93459789	6068862	0.04742605549
PGA_scaffold0__352_contigs__length_93459789	6071804	0.02440484944
PGA_scaffold0__352_contigs__length_93459789	6071850	0.0484543167
PGA_scaffold0__352_contigs__length_93459789	6088173	0.02188723126
PGA_scaffold0__352_contigs__length_93459789	6089097	0.002741904699
PGA_scaffold0__352_contigs__length_93459789	6089121	0.03887824258
PGA_scaffold0__352_contigs__length_93459789	6089338	0.0003070890052
PGA_scaffold0__352_contigs__length_93459789	6089844	0.04746315409
PGA_scaffold0__352_contigs__length_93459789	6090262	0.02389045939
PGA_scaffold0__352_contigs__length_93459789	6090311	0.04671802905
PGA_scaffold0__352_contigs__length_93459789	6092303	0.004592476366
PGA_scaffold0__352_contigs__length_93459789	6096296	0.007263453758
PGA_scaffold0__352_contigs__length_93459789	6096461	0.007263453758
PGA_scaffold0__352_contigs__length_93459789	6098124	0.03717971722
PGA_scaffold0__352_contigs__length_93459789	6098125	0.004159502905
PGA_scaffold0__352_contigs__length_93459789	6098147	0.01719622036
PGA_scaffold0__352_contigs__length_93459789	6098308	0.02574698751
PGA_scaffold0__352_contigs__length_93459789	6099711	0.03250732868
PGA_scaffold0__352_contigs__length_93459789	6099877	0.02182118194
PGA_scaffold0__352_contigs__length_93459789	6100089	0.04672342768
PGA_scaffold0__352_contigs__length_93459789	6101714	0.00950052972
PGA_scaffold0__352_contigs__length_93459789	6101750	0.0104173118
PGA_scaffold0__352_contigs__length_93459789	6101889	0.0318946469
PGA_scaffold0__352_contigs__length_93459789	6103186	0.01350629074
PGA_scaffold0__352_contigs__length_93459789	6103246	0.01350629074
PGA_scaffold0__352_contigs__length_93459789	6116186	0.01303656562
PGA_scaffold0__352_contigs__length_93459789	6116469	0.01576762983
PGA_scaffold0__352_contigs__length_93459789	6118774	0.03197767566
PGA_scaffold0__352_contigs__length_93459789	6119918	0.0427389319
PGA_scaffold0__352_contigs__length_93459789	6120012	0.01082322072
PGA_scaffold0__352_contigs__length_93459789	6120277	0.02293368925
PGA_scaffold0__352_contigs__length_93459789	6120371	0.03241259597
PGA_scaffold0__352_contigs__length_93459789	6120762	0.02643169277
PGA_scaffold0__352_contigs__length_93459789	6120954	0.01082322072
PGA_scaffold0__352_contigs__length_93459789	6121331	0.01708966623
PGA_scaffold0__352_contigs__length_93459789	6121385	0.03127063554
PGA_scaffold0__352_contigs__length_93459789	6121609	0.01082322072
PGA_scaffold0__352_contigs__length_93459789	6123921	0.0163609788
PGA_scaffold0__352_contigs__length_93459789	6124330	0.01082322072
PGA_scaffold0__352_contigs__length_93459789	6126130	0.01496261778
PGA_scaffold0__352_contigs__length_93459789	6126398	0.0205186377
PGA_scaffold0__352_contigs__length_93459789	6126512	0.01263193605
PGA_scaffold0__352_contigs__length_93459789	6126927	0.01082322072
PGA_scaffold0__352_contigs__length_93459789	6127056	0.01853068386
PGA_scaffold0__352_contigs__length_93459789	6127069	0.03028147684
PGA_scaffold0__352_contigs__length_93459789	6127081	0.04521985893
PGA_scaffold0__352_contigs__length_93459789	6127429	0.01496261778
PGA_scaffold0__352_contigs__length_93459789	6127666	0.01520742037
PGA_scaffold0__352_contigs__length_93459789	6128646	0.00242045891
PGA_scaffold0__352_contigs__length_93459789	6128669	0.003806808
PGA_scaffold0__352_contigs__length_93459789	6129301	0.0107242893
PGA_scaffold0__352_contigs__length_93459789	6129380	0.02779163062
PGA_scaffold0__352_contigs__length_93459789	6136163	0.002338049364
PGA_scaffold0__352_contigs__length_93459789	6136977	0.04090104668
PGA_scaffold0__352_contigs__length_93459789	6137218	0.02251350291
PGA_scaffold0__352_contigs__length_93459789	6137242	0.03676976442
PGA_scaffold0__352_contigs__length_93459789	6145529	0.01892727134
PGA_scaffold0__352_contigs__length_93459789	6145670	0.02852869736
PGA_scaffold0__352_contigs__length_93459789	6147018	0.01892727134
PGA_scaffold0__352_contigs__length_93459789	6149467	0.03228466699
PGA_scaffold0__352_contigs__length_93459789	6153314	0.009044308452
PGA_scaffold0__352_contigs__length_93459789	6153805	0.01322256924
PGA_scaffold0__352_contigs__length_93459789	6153993	0.01322256924
PGA_scaffold0__352_contigs__length_93459789	6154925	0.01751187457
PGA_scaffold0__352_contigs__length_93459789	6156050	0.02773064817
PGA_scaffold0__352_contigs__length_93459789	6172437	0.03584374654
PGA_scaffold0__352_contigs__length_93459789	6174506	0.01956363147
PGA_scaffold0__352_contigs__length_93459789	6180866	0.037322724
PGA_scaffold0__352_contigs__length_93459789	6181198	0.01244307601
PGA_scaffold0__352_contigs__length_93459789	6194317	0.03095843568
PGA_scaffold0__352_contigs__length_93459789	6196275	0.03095843568
PGA_scaffold0__352_contigs__length_93459789	6196700	0.03095843568
PGA_scaffold0__352_contigs__length_93459789	6198163	0.03095843568
PGA_scaffold0__352_contigs__length_93459789	6210790	0.04762815382
PGA_scaffold0__352_contigs__length_93459789	6220822	0.04998628766
PGA_scaffold0__352_contigs__length_93459789	6240527	0.02886367889
PGA_scaffold0__352_contigs__length_93459789	6243147	0.01624548668
PGA_scaffold0__352_contigs__length_93459789	6244564	0.04066002699
PGA_scaffold0__352_contigs__length_93459789	6244650	0.0445985781
PGA_scaffold0__352_contigs__length_93459789	6244679	0.02576089641
PGA_scaffold0__352_contigs__length_93459789	6244777	0.03659551943
PGA_scaffold0__352_contigs__length_93459789	6244910	0.02582795932
PGA_scaffold0__352_contigs__length_93459789	6245002	0.03016549583
PGA_scaffold0__352_contigs__length_93459789	6246405	0.01542790229
PGA_scaffold0__352_contigs__length_93459789	6246462	0.001193643088
PGA_scaffold0__352_contigs__length_93459789	6246628	0.0163263184
PGA_scaffold0__352_contigs__length_93459789	6247283	0.04391582717
PGA_scaffold0__352_contigs__length_93459789	6267947	0.0367301671
PGA_scaffold0__352_contigs__length_93459789	6273607	0.04778917352
PGA_scaffold0__352_contigs__length_93459789	6274222	0.02373683654
PGA_scaffold0__352_contigs__length_93459789	6279081	0.02821905791
PGA_scaffold0__352_contigs__length_93459789	6287679	0.02461652557
PGA_scaffold0__352_contigs__length_93459789	6287873	0.005402628922
PGA_scaffold0__352_contigs__length_93459789	6289550	0.01439900686
PGA_scaffold0__352_contigs__length_93459789	6290295	0.02250396262
PGA_scaffold0__352_contigs__length_93459789	6292511	0.01439900686
PGA_scaffold0__352_contigs__length_93459789	6292772	0.01873316525
PGA_scaffold0__352_contigs__length_93459789	6293858	0.04694229772
PGA_scaffold0__352_contigs__length_93459789	6294514	0.02775722351
PGA_scaffold0__352_contigs__length_93459789	6294676	0.02089090414
PGA_scaffold0__352_contigs__length_93459789	6295333	0.04299782806
PGA_scaffold0__352_contigs__length_93459789	6296394	0.02198107715
PGA_scaffold0__352_contigs__length_93459789	6296552	0.009488587469
PGA_scaffold0__352_contigs__length_93459789	6296571	0.04242793374
PGA_scaffold0__352_contigs__length_93459789	6296585	0.005840457293
PGA_scaffold0__352_contigs__length_93459789	6297182	0.01098600327
PGA_scaffold0__352_contigs__length_93459789	6298446	0.007698006323
PGA_scaffold0__352_contigs__length_93459789	6298595	0.01098600327
PGA_scaffold0__352_contigs__length_93459789	6298596	0.01098600327
PGA_scaffold0__352_contigs__length_93459789	6298756	0.00246422661
PGA_scaffold0__352_contigs__length_93459789	6298798	0.01098600327
PGA_scaffold0__352_contigs__length_93459789	6298806	0.01098600327
PGA_scaffold0__352_contigs__length_93459789	6298920	0.01098600327
PGA_scaffold0__352_contigs__length_93459789	6300918	0.01098600327
PGA_scaffold0__352_contigs__length_93459789	6301440	0.01098600327
PGA_scaffold0__352_contigs__length_93459789	6304250	0.01098600327
PGA_scaffold0__352_contigs__length_93459789	6304940	0.01098600327
PGA_scaffold0__352_contigs__length_93459789	6310748	0.01098600327
PGA_scaffold0__352_contigs__length_93459789	6311430	0.01334079324
PGA_scaffold0__352_contigs__length_93459789	6312599	0.04022165617
PGA_scaffold0__352_contigs__length_93459789	6313456	0.04074074806
PGA_scaffold0__352_contigs__length_93459789	6314062	0.0273604441
PGA_scaffold0__352_contigs__length_93459789	6314168	0.04074074806
PGA_scaffold0__352_contigs__length_93459789	6314818	0.0298916373
PGA_scaffold0__352_contigs__length_93459789	6315928	0.04218999204
PGA_scaffold0__352_contigs__length_93459789	6319568	0.02951271964
PGA_scaffold0__352_contigs__length_93459789	6322180	0.01793894666
PGA_scaffold0__352_contigs__length_93459789	6327658	0.01793894666
PGA_scaffold0__352_contigs__length_93459789	6327722	0.01793894666
PGA_scaffold0__352_contigs__length_93459789	6327885	0.02511224365
PGA_scaffold0__352_contigs__length_93459789	6327909	0.02511224365
PGA_scaffold0__352_contigs__length_93459789	6327927	0.02511224365
PGA_scaffold0__352_contigs__length_93459789	6327996	0.02511224365
PGA_scaffold0__352_contigs__length_93459789	6328013	0.02511224365
PGA_scaffold0__352_contigs__length_93459789	6328093	0.02511224365
PGA_scaffold0__352_contigs__length_93459789	6328522	0.01386918215
PGA_scaffold0__352_contigs__length_93459789	6328585	0.009574241959
PGA_scaffold0__352_contigs__length_93459789	6351676	0.02278108526
PGA_scaffold0__352_contigs__length_93459789	6377284	0.0212164179
PGA_scaffold0__352_contigs__length_93459789	6377370	0.00280216651
PGA_scaffold0__352_contigs__length_93459789	6377979	0.03275971406
PGA_scaffold0__352_contigs__length_93459789	6378001	0.02403470675
PGA_scaffold0__352_contigs__length_93459789	6378006	0.04634436296
PGA_scaffold0__352_contigs__length_93459789	6380648	0.02304444976
PGA_scaffold0__352_contigs__length_93459789	6381044	0.01329246127
PGA_scaffold0__352_contigs__length_93459789	6381310	0.009463402619
PGA_scaffold0__352_contigs__length_93459789	6381456	0.009463402619
PGA_scaffold0__352_contigs__length_93459789	6382028	0.02304444976
PGA_scaffold0__352_contigs__length_93459789	6382056	0.02304444976
PGA_scaffold0__352_contigs__length_93459789	6382067	0.02455947302
PGA_scaffold0__352_contigs__length_93459789	6382269	0.02304444976
PGA_scaffold0__352_contigs__length_93459789	6382390	0.02304444976
PGA_scaffold0__352_contigs__length_93459789	6382903	0.0152387479
PGA_scaffold0__352_contigs__length_93459789	6383272	0.02304444976
PGA_scaffold0__352_contigs__length_93459789	6384051	0.03266780542
PGA_scaffold0__352_contigs__length_93459789	6384562	0.009463402619
PGA_scaffold0__352_contigs__length_93459789	6385213	0.02304444976
PGA_scaffold0__352_contigs__length_93459789	6385267	0.02304444976
PGA_scaffold0__352_contigs__length_93459789	6385739	0.0110116386
PGA_scaffold0__352_contigs__length_93459789	6386945	0.03528286784
PGA_scaffold0__352_contigs__length_93459789	6387023	0.009463402619
PGA_scaffold0__352_contigs__length_93459789	6387170	0.001500590897
PGA_scaffold0__352_contigs__length_93459789	6387285	0.02304444976
PGA_scaffold0__352_contigs__length_93459789	6387392	0.02304444976
PGA_scaffold0__352_contigs__length_93459789	6388386	0.01371926886
PGA_scaffold0__352_contigs__length_93459789	6388520	0.01924395982
PGA_scaffold0__352_contigs__length_93459789	6389002	0.01833015433
PGA_scaffold0__352_contigs__length_93459789	6390357	0.02409039219
PGA_scaffold0__352_contigs__length_93459789	6390653	0.02304444976
PGA_scaffold0__352_contigs__length_93459789	6390820	0.04746717589
PGA_scaffold0__352_contigs__length_93459789	6390951	0.04317392074
PGA_scaffold0__352_contigs__length_93459789	6391160	0.003834598115
PGA_scaffold0__352_contigs__length_93459789	6391161	0.003834598115
PGA_scaffold0__352_contigs__length_93459789	6391162	0.003834598115
PGA_scaffold0__352_contigs__length_93459789	6391167	0.001426047916
PGA_scaffold0__352_contigs__length_93459789	6391269	0.02670802997
PGA_scaffold0__352_contigs__length_93459789	6391299	0.04159918185
PGA_scaffold0__352_contigs__length_93459789	6391496	0.02304444976
PGA_scaffold0__352_contigs__length_93459789	6391645	0.02304444976
PGA_scaffold0__352_contigs__length_93459789	6391845	0.03851559085
PGA_scaffold0__352_contigs__length_93459789	6391879	0.02206050797
PGA_scaffold0__352_contigs__length_93459789	6391914	0.03851559085
PGA_scaffold0__352_contigs__length_93459789	6392849	0.02507667645
PGA_scaffold0__352_contigs__length_93459789	6392860	0.0305640485
PGA_scaffold0__352_contigs__length_93459789	6393309	0.0405597528
PGA_scaffold0__352_contigs__length_93459789	6395456	0.03870882378
PGA_scaffold0__352_contigs__length_93459789	6396297	0.02828957736
PGA_scaffold0__352_contigs__length_93459789	6396377	0.01667870477
PGA_scaffold0__352_contigs__length_93459789	6396417	0.0305640485
PGA_scaffold0__352_contigs__length_93459789	6396466	0.0305640485
PGA_scaffold0__352_contigs__length_93459789	6398648	0.01548230516
PGA_scaffold0__352_contigs__length_93459789	6398738	0.009111550711
PGA_scaffold0__352_contigs__length_93459789	6399408	0.02968301337
PGA_scaffold0__352_contigs__length_93459789	6399552	0.03043581462
PGA_scaffold0__352_contigs__length_93459789	6400536	0.01778712286
PGA_scaffold0__352_contigs__length_93459789	6400552	0.01186270929
PGA_scaffold0__352_contigs__length_93459789	6400595	0.0140790951
PGA_scaffold0__352_contigs__length_93459789	6401253	0.004413129976
PGA_scaffold0__352_contigs__length_93459789	6401282	0.01182071721
PGA_scaffold0__352_contigs__length_93459789	6401933	0.006254841889
PGA_scaffold0__352_contigs__length_93459789	6403796	0.01785665353
PGA_scaffold0__352_contigs__length_93459789	6405561	0.04948423335
PGA_scaffold0__352_contigs__length_93459789	6407322	0.02182816427
PGA_scaffold0__352_contigs__length_93459789	6407333	0.02182816427
PGA_scaffold0__352_contigs__length_93459789	6407584	0.01704948089
PGA_scaffold0__352_contigs__length_93459789	6407613	0.009706053642
PGA_scaffold0__352_contigs__length_93459789	6407618	0.009706053642
PGA_scaffold0__352_contigs__length_93459789	6407870	0.00625995798
PGA_scaffold0__352_contigs__length_93459789	6407910	0.02507667645
PGA_scaffold0__352_contigs__length_93459789	6408006	0.04948423335
PGA_scaffold0__352_contigs__length_93459789	6408939	0.03277695337
PGA_scaffold0__352_contigs__length_93459789	6409146	0.03127631305
PGA_scaffold0__352_contigs__length_93459789	6409225	0.0431001932
PGA_scaffold0__352_contigs__length_93459789	6409495	0.01795348458
PGA_scaffold0__352_contigs__length_93459789	6409997	0.02507667645
PGA_scaffold0__352_contigs__length_93459789	6410080	0.03931040783
PGA_scaffold0__352_contigs__length_93459789	6410166	0.02725752698
PGA_scaffold0__352_contigs__length_93459789	6410224	0.01258879008
PGA_scaffold0__352_contigs__length_93459789	6410326	0.01795348458
PGA_scaffold0__352_contigs__length_93459789	6410431	0.01795348458
PGA_scaffold0__352_contigs__length_93459789	6411203	0.01795348458
PGA_scaffold0__352_contigs__length_93459789	6411296	0.0378442559
PGA_scaffold0__352_contigs__length_93459789	6411386	0.02507667645
PGA_scaffold0__352_contigs__length_93459789	6413320	0.01473096442
PGA_scaffold0__352_contigs__length_93459789	6419433	0.01160468569
PGA_scaffold0__352_contigs__length_93459789	6419601	0.04093215044
PGA_scaffold0__352_contigs__length_93459789	6419690	0.02981806321
PGA_scaffold0__352_contigs__length_93459789	6426280	0.03746729223
PGA_scaffold0__352_contigs__length_93459789	6426679	0.02180150525
PGA_scaffold0__352_contigs__length_93459789	6426680	0.02180150525
PGA_scaffold0__352_contigs__length_93459789	6427929	0.02180150525
PGA_scaffold0__352_contigs__length_93459789	6428371	0.02180150525
PGA_scaffold0__352_contigs__length_93459789	6430574	0.02180150525
PGA_scaffold0__352_contigs__length_93459789	6430654	0.02180150525
PGA_scaffold0__352_contigs__length_93459789	6430794	0.02180150525
PGA_scaffold0__352_contigs__length_93459789	6430804	0.02180150525
PGA_scaffold0__352_contigs__length_93459789	6431240	0.02180150525
PGA_scaffold0__352_contigs__length_93459789	6431472	0.02105542315
PGA_scaffold0__352_contigs__length_93459789	6431473	0.02105542315
PGA_scaffold0__352_contigs__length_93459789	6431480	0.02180150525
PGA_scaffold0__352_contigs__length_93459789	6431962	0.02180150525
PGA_scaffold0__352_contigs__length_93459789	6448026	0.01774359709
PGA_scaffold0__352_contigs__length_93459789	6448996	0.03037540017
PGA_scaffold0__352_contigs__length_93459789	6449015	0.03037540017
PGA_scaffold0__352_contigs__length_93459789	6456098	0.02633314891
PGA_scaffold0__352_contigs__length_93459789	6457207	0.03037540017
PGA_scaffold0__352_contigs__length_93459789	6457368	0.04443338541
PGA_scaffold0__352_contigs__length_93459789	6469591	0.04816566494
PGA_scaffold0__352_contigs__length_93459789	6470451	0.04668696593
PGA_scaffold0__352_contigs__length_93459789	6478956	0.03895184298
PGA_scaffold0__352_contigs__length_93459789	6482039	0.03433629905
PGA_scaffold0__352_contigs__length_93459789	6482283	0.04530823518
PGA_scaffold0__352_contigs__length_93459789	6482292	0.04530823518
PGA_scaffold0__352_contigs__length_93459789	6489686	0.01247939207
PGA_scaffold0__352_contigs__length_93459789	6496061	0.0463336713
PGA_scaffold0__352_contigs__length_93459789	6498706	0.03331869477
PGA_scaffold0__352_contigs__length_93459789	6505499	0.04099741567
PGA_scaffold0__352_contigs__length_93459789	6530560	0.04862905605
PGA_scaffold0__352_contigs__length_93459789	6534259	0.03638044601
PGA_scaffold0__352_contigs__length_93459789	6559163	0.02927449773
PGA_scaffold0__352_contigs__length_93459789	6583316	0.04483662886
PGA_scaffold0__352_contigs__length_93459789	6584821	0.04439631176
PGA_scaffold0__352_contigs__length_93459789	6592726	0.02749641607
PGA_scaffold0__352_contigs__length_93459789	6600218	0.034805828
PGA_scaffold0__352_contigs__length_93459789	6632046	0.04688584031
PGA_scaffold0__352_contigs__length_93459789	6643024	0.04246795201
PGA_scaffold0__352_contigs__length_93459789	6643087	0.01763322686
PGA_scaffold0__352_contigs__length_93459789	6650788	0.0333606939
PGA_scaffold0__352_contigs__length_93459789	6651562	0.0344649649
PGA_scaffold0__352_contigs__length_93459789	6651568	0.0344649649
PGA_scaffold0__352_contigs__length_93459789	6651681	0.0333606939
PGA_scaffold0__352_contigs__length_93459789	6651713	0.03860456075
PGA_scaffold0__352_contigs__length_93459789	6651718	0.03860456075
PGA_scaffold0__352_contigs__length_93459789	6651722	0.02479482685
PGA_scaffold0__352_contigs__length_93459789	6662735	0.04213798452
PGA_scaffold0__352_contigs__length_93459789	6663172	0.04213798452
PGA_scaffold0__352_contigs__length_93459789	6663181	0.04213798452
PGA_scaffold0__352_contigs__length_93459789	6663475	0.04213798452
PGA_scaffold0__352_contigs__length_93459789	6663478	0.01614825532
PGA_scaffold0__352_contigs__length_93459789	6663503	0.008891200113
PGA_scaffold0__352_contigs__length_93459789	6665373	0.01614825532
PGA_scaffold0__352_contigs__length_93459789	6665468	0.04110765329
PGA_scaffold0__352_contigs__length_93459789	6665823	0.02264008456
PGA_scaffold0__352_contigs__length_93459789	6666489	0.03380891013
PGA_scaffold0__352_contigs__length_93459789	6666913	0.01006399928
PGA_scaffold0__352_contigs__length_93459789	6666989	0.01540336818
PGA_scaffold0__352_contigs__length_93459789	6667091	0.01006399928
PGA_scaffold0__352_contigs__length_93459789	6667162	0.02079863405
PGA_scaffold0__352_contigs__length_93459789	6668584	0.04631517618
PGA_scaffold0__352_contigs__length_93459789	6669238	0.01322252157
PGA_scaffold0__352_contigs__length_93459789	6669427	0.03041571345
PGA_scaffold0__352_contigs__length_93459789	6670721	0.02497629628
PGA_scaffold0__352_contigs__length_93459789	6672242	0.03972360349
PGA_scaffold0__352_contigs__length_93459789	6672357	0.04941569357
PGA_scaffold0__352_contigs__length_93459789	6672441	0.0406752439
PGA_scaffold0__352_contigs__length_93459789	6672451	0.04063906241
PGA_scaffold0__352_contigs__length_93459789	6672455	0.04941569357
PGA_scaffold0__352_contigs__length_93459789	6672712	0.01586892822
PGA_scaffold0__352_contigs__length_93459789	6673105	0.01650703394
PGA_scaffold0__352_contigs__length_93459789	6677506	0.04404201798
PGA_scaffold0__352_contigs__length_93459789	6683406	0.03049918453
PGA_scaffold0__352_contigs__length_93459789	6683579	0.02549817265
PGA_scaffold0__352_contigs__length_93459789	6683684	0.02549817265
PGA_scaffold0__352_contigs__length_93459789	6685643	0.0162626203
PGA_scaffold0__352_contigs__length_93459789	6688717	0.0162186
PGA_scaffold0__352_contigs__length_93459789	6719983	0.0189210169
PGA_scaffold0__352_contigs__length_93459789	6727898	0.03262808105
PGA_scaffold0__352_contigs__length_93459789	6730056	0.04703409097
PGA_scaffold0__352_contigs__length_93459789	6739590	0.0250420863
PGA_scaffold0__352_contigs__length_93459789	6740082	0.01619480048
PGA_scaffold0__352_contigs__length_93459789	6740153	0.01619480048
PGA_scaffold0__352_contigs__length_93459789	6740161	0.04376812781
PGA_scaffold0__352_contigs__length_93459789	6740184	0.02361492735
PGA_scaffold0__352_contigs__length_93459789	6740310	0.04376812781
PGA_scaffold0__352_contigs__length_93459789	6740400	0.01619480048
PGA_scaffold0__352_contigs__length_93459789	6741036	0.01619480048
PGA_scaffold0__352_contigs__length_93459789	6741042	0.02460345043
PGA_scaffold0__352_contigs__length_93459789	6742301	0.04626878765
PGA_scaffold0__352_contigs__length_93459789	6742356	0.01619480048
PGA_scaffold0__352_contigs__length_93459789	6743880	0.02769900665
PGA_scaffold0__352_contigs__length_93459789	6743888	0.00251107266
PGA_scaffold0__352_contigs__length_93459789	6750716	0.0208971239
PGA_scaffold0__352_contigs__length_93459789	6750953	0.0208971239
PGA_scaffold0__352_contigs__length_93459789	6751474	0.01213177972
PGA_scaffold0__352_contigs__length_93459789	6751523	0.007369295078
PGA_scaffold0__352_contigs__length_93459789	6751546	0.005293418087
PGA_scaffold0__352_contigs__length_93459789	6751725	0.01532531025
PGA_scaffold0__352_contigs__length_93459789	6755382	0.02907957978
PGA_scaffold0__352_contigs__length_93459789	6759223	0.04478456701
PGA_scaffold0__352_contigs__length_93459789	6759408	0.04500608878
PGA_scaffold0__352_contigs__length_93459789	6759476	0.02973727643
PGA_scaffold0__352_contigs__length_93459789	6759637	0.0280571179
PGA_scaffold0__352_contigs__length_93459789	6760076	0.0104463
PGA_scaffold0__352_contigs__length_93459789	6761011	0.02125701261
PGA_scaffold0__352_contigs__length_93459789	6761065	0.02840870767
PGA_scaffold0__352_contigs__length_93459789	6763421	0.00612537987
PGA_scaffold0__352_contigs__length_93459789	6763448	0.006012942197
PGA_scaffold0__352_contigs__length_93459789	6764229	0.02824415074
PGA_scaffold0__352_contigs__length_93459789	6764249	0.02824415074
PGA_scaffold0__352_contigs__length_93459789	6764391	0.03146294042
PGA_scaffold0__352_contigs__length_93459789	6764392	0.03146294042
PGA_scaffold0__352_contigs__length_93459789	6764626	0.03146294042
PGA_scaffold0__352_contigs__length_93459789	6764767	0.03045265835
PGA_scaffold0__352_contigs__length_93459789	6764788	0.03045265835
PGA_scaffold0__352_contigs__length_93459789	6764791	0.01830185043
PGA_scaffold0__352_contigs__length_93459789	6764877	0.04571641811
PGA_scaffold0__352_contigs__length_93459789	6765939	0.0437559847
PGA_scaffold0__352_contigs__length_93459789	6779398	0.04615889114
PGA_scaffold0__352_contigs__length_93459789	6779430	0.04615889114
PGA_scaffold0__352_contigs__length_93459789	6779852	0.04067787061
PGA_scaffold0__352_contigs__length_93459789	6780400	0.02034146673
PGA_scaffold0__352_contigs__length_93459789	6781290	0.01991898932
PGA_scaffold0__352_contigs__length_93459789	6789490	0.04659054265
PGA_scaffold0__352_contigs__length_93459789	6803451	0.01861960112
PGA_scaffold0__352_contigs__length_93459789	6825726	0.03041421579
PGA_scaffold0__352_contigs__length_93459789	6826603	0.04690557597
PGA_scaffold0__352_contigs__length_93459789	6827464	0.04078103378
PGA_scaffold0__352_contigs__length_93459789	6828538	0.0419051488
PGA_scaffold0__352_contigs__length_93459789	6841832	0.008751811126
PGA_scaffold0__352_contigs__length_93459789	6841870	0.0343375789
PGA_scaffold0__352_contigs__length_93459789	6842894	0.009643473834
PGA_scaffold0__352_contigs__length_93459789	6842895	0.009643473834
PGA_scaffold0__352_contigs__length_93459789	6842918	0.04376290834
PGA_scaffold0__352_contigs__length_93459789	6845202	0.007446760953
PGA_scaffold0__352_contigs__length_93459789	6862699	0.01643306073
PGA_scaffold0__352_contigs__length_93459789	6864360	0.00904165421
PGA_scaffold0__352_contigs__length_93459789	6864769	0.03005459638
PGA_scaffold0__352_contigs__length_93459789	6864773	0.01201313445
PGA_scaffold0__352_contigs__length_93459789	6864813	0.03089944328
PGA_scaffold0__352_contigs__length_93459789	6865310	0.03054268485
PGA_scaffold0__352_contigs__length_93459789	6865313	0.03054268485
PGA_scaffold0__352_contigs__length_93459789	6865318	0.03054268485
PGA_scaffold0__352_contigs__length_93459789	6865319	0.03054268485
PGA_scaffold0__352_contigs__length_93459789	6866232	0.02586394862
PGA_scaffold0__352_contigs__length_93459789	6869452	0.04121571043
PGA_scaffold0__352_contigs__length_93459789	6870377	0.02390931914
PGA_scaffold0__352_contigs__length_93459789	6870379	0.02390931914
PGA_scaffold0__352_contigs__length_93459789	6870380	0.03081304056
PGA_scaffold0__352_contigs__length_93459789	6870456	0.02657638643
PGA_scaffold0__352_contigs__length_93459789	6908537	0.0312526413
PGA_scaffold0__352_contigs__length_93459789	6908538	0.0312526413
PGA_scaffold0__352_contigs__length_93459789	6908547	0.02003764528
PGA_scaffold0__352_contigs__length_93459789	6908993	0.03570780686
PGA_scaffold0__352_contigs__length_93459789	6909322	0.03398292661
PGA_scaffold0__352_contigs__length_93459789	6909408	0.02676041118
PGA_scaffold0__352_contigs__length_93459789	6909898	0.04100577116
PGA_scaffold0__352_contigs__length_93459789	6929727	0.02450761694
PGA_scaffold0__352_contigs__length_93459789	6950441	0.009178684845
PGA_scaffold0__352_contigs__length_93459789	6950469	0.004600776589
PGA_scaffold0__352_contigs__length_93459789	6954527	0.01558794652
PGA_scaffold0__352_contigs__length_93459789	6954534	0.02588643054
PGA_scaffold0__352_contigs__length_93459789	6955073	0.02588643054
PGA_scaffold0__352_contigs__length_93459789	6955584	0.02588643054
PGA_scaffold0__352_contigs__length_93459789	6956572	0.02588643054
PGA_scaffold0__352_contigs__length_93459789	6958301	0.01437309119
PGA_scaffold0__352_contigs__length_93459789	6958615	0.02588643054
PGA_scaffold0__352_contigs__length_93459789	6963632	0.02588643054
PGA_scaffold0__352_contigs__length_93459789	6964472	0.04741928763
PGA_scaffold0__352_contigs__length_93459789	6964950	0.01147630334
PGA_scaffold0__352_contigs__length_93459789	6965187	0.0456433644
PGA_scaffold0__352_contigs__length_93459789	6971114	0.04336288235
PGA_scaffold0__352_contigs__length_93459789	6971370	0.03843418775
PGA_scaffold0__352_contigs__length_93459789	6971583	0.02836349023
PGA_scaffold0__352_contigs__length_93459789	6976277	0.04920935359
PGA_scaffold0__352_contigs__length_93459789	6986491	0.02566327857
PGA_scaffold0__352_contigs__length_93459789	6986892	0.03692474496
PGA_scaffold0__352_contigs__length_93459789	6987508	0.01617605039
PGA_scaffold0__352_contigs__length_93459789	6993957	0.002742468596
PGA_scaffold0__352_contigs__length_93459789	6993958	0.002742468596
PGA_scaffold0__352_contigs__length_93459789	6997417	0.03282604525
PGA_scaffold0__352_contigs__length_93459789	6997423	0.003545299901
PGA_scaffold0__352_contigs__length_93459789	6998111	0.03008769344
PGA_scaffold0__352_contigs__length_93459789	6998146	0.03712442756
PGA_scaffold0__352_contigs__length_93459789	6998219	0.04580603975
PGA_scaffold0__352_contigs__length_93459789	6998767	0.01971409152
PGA_scaffold0__352_contigs__length_93459789	6998787	0.0106748509
PGA_scaffold0__352_contigs__length_93459789	7002391	0.002133426398
PGA_scaffold0__352_contigs__length_93459789	7002622	0.005245722945
PGA_scaffold0__352_contigs__length_93459789	7002870	0.005136018196
PGA_scaffold0__352_contigs__length_93459789	7003726	0.005625071419
PGA_scaffold0__352_contigs__length_93459789	7003775	0.03523640284
PGA_scaffold0__352_contigs__length_93459789	7003931	0.002433912089
PGA_scaffold0__352_contigs__length_93459789	7003951	0.00258471617
PGA_scaffold0__352_contigs__length_93459789	7003953	0.00258471617
PGA_scaffold0__352_contigs__length_93459789	7003992	0.02842847996
PGA_scaffold0__352_contigs__length_93459789	7004188	0.005938769221
PGA_scaffold0__352_contigs__length_93459789	7004851	0.005136018196
PGA_scaffold0__352_contigs__length_93459789	7004881	0.005136018196
PGA_scaffold0__352_contigs__length_93459789	7004915	0.01182808956
PGA_scaffold0__352_contigs__length_93459789	7004992	0.003331833037
PGA_scaffold0__352_contigs__length_93459789	7005004	0.0061376918
PGA_scaffold0__352_contigs__length_93459789	7005005	0.003331833037
PGA_scaffold0__352_contigs__length_93459789	7005046	0.002685318264
PGA_scaffold0__352_contigs__length_93459789	7005069	0.002685318264
PGA_scaffold0__352_contigs__length_93459789	7005123	0.005136018196
PGA_scaffold0__352_contigs__length_93459789	7005149	0.005594737552
PGA_scaffold0__352_contigs__length_93459789	7005334	0.00225328812
PGA_scaffold0__352_contigs__length_93459789	7005461	0.005938769221
PGA_scaffold0__352_contigs__length_93459789	7005483	0.005938769221
PGA_scaffold0__352_contigs__length_93459789	7005625	0.03721585336
PGA_scaffold0__352_contigs__length_93459789	7005691	0.01529088164
PGA_scaffold0__352_contigs__length_93459789	7005698	0.01529088164
PGA_scaffold0__352_contigs__length_93459789	7005712	0.01237549712
PGA_scaffold0__352_contigs__length_93459789	7005841	0.005136018196
PGA_scaffold0__352_contigs__length_93459789	7005875	0.01237549712
PGA_scaffold0__352_contigs__length_93459789	7006283	0.001969388134
PGA_scaffold0__352_contigs__length_93459789	7006733	0.01308381472
PGA_scaffold0__352_contigs__length_93459789	7007230	0.009630332106
PGA_scaffold0__352_contigs__length_93459789	7008256	0.01587215746
PGA_scaffold0__352_contigs__length_93459789	7008535	0.01207344235
PGA_scaffold0__352_contigs__length_93459789	7009492	0.01207344235
PGA_scaffold0__352_contigs__length_93459789	7010828	0.03546356872
PGA_scaffold0__352_contigs__length_93459789	7020352	0.01207344235
PGA_scaffold0__352_contigs__length_93459789	7020664	0.01207344235
PGA_scaffold0__352_contigs__length_93459789	7022478	0.04377655629
PGA_scaffold0__352_contigs__length_93459789	7024293	0.01379195993
PGA_scaffold0__352_contigs__length_93459789	7024524	0.01482915824
PGA_scaffold0__352_contigs__length_93459789	7024573	0.01379195993
PGA_scaffold0__352_contigs__length_93459789	7024687	0.01402425044
PGA_scaffold0__352_contigs__length_93459789	7024699	0.01402425044
PGA_scaffold0__352_contigs__length_93459789	7025209	0.01379195993
PGA_scaffold0__352_contigs__length_93459789	7025470	0.01379195993
PGA_scaffold0__352_contigs__length_93459789	7025793	0.01482915824
PGA_scaffold0__352_contigs__length_93459789	7026116	0.01379195993
PGA_scaffold0__352_contigs__length_93459789	7026368	0.02841778238
PGA_scaffold0__352_contigs__length_93459789	7026481	0.02542334674
PGA_scaffold0__352_contigs__length_93459789	7026492	0.01379195993
PGA_scaffold0__352_contigs__length_93459789	7026508	0.006615314319
PGA_scaffold0__352_contigs__length_93459789	7026637	0.01379195993
PGA_scaffold0__352_contigs__length_93459789	7026645	0.01379195993
PGA_scaffold0__352_contigs__length_93459789	7026652	0.01379195993
PGA_scaffold0__352_contigs__length_93459789	7026703	0.01379195993
PGA_scaffold0__352_contigs__length_93459789	7026737	0.01379195993
PGA_scaffold0__352_contigs__length_93459789	7026743	0.01379195993
PGA_scaffold0__352_contigs__length_93459789	7027404	0.01379195993
PGA_scaffold0__352_contigs__length_93459789	7027530	0.01587215746
PGA_scaffold0__352_contigs__length_93459789	7027965	0.01379195993
PGA_scaffold0__352_contigs__length_93459789	7028154	0.03640331192
PGA_scaffold0__352_contigs__length_93459789	7028400	0.01093809553
PGA_scaffold0__352_contigs__length_93459789	7028927	0.009795871252
PGA_scaffold0__352_contigs__length_93459789	7028951	0.009795871252
PGA_scaffold0__352_contigs__length_93459789	7033838	0.04056214861
PGA_scaffold0__352_contigs__length_93459789	7033858	0.02650987356
PGA_scaffold0__352_contigs__length_93459789	7033928	0.03930794561
PGA_scaffold0__352_contigs__length_93459789	7033929	0.03930794561
PGA_scaffold0__352_contigs__length_93459789	7033946	0.03939808207
PGA_scaffold0__352_contigs__length_93459789	7034596	0.04160825111
PGA_scaffold0__352_contigs__length_93459789	7035589	0.02033009666
PGA_scaffold0__352_contigs__length_93459789	7037746	0.04963042264
PGA_scaffold0__352_contigs__length_93459789	7039459	0.04127625807
PGA_scaffold0__352_contigs__length_93459789	7039490	0.04127625807
PGA_scaffold0__352_contigs__length_93459789	7042772	0.02123939325
PGA_scaffold0__352_contigs__length_93459789	7047914	0.03835917502
PGA_scaffold0__352_contigs__length_93459789	7048635	0.03835917502
PGA_scaffold0__352_contigs__length_93459789	7048684	0.01197844421
PGA_scaffold0__352_contigs__length_93459789	7048777	0.01966832007
PGA_scaffold0__352_contigs__length_93459789	7049049	0.02583766871
PGA_scaffold0__352_contigs__length_93459789	7049296	0.03221406509
PGA_scaffold0__352_contigs__length_93459789	7049299	0.03221406509
PGA_scaffold0__352_contigs__length_93459789	7071854	0.04938228966
PGA_scaffold0__352_contigs__length_93459789	7091633	0.04880417288
PGA_scaffold0__352_contigs__length_93459789	7096949	0.03374176316
PGA_scaffold0__352_contigs__length_93459789	7096965	0.02807453375
PGA_scaffold0__352_contigs__length_93459789	7103552	0.04702463945
PGA_scaffold0__352_contigs__length_93459789	7110685	0.03974675184
PGA_scaffold0__352_contigs__length_93459789	7136824	0.0227293423
PGA_scaffold0__352_contigs__length_93459789	7154582	0.01117713255
PGA_scaffold0__352_contigs__length_93459789	7154667	0.00912214964
PGA_scaffold0__352_contigs__length_93459789	7160189	0.03934566087
PGA_scaffold0__352_contigs__length_93459789	7161792	0.01907814268
PGA_scaffold0__352_contigs__length_93459789	7162291	0.008703478816
PGA_scaffold0__352_contigs__length_93459789	7162296	0.008703478816
PGA_scaffold0__352_contigs__length_93459789	7162299	0.008703478816
PGA_scaffold0__352_contigs__length_93459789	7162302	0.008703478816
PGA_scaffold0__352_contigs__length_93459789	7162314	0.0176643647
PGA_scaffold0__352_contigs__length_93459789	7162317	0.0176643647
PGA_scaffold0__352_contigs__length_93459789	7162377	0.01291594634
PGA_scaffold0__352_contigs__length_93459789	7162437	0.01291594634
PGA_scaffold0__352_contigs__length_93459789	7162452	0.02227704233
PGA_scaffold0__352_contigs__length_93459789	7163336	0.003802340749
PGA_scaffold0__352_contigs__length_93459789	7166019	0.008239688116
PGA_scaffold0__352_contigs__length_93459789	7166144	0.02086568499
PGA_scaffold0__352_contigs__length_93459789	7166690	0.01403233397
PGA_scaffold0__352_contigs__length_93459789	7167629	0.0499291202
PGA_scaffold0__352_contigs__length_93459789	7167791	0.005426720802
PGA_scaffold0__352_contigs__length_93459789	7167827	0.02470293648
PGA_scaffold0__352_contigs__length_93459789	7168263	0.009549791697
PGA_scaffold0__352_contigs__length_93459789	7170037	0.005433802172
PGA_scaffold0__352_contigs__length_93459789	7170306	0.02199044608
PGA_scaffold0__352_contigs__length_93459789	7171091	0.01487724608
PGA_scaffold0__352_contigs__length_93459789	7171204	0.02399651441
PGA_scaffold0__352_contigs__length_93459789	7171222	0.02399651441
PGA_scaffold0__352_contigs__length_93459789	7171282	0.0163445397
PGA_scaffold0__352_contigs__length_93459789	7172820	0.01805927509
PGA_scaffold0__352_contigs__length_93459789	7173303	0.004752944155
PGA_scaffold0__352_contigs__length_93459789	7201876	0.006194077663
PGA_scaffold0__352_contigs__length_93459789	7209043	0.0479869979
PGA_scaffold0__352_contigs__length_93459789	7211178	0.0008334069188
PGA_scaffold0__352_contigs__length_93459789	7211179	0.0008334069188
PGA_scaffold0__352_contigs__length_93459789	7212339	0.004615049417
PGA_scaffold0__352_contigs__length_93459789	7218176	0.02793837098
PGA_scaffold0__352_contigs__length_93459789	7218239	0.002366859402
PGA_scaffold0__352_contigs__length_93459789	7218347	0.002366859402
PGA_scaffold0__352_contigs__length_93459789	7219796	0.0004398543523
PGA_scaffold0__352_contigs__length_93459789	7220006	0.007596854083
PGA_scaffold0__352_contigs__length_93459789	7220226	0.007596854083
PGA_scaffold0__352_contigs__length_93459789	7220250	0.04173922478
PGA_scaffold0__352_contigs__length_93459789	7220303	0.03260828923
PGA_scaffold0__352_contigs__length_93459789	7220462	0.0121337069
PGA_scaffold0__352_contigs__length_93459789	7221405	0.007596854083
PGA_scaffold0__352_contigs__length_93459789	7221529	0.02035323141
PGA_scaffold0__352_contigs__length_93459789	7225175	0.007596854083
PGA_scaffold0__352_contigs__length_93459789	7225288	0.007596854083
PGA_scaffold0__352_contigs__length_93459789	7225322	0.03138155285
PGA_scaffold0__352_contigs__length_93459789	7225906	0.007596854083
PGA_scaffold0__352_contigs__length_93459789	7225924	0.004990445328
PGA_scaffold0__352_contigs__length_93459789	7225993	0.003491428432
PGA_scaffold0__352_contigs__length_93459789	7226001	0.001931559485
PGA_scaffold0__352_contigs__length_93459789	7226004	0.002214111606
PGA_scaffold0__352_contigs__length_93459789	7226011	0.001931559485
PGA_scaffold0__352_contigs__length_93459789	7226261	0.002285426925
PGA_scaffold0__352_contigs__length_93459789	7226462	0.001034103373
PGA_scaffold0__352_contigs__length_93459789	7226467	0.001034103373
PGA_scaffold0__352_contigs__length_93459789	7226609	0.03136290769
PGA_scaffold0__352_contigs__length_93459789	7226839	0.03136290769
PGA_scaffold0__352_contigs__length_93459789	7226854	0.001931559485
PGA_scaffold0__352_contigs__length_93459789	7227202	0.007596854083
PGA_scaffold0__352_contigs__length_93459789	7227237	0.03136290769
PGA_scaffold0__352_contigs__length_93459789	7228851	0.007596854083
PGA_scaffold0__352_contigs__length_93459789	7228989	0.009351650105
PGA_scaffold0__352_contigs__length_93459789	7229301	0.007965847604
PGA_scaffold0__352_contigs__length_93459789	7229331	0.003987692893
PGA_scaffold0__352_contigs__length_93459789	7229576	0.03125685814
PGA_scaffold0__352_contigs__length_93459789	7230265	0.03260828923
PGA_scaffold0__352_contigs__length_93459789	7230641	0.007596854083
PGA_scaffold0__352_contigs__length_93459789	7230677	0.009351650105
PGA_scaffold0__352_contigs__length_93459789	7231088	0.01171707439
PGA_scaffold0__352_contigs__length_93459789	7231115	0.007297343413
PGA_scaffold0__352_contigs__length_93459789	7231387	0.04628803247
PGA_scaffold0__352_contigs__length_93459789	7231505	0.01073225563
PGA_scaffold0__352_contigs__length_93459789	7231539	0.03271707733
PGA_scaffold0__352_contigs__length_93459789	7231550	0.0361970007
PGA_scaffold0__352_contigs__length_93459789	7231551	0.0002568588067
PGA_scaffold0__352_contigs__length_93459789	7231976	0.03988813425
PGA_scaffold0__352_contigs__length_93459789	7232277	0.01196058183
PGA_scaffold0__352_contigs__length_93459789	7234277	0.02908016013
PGA_scaffold0__352_contigs__length_93459789	7234573	0.01196058183
PGA_scaffold0__352_contigs__length_93459789	7234579	0.01196058183
PGA_scaffold0__352_contigs__length_93459789	7235743	0.04119465594
PGA_scaffold0__352_contigs__length_93459789	7235769	0.04180958393
PGA_scaffold0__352_contigs__length_93459789	7236211	0.02104504432
PGA_scaffold0__352_contigs__length_93459789	7237690	0.02906362786
PGA_scaffold0__352_contigs__length_93459789	7237822	0.04930128319
PGA_scaffold0__352_contigs__length_93459789	7238431	0.01890784748
PGA_scaffold0__352_contigs__length_93459789	7238573	0.00323407392
PGA_scaffold0__352_contigs__length_93459789	7238600	0.01890784748
PGA_scaffold0__352_contigs__length_93459789	7238738	0.01890784748
PGA_scaffold0__352_contigs__length_93459789	7239185	0.01890784748
PGA_scaffold0__352_contigs__length_93459789	7239416	0.006031787272
PGA_scaffold0__352_contigs__length_93459789	7239450	0.01890784748
PGA_scaffold0__352_contigs__length_93459789	7239559	0.02806094657
PGA_scaffold0__352_contigs__length_93459789	7239578	0.01890784748
PGA_scaffold0__352_contigs__length_93459789	7239921	0.01890784748
PGA_scaffold0__352_contigs__length_93459789	7240152	0.01890784748
PGA_scaffold0__352_contigs__length_93459789	7240800	0.001771079987
PGA_scaffold0__352_contigs__length_93459789	7240831	0.007002941263
PGA_scaffold0__352_contigs__length_93459789	7243591	0.006319791931
PGA_scaffold0__352_contigs__length_93459789	7243942	0.003271818518
PGA_scaffold0__352_contigs__length_93459789	7244052	0.02460140923
PGA_scaffold0__352_contigs__length_93459789	7244932	0.01890784748
PGA_scaffold0__352_contigs__length_93459789	7245205	0.009384593326
PGA_scaffold0__352_contigs__length_93459789	7245512	0.03316517639
PGA_scaffold0__352_contigs__length_93459789	7245741	0.01631243983
PGA_scaffold0__352_contigs__length_93459789	7245762	0.01631243983
PGA_scaffold0__352_contigs__length_93459789	7247789	0.04166745657
PGA_scaffold0__352_contigs__length_93459789	7247990	0.04347659165
PGA_scaffold0__352_contigs__length_93459789	7248638	0.01632653555
PGA_scaffold0__352_contigs__length_93459789	7260953	0.01631243983
PGA_scaffold0__352_contigs__length_93459789	7261479	0.009219801446
PGA_scaffold0__352_contigs__length_93459789	7262859	0.01631243983
PGA_scaffold0__352_contigs__length_93459789	7263280	0.009867272122
PGA_scaffold0__352_contigs__length_93459789	7265468	0.008449932642
PGA_scaffold0__352_contigs__length_93459789	7265647	0.008449932642
PGA_scaffold0__352_contigs__length_93459789	7265648	0.008109869962
PGA_scaffold0__352_contigs__length_93459789	7265931	0.01631243983
PGA_scaffold0__352_contigs__length_93459789	7265949	0.01631243983
PGA_scaffold0__352_contigs__length_93459789	7265950	0.01631243983
PGA_scaffold0__352_contigs__length_93459789	7267188	0.005224152019
PGA_scaffold0__352_contigs__length_93459789	7268294	0.009867272122
PGA_scaffold0__352_contigs__length_93459789	7268809	0.02141824011
PGA_scaffold0__352_contigs__length_93459789	7268844	0.009867272122
PGA_scaffold0__352_contigs__length_93459789	7269185	0.01631243983
PGA_scaffold0__352_contigs__length_93459789	7269395	0.01631243983
PGA_scaffold0__352_contigs__length_93459789	7269422	0.01631243983
PGA_scaffold0__352_contigs__length_93459789	7269767	0.01631243983
PGA_scaffold0__352_contigs__length_93459789	7269776	0.01741251998
PGA_scaffold0__352_contigs__length_93459789	7269869	0.01631243983
PGA_scaffold0__352_contigs__length_93459789	7269901	0.01741251998
PGA_scaffold0__352_contigs__length_93459789	7269915	0.01741251998
PGA_scaffold0__352_contigs__length_93459789	7273159	0.01713384325
PGA_scaffold0__352_contigs__length_93459789	7273314	0.01713384325
PGA_scaffold0__352_contigs__length_93459789	7273343	0.01713384325
PGA_scaffold0__352_contigs__length_93459789	7273524	0.01631243983
PGA_scaffold0__352_contigs__length_93459789	7273528	0.008395652077
PGA_scaffold0__352_contigs__length_93459789	7273571	0.01631243983
PGA_scaffold0__352_contigs__length_93459789	7273766	0.01631243983
PGA_scaffold0__352_contigs__length_93459789	7273844	0.009978781893
PGA_scaffold0__352_contigs__length_93459789	7273912	0.009978781893
PGA_scaffold0__352_contigs__length_93459789	7273931	0.01741251998
PGA_scaffold0__352_contigs__length_93459789	7273950	0.01631243983
PGA_scaffold0__352_contigs__length_93459789	7273977	0.01631243983
PGA_scaffold0__352_contigs__length_93459789	7273984	0.01631243983
PGA_scaffold0__352_contigs__length_93459789	7274005	0.01631243983
PGA_scaffold0__352_contigs__length_93459789	7274042	0.01631243983
PGA_scaffold0__352_contigs__length_93459789	7274289	0.009978781893
PGA_scaffold0__352_contigs__length_93459789	7274453	0.01631243983
PGA_scaffold0__352_contigs__length_93459789	7274509	0.01631243983
PGA_scaffold0__352_contigs__length_93459789	7274654	0.01631243983
PGA_scaffold0__352_contigs__length_93459789	7274678	0.01631243983
PGA_scaffold0__352_contigs__length_93459789	7274710	0.01631243983
PGA_scaffold0__352_contigs__length_93459789	7274759	0.01631243983
PGA_scaffold0__352_contigs__length_93459789	7274772	0.01631243983
PGA_scaffold0__352_contigs__length_93459789	7274805	0.004986893131
PGA_scaffold0__352_contigs__length_93459789	7274811	0.01631243983
PGA_scaffold0__352_contigs__length_93459789	7277167	0.01631243983
PGA_scaffold0__352_contigs__length_93459789	7277352	0.01631243983
PGA_scaffold0__352_contigs__length_93459789	7277646	0.04284368533
PGA_scaffold0__352_contigs__length_93459789	7277742	0.00110146664
PGA_scaffold0__352_contigs__length_93459789	7279330	0.01631243983
PGA_scaffold0__352_contigs__length_93459789	7279885	0.003173135435
PGA_scaffold0__352_contigs__length_93459789	7279924	0.01631243983
PGA_scaffold0__352_contigs__length_93459789	7279943	0.008395652077
PGA_scaffold0__352_contigs__length_93459789	7279984	0.003173135435
PGA_scaffold0__352_contigs__length_93459789	7311804	0.02763798758
PGA_scaffold0__352_contigs__length_93459789	7311811	0.03712279096
PGA_scaffold0__352_contigs__length_93459789	7311819	0.03712279096
PGA_scaffold0__352_contigs__length_93459789	7315823	0.04725434636
PGA_scaffold0__352_contigs__length_93459789	7323205	0.03517614693
PGA_scaffold0__352_contigs__length_93459789	7325391	0.01819850405
PGA_scaffold0__352_contigs__length_93459789	7331507	0.031697094
PGA_scaffold0__352_contigs__length_93459789	7331990	0.03386338453
PGA_scaffold0__352_contigs__length_93459789	7332174	0.03386338453
PGA_scaffold0__352_contigs__length_93459789	7332780	0.03386338453
PGA_scaffold0__352_contigs__length_93459789	7332843	0.03386338453
PGA_scaffold0__352_contigs__length_93459789	7332958	0.03386338453
PGA_scaffold0__352_contigs__length_93459789	7332973	0.03386338453
PGA_scaffold0__352_contigs__length_93459789	7333204	0.0214170564
PGA_scaffold0__352_contigs__length_93459789	7333415	0.03386338453
PGA_scaffold0__352_contigs__length_93459789	7333445	0.03386338453
PGA_scaffold0__352_contigs__length_93459789	7334136	0.03386338453
PGA_scaffold0__352_contigs__length_93459789	7334257	0.03386338453
PGA_scaffold0__352_contigs__length_93459789	7334411	0.03386338453
PGA_scaffold0__352_contigs__length_93459789	7336214	0.03486890644
PGA_scaffold0__352_contigs__length_93459789	7336254	0.03486890644
PGA_scaffold0__352_contigs__length_93459789	7337454	0.02276264377
PGA_scaffold0__352_contigs__length_93459789	7337474	0.04117582083
PGA_scaffold0__352_contigs__length_93459789	7337505	0.04117582083
PGA_scaffold0__352_contigs__length_93459789	7337523	0.04117582083
PGA_scaffold0__352_contigs__length_93459789	7337607	0.04891260202
PGA_scaffold0__352_contigs__length_93459789	7339945	0.01728231369
PGA_scaffold0__352_contigs__length_93459789	7340048	0.02842130248
PGA_scaffold0__352_contigs__length_93459789	7340142	0.02172085422
PGA_scaffold0__352_contigs__length_93459789	7340210	0.03176799919
PGA_scaffold0__352_contigs__length_93459789	7340271	0.03176799919
PGA_scaffold0__352_contigs__length_93459789	7345367	0.003679568736
PGA_scaffold0__352_contigs__length_93459789	7345375	0.01322552236
PGA_scaffold0__352_contigs__length_93459789	7345392	0.009940984681
PGA_scaffold0__352_contigs__length_93459789	7345832	0.002413374251
PGA_scaffold0__352_contigs__length_93459789	7347070	0.009006807678
PGA_scaffold0__352_contigs__length_93459789	7347323	0.002413374251
PGA_scaffold0__352_contigs__length_93459789	7347500	0.0109425456
PGA_scaffold0__352_contigs__length_93459789	7347543	0.005871517468
PGA_scaffold0__352_contigs__length_93459789	7348095	0.0109425456
PGA_scaffold0__352_contigs__length_93459789	7348147	0.01577160939
PGA_scaffold0__352_contigs__length_93459789	7348216	0.01618048753
PGA_scaffold0__352_contigs__length_93459789	7348306	0.01618048753
PGA_scaffold0__352_contigs__length_93459789	7348540	0.004300306237
PGA_scaffold0__352_contigs__length_93459789	7348664	0.009828764517
PGA_scaffold0__352_contigs__length_93459789	7351715	0.03245058343
PGA_scaffold0__352_contigs__length_93459789	7359427	0.01485352218
PGA_scaffold0__352_contigs__length_93459789	7359432	0.01485352218
PGA_scaffold0__352_contigs__length_93459789	7359523	0.03081338361
PGA_scaffold0__352_contigs__length_93459789	7359525	0.03081338361
PGA_scaffold0__352_contigs__length_93459789	7359542	0.01161262072
PGA_scaffold0__352_contigs__length_93459789	7363840	0.03547397317
PGA_scaffold0__352_contigs__length_93459789	7379991	0.0003685283276
PGA_scaffold0__352_contigs__length_93459789	7381102	4.968223835e-05
PGA_scaffold0__352_contigs__length_93459789	7382227	0.04087589571
PGA_scaffold0__352_contigs__length_93459789	7392355	0.01244029994
PGA_scaffold0__352_contigs__length_93459789	7394732	0.03890066194
PGA_scaffold0__352_contigs__length_93459789	7399284	0.0131264677
PGA_scaffold0__352_contigs__length_93459789	7407236	0.02414765396
PGA_scaffold0__352_contigs__length_93459789	7407256	0.01333504556
PGA_scaffold0__352_contigs__length_93459789	7418587	0.04245720198
PGA_scaffold0__352_contigs__length_93459789	7418919	0.04313512614
PGA_scaffold0__352_contigs__length_93459789	7418920	0.04313512614
PGA_scaffold0__352_contigs__length_93459789	7424709	0.04152410323
PGA_scaffold0__352_contigs__length_93459789	7425584	0.009845065261
PGA_scaffold0__352_contigs__length_93459789	7425723	0.009845065261
PGA_scaffold0__352_contigs__length_93459789	7425959	0.009845065261
PGA_scaffold0__352_contigs__length_93459789	7426249	0.01562648867
PGA_scaffold0__352_contigs__length_93459789	7426255	0.01562648867
PGA_scaffold0__352_contigs__length_93459789	7431740	0.02216876703
PGA_scaffold0__352_contigs__length_93459789	7431741	0.02216876703
PGA_scaffold0__352_contigs__length_93459789	7431836	0.02216876703
PGA_scaffold0__352_contigs__length_93459789	7431908	0.01270305857
PGA_scaffold0__352_contigs__length_93459789	7432508	0.02274367101
PGA_scaffold0__352_contigs__length_93459789	7432510	0.03585169691
PGA_scaffold0__352_contigs__length_93459789	7432536	0.02365844128
PGA_scaffold0__352_contigs__length_93459789	7432542	0.02365844128
PGA_scaffold0__352_contigs__length_93459789	7432565	0.02365844128
PGA_scaffold0__352_contigs__length_93459789	7432566	0.03033098927
PGA_scaffold0__352_contigs__length_93459789	7432726	0.02216876703
PGA_scaffold0__352_contigs__length_93459789	7432832	0.01013154699
PGA_scaffold0__352_contigs__length_93459789	7432833	0.0178252691
PGA_scaffold0__352_contigs__length_93459789	7432886	0.01165321346
PGA_scaffold0__352_contigs__length_93459789	7432911	0.006239675399
PGA_scaffold0__352_contigs__length_93459789	7433030	0.02216876703
PGA_scaffold0__352_contigs__length_93459789	7433241	0.02216876703
PGA_scaffold0__352_contigs__length_93459789	7433249	0.03611956666
PGA_scaffold0__352_contigs__length_93459789	7433253	0.03611956666
PGA_scaffold0__352_contigs__length_93459789	7433306	0.02216876703
PGA_scaffold0__352_contigs__length_93459789	7433324	0.0178252691
PGA_scaffold0__352_contigs__length_93459789	7433372	0.02895487773
PGA_scaffold0__352_contigs__length_93459789	7433375	0.03611956666
PGA_scaffold0__352_contigs__length_93459789	7433453	0.0002381444483
PGA_scaffold0__352_contigs__length_93459789	7433520	0.02252977484
PGA_scaffold0__352_contigs__length_93459789	7486717	0.03454990339
PGA_scaffold0__352_contigs__length_93459789	7487576	0.03454990339
PGA_scaffold0__352_contigs__length_93459789	7491858	0.008658728279
PGA_scaffold0__352_contigs__length_93459789	7491859	0.008658728279
PGA_scaffold0__352_contigs__length_93459789	7492000	0.009187230155
PGA_scaffold0__352_contigs__length_93459789	7496513	0.03454990339
PGA_scaffold0__352_contigs__length_93459789	7499745	0.03454990339
PGA_scaffold0__352_contigs__length_93459789	7512780	0.03454990339
PGA_scaffold0__352_contigs__length_93459789	7515323	0.03454990339
PGA_scaffold0__352_contigs__length_93459789	7564414	0.04648203183
PGA_scaffold0__352_contigs__length_93459789	7565948	0.01706819516
PGA_scaffold0__352_contigs__length_93459789	7602662	0.03632036766
PGA_scaffold0__352_contigs__length_93459789	7617861	0.04999292599
PGA_scaffold0__352_contigs__length_93459789	7646343	0.04670808083
PGA_scaffold0__352_contigs__length_93459789	7646346	0.04670808083
PGA_scaffold0__352_contigs__length_93459789	7647052	0.01858398742
PGA_scaffold0__352_contigs__length_93459789	7647478	0.02423627622
PGA_scaffold0__352_contigs__length_93459789	7647590	0.04826372533
PGA_scaffold0__352_contigs__length_93459789	7647698	0.03683851574
PGA_scaffold0__352_contigs__length_93459789	7647699	0.03683851574
PGA_scaffold0__352_contigs__length_93459789	7647781	0.04751381523
PGA_scaffold0__352_contigs__length_93459789	7647946	0.04826372533
PGA_scaffold0__352_contigs__length_93459789	7648146	0.008397727441
PGA_scaffold0__352_contigs__length_93459789	7658615	0.01373515737
PGA_scaffold0__352_contigs__length_93459789	7667892	0.03372771228
PGA_scaffold0__352_contigs__length_93459789	7671485	0.03635287301
PGA_scaffold0__352_contigs__length_93459789	7680143	0.0467455452
PGA_scaffold0__352_contigs__length_93459789	7708832	0.01494889463
PGA_scaffold0__352_contigs__length_93459789	7752485	0.003564096276
PGA_scaffold0__352_contigs__length_93459789	7753625	0.003564096276
PGA_scaffold0__352_contigs__length_93459789	7754144	0.00386504462
PGA_scaffold0__352_contigs__length_93459789	7754154	0.00386504462
PGA_scaffold0__352_contigs__length_93459789	7754187	0.001868026998
PGA_scaffold0__352_contigs__length_93459789	7754249	0.003180901559
PGA_scaffold0__352_contigs__length_93459789	7756419	0.007839834044
PGA_scaffold0__352_contigs__length_93459789	7756806	0.004321127128
PGA_scaffold0__352_contigs__length_93459789	7757744	0.01122919405
PGA_scaffold0__352_contigs__length_93459789	7757751	0.01122919405
PGA_scaffold0__352_contigs__length_93459789	7758240	0.005574354095
PGA_scaffold0__352_contigs__length_93459789	7759751	0.02042867078
PGA_scaffold0__352_contigs__length_93459789	7759900	0.003840309997
PGA_scaffold0__352_contigs__length_93459789	7760153	0.005574354095
PGA_scaffold0__352_contigs__length_93459789	7760418	0.02220033003
PGA_scaffold0__352_contigs__length_93459789	7760534	0.02220033003
PGA_scaffold0__352_contigs__length_93459789	7771909	0.01122919405
PGA_scaffold0__352_contigs__length_93459789	7774643	0.02220033003
PGA_scaffold0__352_contigs__length_93459789	7776915	0.02220033003
PGA_scaffold0__352_contigs__length_93459789	7781353	0.01691475923
PGA_scaffold0__352_contigs__length_93459789	7782360	0.02220033003
PGA_scaffold0__352_contigs__length_93459789	7783059	0.01843438217
PGA_scaffold0__352_contigs__length_93459789	7783068	0.01843438217
PGA_scaffold0__352_contigs__length_93459789	7783119	0.01843438217
PGA_scaffold0__352_contigs__length_93459789	7783207	0.02919427104
PGA_scaffold0__352_contigs__length_93459789	7783208	0.02919427104
PGA_scaffold0__352_contigs__length_93459789	7783211	0.02919427104
PGA_scaffold0__352_contigs__length_93459789	7783215	0.02919427104
PGA_scaffold0__352_contigs__length_93459789	7783223	0.02919427104
PGA_scaffold0__352_contigs__length_93459789	7783236	0.02919427104
PGA_scaffold0__352_contigs__length_93459789	7783258	0.03639305307
PGA_scaffold0__352_contigs__length_93459789	7783278	0.03639305307
PGA_scaffold0__352_contigs__length_93459789	7783487	0.02919427104
PGA_scaffold0__352_contigs__length_93459789	7784705	0.02220033003
PGA_scaffold0__352_contigs__length_93459789	7785475	0.02220033003
PGA_scaffold0__352_contigs__length_93459789	7790680	0.01691475923
PGA_scaffold0__352_contigs__length_93459789	7791072	0.01783412646
PGA_scaffold0__352_contigs__length_93459789	7791796	0.02220033003
PGA_scaffold0__352_contigs__length_93459789	7791963	0.02220033003
PGA_scaffold0__352_contigs__length_93459789	7794317	0.01331707267
PGA_scaffold0__352_contigs__length_93459789	7794417	0.005332786025
PGA_scaffold0__352_contigs__length_93459789	7794504	0.01691475923
PGA_scaffold0__352_contigs__length_93459789	7794868	0.009175856987
PGA_scaffold0__352_contigs__length_93459789	7794881	0.005656871616
PGA_scaffold0__352_contigs__length_93459789	7794882	0.005656871616
PGA_scaffold0__352_contigs__length_93459789	7795093	0.04712303318
PGA_scaffold0__352_contigs__length_93459789	7795128	0.04712303318
PGA_scaffold0__352_contigs__length_93459789	7795273	0.02919427104
PGA_scaffold0__352_contigs__length_93459789	7795578	0.02220033003
PGA_scaffold0__352_contigs__length_93459789	7795688	0.02220033003
PGA_scaffold0__352_contigs__length_93459789	7795716	0.02459796215
PGA_scaffold0__352_contigs__length_93459789	7795892	0.02919427104
PGA_scaffold0__352_contigs__length_93459789	7795959	0.02220033003
PGA_scaffold0__352_contigs__length_93459789	7798608	0.02220033003
PGA_scaffold0__352_contigs__length_93459789	7801660	0.03363116728
PGA_scaffold0__352_contigs__length_93459789	7806732	0.02063017862
PGA_scaffold0__352_contigs__length_93459789	7807516	0.02792696234
PGA_scaffold0__352_contigs__length_93459789	7807687	0.0256502965
PGA_scaffold0__352_contigs__length_93459789	7807732	0.02352457503
PGA_scaffold0__352_contigs__length_93459789	7811672	0.02434893906
PGA_scaffold0__352_contigs__length_93459789	7811755	0.04883654129
PGA_scaffold0__352_contigs__length_93459789	7812490	0.03125989262
PGA_scaffold0__352_contigs__length_93459789	7812511	0.04363567862
PGA_scaffold0__352_contigs__length_93459789	7813948	0.04363567862
PGA_scaffold0__352_contigs__length_93459789	7814639	0.04363567862
PGA_scaffold0__352_contigs__length_93459789	7814683	0.04363567862
PGA_scaffold0__352_contigs__length_93459789	7815121	0.02302207606
PGA_scaffold0__352_contigs__length_93459789	7815143	0.0284881035
PGA_scaffold0__352_contigs__length_93459789	7815209	0.02302207606
PGA_scaffold0__352_contigs__length_93459789	7823991	0.004803749393
PGA_scaffold0__352_contigs__length_93459789	7824677	0.0480447315
PGA_scaffold0__352_contigs__length_93459789	7852027	0.04335541586
PGA_scaffold0__352_contigs__length_93459789	7855371	0.02653865558
PGA_scaffold0__352_contigs__length_93459789	7855372	0.02653865558
PGA_scaffold0__352_contigs__length_93459789	7855383	0.02653865558
PGA_scaffold0__352_contigs__length_93459789	7855530	0.04611983824
PGA_scaffold0__352_contigs__length_93459789	7855605	0.02653865558
PGA_scaffold0__352_contigs__length_93459789	7865086	0.03981392608
PGA_scaffold0__352_contigs__length_93459789	7869692	0.03885864316
PGA_scaffold0__352_contigs__length_93459789	7869722	0.03586573644
PGA_scaffold0__352_contigs__length_93459789	7870452	0.03885864316
PGA_scaffold0__352_contigs__length_93459789	7881814	0.03885864316
PGA_scaffold0__352_contigs__length_93459789	7884134	0.03989903807
PGA_scaffold0__352_contigs__length_93459789	7884221	0.03989903807
PGA_scaffold0__352_contigs__length_93459789	7884278	0.03997753783
PGA_scaffold0__352_contigs__length_93459789	7895379	0.04159227638
PGA_scaffold0__352_contigs__length_93459789	7918301	0.04685609278
PGA_scaffold0__352_contigs__length_93459789	7919684	0.005187889635
PGA_scaffold0__352_contigs__length_93459789	7924088	0.0445543004
PGA_scaffold0__352_contigs__length_93459789	7925967	0.0445543004
PGA_scaffold0__352_contigs__length_93459789	7927504	0.04117479422
PGA_scaffold0__352_contigs__length_93459789	7992124	0.03924520316
PGA_scaffold0__352_contigs__length_93459789	7998633	0.02561564271
PGA_scaffold0__352_contigs__length_93459789	8008506	0.03841539028
PGA_scaffold0__352_contigs__length_93459789	8008517	0.03613961717
PGA_scaffold0__352_contigs__length_93459789	8045609	0.04869914466
PGA_scaffold0__352_contigs__length_93459789	8045992	0.04360755709
PGA_scaffold0__352_contigs__length_93459789	8051398	0.03675568559
PGA_scaffold0__352_contigs__length_93459789	8064641	0.04728598372
PGA_scaffold0__352_contigs__length_93459789	8097841	0.03013364862
PGA_scaffold0__352_contigs__length_93459789	8097846	0.03013364862
PGA_scaffold0__352_contigs__length_93459789	8097887	0.03013364862
PGA_scaffold0__352_contigs__length_93459789	8097888	0.03013364862
PGA_scaffold0__352_contigs__length_93459789	8097902	0.03013364862
PGA_scaffold0__352_contigs__length_93459789	8115618	0.02353140298
PGA_scaffold0__352_contigs__length_93459789	8115912	0.02787781402
PGA_scaffold0__352_contigs__length_93459789	8116411	0.0340527747
PGA_scaffold0__352_contigs__length_93459789	8117356	0.04427732898
PGA_scaffold0__352_contigs__length_93459789	8118891	0.02377583941
PGA_scaffold0__352_contigs__length_93459789	8119655	0.02375796318
PGA_scaffold0__352_contigs__length_93459789	8120506	0.0267007494
PGA_scaffold0__352_contigs__length_93459789	8122782	0.01734456465
PGA_scaffold0__352_contigs__length_93459789	8124814	0.01517166152
PGA_scaffold0__352_contigs__length_93459789	8125269	0.02375796318
PGA_scaffold0__352_contigs__length_93459789	8125379	0.0267007494
PGA_scaffold0__352_contigs__length_93459789	8126250	0.02375796318
PGA_scaffold0__352_contigs__length_93459789	8130058	0.0267007494
PGA_scaffold0__352_contigs__length_93459789	8130113	0.02375796318
PGA_scaffold0__352_contigs__length_93459789	8130312	0.01490623882
PGA_scaffold0__352_contigs__length_93459789	8131057	0.02796499154
PGA_scaffold0__352_contigs__length_93459789	8131259	0.01490623882
PGA_scaffold0__352_contigs__length_93459789	8131337	0.01490623882
PGA_scaffold0__352_contigs__length_93459789	8131361	0.0267007494
PGA_scaffold0__352_contigs__length_93459789	8135082	0.02375796318
PGA_scaffold0__352_contigs__length_93459789	8135913	0.009265657162
PGA_scaffold0__352_contigs__length_93459789	8136061	0.03046130232
PGA_scaffold0__352_contigs__length_93459789	8136216	0.01507204837
PGA_scaffold0__352_contigs__length_93459789	8136307	0.01654160507
PGA_scaffold0__352_contigs__length_93459789	8136442	0.02375796318
PGA_scaffold0__352_contigs__length_93459789	8136667	0.02893561057
PGA_scaffold0__352_contigs__length_93459789	8136714	0.02375796318
PGA_scaffold0__352_contigs__length_93459789	8136961	0.0267007494
PGA_scaffold0__352_contigs__length_93459789	8137215	0.0267007494
PGA_scaffold0__352_contigs__length_93459789	8137758	0.01490623882
PGA_scaffold0__352_contigs__length_93459789	8138516	0.02945313691
PGA_scaffold0__352_contigs__length_93459789	8138601	0.02945313691
PGA_scaffold0__352_contigs__length_93459789	8138661	0.02375796318
PGA_scaffold0__352_contigs__length_93459789	8138681	0.0267007494
PGA_scaffold0__352_contigs__length_93459789	8139000	0.01490623882
PGA_scaffold0__352_contigs__length_93459789	8139010	0.01490623882
PGA_scaffold0__352_contigs__length_93459789	8139036	0.01490623882
PGA_scaffold0__352_contigs__length_93459789	8139121	0.0267007494
PGA_scaffold0__352_contigs__length_93459789	8139243	0.01855361947
PGA_scaffold0__352_contigs__length_93459789	8139293	0.00540711782
PGA_scaffold0__352_contigs__length_93459789	8139317	0.01874502177
PGA_scaffold0__352_contigs__length_93459789	8139348	0.009185889604
PGA_scaffold0__352_contigs__length_93459789	8139520	0.03782025371
PGA_scaffold0__352_contigs__length_93459789	8139570	0.009185889604
[truncated: 391,081 more rows]
