# Supplementary material for: Genomic architecture of adaptive radiation and hybridization in Alpine whitefish
Source: Nat Commun. 2022 Aug 2;13:4479. doi: 10.1038/s41467-022-32181-8 (PMC9345977; doi:10.1038/s41467-022-32181-8)
Supplement: Supplementary file 8 — Source Data [file 41467_2022_32181_MOESM8_ESM.zip › SourceData/MAIN_TEXT_FIGURES/Figure2/all_CSS_output_100kpermutations_50000basepair50000step.window.pca.full_noheaders.txt]

PGA_scaffold0__352_contigs__length_93459789	1	50000	111	0.00984876984	0.88223
PGA_scaffold0__352_contigs__length_93459789	50001	100000	95	0.00214729319	0.75362
PGA_scaffold0__352_contigs__length_93459789	100001	150000	160	0.0033989969	0.79941
PGA_scaffold0__352_contigs__length_93459789	150001	200000	68	-0.01832342678	0.10453
PGA_scaffold0__352_contigs__length_93459789	200001	250000	108	-0.00401022267	0.51292
PGA_scaffold0__352_contigs__length_93459789	250001	300000	167	-0.01751446743	0.14933
PGA_scaffold0__352_contigs__length_93459789	300001	350000	75	0.02215155221	0.89179
PGA_scaffold0__352_contigs__length_93459789	350001	400000	40	0.00811280855	0.73158
PGA_scaffold0__352_contigs__length_93459789	400001	450000	76	-0.00499708393	0.50977
PGA_scaffold0__352_contigs__length_93459789	450001	500000	119	-0.00193884629	0.76311
PGA_scaffold0__352_contigs__length_93459789	500001	550000	40	-0.00481058881	0.68848
PGA_scaffold0__352_contigs__length_93459789	550001	600000	41	-0.00632352063	0.66348
PGA_scaffold0__352_contigs__length_93459789	600001	650000	85	0.01084124178	0.87289
PGA_scaffold0__352_contigs__length_93459789	650001	700000	163	0.01279912563	0.85506
PGA_scaffold0__352_contigs__length_93459789	700001	750000	95	-0.02620542484	0.06405
PGA_scaffold0__352_contigs__length_93459789	750001	800000	72	0.01011648821	0.86506
PGA_scaffold0__352_contigs__length_93459789	800001	850000	126	0.02083113169	0.95523
PGA_scaffold0__352_contigs__length_93459789	850001	900000	54	0.00532262636	0.76223
PGA_scaffold0__352_contigs__length_93459789	900001	950000	57	0.00510980574	0.74488
PGA_scaffold0__352_contigs__length_93459789	950001	1000000	144	0.02565717061	0.95305
PGA_scaffold0__352_contigs__length_93459789	1000001	1050000	82	0.03794982966	0.96875
PGA_scaffold0__352_contigs__length_93459789	1050001	1100000	81	0.01163148867	0.87149
PGA_scaffold0__352_contigs__length_93459789	1100001	1150000	54	0.06593378936	0.99279
PGA_scaffold0__352_contigs__length_93459789	1150001	1200000	131	0.05204085455	0.99285
PGA_scaffold0__352_contigs__length_93459789	1200001	1250000	34	0.04581407306	0.97606
PGA_scaffold0__352_contigs__length_93459789	1250001	1300000	90	0.01763335012	0.91334
PGA_scaffold0__352_contigs__length_93459789	1300001	1350000	100	0.0807479048	0.99999
PGA_scaffold0__352_contigs__length_93459789	1350001	1400000	87	0.04654684231	0.9768
PGA_scaffold0__352_contigs__length_93459789	1400001	1450000	215	0.0602663744	0.98632
PGA_scaffold0__352_contigs__length_93459789	1450001	1500000	101	0.02040683887	0.97283
PGA_scaffold0__352_contigs__length_93459789	1500001	1550000	15	0.03184658879	0.95645
PGA_scaffold0__352_contigs__length_93459789	1550001	1600000	90	0.03511453954	0.97523
PGA_scaffold0__352_contigs__length_93459789	1600001	1650000	159	0.00531560631	0.68467
PGA_scaffold0__352_contigs__length_93459789	1650001	1700000	70	0.06381546933	0.99753
PGA_scaffold0__352_contigs__length_93459789	1700001	1750000	94	0.04774180308	0.99478
PGA_scaffold0__352_contigs__length_93459789	1750001	1800000	98	0.07321046231	0.99755
PGA_scaffold0__352_contigs__length_93459789	1800001	1850000	114	0.10084209983	0.99998
PGA_scaffold0__352_contigs__length_93459789	1850001	1900000	108	0.0649584618	0.99324
PGA_scaffold0__352_contigs__length_93459789	1900001	1950000	84	0.049162102	0.97724
PGA_scaffold0__352_contigs__length_93459789	1950001	2000000	141	-0.01174566571	0.46672
PGA_scaffold0__352_contigs__length_93459789	2000001	2050000	33	0.03017303765	0.92894
PGA_scaffold0__352_contigs__length_93459789	2050001	2100000	152	0.03507923576	0.99052
PGA_scaffold0__352_contigs__length_93459789	2100001	2150000	124	-0.01826696722	0.30841
PGA_scaffold0__352_contigs__length_93459789	2150001	2200000	142	-0.00538269096	0.5941
PGA_scaffold0__352_contigs__length_93459789	2200001	2250000	98	0.06336429088	0.9994
PGA_scaffold0__352_contigs__length_93459789	2250001	2300000	127	0.01259139631	0.81051
PGA_scaffold0__352_contigs__length_93459789	2300001	2350000	122	0.02346697244	0.95745
PGA_scaffold0__352_contigs__length_93459789	2350001	2400000	98	-0.01128737652	0.30695
PGA_scaffold0__352_contigs__length_93459789	2400001	2450000	182	-0.02087131561	0.01509
PGA_scaffold0__352_contigs__length_93459789	2450001	2500000	144	-0.00368578059	0.59456
PGA_scaffold0__352_contigs__length_93459789	2500001	2550000	203	0.00824567194	0.76683
PGA_scaffold0__352_contigs__length_93459789	2550001	2600000	114	0.00604287272	0.65841
PGA_scaffold0__352_contigs__length_93459789	2600001	2650000	333	-0.01556189402	0.29205
PGA_scaffold0__352_contigs__length_93459789	2650001	2700000	96	0.02354754495	0.93439
PGA_scaffold0__352_contigs__length_93459789	2700001	2750000	56	0.00395707021	0.76757
PGA_scaffold0__352_contigs__length_93459789	2750001	2800000	159	-0.01045196543	0.49769
PGA_scaffold0__352_contigs__length_93459789	2800001	2850000	216	-0.01718617129	0.08694
PGA_scaffold0__352_contigs__length_93459789	2850001	2900000	297	-0.00315524129	0.5685
PGA_scaffold0__352_contigs__length_93459789	2900001	2950000	278	-0.01650977477	0.1447
PGA_scaffold0__352_contigs__length_93459789	2950001	3000000	54	0.02049719966	0.93332
PGA_scaffold0__352_contigs__length_93459789	3000001	3050000	256	0.02484646048	0.92822
PGA_scaffold0__352_contigs__length_93459789	3050001	3100000	205	0.04522373089	0.98194
PGA_scaffold0__352_contigs__length_93459789	3100001	3150000	126	-0.00389036296	0.57152
PGA_scaffold0__352_contigs__length_93459789	3150001	3200000	96	-0.00636123523	0.52375
PGA_scaffold0__352_contigs__length_93459789	3200001	3250000	164	-0.00411731148	0.64648
PGA_scaffold0__352_contigs__length_93459789	3250001	3300000	122	0.0008374804	0.72705
PGA_scaffold0__352_contigs__length_93459789	3300001	3350000	132	0.02188314691	0.89294
PGA_scaffold0__352_contigs__length_93459789	3350001	3400000	96	0.00876235945	0.79438
PGA_scaffold0__352_contigs__length_93459789	3400001	3450000	126	-0.01641176679	0.2437
PGA_scaffold0__352_contigs__length_93459789	3450001	3500000	89	0.02563025074	0.91452
PGA_scaffold0__352_contigs__length_93459789	3500001	3550000	139	-0.0070553127	0.62939
PGA_scaffold0__352_contigs__length_93459789	3550001	3600000	109	0.04829922734	0.98109
PGA_scaffold0__352_contigs__length_93459789	3600001	3650000	73	0.0107181026	0.81325
PGA_scaffold0__352_contigs__length_93459789	3650001	3700000	135	0.02635197437	0.89947
PGA_scaffold0__352_contigs__length_93459789	3700001	3750000	131	0.02517779313	0.93149
PGA_scaffold0__352_contigs__length_93459789	3750001	3800000	94	0.02103511679	0.88829
PGA_scaffold0__352_contigs__length_93459789	3800001	3850000	48	-0.00129055619	0.63444
PGA_scaffold0__352_contigs__length_93459789	3850001	3900000	121	-0.00346121525	0.58769
PGA_scaffold0__352_contigs__length_93459789	3900001	3950000	159	0.01165509673	0.86236
PGA_scaffold0__352_contigs__length_93459789	3950001	4000000	119	-0.01696601338	0.27934
PGA_scaffold0__352_contigs__length_93459789	4000001	4050000	88	-0.00721678155	0.48283
PGA_scaffold0__352_contigs__length_93459789	4050001	4100000	152	-0.01840583805	0.09675
PGA_scaffold0__352_contigs__length_93459789	4100001	4150000	222	0.0100156394	0.77625
PGA_scaffold0__352_contigs__length_93459789	4150001	4200000	182	0.00223991928	0.65881
PGA_scaffold0__352_contigs__length_93459789	4200001	4250000	217	-0.00579210748	0.45494
PGA_scaffold0__352_contigs__length_93459789	4250001	4300000	118	-0.01134272698	0.3541
PGA_scaffold0__352_contigs__length_93459789	4300001	4350000	74	-0.01515368227	0.26586
PGA_scaffold0__352_contigs__length_93459789	4350001	4400000	200	6.421928e-05	0.80793
PGA_scaffold0__352_contigs__length_93459789	4400001	4450000	125	0.0506571689	0.99302
PGA_scaffold0__352_contigs__length_93459789	4450001	4500000	253	0.04373047127	0.98535
PGA_scaffold0__352_contigs__length_93459789	4500001	4550000	594	0.04913060353	0.99253
PGA_scaffold0__352_contigs__length_93459789	4550001	4600000	298	-0.01608370922	0.14883
PGA_scaffold0__352_contigs__length_93459789	4600001	4650000	308	0.01771411371	0.84432
PGA_scaffold0__352_contigs__length_93459789	4650001	4700000	220	-0.00577395372	0.60698
PGA_scaffold0__352_contigs__length_93459789	4700001	4750000	326	0.01443864595	0.84773
PGA_scaffold0__352_contigs__length_93459789	4750001	4800000	182	0.01754313436	0.93905
PGA_scaffold0__352_contigs__length_93459789	4800001	4850000	280	0.0037374352	0.83908
PGA_scaffold0__352_contigs__length_93459789	4850001	4900000	249	0.01259080852	0.91035
PGA_scaffold0__352_contigs__length_93459789	4900001	4950000	203	-0.01048841398	0.38386
PGA_scaffold0__352_contigs__length_93459789	4950001	5000000	291	-0.0119098225	0.32512
PGA_scaffold0__352_contigs__length_93459789	5000001	5050000	267	-0.01372855058	0.20492
PGA_scaffold0__352_contigs__length_93459789	5050001	5100000	221	0.01341388934	0.92984
PGA_scaffold0__352_contigs__length_93459789	5100001	5150000	306	0.08191619654	0.994
PGA_scaffold0__352_contigs__length_93459789	5150001	5200000	140	-0.01145449608	0.35086
PGA_scaffold0__352_contigs__length_93459789	5200001	5250000	314	-0.01300970731	0.30617
PGA_scaffold0__352_contigs__length_93459789	5250001	5300000	240	0.01593323079	0.85227
PGA_scaffold0__352_contigs__length_93459789	5300001	5350000	138	-0.0196474677	0.06294
PGA_scaffold0__352_contigs__length_93459789	5350001	5400000	66	-0.00832106961	0.57035
PGA_scaffold0__352_contigs__length_93459789	5400001	5450000	130	-0.01515275223	0.24865
PGA_scaffold0__352_contigs__length_93459789	5450001	5500000	211	0.00687394472	0.81564
PGA_scaffold0__352_contigs__length_93459789	5500001	5550000	237	0.00038598115	0.5821
PGA_scaffold0__352_contigs__length_93459789	5550001	5600000	237	0.00321501703	0.80814
PGA_scaffold0__352_contigs__length_93459789	5600001	5650000	106	-0.00407458844	0.53473
PGA_scaffold0__352_contigs__length_93459789	5650001	5700000	157	-0.00957522643	0.59985
PGA_scaffold0__352_contigs__length_93459789	5700001	5750000	260	0.02659536027	0.98638
PGA_scaffold0__352_contigs__length_93459789	5750001	5800000	121	0.00740802918	0.9231
PGA_scaffold0__352_contigs__length_93459789	5800001	5850000	119	-0.00651399447	0.53681
PGA_scaffold0__352_contigs__length_93459789	5850001	5900000	133	-0.02067834635	0.07649
PGA_scaffold0__352_contigs__length_93459789	5900001	5950000	177	-0.00914816121	0.41465
PGA_scaffold0__352_contigs__length_93459789	5950001	6000000	279	0.04894240363	0.98129
PGA_scaffold0__352_contigs__length_93459789	6000001	6050000	265	0.05861051319	0.99266
PGA_scaffold0__352_contigs__length_93459789	6050001	6100000	279	0.04925972977	0.9994
PGA_scaffold0__352_contigs__length_93459789	6100001	6150000	292	0.00631515893	0.87643
PGA_scaffold0__352_contigs__length_93459789	6150001	6200000	376	0.01643621535	0.90633
PGA_scaffold0__352_contigs__length_93459789	6200001	6250000	225	0.04658407135	0.99114
PGA_scaffold0__352_contigs__length_93459789	6250001	6300000	413	-0.00371815067	0.4678
PGA_scaffold0__352_contigs__length_93459789	6300001	6350000	259	-0.01100535884	0.47031
PGA_scaffold0__352_contigs__length_93459789	6350001	6400000	429	-0.00249321344	0.56227
PGA_scaffold0__352_contigs__length_93459789	6400001	6450000	375	0.0288893706	0.94127
PGA_scaffold0__352_contigs__length_93459789	6450001	6500000	345	0.02307174073	0.93208
PGA_scaffold0__352_contigs__length_93459789	6500001	6550000	290	0.00328177625	0.76558
PGA_scaffold0__352_contigs__length_93459789	6550001	6600000	155	0.03066189296	0.96238
PGA_scaffold0__352_contigs__length_93459789	6600001	6650000	131	0.00510207201	0.76814
PGA_scaffold0__352_contigs__length_93459789	6650001	6700000	239	-0.01407960152	0.30916
PGA_scaffold0__352_contigs__length_93459789	6700001	6750000	137	-0.00273346072	0.68812
PGA_scaffold0__352_contigs__length_93459789	6750001	6800000	277	-0.01154077041	0.31719
PGA_scaffold0__352_contigs__length_93459789	6800001	6850000	372	-0.00598669093	0.62306
PGA_scaffold0__352_contigs__length_93459789	6850001	6900000	234	0.04686097033	0.98866
PGA_scaffold0__352_contigs__length_93459789	6900001	6950000	214	-0.00908752708	0.38959
PGA_scaffold0__352_contigs__length_93459789	6950001	7000000	385	-0.00088886305	0.6315
PGA_scaffold0__352_contigs__length_93459789	7000001	7050000	463	0.03568921028	0.96927
PGA_scaffold0__352_contigs__length_93459789	7050001	7100000	331	0.00291342591	0.68433
PGA_scaffold0__352_contigs__length_93459789	7100001	7150000	154	0.01728710515	0.85601
PGA_scaffold0__352_contigs__length_93459789	7150001	7200000	254	0.04495124746	0.9683
PGA_scaffold0__352_contigs__length_93459789	7200001	7250000	427	-0.01165436824	0.30545
PGA_scaffold0__352_contigs__length_93459789	7250001	7300000	256	0.02334029773	0.99083
PGA_scaffold0__352_contigs__length_93459789	7300001	7350000	288	-0.0141168492	0.30291
PGA_scaffold0__352_contigs__length_93459789	7350001	7400000	308	-0.01304013389	0.4201
PGA_scaffold0__352_contigs__length_93459789	7400001	7450000	131	0.00366866411	0.80246
PGA_scaffold0__352_contigs__length_93459789	7450001	7500000	234	0.01042266897	0.90927
PGA_scaffold0__352_contigs__length_93459789	7500001	7550000	229	-0.01944910636	0.07645
PGA_scaffold0__352_contigs__length_93459789	7550001	7600000	272	-0.00932659197	0.54734
PGA_scaffold0__352_contigs__length_93459789	7600001	7650000	365	0.01788484462	0.96273
PGA_scaffold0__352_contigs__length_93459789	7650001	7700000	69	-0.01526835479	0.27342
PGA_scaffold0__352_contigs__length_93459789	7700001	7750000	287	0.00203637619	0.71777
PGA_scaffold0__352_contigs__length_93459789	7750001	7800000	339	-0.01390317036	0.24802
PGA_scaffold0__352_contigs__length_93459789	7800001	7850000	302	0.04609945298	0.9853
PGA_scaffold0__352_contigs__length_93459789	7850001	7900000	181	-0.001969043	0.62712
PGA_scaffold0__352_contigs__length_93459789	7900001	7950000	246	0.01748357306	0.93905
PGA_scaffold0__352_contigs__length_93459789	7950001	8000000	283	-0.00917093684	0.40621
PGA_scaffold0__352_contigs__length_93459789	8000001	8050000	255	0.04186610999	0.98283
PGA_scaffold0__352_contigs__length_93459789	8050001	8100000	217	0.00829128213	0.74306
PGA_scaffold0__352_contigs__length_93459789	8100001	8150000	176	0.05151094258	0.96914
PGA_scaffold0__352_contigs__length_93459789	8150001	8200000	146	0.04847983221	0.98686
PGA_scaffold0__352_contigs__length_93459789	8200001	8250000	305	0.03819476799	0.94184
PGA_scaffold0__352_contigs__length_93459789	8250001	8300000	243	0.03925386198	0.94121
PGA_scaffold0__352_contigs__length_93459789	8300001	8350000	300	0.03436141768	0.94304
PGA_scaffold0__352_contigs__length_93459789	8350001	8400000	224	0.0579757882	0.98682
PGA_scaffold0__352_contigs__length_93459789	8400001	8450000	45	0.03301525225	0.93642
PGA_scaffold0__352_contigs__length_93459789	8450001	8500000	43	-0.016810112	0.17347
PGA_scaffold0__352_contigs__length_93459789	8500001	8550000	216	-0.00256086412	0.58135
PGA_scaffold0__352_contigs__length_93459789	8550001	8600000	320	-0.00444143601	0.51288
PGA_scaffold0__352_contigs__length_93459789	8600001	8650000	354	-0.01698446955	0.14279
PGA_scaffold0__352_contigs__length_93459789	8650001	8700000	173	0.00979872958	0.80206
PGA_scaffold0__352_contigs__length_93459789	8700001	8750000	320	0.00505653904	0.73699
PGA_scaffold0__352_contigs__length_93459789	8750001	8800000	205	-0.00963251868	0.44601
PGA_scaffold0__352_contigs__length_93459789	8800001	8850000	45	0.05220508791	0.98841
PGA_scaffold0__352_contigs__length_93459789	8850001	8900000	207	0.02956178445	0.93988
PGA_scaffold0__352_contigs__length_93459789	8900001	8950000	126	0.00765970916	0.70207
PGA_scaffold0__352_contigs__length_93459789	8950001	9000000	151	-0.01986410923	0.16583
PGA_scaffold0__352_contigs__length_93459789	9000001	9050000	148	-0.01392627033	0.36014
PGA_scaffold0__352_contigs__length_93459789	9050001	9100000	237	-0.01908308096	0.1402
PGA_scaffold0__352_contigs__length_93459789	9100001	9150000	275	-0.00224439289	0.64926
PGA_scaffold0__352_contigs__length_93459789	9150001	9200000	137	0.03961658646	0.98167
PGA_scaffold0__352_contigs__length_93459789	9200001	9250000	177	0.00582441807	0.75005
PGA_scaffold0__352_contigs__length_93459789	9250001	9300000	262	0.0081499753	0.81565
PGA_scaffold0__352_contigs__length_93459789	9300001	9350000	230	0.01702505972	0.89822
PGA_scaffold0__352_contigs__length_93459789	9350001	9400000	433	0.02092511739	0.9719
PGA_scaffold0__352_contigs__length_93459789	9400001	9450000	169	0.03272021441	0.97387
PGA_scaffold0__352_contigs__length_93459789	9450001	9500000	401	0.03712361168	0.97385
PGA_scaffold0__352_contigs__length_93459789	9500001	9550000	189	0.0136323803	0.86668
PGA_scaffold0__352_contigs__length_93459789	9550001	9600000	227	0.03945701147	0.94888
PGA_scaffold0__352_contigs__length_93459789	9600001	9650000	220	0.00402181452	0.72465
PGA_scaffold0__352_contigs__length_93459789	9650001	9700000	419	0.04548634784	0.98509
PGA_scaffold0__352_contigs__length_93459789	9700001	9750000	344	-0.01053694276	0.43892
PGA_scaffold0__352_contigs__length_93459789	9750001	9800000	316	0.00981691906	0.89014
PGA_scaffold0__352_contigs__length_93459789	9800001	9850000	306	-0.00255568426	0.60462
PGA_scaffold0__352_contigs__length_93459789	9850001	9900000	117	-0.00683525093	0.46541
PGA_scaffold0__352_contigs__length_93459789	9900001	9950000	258	-0.01111628588	0.3483
PGA_scaffold0__352_contigs__length_93459789	9950001	10000000	241	0.01042356672	0.79954
PGA_scaffold0__352_contigs__length_93459789	10000001	10050000	169	-0.02099868869	0.11626
PGA_scaffold0__352_contigs__length_93459789	10050001	10100000	213	0.01249614958	0.7681
PGA_scaffold0__352_contigs__length_93459789	10100001	10150000	214	-0.00633385468	0.54035
PGA_scaffold0__352_contigs__length_93459789	10150001	10200000	226	-0.00284910692	0.64084
PGA_scaffold0__352_contigs__length_93459789	10200001	10250000	105	-0.00948917518	0.5581
PGA_scaffold0__352_contigs__length_93459789	10250001	10300000	105	-0.00827820274	0.63912
PGA_scaffold0__352_contigs__length_93459789	10300001	10350000	222	0.01147168126	0.83702
PGA_scaffold0__352_contigs__length_93459789	10350001	10400000	16	0.04267519333	0.95602
PGA_scaffold0__352_contigs__length_93459789	10450001	10500000	192	0.00278740785	0.719
PGA_scaffold0__352_contigs__length_93459789	10500001	10550000	342	-0.00393992829	0.62381
PGA_scaffold0__352_contigs__length_93459789	10550001	10600000	229	-0.00092854839	0.70293
PGA_scaffold0__352_contigs__length_93459789	10600001	10650000	319	-0.00472036926	0.6374
PGA_scaffold0__352_contigs__length_93459789	10650001	10700000	328	0.07172225126	0.99674
PGA_scaffold0__352_contigs__length_93459789	10700001	10750000	432	0.0248185376	0.95149
PGA_scaffold0__352_contigs__length_93459789	10750001	10800000	264	-0.01565050577	0.23953
PGA_scaffold0__352_contigs__length_93459789	10800001	10850000	322	-0.00647869632	0.47651
PGA_scaffold0__352_contigs__length_93459789	10850001	10900000	359	0.01260334951	0.82271
PGA_scaffold0__352_contigs__length_93459789	10900001	10950000	225	-0.0060260962	0.54773
PGA_scaffold0__352_contigs__length_93459789	10950001	11000000	270	-0.00620309916	0.53311
PGA_scaffold0__352_contigs__length_93459789	11000001	11050000	113	0.04394477148	0.9846
PGA_scaffold0__352_contigs__length_93459789	11050001	11100000	253	-0.01924014964	0.21447
PGA_scaffold0__352_contigs__length_93459789	11100001	11150000	231	0.01896154787	0.87826
PGA_scaffold0__352_contigs__length_93459789	11150001	11200000	239	-0.00673759752	0.56396
PGA_scaffold0__352_contigs__length_93459789	11200001	11250000	305	0.0172191435	0.92478
PGA_scaffold0__352_contigs__length_93459789	11250001	11300000	324	0.02794053529	0.922
PGA_scaffold0__352_contigs__length_93459789	11300001	11350000	251	0.0365812491	0.9829
PGA_scaffold0__352_contigs__length_93459789	11350001	11400000	305	-0.00661171801	0.7723
PGA_scaffold0__352_contigs__length_93459789	11400001	11450000	314	-0.02077267472	0.05422
PGA_scaffold0__352_contigs__length_93459789	11450001	11500000	376	0.00177981677	0.64617
PGA_scaffold0__352_contigs__length_93459789	11500001	11550000	203	0.006980816	0.77462
PGA_scaffold0__352_contigs__length_93459789	11550001	11600000	307	-0.00301580001	0.70475
PGA_scaffold0__352_contigs__length_93459789	11600001	11650000	93	0.00154157364	0.77102
PGA_scaffold0__352_contigs__length_93459789	11650001	11700000	280	-0.01428895208	0.381
PGA_scaffold0__352_contigs__length_93459789	11700001	11750000	102	-0.01107039367	0.4502
PGA_scaffold0__352_contigs__length_93459789	11750001	11800000	321	0.00132716545	0.83398
PGA_scaffold0__352_contigs__length_93459789	11800001	11850000	376	0.03007868909	0.93336
PGA_scaffold0__352_contigs__length_93459789	11850001	11900000	310	0.02929091613	0.96604
PGA_scaffold0__352_contigs__length_93459789	11900001	11950000	318	0.02557643599	0.95849
PGA_scaffold0__352_contigs__length_93459789	11950001	12000000	277	-0.00260346494	0.7682
PGA_scaffold0__352_contigs__length_93459789	12000001	12050000	221	0.01151064179	0.82737
PGA_scaffold0__352_contigs__length_93459789	12050001	12100000	169	0.07546189649	0.99811
PGA_scaffold0__352_contigs__length_93459789	12100001	12150000	110	0.05832236751	0.99716
PGA_scaffold0__352_contigs__length_93459789	12150001	12200000	207	0.00828425819	0.81118
PGA_scaffold0__352_contigs__length_93459789	12200001	12250000	140	0.03769531352	0.97266
PGA_scaffold0__352_contigs__length_93459789	12250001	12300000	210	0.08863764835	0.99713
PGA_scaffold0__352_contigs__length_93459789	12300001	12350000	208	0.12894129971	0.9998
PGA_scaffold0__352_contigs__length_93459789	12350001	12400000	207	0.00506671728	0.73952
PGA_scaffold0__352_contigs__length_93459789	12400001	12450000	209	0.01501789253	0.86991
PGA_scaffold0__352_contigs__length_93459789	12450001	12500000	169	0.02012539724	0.92015
PGA_scaffold0__352_contigs__length_93459789	12500001	12550000	159	-0.0067305147	0.5113
PGA_scaffold0__352_contigs__length_93459789	12550001	12600000	179	-6.202531e-05	0.61771
PGA_scaffold0__352_contigs__length_93459789	12600001	12650000	245	-0.01423011271	0.16209
PGA_scaffold0__352_contigs__length_93459789	12650001	12700000	197	0.01721196118	0.86715
PGA_scaffold0__352_contigs__length_93459789	12700001	12750000	216	0.03209604765	0.9493
PGA_scaffold0__352_contigs__length_93459789	12750001	12800000	274	-0.00543833012	0.65356
PGA_scaffold0__352_contigs__length_93459789	12800001	12850000	384	0.04017503791	0.95424
PGA_scaffold0__352_contigs__length_93459789	12850001	12900000	276	-0.0239275655	0.01157
PGA_scaffold0__352_contigs__length_93459789	12900001	12950000	297	-0.00046906059	0.67346
PGA_scaffold0__352_contigs__length_93459789	12950001	13000000	252	0.00658526472	0.80325
PGA_scaffold0__352_contigs__length_93459789	13000001	13050000	178	-0.00947965727	0.38509
PGA_scaffold0__352_contigs__length_93459789	13050001	13100000	178	-0.00426066571	0.57419
PGA_scaffold0__352_contigs__length_93459789	13100001	13150000	258	-0.00018393442	0.6875
PGA_scaffold0__352_contigs__length_93459789	13150001	13200000	226	-0.02017128004	0.05849
PGA_scaffold0__352_contigs__length_93459789	13200001	13250000	226	-0.01498494539	0.16566
PGA_scaffold0__352_contigs__length_93459789	13250001	13300000	101	0.02721719892	0.92761
PGA_scaffold0__352_contigs__length_93459789	13300001	13350000	257	-0.00322782496	0.67268
PGA_scaffold0__352_contigs__length_93459789	13350001	13400000	252	-0.01352515409	0.36283
PGA_scaffold0__352_contigs__length_93459789	13400001	13450000	178	0.05150742169	0.99473
PGA_scaffold0__352_contigs__length_93459789	13450001	13500000	284	0.04439582911	0.98307
PGA_scaffold0__352_contigs__length_93459789	13500001	13550000	287	0.13375249869	0.99988
PGA_scaffold0__352_contigs__length_93459789	13550001	13600000	223	0.08527096497	0.99906
PGA_scaffold0__352_contigs__length_93459789	13600001	13650000	258	0.08174973893	0.99619
PGA_scaffold0__352_contigs__length_93459789	13650001	13700000	288	0.0022811464	0.74315
PGA_scaffold0__352_contigs__length_93459789	13700001	13750000	111	0.05017593663	0.99384
PGA_scaffold0__352_contigs__length_93459789	13750001	13800000	225	-0.01100679616	0.34729
PGA_scaffold0__352_contigs__length_93459789	13800001	13850000	260	0.00471746705	0.7897
PGA_scaffold0__352_contigs__length_93459789	13850001	13900000	268	0.01906662586	0.91099
PGA_scaffold0__352_contigs__length_93459789	13900001	13950000	296	0.09802324525	0.99884
PGA_scaffold0__352_contigs__length_93459789	13950001	14000000	157	0.04490932333	0.99318
PGA_scaffold0__352_contigs__length_93459789	14000001	14050000	220	0.02645771171	0.90428
PGA_scaffold0__352_contigs__length_93459789	14050001	14100000	131	-0.00674897921	0.51057
PGA_scaffold0__352_contigs__length_93459789	14100001	14150000	51	-0.01540315816	0.18412
PGA_scaffold0__352_contigs__length_93459789	14150001	14200000	118	0.02001693222	0.91053
PGA_scaffold0__352_contigs__length_93459789	14200001	14250000	167	0.00426607665	0.77689
PGA_scaffold0__352_contigs__length_93459789	14250001	14300000	349	-0.0141481994	0.36675
PGA_scaffold0__352_contigs__length_93459789	14300001	14350000	176	-0.01457094515	0.22724
PGA_scaffold0__352_contigs__length_93459789	14350001	14400000	96	0.02660884914	0.90306
PGA_scaffold0__352_contigs__length_93459789	14400001	14450000	302	-0.01107254144	0.34929
PGA_scaffold0__352_contigs__length_93459789	14450001	14500000	244	0.03561714778	0.9683
PGA_scaffold0__352_contigs__length_93459789	14500001	14550000	123	0.00843369032	0.76025
PGA_scaffold0__352_contigs__length_93459789	14550001	14600000	93	-0.01385204851	0.30803
PGA_scaffold0__352_contigs__length_93459789	14600001	14650000	195	-0.01306607515	0.34011
PGA_scaffold0__352_contigs__length_93459789	14650001	14700000	160	0.00887354637	0.8378
PGA_scaffold0__352_contigs__length_93459789	14700001	14750000	93	0.0149230941	0.84727
PGA_scaffold0__352_contigs__length_93459789	14750001	14800000	51	0.00419963651	0.73248
PGA_scaffold0__352_contigs__length_93459789	14800001	14850000	138	-0.00692702629	0.41263
PGA_scaffold0__352_contigs__length_93459789	14850001	14900000	167	-0.01024632626	0.38418
PGA_scaffold0__352_contigs__length_93459789	14900001	14950000	212	-0.01234981425	0.29933
PGA_scaffold0__352_contigs__length_93459789	14950001	15000000	275	-0.01628107291	0.26808
PGA_scaffold0__352_contigs__length_93459789	15000001	15050000	117	0.01062163811	0.79167
PGA_scaffold0__352_contigs__length_93459789	15050001	15100000	106	-0.01476853089	0.24953
PGA_scaffold0__352_contigs__length_93459789	15100001	15150000	109	-0.02209710685	0.1193
PGA_scaffold0__352_contigs__length_93459789	15150001	15200000	65	0.00584003212	0.70835
PGA_scaffold0__352_contigs__length_93459789	15200001	15250000	197	0.00938752168	0.81904
PGA_scaffold0__352_contigs__length_93459789	15250001	15300000	269	0.0249185972	0.93132
PGA_scaffold0__352_contigs__length_93459789	15300001	15350000	216	0.01489178534	0.81056
PGA_scaffold0__352_contigs__length_93459789	15350001	15400000	36	-0.01574146973	0.10101
PGA_scaffold0__352_contigs__length_93459789	15400001	15450000	134	-0.01761242072	0.09342
PGA_scaffold0__352_contigs__length_93459789	15450001	15500000	102	0.00568626924	0.76206
PGA_scaffold0__352_contigs__length_93459789	15500001	15550000	231	0.01801604242	0.97264
PGA_scaffold0__352_contigs__length_93459789	15550001	15600000	184	0.02234294238	0.97107
PGA_scaffold0__352_contigs__length_93459789	15600001	15650000	166	-0.01301376392	0.47313
PGA_scaffold0__352_contigs__length_93459789	15650001	15700000	302	-0.01023458288	0.66726
PGA_scaffold0__352_contigs__length_93459789	15700001	15750000	373	-0.00986773648	0.68176
PGA_scaffold0__352_contigs__length_93459789	15750001	15800000	290	0.01690594187	0.89956
PGA_scaffold0__352_contigs__length_93459789	15800001	15850000	172	-0.00256693554	0.77677
PGA_scaffold0__352_contigs__length_93459789	15850001	15900000	322	0.05896651252	0.99278
PGA_scaffold0__352_contigs__length_93459789	15900001	15950000	200	0.02403199451	0.95601
PGA_scaffold0__352_contigs__length_93459789	15950001	16000000	105	0.05742588665	0.99296
PGA_scaffold0__352_contigs__length_93459789	16000001	16050000	207	0.07103055429	0.99824
PGA_scaffold0__352_contigs__length_93459789	16050001	16100000	81	0.0218023077	0.92953
PGA_scaffold0__352_contigs__length_93459789	16100001	16150000	74	-0.00634446072	0.54637
PGA_scaffold0__352_contigs__length_93459789	16150001	16200000	113	-0.01051948882	0.4856
PGA_scaffold0__352_contigs__length_93459789	16200001	16250000	175	-0.00137886332	0.82802
PGA_scaffold0__352_contigs__length_93459789	16250001	16300000	122	-0.00563577174	0.76611
PGA_scaffold0__352_contigs__length_93459789	16300001	16350000	254	0.0083176487	0.74737
PGA_scaffold0__352_contigs__length_93459789	16350001	16400000	191	-0.00099679443	0.58285
PGA_scaffold0__352_contigs__length_93459789	16400001	16450000	169	-0.01823020091	0.09195
PGA_scaffold0__352_contigs__length_93459789	16450001	16500000	125	0.00656852223	0.90432
PGA_scaffold0__352_contigs__length_93459789	16500001	16550000	224	0.0268315448	0.94546
PGA_scaffold0__352_contigs__length_93459789	16550001	16600000	207	0.00467049541	0.84243
PGA_scaffold0__352_contigs__length_93459789	16600001	16650000	125	0.02730937065	0.96391
PGA_scaffold0__352_contigs__length_93459789	16650001	16700000	118	0.02854774127	0.98893
PGA_scaffold0__352_contigs__length_93459789	16700001	16750000	80	0.04027032284	0.99765
PGA_scaffold0__352_contigs__length_93459789	16750001	16800000	113	0.00207801181	0.76557
PGA_scaffold0__352_contigs__length_93459789	16800001	16850000	157	-0.00413821544	0.54451
PGA_scaffold0__352_contigs__length_93459789	16850001	16900000	69	-0.01168100941	0.36143
PGA_scaffold0__352_contigs__length_93459789	16900001	16950000	127	0.03749881165	0.97506
PGA_scaffold0__352_contigs__length_93459789	16950001	17000000	156	0.02893466983	0.96697
PGA_scaffold0__352_contigs__length_93459789	17000001	17050000	110	0.04374535292	0.94587
PGA_scaffold0__352_contigs__length_93459789	17050001	17100000	138	0.00117090851	0.69684
PGA_scaffold0__352_contigs__length_93459789	17100001	17150000	29	0.07481272889	0.9986
PGA_scaffold0__352_contigs__length_93459789	17150001	17200000	30	0.00127442192	0.84518
PGA_scaffold0__352_contigs__length_93459789	17200001	17250000	30	-0.00232372622	0.80101
PGA_scaffold0__352_contigs__length_93459789	17250001	17300000	30	-0.00031686952	0.85061
PGA_scaffold0__352_contigs__length_93459789	17300001	17350000	16	0.00800776061	0.90621
PGA_scaffold0__352_contigs__length_93459789	17350001	17400000	24	0.07386052059	0.99693
PGA_scaffold0__352_contigs__length_93459789	17400001	17450000	52	0.03621174568	0.96596
PGA_scaffold0__352_contigs__length_93459789	17450001	17500000	21	0.05605484862	0.98219
PGA_scaffold0__352_contigs__length_93459789	17500001	17550000	29	0.06031252702	0.99316
PGA_scaffold0__352_contigs__length_93459789	17550001	17600000	22	0.06014422671	0.98934
PGA_scaffold0__352_contigs__length_93459789	17600001	17650000	20	0.06243375644	0.99473
PGA_scaffold0__352_contigs__length_93459789	17650001	17700000	122	-0.00949438572	0.42553
PGA_scaffold0__352_contigs__length_93459789	17700001	17750000	44	0.04418469065	0.98264
PGA_scaffold0__352_contigs__length_93459789	17750001	17800000	18	0.06149662416	0.99105
PGA_scaffold0__352_contigs__length_93459789	17800001	17850000	32	0.03061978396	0.97267
PGA_scaffold0__352_contigs__length_93459789	17850001	17900000	55	0.00266696219	0.68062
PGA_scaffold0__352_contigs__length_93459789	17900001	17950000	48	-0.00628374869	0.46797
PGA_scaffold0__352_contigs__length_93459789	17950001	18000000	49	0.00712703707	0.79473
PGA_scaffold0__352_contigs__length_93459789	18000001	18050000	63	0.01048489237	0.8375
PGA_scaffold0__352_contigs__length_93459789	18050001	18100000	56	0.00202786459	0.72973
PGA_scaffold0__352_contigs__length_93459789	18100001	18150000	76	0.02936082778	0.95096
PGA_scaffold0__352_contigs__length_93459789	18150001	18200000	39	0.01697991603	0.88404
PGA_scaffold0__352_contigs__length_93459789	18200001	18250000	56	0.03027948336	0.9533
PGA_scaffold0__352_contigs__length_93459789	18250001	18300000	76	-0.00312995386	0.77491
PGA_scaffold0__352_contigs__length_93459789	18300001	18350000	123	0.03257597336	0.99508
PGA_scaffold0__352_contigs__length_93459789	18350001	18400000	95	0.02171998502	0.97541
PGA_scaffold0__352_contigs__length_93459789	18400001	18450000	202	0.01238803829	0.91646
PGA_scaffold0__352_contigs__length_93459789	18450001	18500000	205	0.00653855455	0.91232
PGA_scaffold0__352_contigs__length_93459789	18500001	18550000	270	-0.01504743874	0.248
PGA_scaffold0__352_contigs__length_93459789	18550001	18600000	135	-0.00201657875	0.6254
PGA_scaffold0__352_contigs__length_93459789	18600001	18650000	128	-0.01289883714	0.30262
PGA_scaffold0__352_contigs__length_93459789	18650001	18700000	166	-0.00386678786	0.55307
PGA_scaffold0__352_contigs__length_93459789	18700001	18750000	156	-0.00804489389	0.50992
PGA_scaffold0__352_contigs__length_93459789	18750001	18800000	153	0.00213586702	0.65064
PGA_scaffold0__352_contigs__length_93459789	18800001	18850000	137	0.01397858316	0.85993
PGA_scaffold0__352_contigs__length_93459789	18850001	18900000	79	-0.00563226857	0.64567
PGA_scaffold0__352_contigs__length_93459789	18900001	18950000	117	-0.00739762335	0.5162
PGA_scaffold0__352_contigs__length_93459789	18950001	19000000	181	0.00991265112	0.74956
PGA_scaffold0__352_contigs__length_93459789	19000001	19050000	145	0.02889472593	0.90537
PGA_scaffold0__352_contigs__length_93459789	19050001	19100000	191	-0.01382616315	0.33006
PGA_scaffold0__352_contigs__length_93459789	19100001	19150000	72	-0.00806516631	0.41563
PGA_scaffold0__352_contigs__length_93459789	19150001	19200000	74	-0.00187655499	0.64972
PGA_scaffold0__352_contigs__length_93459789	19200001	19250000	208	0.03945368993	0.98415
PGA_scaffold0__352_contigs__length_93459789	19250001	19300000	35	0.00476124532	0.78687
PGA_scaffold0__352_contigs__length_93459789	19300001	19350000	23	0.00408556875	0.87826
PGA_scaffold0__352_contigs__length_93459789	19350001	19400000	43	-0.00037597564	0.83794
PGA_scaffold0__352_contigs__length_93459789	19400001	19450000	14	0.00672556499	0.78755
PGA_scaffold0__352_contigs__length_93459789	19450001	19500000	30	0.01201245314	0.94307
PGA_scaffold0__352_contigs__length_93459789	19500001	19550000	24	0.04750030531	0.98211
PGA_scaffold0__352_contigs__length_93459789	19550001	19600000	22	0.00123708803	0.71394
PGA_scaffold0__352_contigs__length_93459789	19600001	19650000	25	0.00308037132	0.77001
PGA_scaffold0__352_contigs__length_93459789	19650001	19700000	54	0.00677176833	0.8293
PGA_scaffold0__352_contigs__length_93459789	19700001	19750000	42	0.00466480786	0.85951
PGA_scaffold0__352_contigs__length_93459789	19750001	19800000	17	0.00087893987	0.87087
PGA_scaffold0__352_contigs__length_93459789	19800001	19850000	21	0.03469621045	0.98748
PGA_scaffold0__352_contigs__length_93459789	19850001	19900000	15	-0.00843523878	0.55979
PGA_scaffold0__352_contigs__length_93459789	19900001	19950000	15	0.03731268189	0.99082
PGA_scaffold0__352_contigs__length_93459789	19950001	20000000	21	0.00586705157	0.85587
PGA_scaffold0__352_contigs__length_93459789	20000001	20050000	34	0.02313673886	0.92344
PGA_scaffold0__352_contigs__length_93459789	20050001	20100000	21	0.00450555275	0.79756
PGA_scaffold0__352_contigs__length_93459789	20100001	20150000	39	0.00616327189	0.81508
PGA_scaffold0__352_contigs__length_93459789	20150001	20200000	15	0.01767529753	0.90461
PGA_scaffold0__352_contigs__length_93459789	20200001	20250000	21	0.0052347895	0.84911
PGA_scaffold0__352_contigs__length_93459789	20250001	20300000	11	0.00774335114	0.90778
PGA_scaffold0__352_contigs__length_93459789	20300001	20350000	24	-0.00233570437	0.64978
PGA_scaffold0__352_contigs__length_93459789	20350001	20400000	12	0.00275192027	0.75763
PGA_scaffold0__352_contigs__length_93459789	20400001	20450000	16	0.00545919603	0.8723
PGA_scaffold0__352_contigs__length_93459789	20450001	20500000	16	0.0015270332	0.76692
PGA_scaffold0__352_contigs__length_93459789	20500001	20550000	26	0.02884226683	0.9628
PGA_scaffold0__352_contigs__length_93459789	20550001	20600000	27	0.01493399846	0.94372
PGA_scaffold0__352_contigs__length_93459789	20600001	20650000	27	0.063133252	0.99998
PGA_scaffold0__352_contigs__length_93459789	20650001	20700000	28	9.09328e-05	0.87646
PGA_scaffold0__352_contigs__length_93459789	20700001	20750000	26	0.01981298047	0.93578
PGA_scaffold0__352_contigs__length_93459789	20750001	20800000	55	0.05442661555	0.97665
PGA_scaffold0__352_contigs__length_93459789	20800001	20850000	60	-0.00431085864	0.78927
PGA_scaffold0__352_contigs__length_93459789	20850001	20900000	57	0.01855497218	0.95345
PGA_scaffold0__352_contigs__length_93459789	20900001	20950000	97	-0.00054415032	0.78703
PGA_scaffold0__352_contigs__length_93459789	20950001	21000000	212	0.00042220644	0.80127
PGA_scaffold0__352_contigs__length_93459789	21000001	21050000	21	0.01119472024	0.86289
PGA_scaffold0__352_contigs__length_93459789	21100001	21150000	36	-0.00236312067	0.86923
PGA_scaffold0__352_contigs__length_93459789	21150001	21200000	40	0.0136377017	0.86366
PGA_scaffold0__352_contigs__length_93459789	21200001	21250000	19	-0.01796018458	0.03619
PGA_scaffold0__352_contigs__length_93459789	21300001	21350000	81	-0.00047472109	0.82431
PGA_scaffold0__352_contigs__length_93459789	21350001	21400000	164	-0.00062275867	0.76547
PGA_scaffold0__352_contigs__length_93459789	21400001	21450000	116	0.00513584582	0.84638
PGA_scaffold0__352_contigs__length_93459789	21450001	21500000	71	0.06593343434	0.99242
PGA_scaffold0__352_contigs__length_93459789	21500001	21550000	65	0.04893262331	0.97605
PGA_scaffold0__352_contigs__length_93459789	21650001	21700000	136	-0.00276592466	0.65708
PGA_scaffold0__352_contigs__length_93459789	21700001	21750000	235	-0.00953123476	0.42791
PGA_scaffold0__352_contigs__length_93459789	21750001	21800000	112	-0.00168155234	0.64177
PGA_scaffold0__352_contigs__length_93459789	21800001	21850000	50	0.01402391508	0.85981
PGA_scaffold0__352_contigs__length_93459789	21850001	21900000	56	-0.01093492569	0.41106
PGA_scaffold0__352_contigs__length_93459789	21900001	21950000	57	-0.01766638383	0.16718
PGA_scaffold0__352_contigs__length_93459789	21950001	22000000	45	0.00365436042	0.77118
PGA_scaffold0__352_contigs__length_93459789	22000001	22050000	67	0.00821025385	0.82431
PGA_scaffold0__352_contigs__length_93459789	22050001	22100000	55	0.00452032241	0.77739
PGA_scaffold0__352_contigs__length_93459789	22100001	22150000	43	0.01277671813	0.8456
PGA_scaffold0__352_contigs__length_93459789	22150001	22200000	48	0.00653362334	0.81589
PGA_scaffold0__352_contigs__length_93459789	22200001	22250000	20	0.01362172829	0.87932
PGA_scaffold0__352_contigs__length_93459789	22250001	22300000	77	0.01487283667	0.84601
PGA_scaffold0__352_contigs__length_93459789	22300001	22350000	74	0.01772151513	0.91192
PGA_scaffold0__352_contigs__length_93459789	22350001	22400000	67	0.01458225668	0.85302
PGA_scaffold0__352_contigs__length_93459789	22400001	22450000	141	0.00781198427	0.81996
PGA_scaffold0__352_contigs__length_93459789	22450001	22500000	84	0.00331607106	0.84083
PGA_scaffold0__352_contigs__length_93459789	22500001	22550000	35	0.00551412712	0.83729
PGA_scaffold0__352_contigs__length_93459789	22550001	22600000	29	-0.00497591952	0.61996
PGA_scaffold0__352_contigs__length_93459789	22600001	22650000	32	-0.006805958	0.58045
PGA_scaffold0__352_contigs__length_93459789	22650001	22700000	72	0.02000677865	0.8835
PGA_scaffold0__352_contigs__length_93459789	22700001	22750000	40	0.02670161332	0.91494
PGA_scaffold0__352_contigs__length_93459789	22750001	22800000	58	0.01743146169	0.8893
PGA_scaffold0__352_contigs__length_93459789	22800001	22850000	31	0.01883977893	0.92071
PGA_scaffold0__352_contigs__length_93459789	22850001	22900000	44	0.04741527312	0.98286
PGA_scaffold0__352_contigs__length_93459789	22900001	22950000	63	0.05346195998	0.95963
PGA_scaffold0__352_contigs__length_93459789	22950001	23000000	38	0.00358400781	0.68316
PGA_scaffold0__352_contigs__length_93459789	23000001	23050000	57	0.0179634752	0.84595
PGA_scaffold0__352_contigs__length_93459789	23050001	23100000	50	0.0149271853	0.82822
PGA_scaffold0__352_contigs__length_93459789	23100001	23150000	56	0.02071390165	0.87954
PGA_scaffold0__352_contigs__length_93459789	23150001	23200000	19	0.00310162001	0.77046
PGA_scaffold0__352_contigs__length_93459789	23200001	23250000	51	0.01344376075	0.86102
PGA_scaffold0__352_contigs__length_93459789	23250001	23300000	17	0.01833700196	0.93181
PGA_scaffold0__352_contigs__length_93459789	23300001	23350000	42	0.01868257695	0.95361
PGA_scaffold0__352_contigs__length_93459789	23350001	23400000	22	-0.00084774657	0.68269
PGA_scaffold0__352_contigs__length_93459789	23400001	23450000	126	0.02771095602	0.94218
PGA_scaffold0__352_contigs__length_93459789	23450001	23500000	224	0.01221425686	0.7985
PGA_scaffold0__352_contigs__length_93459789	23500001	23550000	192	0.00876212248	0.7654
PGA_scaffold0__352_contigs__length_93459789	23550001	23600000	258	0.00920488289	0.77327
PGA_scaffold0__352_contigs__length_93459789	23600001	23650000	209	-0.01357750186	0.31575
PGA_scaffold0__352_contigs__length_93459789	23650001	23700000	275	-0.01451301515	0.30152
PGA_scaffold0__352_contigs__length_93459789	23700001	23750000	369	-0.00434787766	0.60243
PGA_scaffold0__352_contigs__length_93459789	23750001	23800000	152	-0.00182187545	0.57874
PGA_scaffold0__352_contigs__length_93459789	23800001	23850000	112	-0.00808416513	0.47264
PGA_scaffold0__352_contigs__length_93459789	23850001	23900000	71	-0.0100648834	0.37181
PGA_scaffold0__352_contigs__length_93459789	23900001	23950000	190	-0.00845932381	0.4942
PGA_scaffold0__352_contigs__length_93459789	23950001	24000000	321	0.0025359424	0.67652
PGA_scaffold0__352_contigs__length_93459789	24000001	24050000	101	0.00960115304	0.8689
PGA_scaffold0__352_contigs__length_93459789	24050001	24100000	39	0.01372530945	0.85843
PGA_scaffold0__352_contigs__length_93459789	24100001	24150000	204	-0.01354146875	0.1485
PGA_scaffold0__352_contigs__length_93459789	24150001	24200000	309	-0.00607599026	0.38867
PGA_scaffold0__352_contigs__length_93459789	24200001	24250000	254	-0.00213409172	0.66868
PGA_scaffold0__352_contigs__length_93459789	24250001	24300000	385	0.00341865896	0.77613
PGA_scaffold0__352_contigs__length_93459789	24300001	24350000	205	-0.00700357729	0.51802
PGA_scaffold0__352_contigs__length_93459789	24350001	24400000	486	-0.0077915264	0.53852
PGA_scaffold0__352_contigs__length_93459789	24400001	24450000	95	-0.01013393104	0.43225
PGA_scaffold0__352_contigs__length_93459789	24450001	24500000	136	-0.00883083633	0.47198
PGA_scaffold0__352_contigs__length_93459789	24500001	24550000	50	-0.00138298301	0.66791
PGA_scaffold0__352_contigs__length_93459789	24600001	24650000	40	0.03032877369	0.927
PGA_scaffold0__352_contigs__length_93459789	24650001	24700000	20	0.01490245579	0.85638
PGA_scaffold0__352_contigs__length_93459789	24700001	24750000	209	-0.00862372941	0.44853
PGA_scaffold0__352_contigs__length_93459789	24750001	24800000	331	-0.00619727929	0.50806
PGA_scaffold0__352_contigs__length_93459789	24850001	24900000	42	-0.00663512225	0.46067
PGA_scaffold0__352_contigs__length_93459789	24900001	24950000	43	-0.01479827951	0.3202
PGA_scaffold0__352_contigs__length_93459789	24950001	25000000	33	-0.00148814516	0.84108
PGA_scaffold0__352_contigs__length_93459789	25000001	25050000	32	0.0008841912	0.69188
PGA_scaffold0__352_contigs__length_93459789	25050001	25100000	38	-0.00893717565	0.40284
PGA_scaffold0__352_contigs__length_93459789	25100001	25150000	107	-0.00583022347	0.5214
PGA_scaffold0__352_contigs__length_93459789	25150001	25200000	50	0.00802457922	0.79804
PGA_scaffold0__352_contigs__length_93459789	25200001	25250000	48	0.00667493478	0.78137
PGA_scaffold0__352_contigs__length_93459789	25250001	25300000	49	0.00828195646	0.8015
PGA_scaffold0__352_contigs__length_93459789	25300001	25350000	150	0.02044798918	0.86623
PGA_scaffold0__352_contigs__length_93459789	25350001	25400000	324	-0.01075526164	0.49901
PGA_scaffold0__352_contigs__length_93459789	25400001	25450000	436	-0.01127581444	0.42049
PGA_scaffold0__352_contigs__length_93459789	25450001	25500000	285	-0.00712032858	0.50665
PGA_scaffold0__352_contigs__length_93459789	25500001	25550000	151	-0.01277268972	0.44812
PGA_scaffold0__352_contigs__length_93459789	25550001	25600000	186	0.01294060673	0.81541
PGA_scaffold0__352_contigs__length_93459789	25600001	25650000	185	0.02840833302	0.95474
PGA_scaffold0__352_contigs__length_93459789	25650001	25700000	200	0.02351042215	0.93987
PGA_scaffold0__352_contigs__length_93459789	25700001	25750000	222	-0.00773477519	0.59938
PGA_scaffold0__352_contigs__length_93459789	25750001	25800000	315	0.00015209737	0.67976
PGA_scaffold0__352_contigs__length_93459789	25800001	25850000	294	0.03483815811	0.94589
PGA_scaffold0__352_contigs__length_93459789	25850001	25900000	210	0.00697309486	0.73721
PGA_scaffold0__352_contigs__length_93459789	25900001	25950000	268	0.03194866259	0.96453
PGA_scaffold0__352_contigs__length_93459789	25950001	26000000	515	0.02302025218	0.94865
PGA_scaffold0__352_contigs__length_93459789	26000001	26050000	139	-0.00472055254	0.58838
PGA_scaffold0__352_contigs__length_93459789	26050001	26100000	279	0.02488303753	0.90904
PGA_scaffold0__352_contigs__length_93459789	26100001	26150000	230	-0.02277698164	0.03603
PGA_scaffold0__352_contigs__length_93459789	26150001	26200000	203	0.00373348419	0.66065
PGA_scaffold0__352_contigs__length_93459789	26200001	26250000	158	0.03254915725	0.96499
PGA_scaffold0__352_contigs__length_93459789	26250001	26300000	198	0.0948107085	0.99893
PGA_scaffold0__352_contigs__length_93459789	26350001	26400000	108	-0.00667226916	0.47233
PGA_scaffold0__352_contigs__length_93459789	26400001	26450000	65	0.00297436993	0.75391
PGA_scaffold0__352_contigs__length_93459789	26450001	26500000	23	-0.00105540707	0.69272
PGA_scaffold0__352_contigs__length_93459789	26500001	26550000	23	0.02545452148	0.91989
PGA_scaffold0__352_contigs__length_93459789	26550001	26600000	30	-0.00079083458	0.64639
PGA_scaffold0__352_contigs__length_93459789	26600001	26650000	20	0.04651041349	0.98435
PGA_scaffold0__352_contigs__length_93459789	26650001	26700000	11	-0.00822275212	0.47816
PGA_scaffold0__352_contigs__length_93459789	26700001	26750000	13	0.00447336401	0.73938
PGA_scaffold0__352_contigs__length_93459789	26750001	26800000	18	0.03927088146	0.96029
PGA_scaffold0__352_contigs__length_93459789	26800001	26850000	22	0.01959138599	0.8997
PGA_scaffold0__352_contigs__length_93459789	26850001	26900000	135	0.05886217179	0.99861
PGA_scaffold0__352_contigs__length_93459789	26900001	26950000	48	0.0434133142	0.98631
PGA_scaffold0__352_contigs__length_93459789	26950001	27000000	238	0.01894611468	0.86895
PGA_scaffold0__352_contigs__length_93459789	27000001	27050000	260	0.02158237354	0.84128
PGA_scaffold0__352_contigs__length_93459789	27050001	27100000	135	0.10896725976	0.99966
PGA_scaffold0__352_contigs__length_93459789	27100001	27150000	62	0.00594523381	0.70463
PGA_scaffold0__352_contigs__length_93459789	27150001	27200000	144	-0.01393829059	0.38334
PGA_scaffold0__352_contigs__length_93459789	27200001	27250000	73	-0.00159071241	0.6372
PGA_scaffold0__352_contigs__length_93459789	27250001	27300000	52	-0.00243917259	0.65724
PGA_scaffold0__352_contigs__length_93459789	27300001	27350000	132	-0.01937761609	0.13401
PGA_scaffold0__352_contigs__length_93459789	27350001	27400000	171	-0.0118659889	0.37169
PGA_scaffold0__352_contigs__length_93459789	27400001	27450000	236	-0.01182023991	0.39621
PGA_scaffold0__352_contigs__length_93459789	27450001	27500000	85	-0.00131698998	0.63691
PGA_scaffold0__352_contigs__length_93459789	27500001	27550000	146	0.01419703262	0.82803
PGA_scaffold0__352_contigs__length_93459789	27550001	27600000	315	0.01529670741	0.87498
PGA_scaffold0__352_contigs__length_93459789	27600001	27650000	69	-0.0075223469	0.40837
PGA_scaffold0__352_contigs__length_93459789	27650001	27700000	138	0.00297598836	0.68489
PGA_scaffold0__352_contigs__length_93459789	27700001	27750000	56	-0.02002249327	0.05135
PGA_scaffold0__352_contigs__length_93459789	27750001	27800000	154	-0.00249147791	0.61765
PGA_scaffold0__352_contigs__length_93459789	27800001	27850000	241	-0.00241341282	0.58648
PGA_scaffold0__352_contigs__length_93459789	27850001	27900000	224	0.00603498703	0.75068
PGA_scaffold0__352_contigs__length_93459789	27900001	27950000	329	0.03940869099	0.9725
PGA_scaffold0__352_contigs__length_93459789	27950001	28000000	340	0.03245814717	0.96726
PGA_scaffold0__352_contigs__length_93459789	28000001	28050000	52	0.05386793585	0.97931
PGA_scaffold0__352_contigs__length_93459789	28050001	28100000	86	0.03028383526	0.9608
PGA_scaffold0__352_contigs__length_93459789	28100001	28150000	14	-0.00930921445	0.40518
PGA_scaffold0__352_contigs__length_93459789	28150001	28200000	261	-0.01637339831	0.1563
PGA_scaffold0__352_contigs__length_93459789	28200001	28250000	270	-0.01571981764	0.14527
PGA_scaffold0__352_contigs__length_93459789	28250001	28300000	419	-0.00911517131	0.46838
PGA_scaffold0__352_contigs__length_93459789	28300001	28350000	421	-0.00108074909	0.70111
PGA_scaffold0__352_contigs__length_93459789	28350001	28400000	356	0.00243658306	0.77829
PGA_scaffold0__352_contigs__length_93459789	28400001	28450000	250	-0.01367850807	0.24548
PGA_scaffold0__352_contigs__length_93459789	28450001	28500000	195	0.00318771931	0.76151
PGA_scaffold0__352_contigs__length_93459789	28500001	28550000	112	-0.0138925979	0.3383
PGA_scaffold0__352_contigs__length_93459789	28550001	28600000	100	-0.01949384442	0.15555
PGA_scaffold0__352_contigs__length_93459789	28600001	28650000	151	0.02577698705	0.88682
PGA_scaffold0__352_contigs__length_93459789	28650001	28700000	314	0.04537232022	0.97208
PGA_scaffold0__352_contigs__length_93459789	28700001	28750000	230	0.12227235548	0.99972
PGA_scaffold0__352_contigs__length_93459789	28750001	28800000	295	0.03295313563	0.94493
PGA_scaffold0__352_contigs__length_93459789	28800001	28850000	128	0.03199447019	0.90536
PGA_scaffold0__352_contigs__length_93459789	28850001	28900000	167	0.03374733498	0.96002
PGA_scaffold0__352_contigs__length_93459789	28900001	28950000	201	0.00736655882	0.78438
PGA_scaffold0__352_contigs__length_93459789	28950001	29000000	344	-0.01136459748	0.19796
PGA_scaffold0__352_contigs__length_93459789	29000001	29050000	382	-0.00166126034	0.61996
PGA_scaffold0__352_contigs__length_93459789	29050001	29100000	230	-0.00476902983	0.52863
PGA_scaffold0__352_contigs__length_93459789	29100001	29150000	358	-0.00598535316	0.45795
PGA_scaffold0__352_contigs__length_93459789	29150001	29200000	417	0.01808266092	0.86698
PGA_scaffold0__352_contigs__length_93459789	29200001	29250000	270	0.04842399511	0.98809
PGA_scaffold0__352_contigs__length_93459789	29250001	29300000	323	-0.02037335841	0.08804
PGA_scaffold0__352_contigs__length_93459789	29300001	29350000	262	0.06732154108	0.99301
PGA_scaffold0__352_contigs__length_93459789	29350001	29400000	125	0.05960377599	0.99024
PGA_scaffold0__352_contigs__length_93459789	29400001	29450000	63	-0.00512037519	0.48385
PGA_scaffold0__352_contigs__length_93459789	29450001	29500000	186	0.01338494178	0.85109
PGA_scaffold0__352_contigs__length_93459789	29500001	29550000	290	0.00169354028	0.76256
PGA_scaffold0__352_contigs__length_93459789	29550001	29600000	253	-0.00355091686	0.63491
PGA_scaffold0__352_contigs__length_93459789	29600001	29650000	150	0.0112874552	0.75704
PGA_scaffold0__352_contigs__length_93459789	29650001	29700000	331	-0.01226660846	0.2796
PGA_scaffold0__352_contigs__length_93459789	29700001	29750000	351	0.0106346675	0.7714
PGA_scaffold0__352_contigs__length_93459789	29750001	29800000	389	0.01030500408	0.73807
PGA_scaffold0__352_contigs__length_93459789	29800001	29850000	413	0.01237105584	0.808
PGA_scaffold0__352_contigs__length_93459789	29850001	29900000	393	0.00492043618	0.80933
PGA_scaffold0__352_contigs__length_93459789	29900001	29950000	249	-0.01199640535	0.26379
PGA_scaffold0__352_contigs__length_93459789	29950001	30000000	315	-0.01048622554	0.46669
PGA_scaffold0__352_contigs__length_93459789	30000001	30050000	150	-0.01438497441	0.23515
PGA_scaffold0__352_contigs__length_93459789	30050001	30100000	55	-0.00165177719	0.71666
PGA_scaffold0__352_contigs__length_93459789	30100001	30150000	277	0.0006390172	0.72148
PGA_scaffold0__352_contigs__length_93459789	30150001	30200000	277	0.00405794432	0.79173
PGA_scaffold0__352_contigs__length_93459789	30200001	30250000	325	0.0080663987	0.9344
PGA_scaffold0__352_contigs__length_93459789	30250001	30300000	337	0.04858081791	0.99048
PGA_scaffold0__352_contigs__length_93459789	30300001	30350000	291	0.04727086812	0.9972
PGA_scaffold0__352_contigs__length_93459789	30350001	30400000	165	0.01130899047	0.83889
PGA_scaffold0__352_contigs__length_93459789	30400001	30450000	379	0.01938958033	0.9235
PGA_scaffold0__352_contigs__length_93459789	30450001	30500000	239	0.02124862782	0.88784
PGA_scaffold0__352_contigs__length_93459789	30500001	30550000	73	0.01832397818	0.86877
PGA_scaffold0__352_contigs__length_93459789	30550001	30600000	265	-0.00277517007	0.57966
PGA_scaffold0__352_contigs__length_93459789	30600001	30650000	203	-0.00986223091	0.39425
PGA_scaffold0__352_contigs__length_93459789	30650001	30700000	266	0.003143784	0.70275
PGA_scaffold0__352_contigs__length_93459789	30700001	30750000	334	0.00041182983	0.69621
PGA_scaffold0__352_contigs__length_93459789	30750001	30800000	139	0.01141875566	0.81181
PGA_scaffold0__352_contigs__length_93459789	30800001	30850000	217	-0.0096391475	0.48828
PGA_scaffold0__352_contigs__length_93459789	30850001	30900000	322	0.01550810327	0.85289
PGA_scaffold0__352_contigs__length_93459789	30900001	30950000	269	-0.00478979816	0.49994
PGA_scaffold0__352_contigs__length_93459789	30950001	31000000	107	0.00147046748	0.69842
PGA_scaffold0__352_contigs__length_93459789	31000001	31050000	386	0.04044942817	0.96304
PGA_scaffold0__352_contigs__length_93459789	31050001	31100000	231	0.0365072633	0.94916
PGA_scaffold0__352_contigs__length_93459789	31100001	31150000	326	0.01546066152	0.84582
PGA_scaffold0__352_contigs__length_93459789	31150001	31200000	373	-0.01316012109	0.21948
PGA_scaffold0__352_contigs__length_93459789	31200001	31250000	348	0.002560191	0.676
PGA_scaffold0__352_contigs__length_93459789	31250001	31300000	283	-0.01274641766	0.26858
PGA_scaffold0__352_contigs__length_93459789	31300001	31350000	255	-0.01435799158	0.38046
PGA_scaffold0__352_contigs__length_93459789	31350001	31400000	304	0.03721850461	0.93822
PGA_scaffold0__352_contigs__length_93459789	31400001	31450000	171	-0.00061007095	0.58224
PGA_scaffold0__352_contigs__length_93459789	31450001	31500000	245	-0.00803403725	0.42245
PGA_scaffold0__352_contigs__length_93459789	31500001	31550000	290	0.01348822637	0.8862
PGA_scaffold0__352_contigs__length_93459789	31550001	31600000	146	0.01659098459	0.884
PGA_scaffold0__352_contigs__length_93459789	31600001	31650000	205	0.01495160962	0.8751
PGA_scaffold0__352_contigs__length_93459789	31650001	31700000	144	0.02475192054	0.89608
PGA_scaffold0__352_contigs__length_93459789	31700001	31750000	155	0.08650345816	0.99923
PGA_scaffold0__352_contigs__length_93459789	31750001	31800000	235	0.02595417575	0.91268
PGA_scaffold0__352_contigs__length_93459789	31800001	31850000	158	0.01458615252	0.8692
PGA_scaffold0__352_contigs__length_93459789	31850001	31900000	218	-0.00850248803	0.43095
PGA_scaffold0__352_contigs__length_93459789	31900001	31950000	266	0.02092452326	0.87485
PGA_scaffold0__352_contigs__length_93459789	31950001	32000000	294	-0.00655275269	0.54314
PGA_scaffold0__352_contigs__length_93459789	32000001	32050000	206	-0.00785981326	0.47422
PGA_scaffold0__352_contigs__length_93459789	32050001	32100000	171	0.01281571248	0.92114
PGA_scaffold0__352_contigs__length_93459789	32100001	32150000	220	0.02973784592	0.95982
PGA_scaffold0__352_contigs__length_93459789	32150001	32200000	210	-0.0032149029	0.606
PGA_scaffold0__352_contigs__length_93459789	32200001	32250000	274	-0.00535282719	0.55787
PGA_scaffold0__352_contigs__length_93459789	32250001	32300000	37	0.01489144546	0.83975
PGA_scaffold0__352_contigs__length_93459789	32300001	32350000	170	0.00237846319	0.742
PGA_scaffold0__352_contigs__length_93459789	32350001	32400000	163	-0.0160283774	0.21988
PGA_scaffold0__352_contigs__length_93459789	32400001	32450000	362	-0.00080886316	0.60098
PGA_scaffold0__352_contigs__length_93459789	32450001	32500000	175	0.00087481349	0.64405
PGA_scaffold0__352_contigs__length_93459789	32500001	32550000	351	0.00913891538	0.7789
PGA_scaffold0__352_contigs__length_93459789	32550001	32600000	220	0.03620211959	0.95085
PGA_scaffold0__352_contigs__length_93459789	32600001	32650000	164	0.04157204746	0.9746
PGA_scaffold0__352_contigs__length_93459789	32650001	32700000	105	0.02648040898	0.96913
PGA_scaffold0__352_contigs__length_93459789	32700001	32750000	327	0.01690835522	0.94238
PGA_scaffold0__352_contigs__length_93459789	32750001	32800000	207	0.03896135625	0.98553
PGA_scaffold0__352_contigs__length_93459789	32800001	32850000	196	0.03887098836	0.99311
PGA_scaffold0__352_contigs__length_93459789	32850001	32900000	119	5.868846e-05	0.87341
PGA_scaffold0__352_contigs__length_93459789	32900001	32950000	260	0.0032909179	0.86067
PGA_scaffold0__352_contigs__length_93459789	32950001	33000000	122	0.04506047862	0.98377
PGA_scaffold0__352_contigs__length_93459789	33000001	33050000	202	0.07355271546	0.99564
PGA_scaffold0__352_contigs__length_93459789	33050001	33100000	393	-0.00218814057	0.60938
PGA_scaffold0__352_contigs__length_93459789	33100001	33150000	81	0.02088564097	0.91512
PGA_scaffold0__352_contigs__length_93459789	33150001	33200000	176	0.01419733478	0.89209
PGA_scaffold0__352_contigs__length_93459789	33200001	33250000	207	0.010577064	0.82553
PGA_scaffold0__352_contigs__length_93459789	33250001	33300000	239	-0.00514277086	0.65678
PGA_scaffold0__352_contigs__length_93459789	33300001	33350000	60	-0.00086950909	0.73293
PGA_scaffold0__352_contigs__length_93459789	33400001	33450000	20	0.00869974941	0.8164
PGA_scaffold0__352_contigs__length_93459789	33450001	33500000	92	0.04240758562	0.965
PGA_scaffold0__352_contigs__length_93459789	33500001	33550000	53	-0.00431447875	0.5313
PGA_scaffold0__352_contigs__length_93459789	33550001	33600000	49	0.00920824975	0.81121
PGA_scaffold0__352_contigs__length_93459789	33600001	33650000	37	0.02276033909	0.9083
PGA_scaffold0__352_contigs__length_93459789	33650001	33700000	58	0.04214614379	0.96419
PGA_scaffold0__352_contigs__length_93459789	33700001	33750000	190	0.04479841795	0.9726
PGA_scaffold0__352_contigs__length_93459789	33750001	33800000	194	0.0210068493	0.92628
PGA_scaffold0__352_contigs__length_93459789	33800001	33850000	303	0.06311712386	0.98538
PGA_scaffold0__352_contigs__length_93459789	33850001	33900000	302	0.04007413971	0.9825
PGA_scaffold0__352_contigs__length_93459789	33900001	33950000	171	-0.01057111605	0.44684
PGA_scaffold0__352_contigs__length_93459789	33950001	34000000	137	0.02089294928	0.92516
PGA_scaffold0__352_contigs__length_93459789	34000001	34050000	131	0.00739978993	0.74682
PGA_scaffold0__352_contigs__length_93459789	34050001	34100000	406	-0.02243814021	0.07007
PGA_scaffold0__352_contigs__length_93459789	34100001	34150000	352	-0.02075473353	0.01685
PGA_scaffold0__352_contigs__length_93459789	34150001	34200000	161	0.0093845177	0.81989
PGA_scaffold0__352_contigs__length_93459789	34200001	34250000	295	-0.00924356465	0.54955
PGA_scaffold0__352_contigs__length_93459789	34250001	34300000	386	-0.01144083327	0.3852
PGA_scaffold0__352_contigs__length_93459789	34300001	34350000	243	0.02261065772	0.89765
PGA_scaffold0__352_contigs__length_93459789	34350001	34400000	150	0.03814241773	0.96664
PGA_scaffold0__352_contigs__length_93459789	34400001	34450000	99	0.00216671226	0.63663
PGA_scaffold0__352_contigs__length_93459789	34450001	34500000	175	-0.0099492788	0.39235
PGA_scaffold0__352_contigs__length_93459789	34500001	34550000	301	0.03847418932	0.96591
PGA_scaffold0__352_contigs__length_93459789	34550001	34600000	352	0.03262475912	0.93088
PGA_scaffold0__352_contigs__length_93459789	34600001	34650000	227	0.00327720473	0.70924
PGA_scaffold0__352_contigs__length_93459789	34650001	34700000	155	0.02744472669	0.93822
PGA_scaffold0__352_contigs__length_93459789	34700001	34750000	234	0.02226792613	0.88384
PGA_scaffold0__352_contigs__length_93459789	34750001	34800000	343	0.01522904139	0.82059
PGA_scaffold0__352_contigs__length_93459789	34800001	34850000	80	0.01808924889	0.88078
PGA_scaffold0__352_contigs__length_93459789	34850001	34900000	166	0.0380908635	0.96165
PGA_scaffold0__352_contigs__length_93459789	34900001	34950000	86	0.06341461406	0.99803
PGA_scaffold0__352_contigs__length_93459789	34950001	35000000	188	0.0506656205	0.98392
PGA_scaffold0__352_contigs__length_93459789	35000001	35050000	347	0.0173966824	0.90635
PGA_scaffold0__352_contigs__length_93459789	35050001	35100000	366	0.05000181058	0.98774
PGA_scaffold0__352_contigs__length_93459789	35100001	35150000	308	0.01755688465	0.92105
PGA_scaffold0__352_contigs__length_93459789	35150001	35200000	170	0.04907766213	0.99816
PGA_scaffold0__352_contigs__length_93459789	35200001	35250000	56	0.03459274165	0.98855
PGA_scaffold0__352_contigs__length_93459789	35250001	35300000	61	0.05433687895	0.9982
PGA_scaffold0__352_contigs__length_93459789	35300001	35350000	176	0.03924300237	0.9882
PGA_scaffold0__352_contigs__length_93459789	35350001	35400000	269	0.02403223497	0.94443
PGA_scaffold0__352_contigs__length_93459789	35400001	35450000	135	0.01769376765	0.90575
PGA_scaffold0__352_contigs__length_93459789	35450001	35500000	179	0.02519650033	0.94028
PGA_scaffold0__352_contigs__length_93459789	35550001	35600000	72	0.01278412199	0.81698
PGA_scaffold0__352_contigs__length_93459789	35600001	35650000	178	0.01636008793	0.81982
PGA_scaffold0__352_contigs__length_93459789	35650001	35700000	194	0.04033581639	0.96376
PGA_scaffold0__352_contigs__length_93459789	35700001	35750000	126	0.0524960198	0.97912
PGA_scaffold0__352_contigs__length_93459789	35750001	35800000	131	-0.01596563757	0.2261
PGA_scaffold0__352_contigs__length_93459789	35800001	35850000	275	0.01490450146	0.85635
PGA_scaffold0__352_contigs__length_93459789	35850001	35900000	356	-0.00059481245	0.61327
PGA_scaffold0__352_contigs__length_93459789	35900001	35950000	213	0.00661654364	0.72675
PGA_scaffold0__352_contigs__length_93459789	35950001	36000000	174	-0.01419960269	0.30988
PGA_scaffold0__352_contigs__length_93459789	36000001	36050000	154	-0.0121346569	0.35049
PGA_scaffold0__352_contigs__length_93459789	36050001	36100000	234	0.01914918688	0.92021
PGA_scaffold0__352_contigs__length_93459789	36100001	36150000	249	0.02389051431	0.96003
PGA_scaffold0__352_contigs__length_93459789	36150001	36200000	117	0.0183042411	0.93803
PGA_scaffold0__352_contigs__length_93459789	36200001	36250000	113	-0.00317596829	0.70548
PGA_scaffold0__352_contigs__length_93459789	36250001	36300000	119	-0.01293401592	0.45667
PGA_scaffold0__352_contigs__length_93459789	36300001	36350000	75	-0.00412294964	0.64649
PGA_scaffold0__352_contigs__length_93459789	36350001	36400000	142	-0.01758909583	0.11791
PGA_scaffold0__352_contigs__length_93459789	36400001	36450000	108	-0.01167079175	0.33189
PGA_scaffold0__352_contigs__length_93459789	36450001	36500000	134	-0.01265682869	0.32091
PGA_scaffold0__352_contigs__length_93459789	36500001	36550000	100	-0.01506543102	0.22383
PGA_scaffold0__352_contigs__length_93459789	36550001	36600000	132	-0.01546045345	0.1854
PGA_scaffold0__352_contigs__length_93459789	36600001	36650000	226	-0.02236039485	0.0396
PGA_scaffold0__352_contigs__length_93459789	36650001	36700000	191	-0.0199098672	0.05647
PGA_scaffold0__352_contigs__length_93459789	36700001	36750000	485	0.00844368085	0.7837
PGA_scaffold0__352_contigs__length_93459789	36750001	36800000	183	0.04643513583	0.97064
PGA_scaffold0__352_contigs__length_93459789	36800001	36850000	193	0.00039277486	0.68885
PGA_scaffold0__352_contigs__length_93459789	36850001	36900000	171	-0.00116271031	0.67985
PGA_scaffold0__352_contigs__length_93459789	36900001	36950000	198	0.07038306507	0.997
PGA_scaffold0__352_contigs__length_93459789	36950001	37000000	255	0.06029677552	0.99415
PGA_scaffold0__352_contigs__length_93459789	37000001	37050000	334	-0.01020532732	0.39115
PGA_scaffold0__352_contigs__length_93459789	37050001	37100000	282	0.01583183739	0.8453
PGA_scaffold0__352_contigs__length_93459789	37100001	37150000	204	-0.01615977158	0.16212
PGA_scaffold0__352_contigs__length_93459789	37150001	37200000	299	0.00195837454	0.63503
PGA_scaffold0__352_contigs__length_93459789	37200001	37250000	242	0.00098495037	0.60889
PGA_scaffold0__352_contigs__length_93459789	37250001	37300000	235	-0.0216757405	0.06846
PGA_scaffold0__352_contigs__length_93459789	37300001	37350000	95	-0.00790219935	0.5818
PGA_scaffold0__352_contigs__length_93459789	37350001	37400000	230	-0.01909325563	0.23683
PGA_scaffold0__352_contigs__length_93459789	37400001	37450000	331	-0.01227890111	0.55753
PGA_scaffold0__352_contigs__length_93459789	37450001	37500000	235	-0.00768566121	0.72816
PGA_scaffold0__352_contigs__length_93459789	37500001	37550000	372	-0.00679425273	0.73803
PGA_scaffold0__352_contigs__length_93459789	37550001	37600000	237	-0.00323428553	0.76141
PGA_scaffold0__352_contigs__length_93459789	37600001	37650000	363	-0.00303551744	0.81119
PGA_scaffold0__352_contigs__length_93459789	37650001	37700000	228	0.01934563998	0.9429
PGA_scaffold0__352_contigs__length_93459789	37700001	37750000	208	-0.01625267286	0.23772
PGA_scaffold0__352_contigs__length_93459789	37750001	37800000	232	-0.01665725061	0.26912
PGA_scaffold0__352_contigs__length_93459789	37800001	37850000	115	-0.0228127257	0.04118
PGA_scaffold0__352_contigs__length_93459789	37850001	37900000	178	-0.02238771419	0.03977
PGA_scaffold0__352_contigs__length_93459789	37900001	37950000	293	-0.01332551934	0.25604
PGA_scaffold0__352_contigs__length_93459789	37950001	38000000	225	-0.01437083775	0.22167
PGA_scaffold0__352_contigs__length_93459789	38000001	38050000	241	-0.0135170453	0.34549
PGA_scaffold0__352_contigs__length_93459789	38050001	38100000	202	0.00237399659	0.7725
PGA_scaffold0__352_contigs__length_93459789	38100001	38150000	190	-0.01909706294	0.11575
PGA_scaffold0__352_contigs__length_93459789	38150001	38200000	208	-0.00777601964	0.48232
PGA_scaffold0__352_contigs__length_93459789	38200001	38250000	157	0.00916312859	0.81801
PGA_scaffold0__352_contigs__length_93459789	38250001	38300000	214	0.02431362399	0.93075
PGA_scaffold0__352_contigs__length_93459789	38300001	38350000	306	0.0487963808	0.97653
PGA_scaffold0__352_contigs__length_93459789	38350001	38400000	322	0.03082587054	0.98415
PGA_scaffold0__352_contigs__length_93459789	38400001	38450000	320	-0.00848219918	0.48046
PGA_scaffold0__352_contigs__length_93459789	38450001	38500000	105	0.02836075299	0.95323
PGA_scaffold0__352_contigs__length_93459789	38500001	38550000	92	0.0076788035	0.79194
PGA_scaffold0__352_contigs__length_93459789	38550001	38600000	102	0.00662281797	0.74052
PGA_scaffold0__352_contigs__length_93459789	38600001	38650000	82	0.05615847766	0.99518
PGA_scaffold0__352_contigs__length_93459789	38650001	38700000	140	0.02853029402	0.96324
PGA_scaffold0__352_contigs__length_93459789	38700001	38750000	116	0.00829460745	0.87281
PGA_scaffold0__352_contigs__length_93459789	38750001	38800000	164	0.04706992473	0.98811
PGA_scaffold0__352_contigs__length_93459789	38800001	38850000	125	0.0428135642	0.97056
PGA_scaffold0__352_contigs__length_93459789	38850001	38900000	227	-0.01051337768	0.44395
PGA_scaffold0__352_contigs__length_93459789	38900001	38950000	169	-0.01537064734	0.23923
PGA_scaffold0__352_contigs__length_93459789	38950001	39000000	145	-0.01004215371	0.38495
PGA_scaffold0__352_contigs__length_93459789	39050001	39100000	42	-0.00631011697	0.66298
PGA_scaffold0__352_contigs__length_93459789	39100001	39150000	51	0.01718593321	0.92927
PGA_scaffold0__352_contigs__length_93459789	39150001	39200000	73	-0.00417885235	0.71296
PGA_scaffold0__352_contigs__length_93459789	39200001	39250000	188	0.04307548861	0.98896
PGA_scaffold0__352_contigs__length_93459789	39250001	39300000	244	0.01589879734	0.9657
PGA_scaffold0__352_contigs__length_93459789	39300001	39350000	187	-0.0009256272	0.71308
PGA_scaffold0__352_contigs__length_93459789	39350001	39400000	160	-0.00781380655	0.49893
PGA_scaffold0__352_contigs__length_93459789	39400001	39450000	51	-0.00385281755	0.75523
PGA_scaffold0__352_contigs__length_93459789	39450001	39500000	186	-0.01765529251	0.63782
PGA_scaffold0__352_contigs__length_93459789	39500001	39550000	186	-0.01111277509	0.80909
PGA_scaffold0__352_contigs__length_93459789	39550001	39600000	118	-0.0129173338	0.43377
PGA_scaffold0__352_contigs__length_93459789	39600001	39650000	156	-0.02001108873	0.09092
PGA_scaffold0__352_contigs__length_93459789	39650001	39700000	105	-0.0096082314	0.49436
PGA_scaffold0__352_contigs__length_93459789	39700001	39750000	219	-0.00339741019	0.6327
PGA_scaffold0__352_contigs__length_93459789	39750001	39800000	135	-0.01271902895	0.4385
PGA_scaffold0__352_contigs__length_93459789	39800001	39850000	150	-0.01247231899	0.34961
PGA_scaffold0__352_contigs__length_93459789	39850001	39900000	211	-0.00644038478	0.54602
PGA_scaffold0__352_contigs__length_93459789	39900001	39950000	178	-0.00041196555	0.63956
PGA_scaffold0__352_contigs__length_93459789	39950001	40000000	170	0.00225839693	0.74811
PGA_scaffold0__352_contigs__length_93459789	40000001	40050000	215	-0.0070208192	0.55995
PGA_scaffold0__352_contigs__length_93459789	40050001	40100000	119	0.00328379356	0.80778
PGA_scaffold0__352_contigs__length_93459789	40100001	40150000	85	-0.01399142214	0.27038
PGA_scaffold0__352_contigs__length_93459789	40150001	40200000	74	-0.01330596612	0.29325
PGA_scaffold0__352_contigs__length_93459789	40200001	40250000	216	-0.01654319119	0.11731
PGA_scaffold0__352_contigs__length_93459789	40250001	40300000	215	0.06576612644	0.9892
PGA_scaffold0__352_contigs__length_93459789	40300001	40350000	145	-0.00657287692	0.56271
PGA_scaffold0__352_contigs__length_93459789	40350001	40400000	165	-0.00473782251	0.57642
PGA_scaffold0__352_contigs__length_93459789	40400001	40450000	161	0.00260928417	0.73458
PGA_scaffold0__352_contigs__length_93459789	40450001	40500000	70	0.0164290425	0.88168
PGA_scaffold0__352_contigs__length_93459789	40500001	40550000	119	0.01794914694	0.87599
PGA_scaffold0__352_contigs__length_93459789	40550001	40600000	156	-0.01529255916	0.22734
PGA_scaffold0__352_contigs__length_93459789	40600001	40650000	336	0.06851831371	0.99659
PGA_scaffold0__352_contigs__length_93459789	40650001	40700000	122	0.01561595096	0.90644
PGA_scaffold0__352_contigs__length_93459789	40700001	40750000	227	0.03350306861	0.96735
PGA_scaffold0__352_contigs__length_93459789	40750001	40800000	211	0.02282706351	0.98293
PGA_scaffold0__352_contigs__length_93459789	40800001	40850000	189	-0.01143251894	0.45801
PGA_scaffold0__352_contigs__length_93459789	40850001	40900000	82	-0.01377764849	0.40116
PGA_scaffold0__352_contigs__length_93459789	40900001	40950000	165	0.0027123335	0.77815
PGA_scaffold0__352_contigs__length_93459789	40950001	41000000	115	-0.01374286142	0.33152
PGA_scaffold0__352_contigs__length_93459789	41000001	41050000	285	-0.01457958697	0.26494
PGA_scaffold0__352_contigs__length_93459789	41050001	41100000	235	-0.02378118051	0.0309
PGA_scaffold0__352_contigs__length_93459789	41100001	41150000	175	-0.00838128056	0.44382
PGA_scaffold0__352_contigs__length_93459789	41150001	41200000	181	0.03660803042	0.96731
PGA_scaffold0__352_contigs__length_93459789	41200001	41250000	104	-0.00134085436	0.73094
PGA_scaffold0__352_contigs__length_93459789	41250001	41300000	129	0.00101565095	0.97097
PGA_scaffold0__352_contigs__length_93459789	41300001	41350000	90	-0.02229747098	0.21093
PGA_scaffold0__352_contigs__length_93459789	41350001	41400000	95	-0.0119097839	0.54148
PGA_scaffold0__352_contigs__length_93459789	41450001	41500000	92	-0.00445467624	0.67883
PGA_scaffold0__352_contigs__length_93459789	41500001	41550000	108	-0.0005804418	0.7267
PGA_scaffold0__352_contigs__length_93459789	41550001	41600000	328	-0.00763809002	0.52211
PGA_scaffold0__352_contigs__length_93459789	41600001	41650000	216	0.0002316966	0.72554
PGA_scaffold0__352_contigs__length_93459789	41650001	41700000	175	0.03239720799	0.98545
PGA_scaffold0__352_contigs__length_93459789	41700001	41750000	158	0.00848389963	0.85789
PGA_scaffold0__352_contigs__length_93459789	41750001	41800000	218	0.00766725607	0.79443
PGA_scaffold0__352_contigs__length_93459789	41800001	41850000	235	0.01216053747	0.81729
PGA_scaffold0__352_contigs__length_93459789	41900001	41950000	72	0.01977314335	0.86927
PGA_scaffold0__352_contigs__length_93459789	41950001	42000000	228	0.04950855732	0.96926
PGA_scaffold0__352_contigs__length_93459789	42000001	42050000	109	0.0049407602	0.71383
PGA_scaffold0__352_contigs__length_93459789	42050001	42100000	64	0.00205337345	0.70002
PGA_scaffold0__352_contigs__length_93459789	42100001	42150000	39	0.00447853545	0.72801
PGA_scaffold0__352_contigs__length_93459789	42150001	42200000	138	0.04118932542	0.96921
PGA_scaffold0__352_contigs__length_93459789	42200001	42250000	288	-0.00300335099	0.66898
PGA_scaffold0__352_contigs__length_93459789	42250001	42300000	168	0.05618108126	0.97125
PGA_scaffold0__352_contigs__length_93459789	42300001	42350000	158	0.04579934985	0.94958
PGA_scaffold0__352_contigs__length_93459789	42350001	42400000	69	0.07322987351	0.99797
PGA_scaffold0__352_contigs__length_93459789	42400001	42450000	129	0.01945848551	0.9214
PGA_scaffold0__352_contigs__length_93459789	42450001	42500000	233	0.01685933929	0.90601
PGA_scaffold0__352_contigs__length_93459789	42500001	42550000	198	0.010925358	0.7854
PGA_scaffold0__352_contigs__length_93459789	42550001	42600000	130	0.03001819459	0.94015
PGA_scaffold0__352_contigs__length_93459789	42600001	42650000	108	0.01211847643	0.8252
PGA_scaffold0__352_contigs__length_93459789	42650001	42700000	130	0.01663102293	0.83198
PGA_scaffold0__352_contigs__length_93459789	42700001	42750000	114	0.01558637906	0.83011
PGA_scaffold0__352_contigs__length_93459789	42750001	42800000	78	-0.00140379932	0.65711
PGA_scaffold0__352_contigs__length_93459789	42800001	42850000	171	-0.00427484589	0.60575
PGA_scaffold0__352_contigs__length_93459789	42850001	42900000	280	-0.01532575937	0.16612
PGA_scaffold0__352_contigs__length_93459789	42900001	42950000	347	0.04592671028	0.9679
PGA_scaffold0__352_contigs__length_93459789	42950001	43000000	125	0.05529348069	0.98346
PGA_scaffold0__352_contigs__length_93459789	43000001	43050000	389	0.1059485762	0.99878
PGA_scaffold0__352_contigs__length_93459789	43050001	43100000	253	0.02205424893	0.96514
PGA_scaffold0__352_contigs__length_93459789	43100001	43150000	194	0.01618404214	0.8698
PGA_scaffold0__352_contigs__length_93459789	43150001	43200000	238	0.02387247666	0.87774
PGA_scaffold0__352_contigs__length_93459789	43200001	43250000	282	0.02620253603	0.89162
PGA_scaffold0__352_contigs__length_93459789	43250001	43300000	246	-0.00649251466	0.47344
PGA_scaffold0__352_contigs__length_93459789	43300001	43350000	287	-0.01234842709	0.33229
PGA_scaffold0__352_contigs__length_93459789	43350001	43400000	188	0.02422904264	0.95285
PGA_scaffold0__352_contigs__length_93459789	43450001	43500000	73	-0.01049333362	0.40738
PGA_scaffold0__352_contigs__length_93459789	43500001	43550000	40	-0.00760373062	0.48487
PGA_scaffold0__352_contigs__length_93459789	43550001	43600000	65	-0.01033536768	0.43086
PGA_scaffold0__352_contigs__length_93459789	43600001	43650000	207	-0.01440147675	0.28581
PGA_scaffold0__352_contigs__length_93459789	43650001	43700000	115	-0.0171299855	0.19023
PGA_scaffold0__352_contigs__length_93459789	43700001	43750000	199	-0.00312628907	0.57538
PGA_scaffold0__352_contigs__length_93459789	43750001	43800000	138	0.02129669763	0.91366
PGA_scaffold0__352_contigs__length_93459789	43800001	43850000	141	-0.00333456628	0.62433
PGA_scaffold0__352_contigs__length_93459789	43850001	43900000	180	0.02690990385	0.95141
PGA_scaffold0__352_contigs__length_93459789	43900001	43950000	200	0.00341551655	0.76032
PGA_scaffold0__352_contigs__length_93459789	43950001	44000000	278	-0.00598544261	0.66842
PGA_scaffold0__352_contigs__length_93459789	44000001	44050000	260	0.05576249025	0.99628
PGA_scaffold0__352_contigs__length_93459789	44050001	44100000	137	0.03316145078	0.98237
PGA_scaffold0__352_contigs__length_93459789	44100001	44150000	182	0.00200735605	0.75866
PGA_scaffold0__352_contigs__length_93459789	44150001	44200000	194	-0.00032869715	0.65215
PGA_scaffold0__352_contigs__length_93459789	44200001	44250000	138	0.00582518431	0.68261
PGA_scaffold0__352_contigs__length_93459789	44250001	44300000	214	0.01700083739	0.81276
PGA_scaffold0__352_contigs__length_93459789	44300001	44350000	291	-0.0071407309	0.51093
PGA_scaffold0__352_contigs__length_93459789	44350001	44400000	239	-0.02454312848	0.0036
PGA_scaffold0__352_contigs__length_93459789	44400001	44450000	280	-0.00278634285	0.58998
PGA_scaffold0__352_contigs__length_93459789	44450001	44500000	116	-0.0156032313	0.23852
PGA_scaffold0__352_contigs__length_93459789	44500001	44550000	74	0.00848791179	0.84381
PGA_scaffold0__352_contigs__length_93459789	44550001	44600000	98	-0.01187491539	0.44454
PGA_scaffold0__352_contigs__length_93459789	44600001	44650000	264	-5.145768e-05	0.79321
PGA_scaffold0__352_contigs__length_93459789	44650001	44700000	174	-0.01214245228	0.43077
PGA_scaffold0__352_contigs__length_93459789	44700001	44750000	197	-0.01107122591	0.47718
PGA_scaffold0__352_contigs__length_93459789	44750001	44800000	55	-0.02351839437	0.07469
PGA_scaffold0__352_contigs__length_93459789	44800001	44850000	173	-0.02316550324	0.09941
PGA_scaffold0__352_contigs__length_93459789	44850001	44900000	217	-0.01942138575	0.0508
PGA_scaffold0__352_contigs__length_93459789	44900001	44950000	205	0.0281963201	0.9531
PGA_scaffold0__352_contigs__length_93459789	44950001	45000000	288	0.01552917576	0.91166
PGA_scaffold0__352_contigs__length_93459789	45000001	45050000	223	0.02606536665	0.93534
PGA_scaffold0__352_contigs__length_93459789	45050001	45100000	81	0.01806938724	0.90006
PGA_scaffold0__352_contigs__length_93459789	45100001	45150000	170	0.00467774575	0.76716
PGA_scaffold0__352_contigs__length_93459789	45150001	45200000	216	0.02065242215	0.9009
PGA_scaffold0__352_contigs__length_93459789	45200001	45250000	149	0.03036890502	0.93758
PGA_scaffold0__352_contigs__length_93459789	45250001	45300000	94	0.02517541112	0.91432
PGA_scaffold0__352_contigs__length_93459789	45300001	45350000	147	0.00134397217	0.66962
PGA_scaffold0__352_contigs__length_93459789	45350001	45400000	227	-0.00584573891	0.60117
PGA_scaffold0__352_contigs__length_93459789	45400001	45450000	202	0.00538379493	0.73643
PGA_scaffold0__352_contigs__length_93459789	45450001	45500000	266	0.02301503037	0.90689
PGA_scaffold0__352_contigs__length_93459789	45500001	45550000	85	0.00939912055	0.81601
PGA_scaffold0__352_contigs__length_93459789	45550001	45600000	58	-0.01113694512	0.31467
PGA_scaffold0__352_contigs__length_93459789	45600001	45650000	119	-0.02146650978	0.06087
PGA_scaffold0__352_contigs__length_93459789	45650001	45700000	127	-0.00447694695	0.53232
PGA_scaffold0__352_contigs__length_93459789	45700001	45750000	113	0.08498861848	0.99887
PGA_scaffold0__352_contigs__length_93459789	45750001	45800000	110	0.07605097365	0.997
PGA_scaffold0__352_contigs__length_93459789	45800001	45850000	285	0.00210255792	0.80556
PGA_scaffold0__352_contigs__length_93459789	45850001	45900000	233	-0.01674308115	0.16986
PGA_scaffold0__352_contigs__length_93459789	45900001	45950000	119	-0.00420986417	0.58999
PGA_scaffold0__352_contigs__length_93459789	45950001	46000000	103	-0.01279861715	0.32736
PGA_scaffold0__352_contigs__length_93459789	46000001	46050000	206	-0.00867486571	0.56319
PGA_scaffold0__352_contigs__length_93459789	46050001	46100000	228	-0.0147989171	0.26047
PGA_scaffold0__352_contigs__length_93459789	46100001	46150000	149	-0.00244842545	0.67701
PGA_scaffold0__352_contigs__length_93459789	46150001	46200000	180	-0.00237464783	0.66916
PGA_scaffold0__352_contigs__length_93459789	46200001	46250000	300	-0.00195340601	0.68644
PGA_scaffold0__352_contigs__length_93459789	46250001	46300000	263	0.00584566471	0.828
PGA_scaffold0__352_contigs__length_93459789	46300001	46350000	181	-0.01856604542	0.12997
PGA_scaffold0__352_contigs__length_93459789	46350001	46400000	247	-0.01473130316	0.26745
PGA_scaffold0__352_contigs__length_93459789	46400001	46450000	151	-0.00884656171	0.42795
PGA_scaffold0__352_contigs__length_93459789	46450001	46500000	120	-0.01094763472	0.32395
PGA_scaffold0__352_contigs__length_93459789	46500001	46550000	124	0.03643093625	0.9894
PGA_scaffold0__352_contigs__length_93459789	46550001	46600000	164	-0.01537098058	0.18283
PGA_scaffold0__352_contigs__length_93459789	46600001	46650000	200	0.01841954764	0.86438
PGA_scaffold0__352_contigs__length_93459789	46650001	46700000	235	0.03356368455	0.96332
PGA_scaffold0__352_contigs__length_93459789	46700001	46750000	286	0.03687490497	0.96161
PGA_scaffold0__352_contigs__length_93459789	46750001	46800000	223	0.0295783998	0.94503
PGA_scaffold0__352_contigs__length_93459789	46800001	46850000	99	0.02881481821	0.91469
PGA_scaffold0__352_contigs__length_93459789	46850001	46900000	229	0.02736597253	0.90393
PGA_scaffold0__352_contigs__length_93459789	46900001	46950000	189	0.02679123237	0.926
PGA_scaffold0__352_contigs__length_93459789	46950001	47000000	213	0.05355862228	0.98405
PGA_scaffold0__352_contigs__length_93459789	47000001	47050000	195	0.00584894304	0.79223
PGA_scaffold0__352_contigs__length_93459789	47050001	47100000	278	0.01722393246	0.87104
PGA_scaffold0__352_contigs__length_93459789	47100001	47150000	249	0.04458483475	0.97368
PGA_scaffold0__352_contigs__length_93459789	47150001	47200000	158	-0.0114753188	0.36206
PGA_scaffold0__352_contigs__length_93459789	47200001	47250000	175	0.01336359808	0.85304
PGA_scaffold0__352_contigs__length_93459789	47250001	47300000	136	0.01564418493	0.80473
PGA_scaffold0__352_contigs__length_93459789	47300001	47350000	184	0.00292347618	0.74907
PGA_scaffold0__352_contigs__length_93459789	47350001	47400000	184	0.01055733767	0.87473
PGA_scaffold0__352_contigs__length_93459789	47400001	47450000	22	-0.00732076969	0.47119
PGA_scaffold0__352_contigs__length_93459789	47450001	47500000	68	0.00168776353	0.69514
PGA_scaffold0__352_contigs__length_93459789	47500001	47550000	146	-0.00945454531	0.39672
PGA_scaffold0__352_contigs__length_93459789	47550001	47600000	338	-0.01498806766	0.18265
PGA_scaffold0__352_contigs__length_93459789	47600001	47650000	304	-0.01144831127	0.28679
PGA_scaffold0__352_contigs__length_93459789	47650001	47700000	247	-0.00575644425	0.49175
PGA_scaffold0__352_contigs__length_93459789	47700001	47750000	163	0.00217762683	0.68369
PGA_scaffold0__352_contigs__length_93459789	47750001	47800000	276	0.02039912654	0.85292
PGA_scaffold0__352_contigs__length_93459789	47800001	47850000	230	0.00236838543	0.65689
PGA_scaffold0__352_contigs__length_93459789	47850001	47900000	134	0.02068778931	0.87136
PGA_scaffold0__352_contigs__length_93459789	47900001	47950000	145	0.02977293355	0.96077
PGA_scaffold0__352_contigs__length_93459789	47950001	48000000	320	0.01049873942	0.85535
PGA_scaffold0__352_contigs__length_93459789	48000001	48050000	220	0.05706833229	0.99236
PGA_scaffold0__352_contigs__length_93459789	48050001	48100000	190	0.0428343315	0.96989
PGA_scaffold0__352_contigs__length_93459789	48100001	48150000	96	0.039784196	0.96762
PGA_scaffold0__352_contigs__length_93459789	48150001	48200000	40	0.03309374595	0.93224
PGA_scaffold0__352_contigs__length_93459789	48200001	48250000	58	0.04548141745	0.97835
PGA_scaffold0__352_contigs__length_93459789	48250001	48300000	103	-0.01713995623	0.25271
PGA_scaffold0__352_contigs__length_93459789	48300001	48350000	238	0.01472482961	0.88164
PGA_scaffold0__352_contigs__length_93459789	48350001	48400000	170	0.02151158928	0.90155
PGA_scaffold0__352_contigs__length_93459789	48400001	48450000	107	-0.00624429519	0.47143
PGA_scaffold0__352_contigs__length_93459789	48450001	48500000	136	-0.0051743362	0.59479
PGA_scaffold0__352_contigs__length_93459789	48500001	48550000	137	-0.00974391219	0.4827
PGA_scaffold0__352_contigs__length_93459789	48550001	48600000	215	-0.00143534876	0.62092
PGA_scaffold0__352_contigs__length_93459789	48600001	48650000	73	0.00779750506	0.74913
PGA_scaffold0__352_contigs__length_93459789	48650001	48700000	59	-0.00437154895	0.56834
PGA_scaffold0__352_contigs__length_93459789	48700001	48750000	97	0.11442045109	0.9958
PGA_scaffold0__352_contigs__length_93459789	48750001	48800000	180	0.02669322195	0.92211
PGA_scaffold0__352_contigs__length_93459789	48800001	48850000	53	0.04797387947	0.97821
PGA_scaffold0__352_contigs__length_93459789	48850001	48900000	121	0.06018084926	0.97813
PGA_scaffold0__352_contigs__length_93459789	48900001	48950000	40	0.0644142505	0.98682
PGA_scaffold0__352_contigs__length_93459789	48950001	49000000	184	0.07317800314	0.99553
PGA_scaffold0__352_contigs__length_93459789	49000001	49050000	168	-0.00425808627	0.50349
PGA_scaffold0__352_contigs__length_93459789	49050001	49100000	103	0.03180210804	0.94389
PGA_scaffold0__352_contigs__length_93459789	49100001	49150000	197	0.02592815979	0.94929
PGA_scaffold0__352_contigs__length_93459789	49150001	49200000	202	0.01020327345	0.86745
PGA_scaffold0__352_contigs__length_93459789	49200001	49250000	222	0.04273369139	0.98629
PGA_scaffold0__352_contigs__length_93459789	49250001	49300000	109	0.04732908953	0.96883
PGA_scaffold0__352_contigs__length_93459789	49300001	49350000	69	0.0490716806	0.97239
PGA_scaffold0__352_contigs__length_93459789	49350001	49400000	75	0.0517494186	0.98672
PGA_scaffold0__352_contigs__length_93459789	49400001	49450000	82	0.0497358425	0.97097
PGA_scaffold0__352_contigs__length_93459789	49450001	49500000	87	0.01733080183	0.95033
PGA_scaffold0__352_contigs__length_93459789	49500001	49550000	177	0.00128257961	0.75532
PGA_scaffold0__352_contigs__length_93459789	49550001	49600000	201	-0.00948386012	0.45677
PGA_scaffold0__352_contigs__length_93459789	49600001	49650000	75	0.06602128253	0.98748
PGA_scaffold0__352_contigs__length_93459789	49650001	49700000	108	0.02724369863	0.89175
PGA_scaffold0__352_contigs__length_93459789	49700001	49750000	124	0.05724185797	0.97862
PGA_scaffold0__352_contigs__length_93459789	49750001	49800000	27	0.01118747287	0.84981
PGA_scaffold0__352_contigs__length_93459789	49800001	49850000	73	-0.00856501662	0.53924
PGA_scaffold0__352_contigs__length_93459789	49850001	49900000	23	0.00046829367	0.64633
PGA_scaffold0__352_contigs__length_93459789	49900001	49950000	160	-0.003389193	0.58794
PGA_scaffold0__352_contigs__length_93459789	49950001	50000000	86	0.01910444206	0.87376
PGA_scaffold0__352_contigs__length_93459789	50000001	50050000	92	-0.01888083198	0.04974
PGA_scaffold0__352_contigs__length_93459789	50050001	50100000	55	-0.01976304989	0.14716
PGA_scaffold0__352_contigs__length_93459789	50100001	50150000	53	-0.01300363692	0.38468
PGA_scaffold0__352_contigs__length_93459789	50150001	50200000	134	-0.01234133262	0.4422
PGA_scaffold0__352_contigs__length_93459789	50200001	50250000	44	-0.01236322451	0.2915
PGA_scaffold0__352_contigs__length_93459789	50250001	50300000	32	-0.01132820447	0.32703
PGA_scaffold0__352_contigs__length_93459789	50300001	50350000	139	-0.01491543528	0.30292
PGA_scaffold0__352_contigs__length_93459789	50350001	50400000	80	-0.00990068206	0.36863
PGA_scaffold0__352_contigs__length_93459789	50400001	50450000	103	0.01633945321	0.90356
PGA_scaffold0__352_contigs__length_93459789	50450001	50500000	67	0.0778252104	0.99952
PGA_scaffold0__352_contigs__length_93459789	50500001	50550000	79	0.04129592683	0.95263
PGA_scaffold0__352_contigs__length_93459789	50550001	50600000	73	0.0690456355	0.99491
PGA_scaffold0__352_contigs__length_93459789	50600001	50650000	75	0.07970789455	0.99988
PGA_scaffold0__352_contigs__length_93459789	50650001	50700000	100	-0.00270175623	0.6933
PGA_scaffold0__352_contigs__length_93459789	50700001	50750000	85	0.0070203867	0.86509
PGA_scaffold0__352_contigs__length_93459789	50750001	50800000	100	0.08979087301	0.99876
PGA_scaffold0__352_contigs__length_93459789	50800001	50850000	251	0.09077679977	0.99838
PGA_scaffold0__352_contigs__length_93459789	50850001	50900000	113	0.10520352675	0.99967
PGA_scaffold0__352_contigs__length_93459789	50900001	50950000	127	0.02706244473	0.96519
PGA_scaffold0__352_contigs__length_93459789	50950001	51000000	133	0.06933878235	0.99886
PGA_scaffold0__352_contigs__length_93459789	51000001	51050000	213	0.10489586554	0.99999
PGA_scaffold0__352_contigs__length_93459789	51050001	51100000	188	0.11721387234	0.99999
PGA_scaffold0__352_contigs__length_93459789	51100001	51150000	171	0.06343253133	0.99921
PGA_scaffold0__352_contigs__length_93459789	51150001	51200000	125	0.01085538912	0.92671
PGA_scaffold0__352_contigs__length_93459789	51200001	51250000	93	0.01336062112	0.96817
PGA_scaffold0__352_contigs__length_93459789	51250001	51300000	91	0.00934808696	0.8925
PGA_scaffold0__352_contigs__length_93459789	51300001	51350000	46	-0.00584594667	0.64273
PGA_scaffold0__352_contigs__length_93459789	51350001	51400000	59	-0.01371817619	0.27558
PGA_scaffold0__352_contigs__length_93459789	51400001	51450000	97	-0.01076836521	0.3758
PGA_scaffold0__352_contigs__length_93459789	51450001	51500000	231	-0.00323831039	0.59551
PGA_scaffold0__352_contigs__length_93459789	51500001	51550000	288	-0.004836439	0.52052
PGA_scaffold0__352_contigs__length_93459789	51550001	51600000	315	-0.0047092777	0.55172
PGA_scaffold0__352_contigs__length_93459789	51600001	51650000	150	0.01474031248	0.81037
PGA_scaffold0__352_contigs__length_93459789	51650001	51700000	115	0.01107481777	0.85702
PGA_scaffold0__352_contigs__length_93459789	51700001	51750000	83	0.00593250444	0.80551
PGA_scaffold0__352_contigs__length_93459789	51750001	51800000	77	0.02777067021	0.94746
PGA_scaffold0__352_contigs__length_93459789	51800001	51850000	90	0.03641057242	0.95678
PGA_scaffold0__352_contigs__length_93459789	51850001	51900000	68	0.04373813292	0.98852
PGA_scaffold0__352_contigs__length_93459789	51900001	51950000	98	0.02600973942	0.94649
PGA_scaffold0__352_contigs__length_93459789	51950001	52000000	147	0.028093285	0.94064
PGA_scaffold0__352_contigs__length_93459789	52000001	52050000	79	0.03179289042	0.94128
PGA_scaffold0__352_contigs__length_93459789	52050001	52100000	15	0.00560377582	0.77781
PGA_scaffold0__352_contigs__length_93459789	52100001	52150000	27	0.08395986625	0.99826
PGA_scaffold0__352_contigs__length_93459789	52150001	52200000	116	0.03362756752	0.94855
PGA_scaffold0__352_contigs__length_93459789	52200001	52250000	71	0.03384888465	0.94281
PGA_scaffold0__352_contigs__length_93459789	52250001	52300000	54	0.0472993675	0.98327
PGA_scaffold0__352_contigs__length_93459789	52300001	52350000	62	0.0436587186	0.9759
PGA_scaffold0__352_contigs__length_93459789	52350001	52400000	86	0.05390896825	0.99143
PGA_scaffold0__352_contigs__length_93459789	52400001	52450000	72	0.01598458523	0.88377
PGA_scaffold0__352_contigs__length_93459789	52450001	52500000	67	0.04259816692	0.9736
PGA_scaffold0__352_contigs__length_93459789	52500001	52550000	55	0.00559333189	0.7301
PGA_scaffold0__352_contigs__length_93459789	52550001	52600000	93	0.06729974047	0.99297
PGA_scaffold0__352_contigs__length_93459789	52600001	52650000	90	0.0715308893	0.99161
PGA_scaffold0__352_contigs__length_93459789	52650001	52700000	141	0.0198905018	0.87381
PGA_scaffold0__352_contigs__length_93459789	52700001	52750000	178	0.00552778186	0.74549
PGA_scaffold0__352_contigs__length_93459789	52750001	52800000	93	0.00314053893	0.71468
PGA_scaffold0__352_contigs__length_93459789	52800001	52850000	123	0.00516048797	0.76178
PGA_scaffold0__352_contigs__length_93459789	52850001	52900000	126	0.00627527312	0.78847
PGA_scaffold0__352_contigs__length_93459789	52900001	52950000	148	0.01359470442	0.77816
PGA_scaffold0__352_contigs__length_93459789	52950001	53000000	87	0.01421396552	0.79012
PGA_scaffold0__352_contigs__length_93459789	53000001	53050000	226	0.01751850832	0.86443
PGA_scaffold0__352_contigs__length_93459789	53050001	53100000	206	0.03012372672	0.96152
PGA_scaffold0__352_contigs__length_93459789	53100001	53150000	262	-0.00205928517	0.60214
PGA_scaffold0__352_contigs__length_93459789	53150001	53200000	63	0.01189535511	0.76348
PGA_scaffold0__352_contigs__length_93459789	53200001	53250000	112	0.042741316	0.94295
PGA_scaffold0__352_contigs__length_93459789	53250001	53300000	83	0.10119154473	0.9959
PGA_scaffold0__352_contigs__length_93459789	53300001	53350000	52	0.09785657276	0.99561
PGA_scaffold0__352_contigs__length_93459789	53350001	53400000	89	0.08904450884	0.99494
PGA_scaffold0__352_contigs__length_93459789	53400001	53450000	126	-0.00235523721	0.64402
PGA_scaffold0__352_contigs__length_93459789	53450001	53500000	32	0.02227912561	0.88821
PGA_scaffold0__352_contigs__length_93459789	53500001	53550000	69	0.04006633774	0.98564
PGA_scaffold0__352_contigs__length_93459789	53550001	53600000	135	0.03026056448	0.97511
PGA_scaffold0__352_contigs__length_93459789	53600001	53650000	92	0.0308973832	0.96285
PGA_scaffold0__352_contigs__length_93459789	53650001	53700000	91	0.0435317577	0.98442
PGA_scaffold0__352_contigs__length_93459789	53700001	53750000	38	0.0217702533	0.92958
PGA_scaffold0__352_contigs__length_93459789	53750001	53800000	42	0.01988928923	0.9247
PGA_scaffold0__352_contigs__length_93459789	53800001	53850000	60	0.01020407118	0.8348
PGA_scaffold0__352_contigs__length_93459789	53850001	53900000	88	0.01224633961	0.87147
PGA_scaffold0__352_contigs__length_93459789	53900001	53950000	87	-0.02085139355	0.05824
PGA_scaffold0__352_contigs__length_93459789	53950001	54000000	263	-0.00714625762	0.47182
PGA_scaffold0__352_contigs__length_93459789	54000001	54050000	301	0.00486066365	0.70621
PGA_scaffold0__352_contigs__length_93459789	54050001	54100000	157	0.0267329388	0.92895
PGA_scaffold0__352_contigs__length_93459789	54100001	54150000	176	0.01726073499	0.91097
PGA_scaffold0__352_contigs__length_93459789	54150001	54200000	257	0.03573884579	0.98181
PGA_scaffold0__352_contigs__length_93459789	54200001	54250000	250	0.019372578	0.90141
PGA_scaffold0__352_contigs__length_93459789	54250001	54300000	233	0.02912346774	0.94381
PGA_scaffold0__352_contigs__length_93459789	54300001	54350000	213	0.04228859278	0.98917
PGA_scaffold0__352_contigs__length_93459789	54350001	54400000	220	0.02786483235	0.95429
PGA_scaffold0__352_contigs__length_93459789	54400001	54450000	129	0.01767303637	0.91262
PGA_scaffold0__352_contigs__length_93459789	54450001	54500000	230	0.03137216448	0.97647
PGA_scaffold0__352_contigs__length_93459789	54500001	54550000	163	0.00122768559	0.79871
PGA_scaffold0__352_contigs__length_93459789	54550001	54600000	188	0.0248704143	0.94627
PGA_scaffold0__352_contigs__length_93459789	54600001	54650000	103	-0.00012311028	0.78021
PGA_scaffold0__352_contigs__length_93459789	54650001	54700000	126	-0.0002913422	0.78459
PGA_scaffold0__352_contigs__length_93459789	54700001	54750000	127	-0.01459933734	0.37279
PGA_scaffold0__352_contigs__length_93459789	54750001	54800000	189	-0.00915694267	0.58138
PGA_scaffold0__352_contigs__length_93459789	54800001	54850000	149	-0.01074068585	0.45966
PGA_scaffold0__352_contigs__length_93459789	54850001	54900000	231	-0.00110781363	0.66787
PGA_scaffold0__352_contigs__length_93459789	54900001	54950000	197	0.00516661085	0.70833
PGA_scaffold0__352_contigs__length_93459789	54950001	55000000	207	0.00340756985	0.70572
PGA_scaffold0__352_contigs__length_93459789	55000001	55050000	133	0.00941279106	0.80097
PGA_scaffold0__352_contigs__length_93459789	55050001	55100000	135	0.05281375398	0.97343
PGA_scaffold0__352_contigs__length_93459789	55100001	55150000	115	0.02926078008	0.9212
PGA_scaffold0__352_contigs__length_93459789	55150001	55200000	56	-0.01421739107	0.31242
PGA_scaffold0__352_contigs__length_93459789	55200001	55250000	61	-0.01111404428	0.34754
PGA_scaffold0__352_contigs__length_93459789	55250001	55300000	31	-0.01067826467	0.47175
PGA_scaffold0__352_contigs__length_93459789	55300001	55350000	57	-0.01478087906	0.36147
PGA_scaffold0__352_contigs__length_93459789	55350001	55400000	121	-0.01659257615	0.24678
PGA_scaffold0__352_contigs__length_93459789	55400001	55450000	99	-0.01370292088	0.66101
PGA_scaffold0__352_contigs__length_93459789	55450001	55500000	102	-0.01360000815	0.56596
PGA_scaffold0__352_contigs__length_93459789	55500001	55550000	216	-0.01208762412	0.6602
PGA_scaffold0__352_contigs__length_93459789	55550001	55600000	337	-0.02137349577	0.21613
PGA_scaffold0__352_contigs__length_93459789	55600001	55650000	213	-0.02076784533	0.1715
PGA_scaffold0__352_contigs__length_93459789	55650001	55700000	221	-0.01997218078	0.27945
PGA_scaffold0__352_contigs__length_93459789	55700001	55750000	325	-0.02485592114	0.16059
PGA_scaffold0__352_contigs__length_93459789	55750001	55800000	216	-0.02372997908	0.17287
PGA_scaffold0__352_contigs__length_93459789	55800001	55850000	172	-0.01427222211	0.65336
PGA_scaffold0__352_contigs__length_93459789	55850001	55900000	138	-0.01182537328	0.50241
PGA_scaffold0__352_contigs__length_93459789	55900001	55950000	162	-0.00898527961	0.7227
PGA_scaffold0__352_contigs__length_93459789	55950001	56000000	167	0.00262774365	0.79331
PGA_scaffold0__352_contigs__length_93459789	56000001	56050000	188	-0.01419106544	0.34461
PGA_scaffold0__352_contigs__length_93459789	56050001	56100000	214	-0.02039868081	0.16166
PGA_scaffold0__352_contigs__length_93459789	56100001	56150000	224	-0.01090593116	0.49536
PGA_scaffold0__352_contigs__length_93459789	56150001	56200000	212	0.01233805864	0.81045
PGA_scaffold0__352_contigs__length_93459789	56200001	56250000	326	0.00913035433	0.7457
PGA_scaffold0__352_contigs__length_93459789	56250001	56300000	358	-0.00349363053	0.61085
PGA_scaffold0__352_contigs__length_93459789	56300001	56350000	327	-0.02011725398	0.13345
PGA_scaffold0__352_contigs__length_93459789	56350001	56400000	220	-0.01508694506	0.31729
PGA_scaffold0__352_contigs__length_93459789	56400001	56450000	244	-0.01211630814	0.42726
PGA_scaffold0__352_contigs__length_93459789	56450001	56500000	339	-0.01366005629	0.356
PGA_scaffold0__352_contigs__length_93459789	56500001	56550000	207	-0.00236489362	0.66539
PGA_scaffold0__352_contigs__length_93459789	56550001	56600000	151	0.00678882034	0.7856
PGA_scaffold0__352_contigs__length_93459789	56600001	56650000	54	-0.00819703641	0.49852
PGA_scaffold0__352_contigs__length_93459789	56650001	56700000	269	-0.01437239072	0.26307
PGA_scaffold0__352_contigs__length_93459789	56700001	56750000	193	-0.00899354827	0.42853
PGA_scaffold0__352_contigs__length_93459789	56750001	56800000	149	-0.00862330355	0.58882
PGA_scaffold0__352_contigs__length_93459789	56800001	56850000	317	-0.01484747955	0.38161
PGA_scaffold0__352_contigs__length_93459789	56850001	56900000	221	-0.01104625351	0.48776
PGA_scaffold0__352_contigs__length_93459789	56900001	56950000	353	-0.01468748051	0.40305
PGA_scaffold0__352_contigs__length_93459789	56950001	57000000	261	-0.01423600786	0.42001
PGA_scaffold0__352_contigs__length_93459789	57000001	57050000	330	-0.01390637365	0.43945
PGA_scaffold0__352_contigs__length_93459789	57050001	57100000	345	-0.00605791556	0.66452
PGA_scaffold0__352_contigs__length_93459789	57100001	57150000	124	0.00049954827	0.89546
PGA_scaffold0__352_contigs__length_93459789	57150001	57200000	201	-0.00297289005	0.81752
PGA_scaffold0__352_contigs__length_93459789	57200001	57250000	124	-0.0117376869	0.61553
PGA_scaffold0__352_contigs__length_93459789	57250001	57300000	137	-0.005956272	0.76983
PGA_scaffold0__352_contigs__length_93459789	57300001	57350000	122	-0.01202998922	0.45084
PGA_scaffold0__352_contigs__length_93459789	57350001	57400000	123	-0.01643089006	0.28107
PGA_scaffold0__352_contigs__length_93459789	57400001	57450000	122	-0.00890374024	0.46479
PGA_scaffold0__352_contigs__length_93459789	57450001	57500000	184	-0.01239469366	0.39992
PGA_scaffold0__352_contigs__length_93459789	57500001	57550000	121	0.0374961235	0.95383
PGA_scaffold0__352_contigs__length_93459789	57550001	57600000	296	0.07950145911	0.99484
PGA_scaffold0__352_contigs__length_93459789	57600001	57650000	143	0.10071171884	0.99778
PGA_scaffold0__352_contigs__length_93459789	57650001	57700000	121	0.00615704437	0.91737
PGA_scaffold0__352_contigs__length_93459789	57700001	57750000	103	0.00575032192	0.86087
PGA_scaffold0__352_contigs__length_93459789	57750001	57800000	74	0.06635406676	0.99605
PGA_scaffold0__352_contigs__length_93459789	57800001	57850000	94	0.07495386206	0.99947
PGA_scaffold0__352_contigs__length_93459789	57850001	57900000	225	-0.01625825935	0.40383
PGA_scaffold0__352_contigs__length_93459789	57900001	57950000	118	0.00315856211	0.75605
PGA_scaffold0__352_contigs__length_93459789	57950001	58000000	89	-0.00637903026	0.60096
PGA_scaffold0__352_contigs__length_93459789	58000001	58050000	47	-0.00220465691	0.72753
PGA_scaffold0__352_contigs__length_93459789	58050001	58100000	111	-0.0036538383	0.66999
PGA_scaffold0__352_contigs__length_93459789	58100001	58150000	127	-0.00972690363	0.46522
PGA_scaffold0__352_contigs__length_93459789	58150001	58200000	140	-0.01673623923	0.14745
PGA_scaffold0__352_contigs__length_93459789	58200001	58250000	112	-0.01677650583	0.24563
PGA_scaffold0__352_contigs__length_93459789	58250001	58300000	121	-0.01658358255	0.19196
PGA_scaffold0__352_contigs__length_93459789	58300001	58350000	170	0.02947013432	0.96571
PGA_scaffold0__352_contigs__length_93459789	58350001	58400000	99	0.03296470729	0.96859
PGA_scaffold0__352_contigs__length_93459789	58400001	58450000	140	0.04029776942	0.97847
PGA_scaffold0__352_contigs__length_93459789	58450001	58500000	233	0.04007173454	0.96261
PGA_scaffold0__352_contigs__length_93459789	58500001	58550000	99	-0.00705043488	0.50571
PGA_scaffold0__352_contigs__length_93459789	58600001	58650000	35	0.00707555559	0.78705
PGA_scaffold0__352_contigs__length_93459789	58650001	58700000	89	0.04984292892	0.97232
PGA_scaffold0__352_contigs__length_93459789	58700001	58750000	73	0.06851819965	0.99276
PGA_scaffold0__352_contigs__length_93459789	58750001	58800000	50	0.02628079552	0.89162
PGA_scaffold0__352_contigs__length_93459789	58800001	58850000	36	0.01464479546	0.86166
PGA_scaffold0__352_contigs__length_93459789	58850001	58900000	49	-0.01066263196	0.41634
PGA_scaffold0__352_contigs__length_93459789	58900001	58950000	69	0.03086100641	0.94795
PGA_scaffold0__352_contigs__length_93459789	58950001	59000000	48	-6.878164e-05	0.66178
PGA_scaffold0__352_contigs__length_93459789	59000001	59050000	101	-0.01496738899	0.29192
PGA_scaffold0__352_contigs__length_93459789	59050001	59100000	22	-0.01925391764	0.07077
PGA_scaffold0__352_contigs__length_93459789	59100001	59150000	27	-0.00997482912	0.6987
PGA_scaffold0__352_contigs__length_93459789	59150001	59200000	44	0.00539403538	0.76035
PGA_scaffold0__352_contigs__length_93459789	59200001	59250000	77	-0.00093683043	0.76849
PGA_scaffold0__352_contigs__length_93459789	59250001	59300000	42	-0.00843912645	0.55023
PGA_scaffold0__352_contigs__length_93459789	59300001	59350000	99	-0.00846990513	0.54089
PGA_scaffold0__352_contigs__length_93459789	59350001	59400000	38	2.457463e-05	0.7145
PGA_scaffold0__352_contigs__length_93459789	59400001	59450000	93	-0.00471727712	0.64977
PGA_scaffold0__352_contigs__length_93459789	59450001	59500000	99	-0.00706464345	0.59792
PGA_scaffold0__352_contigs__length_93459789	59500001	59550000	78	0.00155598514	0.84425
PGA_scaffold0__352_contigs__length_93459789	59550001	59600000	125	0.02447176737	0.95919
PGA_scaffold0__352_contigs__length_93459789	59600001	59650000	131	0.03099066261	0.97386
PGA_scaffold0__352_contigs__length_93459789	59650001	59700000	128	0.02946357602	0.97138
PGA_scaffold0__352_contigs__length_93459789	59700001	59750000	140	0.02910386803	0.97187
PGA_scaffold0__352_contigs__length_93459789	59750001	59800000	96	0.02471411067	0.96211
PGA_scaffold0__352_contigs__length_93459789	59800001	59850000	83	0.02704630615	0.96925
PGA_scaffold0__352_contigs__length_93459789	59850001	59900000	86	0.02574590808	0.9638
PGA_scaffold0__352_contigs__length_93459789	59900001	59950000	159	0.02271248165	0.96126
PGA_scaffold0__352_contigs__length_93459789	59950001	60000000	148	0.02213315289	0.97415
PGA_scaffold0__352_contigs__length_93459789	60000001	60050000	133	-0.01666103045	0.35256
PGA_scaffold0__352_contigs__length_93459789	60050001	60100000	143	-0.00519472161	0.72327
PGA_scaffold0__352_contigs__length_93459789	60100001	60150000	186	0.01734513954	0.89424
PGA_scaffold0__352_contigs__length_93459789	60150001	60200000	161	-0.00307493007	0.73517
PGA_scaffold0__352_contigs__length_93459789	60200001	60250000	140	0.00019332028	0.73696
PGA_scaffold0__352_contigs__length_93459789	60250001	60300000	104	-0.00843336655	0.55317
PGA_scaffold0__352_contigs__length_93459789	60300001	60350000	157	0.0840459709	0.99885
PGA_scaffold0__352_contigs__length_93459789	60350001	60400000	94	0.09040975594	0.99946
PGA_scaffold0__352_contigs__length_93459789	60400001	60450000	127	0.03239948238	0.98761
PGA_scaffold0__352_contigs__length_93459789	60450001	60500000	121	0.0040633437	0.84364
PGA_scaffold0__352_contigs__length_93459789	60500001	60550000	133	0.06435520949	0.9912
PGA_scaffold0__352_contigs__length_93459789	60550001	60600000	111	0.06858907849	0.99219
PGA_scaffold0__352_contigs__length_93459789	60600001	60650000	141	0.02997362105	0.94539
PGA_scaffold0__352_contigs__length_93459789	60650001	60700000	293	0.03098696432	0.94712
PGA_scaffold0__352_contigs__length_93459789	60700001	60750000	250	0.03312453031	0.95811
PGA_scaffold0__352_contigs__length_93459789	60750001	60800000	273	0.0128251276	0.89696
PGA_scaffold0__352_contigs__length_93459789	60800001	60850000	199	-0.01559522921	0.38622
PGA_scaffold0__352_contigs__length_93459789	60850001	60900000	165	0.01716918556	0.90162
PGA_scaffold0__352_contigs__length_93459789	60900001	60950000	201	0.04555952361	0.98203
PGA_scaffold0__352_contigs__length_93459789	60950001	61000000	225	0.07296297017	0.99362
PGA_scaffold0__352_contigs__length_93459789	61000001	61050000	107	0.02033103592	0.96243
PGA_scaffold0__352_contigs__length_93459789	61050001	61100000	194	0.09936508505	0.99836
PGA_scaffold0__352_contigs__length_93459789	61100001	61150000	120	0.02623711051	0.95994
PGA_scaffold0__352_contigs__length_93459789	61150001	61200000	133	0.01569836431	0.87675
PGA_scaffold0__352_contigs__length_93459789	61200001	61250000	178	0.0116289928	0.81112
PGA_scaffold0__352_contigs__length_93459789	61250001	61300000	118	0.02145256521	0.92258
PGA_scaffold0__352_contigs__length_93459789	61300001	61350000	155	0.04451861369	0.97691
PGA_scaffold0__352_contigs__length_93459789	61350001	61400000	87	0.00424492774	0.71066
PGA_scaffold0__352_contigs__length_93459789	61400001	61450000	118	0.03190951334	0.94621
PGA_scaffold0__352_contigs__length_93459789	61450001	61500000	194	0.07068143183	0.99767
PGA_scaffold0__352_contigs__length_93459789	61500001	61550000	253	0.04280885483	0.98466
PGA_scaffold0__352_contigs__length_93459789	61550001	61600000	219	0.03046427136	0.96313
PGA_scaffold0__352_contigs__length_93459789	61600001	61650000	197	0.04536445387	0.98823
PGA_scaffold0__352_contigs__length_93459789	61650001	61700000	181	0.04708207029	0.99553
PGA_scaffold0__352_contigs__length_93459789	61700001	61750000	162	0.03396605293	0.99688
PGA_scaffold0__352_contigs__length_93459789	61750001	61800000	161	0.03102037747	0.95495
PGA_scaffold0__352_contigs__length_93459789	61800001	61850000	185	0.00667495655	0.77998
PGA_scaffold0__352_contigs__length_93459789	61850001	61900000	113	-0.00438810195	0.65258
PGA_scaffold0__352_contigs__length_93459789	61900001	61950000	113	-0.00057138968	0.72902
PGA_scaffold0__352_contigs__length_93459789	61950001	62000000	56	0.03624874825	0.9492
PGA_scaffold0__352_contigs__length_93459789	62000001	62050000	126	0.04684643338	0.95854
PGA_scaffold0__352_contigs__length_93459789	62050001	62100000	152	0.02375046166	0.92567
PGA_scaffold0__352_contigs__length_93459789	62100001	62150000	123	0.04510326082	0.98456
PGA_scaffold0__352_contigs__length_93459789	62150001	62200000	56	0.05575712429	0.98986
PGA_scaffold0__352_contigs__length_93459789	62200001	62250000	42	0.0486596969	0.98897
PGA_scaffold0__352_contigs__length_93459789	62250001	62300000	74	0.04711635071	0.98149
PGA_scaffold0__352_contigs__length_93459789	62300001	62350000	28	0.0503923278	0.99284
PGA_scaffold0__352_contigs__length_93459789	62350001	62400000	74	0.06497225195	0.99721
PGA_scaffold0__352_contigs__length_93459789	62400001	62450000	127	0.02191562738	0.87946
PGA_scaffold0__352_contigs__length_93459789	62450001	62500000	120	0.00497365318	0.69932
PGA_scaffold0__352_contigs__length_93459789	62500001	62550000	150	0.00473423492	0.73243
PGA_scaffold0__352_contigs__length_93459789	62550001	62600000	194	0.02845387822	0.94429
PGA_scaffold0__352_contigs__length_93459789	62600001	62650000	166	0.01728560429	0.86784
PGA_scaffold0__352_contigs__length_93459789	62650001	62700000	142	0.04475941608	0.97394
PGA_scaffold0__352_contigs__length_93459789	62700001	62750000	213	0.0501234672	0.98377
PGA_scaffold0__352_contigs__length_93459789	62750001	62800000	167	0.05772697322	0.98905
PGA_scaffold0__352_contigs__length_93459789	62800001	62850000	139	0.07414167631	0.99724
PGA_scaffold0__352_contigs__length_93459789	62850001	62900000	122	0.04593636523	0.98125
PGA_scaffold0__352_contigs__length_93459789	62900001	62950000	41	0.00760107578	0.80139
PGA_scaffold0__352_contigs__length_93459789	62950001	63000000	172	-0.00669522346	0.55421
PGA_scaffold0__352_contigs__length_93459789	63000001	63050000	127	-0.00153436577	0.68636
PGA_scaffold0__352_contigs__length_93459789	63050001	63100000	193	0.04857882235	0.99669
PGA_scaffold0__352_contigs__length_93459789	63100001	63150000	74	0.02281365788	0.9504
PGA_scaffold0__352_contigs__length_93459789	63150001	63200000	67	0.04701892849	0.97745
PGA_scaffold0__352_contigs__length_93459789	63200001	63250000	94	0.01414643877	0.88312
PGA_scaffold0__352_contigs__length_93459789	63250001	63300000	204	0.06781579984	0.98537
PGA_scaffold0__352_contigs__length_93459789	63300001	63350000	171	0.0637641557	0.98832
PGA_scaffold0__352_contigs__length_93459789	63350001	63400000	112	0.06846396012	0.99126
PGA_scaffold0__352_contigs__length_93459789	63400001	63450000	57	0.0670356198	0.9893
PGA_scaffold0__352_contigs__length_93459789	63450001	63500000	203	0.08580231738	0.99819
PGA_scaffold0__352_contigs__length_93459789	63500001	63550000	104	0.0710927342	0.99216
PGA_scaffold0__352_contigs__length_93459789	63550001	63600000	150	-0.00097948986	0.59562
PGA_scaffold0__352_contigs__length_93459789	63600001	63650000	92	0.03813278707	0.95567
PGA_scaffold0__352_contigs__length_93459789	63650001	63700000	126	0.0420394428	0.97907
PGA_scaffold0__352_contigs__length_93459789	63700001	63750000	78	0.03264729504	0.98491
PGA_scaffold0__352_contigs__length_93459789	63750001	63800000	64	0.01451208799	0.86813
PGA_scaffold0__352_contigs__length_93459789	63800001	63850000	38	0.00254708061	0.70017
PGA_scaffold0__352_contigs__length_93459789	63850001	63900000	65	-0.00611089055	0.55646
PGA_scaffold0__352_contigs__length_93459789	63900001	63950000	89	-0.00691442815	0.54498
PGA_scaffold0__352_contigs__length_93459789	63950001	64000000	147	-0.00640167225	0.57059
PGA_scaffold0__352_contigs__length_93459789	64000001	64050000	126	0.062234323	0.99278
PGA_scaffold0__352_contigs__length_93459789	64050001	64100000	142	0.06893648757	0.99384
PGA_scaffold0__352_contigs__length_93459789	64100001	64150000	104	0.02872163188	0.96625
PGA_scaffold0__352_contigs__length_93459789	64150001	64200000	27	0.04129939671	0.97016
PGA_scaffold0__352_contigs__length_93459789	64200001	64250000	116	0.04172219264	0.98247
PGA_scaffold0__352_contigs__length_93459789	64250001	64300000	156	0.07753469315	0.99911
PGA_scaffold0__352_contigs__length_93459789	64300001	64350000	135	-0.00891589184	0.40765
PGA_scaffold0__352_contigs__length_93459789	64350001	64400000	171	-0.01483496047	0.1713
PGA_scaffold0__352_contigs__length_93459789	64400001	64450000	63	-0.008222628	0.41089
PGA_scaffold0__352_contigs__length_93459789	64450001	64500000	37	0.00636017609	0.83577
PGA_scaffold0__352_contigs__length_93459789	64500001	64550000	105	0.00219341241	0.714
PGA_scaffold0__352_contigs__length_93459789	64550001	64600000	270	-0.00570983352	0.59151
PGA_scaffold0__352_contigs__length_93459789	64600001	64650000	188	-0.01426414315	0.26322
PGA_scaffold0__352_contigs__length_93459789	64650001	64700000	338	0.07447183519	0.99296
PGA_scaffold0__352_contigs__length_93459789	64700001	64750000	98	0.00406430344	0.68686
PGA_scaffold0__352_contigs__length_93459789	64750001	64800000	76	-0.00341980164	0.58016
PGA_scaffold0__352_contigs__length_93459789	64800001	64850000	145	-0.018846613	0.19751
PGA_scaffold0__352_contigs__length_93459789	64850001	64900000	111	-0.01311394831	0.5415
PGA_scaffold0__352_contigs__length_93459789	64900001	64950000	125	0.06373749719	0.99444
PGA_scaffold0__352_contigs__length_93459789	64950001	65000000	94	0.00499065319	0.7275
PGA_scaffold0__352_contigs__length_93459789	65000001	65050000	70	0.02226616998	0.94202
PGA_scaffold0__352_contigs__length_93459789	65050001	65100000	175	0.00113778159	0.73357
PGA_scaffold0__352_contigs__length_93459789	65100001	65150000	108	0.02654436337	0.96559
PGA_scaffold0__352_contigs__length_93459789	65150001	65200000	82	-0.00444242528	0.63876
PGA_scaffold0__352_contigs__length_93459789	65200001	65250000	112	0.01747864915	0.89147
PGA_scaffold0__352_contigs__length_93459789	65250001	65300000	241	-0.0139327434	0.37766
PGA_scaffold0__352_contigs__length_93459789	65300001	65350000	256	-0.00893110312	0.60203
PGA_scaffold0__352_contigs__length_93459789	65350001	65400000	231	-0.00033760809	0.62178
PGA_scaffold0__352_contigs__length_93459789	65400001	65450000	108	-0.01869167321	0.11834
PGA_scaffold0__352_contigs__length_93459789	65450001	65500000	270	0.00912846295	0.75205
PGA_scaffold0__352_contigs__length_93459789	65500001	65550000	214	-0.0200999255	0.07521
PGA_scaffold0__352_contigs__length_93459789	65550001	65600000	83	0.00026018974	0.70259
PGA_scaffold0__352_contigs__length_93459789	65600001	65650000	156	0.00337474897	0.75825
PGA_scaffold0__352_contigs__length_93459789	65650001	65700000	184	-0.0212558472	0.05619
PGA_scaffold0__352_contigs__length_93459789	65700001	65750000	137	-0.00751353691	0.45516
PGA_scaffold0__352_contigs__length_93459789	65750001	65800000	132	-0.01199873108	0.34501
PGA_scaffold0__352_contigs__length_93459789	65800001	65850000	185	-0.01047754493	0.32098
PGA_scaffold0__352_contigs__length_93459789	65850001	65900000	105	0.01486264238	0.82042
PGA_scaffold0__352_contigs__length_93459789	65900001	65950000	95	0.02244576612	0.93076
PGA_scaffold0__352_contigs__length_93459789	65950001	66000000	74	0.00694577316	0.80732
PGA_scaffold0__352_contigs__length_93459789	66000001	66050000	140	0.08060644745	0.99669
PGA_scaffold0__352_contigs__length_93459789	66050001	66100000	206	0.07967370414	0.99686
PGA_scaffold0__352_contigs__length_93459789	66100001	66150000	132	0.02396700423	0.89114
PGA_scaffold0__352_contigs__length_93459789	66150001	66200000	101	0.08689010692	0.99892
PGA_scaffold0__352_contigs__length_93459789	66200001	66250000	80	0.00638488271	0.72381
PGA_scaffold0__352_contigs__length_93459789	66250001	66300000	139	-0.01598164708	0.2521
PGA_scaffold0__352_contigs__length_93459789	66300001	66350000	162	0.02968979943	0.93252
PGA_scaffold0__352_contigs__length_93459789	66350001	66400000	121	0.03925836053	0.95753
PGA_scaffold0__352_contigs__length_93459789	66400001	66450000	57	0.03818008438	0.97702
PGA_scaffold0__352_contigs__length_93459789	66450001	66500000	85	-0.0086611789	0.68319
PGA_scaffold0__352_contigs__length_93459789	66500001	66550000	84	-0.00633261166	0.7736
PGA_scaffold0__352_contigs__length_93459789	66550001	66600000	183	-0.00953801134	0.63855
PGA_scaffold0__352_contigs__length_93459789	66600001	66650000	283	-0.00666869235	0.6624
PGA_scaffold0__352_contigs__length_93459789	66650001	66700000	115	-0.00720696029	0.55921
PGA_scaffold0__352_contigs__length_93459789	66700001	66750000	171	-0.00449195749	0.57998
PGA_scaffold0__352_contigs__length_93459789	66750001	66800000	127	-0.00286893799	0.65736
PGA_scaffold0__352_contigs__length_93459789	66800001	66850000	263	-0.01808013576	0.32585
PGA_scaffold0__352_contigs__length_93459789	66850001	66900000	331	-0.01962606194	0.23931
PGA_scaffold0__352_contigs__length_93459789	66900001	66950000	267	-0.0183323542	0.2193
PGA_scaffold0__352_contigs__length_93459789	66950001	67000000	138	-0.01471331318	0.50441
PGA_scaffold0__352_contigs__length_93459789	67000001	67050000	204	-0.01297949183	0.42571
PGA_scaffold0__352_contigs__length_93459789	67050001	67100000	116	0.00951086025	0.87553
PGA_scaffold0__352_contigs__length_93459789	67100001	67150000	191	0.01033814315	0.81631
PGA_scaffold0__352_contigs__length_93459789	67150001	67200000	136	-0.00829403464	0.65257
PGA_scaffold0__352_contigs__length_93459789	67200001	67250000	173	0.04554106757	0.99508
PGA_scaffold0__352_contigs__length_93459789	67250001	67300000	223	0.05031573775	0.99517
PGA_scaffold0__352_contigs__length_93459789	67300001	67350000	168	-0.00864437896	0.60559
PGA_scaffold0__352_contigs__length_93459789	67350001	67400000	225	-0.01260712292	0.46251
PGA_scaffold0__352_contigs__length_93459789	67400001	67450000	236	-0.01248947487	0.48174
PGA_scaffold0__352_contigs__length_93459789	67450001	67500000	123	-0.01142700535	0.57273
PGA_scaffold0__352_contigs__length_93459789	67500001	67550000	104	-0.00712946353	0.63771
PGA_scaffold0__352_contigs__length_93459789	67550001	67600000	124	-0.00664357626	0.65226
PGA_scaffold0__352_contigs__length_93459789	67600001	67650000	148	-0.00585718084	0.65457
PGA_scaffold0__352_contigs__length_93459789	67650001	67700000	184	0.04171654378	0.99735
PGA_scaffold0__352_contigs__length_93459789	67700001	67750000	99	0.05029660476	0.99473
PGA_scaffold0__352_contigs__length_93459789	67750001	67800000	142	0.05567316192	0.99866
PGA_scaffold0__352_contigs__length_93459789	67800001	67850000	173	0.05332971603	0.99785
PGA_scaffold0__352_contigs__length_93459789	67850001	67900000	93	0.03018034991	0.94629
PGA_scaffold0__352_contigs__length_93459789	67900001	67950000	146	0.05322966667	0.99449
PGA_scaffold0__352_contigs__length_93459789	67950001	68000000	88	0.03531660338	0.96721
PGA_scaffold0__352_contigs__length_93459789	68000001	68050000	178	-0.00418441379	0.56954
PGA_scaffold0__352_contigs__length_93459789	68050001	68100000	182	0.04432302233	0.97229
PGA_scaffold0__352_contigs__length_93459789	68100001	68150000	215	0.06681847613	0.99253
PGA_scaffold0__352_contigs__length_93459789	68150001	68200000	66	0.1059501484	0.99809
PGA_scaffold0__352_contigs__length_93459789	68200001	68250000	116	0.0842620368	0.99974
PGA_scaffold0__352_contigs__length_93459789	68250001	68300000	123	0.06842605703	0.99926
PGA_scaffold0__352_contigs__length_93459789	68300001	68350000	54	0.05904791929	0.99929
PGA_scaffold0__352_contigs__length_93459789	68350001	68400000	96	0.09563027866	0.9975
PGA_scaffold0__352_contigs__length_93459789	68400001	68450000	52	0.11572728634	0.9991
PGA_scaffold0__352_contigs__length_93459789	68450001	68500000	223	0.01478746146	0.85984
PGA_scaffold0__352_contigs__length_93459789	68500001	68550000	349	0.03251399737	0.96532
PGA_scaffold0__352_contigs__length_93459789	68550001	68600000	204	-0.0039879237	0.52695
PGA_scaffold0__352_contigs__length_93459789	68600001	68650000	70	0.01885406553	0.95912
PGA_scaffold0__352_contigs__length_93459789	68650001	68700000	109	0.05917074837	0.99386
PGA_scaffold0__352_contigs__length_93459789	68700001	68750000	117	0.03731164383	0.97484
PGA_scaffold0__352_contigs__length_93459789	68750001	68800000	219	0.05642351673	0.99432
PGA_scaffold0__352_contigs__length_93459789	68800001	68850000	253	-0.01329890033	0.29643
PGA_scaffold0__352_contigs__length_93459789	68850001	68900000	93	-0.01215408968	0.38066
PGA_scaffold0__352_contigs__length_93459789	68900001	68950000	135	0.0051871003	0.76557
PGA_scaffold0__352_contigs__length_93459789	68950001	69000000	117	-0.00329374205	0.63563
PGA_scaffold0__352_contigs__length_93459789	69000001	69050000	186	-0.00132519509	0.66125
PGA_scaffold0__352_contigs__length_93459789	69050001	69100000	160	0.00438700284	0.82618
PGA_scaffold0__352_contigs__length_93459789	69100001	69150000	167	0.00465345486	0.77437
PGA_scaffold0__352_contigs__length_93459789	69150001	69200000	200	0.00297956083	0.77766
PGA_scaffold0__352_contigs__length_93459789	69200001	69250000	197	-0.00469100615	0.61699
PGA_scaffold0__352_contigs__length_93459789	69250001	69300000	190	-0.00253046885	0.83037
PGA_scaffold0__352_contigs__length_93459789	69300001	69350000	352	-0.00121081814	0.64277
PGA_scaffold0__352_contigs__length_93459789	69350001	69400000	224	0.04476964218	0.96533
PGA_scaffold0__352_contigs__length_93459789	69400001	69450000	76	0.03439475173	0.96378
PGA_scaffold0__352_contigs__length_93459789	69450001	69500000	147	0.04194197481	0.97301
PGA_scaffold0__352_contigs__length_93459789	69500001	69550000	156	0.01534322953	0.83219
PGA_scaffold0__352_contigs__length_93459789	69550001	69600000	213	0.06842607348	0.99272
PGA_scaffold0__352_contigs__length_93459789	69600001	69650000	201	0.0574742141	0.96809
PGA_scaffold0__352_contigs__length_93459789	69650001	69700000	153	0.06128261495	0.97662
PGA_scaffold0__352_contigs__length_93459789	69700001	69750000	140	0.03099260345	0.93031
PGA_scaffold0__352_contigs__length_93459789	69750001	69800000	176	0.01536579766	0.85774
PGA_scaffold0__352_contigs__length_93459789	69800001	69850000	265	0.041849426	0.95744
PGA_scaffold0__352_contigs__length_93459789	69850001	69900000	244	-0.01128382932	0.46538
PGA_scaffold0__352_contigs__length_93459789	69900001	69950000	98	0.00420618012	0.74747
PGA_scaffold0__352_contigs__length_93459789	69950001	70000000	50	0.00984294229	0.81212
PGA_scaffold0__352_contigs__length_93459789	70000001	70050000	100	0.04174567406	0.97977
PGA_scaffold0__352_contigs__length_93459789	70050001	70100000	183	0.04391361592	0.97167
PGA_scaffold0__352_contigs__length_93459789	70100001	70150000	258	0.02165031371	0.87086
PGA_scaffold0__352_contigs__length_93459789	70150001	70200000	171	0.02220896345	0.84214
PGA_scaffold0__352_contigs__length_93459789	70200001	70250000	172	0.04134884246	0.96638
PGA_scaffold0__352_contigs__length_93459789	70250001	70300000	78	0.01211761117	0.90001
PGA_scaffold0__352_contigs__length_93459789	70300001	70350000	83	0.02901591546	0.93932
PGA_scaffold0__352_contigs__length_93459789	70350001	70400000	133	0.04441113062	0.97651
PGA_scaffold0__352_contigs__length_93459789	70400001	70450000	66	0.03127479583	0.98667
PGA_scaffold0__352_contigs__length_93459789	70450001	70500000	194	0.02607651469	0.95002
PGA_scaffold0__352_contigs__length_93459789	70500001	70550000	130	0.0703762498	0.99983
PGA_scaffold0__352_contigs__length_93459789	70550001	70600000	76	0.06133048583	0.99872
PGA_scaffold0__352_contigs__length_93459789	70600001	70650000	93	0.09267819308	0.99999
PGA_scaffold0__352_contigs__length_93459789	70650001	70700000	102	0.14856575031	0.99999
PGA_scaffold0__352_contigs__length_93459789	70700001	70750000	121	0.16197788824	1
PGA_scaffold0__352_contigs__length_93459789	70750001	70800000	256	0.15783341578	0.99996
PGA_scaffold0__352_contigs__length_93459789	70800001	70850000	261	0.16965009351	0.99993
PGA_scaffold0__352_contigs__length_93459789	70850001	70900000	251	0.02526372047	0.95577
PGA_scaffold0__352_contigs__length_93459789	70900001	70950000	149	0.04765146947	0.98391
PGA_scaffold0__352_contigs__length_93459789	70950001	71000000	146	0.0680500006	0.9955
PGA_scaffold0__352_contigs__length_93459789	71000001	71050000	122	0.03904472867	0.98366
PGA_scaffold0__352_contigs__length_93459789	71050001	71100000	113	0.05175172788	0.98551
PGA_scaffold0__352_contigs__length_93459789	71100001	71150000	80	0.042189327	0.98353
PGA_scaffold0__352_contigs__length_93459789	71150001	71200000	53	0.07106359765	0.99413
PGA_scaffold0__352_contigs__length_93459789	71200001	71250000	161	0.05129614581	0.97979
PGA_scaffold0__352_contigs__length_93459789	71250001	71300000	36	-0.00026776814	0.73179
PGA_scaffold0__352_contigs__length_93459789	71300001	71350000	212	0.06575036589	0.99461
PGA_scaffold0__352_contigs__length_93459789	71350001	71400000	58	-0.00427330094	0.55752
PGA_scaffold0__352_contigs__length_93459789	71400001	71450000	73	0.01409353144	0.96312
PGA_scaffold0__352_contigs__length_93459789	71450001	71500000	40	-0.00063372684	0.70945
PGA_scaffold0__352_contigs__length_93459789	71500001	71550000	56	-0.00567209643	0.68136
PGA_scaffold0__352_contigs__length_93459789	71550001	71600000	86	0.00981774873	0.86245
PGA_scaffold0__352_contigs__length_93459789	71600001	71650000	26	-0.02150715956	0.08532
PGA_scaffold0__352_contigs__length_93459789	71650001	71700000	30	-0.01394357015	0.48264
PGA_scaffold0__352_contigs__length_93459789	71700001	71750000	176	0.01507156898	0.8875
PGA_scaffold0__352_contigs__length_93459789	71750001	71800000	104	0.02942440229	0.953
PGA_scaffold0__352_contigs__length_93459789	71800001	71850000	78	0.02939712138	0.93934
PGA_scaffold0__352_contigs__length_93459789	71850001	71900000	140	0.03600202725	0.97554
PGA_scaffold0__352_contigs__length_93459789	71900001	71950000	150	0.00246543618	0.77448
PGA_scaffold0__352_contigs__length_93459789	71950001	72000000	141	0.01622352185	0.94103
PGA_scaffold0__352_contigs__length_93459789	72000001	72050000	87	0.08590559876	0.99699
PGA_scaffold0__352_contigs__length_93459789	72050001	72100000	185	0.06012255121	0.99905
PGA_scaffold0__352_contigs__length_93459789	72100001	72150000	191	0.04499449242	0.98513
PGA_scaffold0__352_contigs__length_93459789	72150001	72200000	135	0.05479312046	0.9958
PGA_scaffold0__352_contigs__length_93459789	72200001	72250000	199	0.09940400025	0.99709
PGA_scaffold0__352_contigs__length_93459789	72250001	72300000	209	-0.00257515976	0.69149
PGA_scaffold0__352_contigs__length_93459789	72300001	72350000	63	0.08207743267	0.99949
PGA_scaffold0__352_contigs__length_93459789	72350001	72400000	34	0.0183753962	0.87138
PGA_scaffold0__352_contigs__length_93459789	72400001	72450000	111	-0.00312158297	0.70922
PGA_scaffold0__352_contigs__length_93459789	72450001	72500000	258	-0.0082465463	0.58731
PGA_scaffold0__352_contigs__length_93459789	72500001	72550000	250	-0.01743659633	0.3392
PGA_scaffold0__352_contigs__length_93459789	72550001	72600000	128	-0.01410844385	0.37886
PGA_scaffold0__352_contigs__length_93459789	72600001	72650000	119	-0.00822432372	0.52755
PGA_scaffold0__352_contigs__length_93459789	72650001	72700000	93	-0.01227940104	0.34474
PGA_scaffold0__352_contigs__length_93459789	72700001	72750000	100	-0.00853186288	0.45481
PGA_scaffold0__352_contigs__length_93459789	72750001	72800000	74	-0.01076560556	0.31846
PGA_scaffold0__352_contigs__length_93459789	72800001	72850000	232	0.00513457612	0.8339
PGA_scaffold0__352_contigs__length_93459789	72850001	72900000	166	-0.00275026863	0.7696
PGA_scaffold0__352_contigs__length_93459789	72900001	72950000	136	-0.01689854755	0.23608
PGA_scaffold0__352_contigs__length_93459789	72950001	73000000	177	-0.01216436117	0.35814
PGA_scaffold0__352_contigs__length_93459789	73000001	73050000	271	0.0097159936	0.88529
PGA_scaffold0__352_contigs__length_93459789	73050001	73100000	52	0.01207220949	0.90417
PGA_scaffold0__352_contigs__length_93459789	73100001	73150000	148	0.02063082734	0.9493
PGA_scaffold0__352_contigs__length_93459789	73150001	73200000	126	0.00658822487	0.79059
PGA_scaffold0__352_contigs__length_93459789	73200001	73250000	195	0.00282617234	0.8115
PGA_scaffold0__352_contigs__length_93459789	73250001	73300000	264	0.03854307833	0.97775
PGA_scaffold0__352_contigs__length_93459789	73300001	73350000	215	0.00136808013	0.79851
PGA_scaffold0__352_contigs__length_93459789	73350001	73400000	171	0.01150403396	0.90342
PGA_scaffold0__352_contigs__length_93459789	73400001	73450000	318	-0.01625583067	0.17522
PGA_scaffold0__352_contigs__length_93459789	73450001	73500000	166	0.00486204775	0.77336
PGA_scaffold0__352_contigs__length_93459789	73500001	73550000	189	0.02372595466	0.99632
PGA_scaffold0__352_contigs__length_93459789	73550001	73600000	308	0.00831835234	0.83254
PGA_scaffold0__352_contigs__length_93459789	73600001	73650000	318	0.01435849586	0.89475
PGA_scaffold0__352_contigs__length_93459789	73650001	73700000	201	0.01277049924	0.86607
PGA_scaffold0__352_contigs__length_93459789	73700001	73750000	121	0.03177171758	0.96304
PGA_scaffold0__352_contigs__length_93459789	73750001	73800000	170	0.04963871967	0.99481
PGA_scaffold0__352_contigs__length_93459789	73800001	73850000	147	0.03526297631	0.98233
PGA_scaffold0__352_contigs__length_93459789	73850001	73900000	157	0.04005501544	0.98584
PGA_scaffold0__352_contigs__length_93459789	73900001	73950000	170	0.05889637983	0.98985
PGA_scaffold0__352_contigs__length_93459789	73950001	74000000	239	0.0305922351	0.97269
PGA_scaffold0__352_contigs__length_93459789	74000001	74050000	268	0.05027989536	0.99703
PGA_scaffold0__352_contigs__length_93459789	74050001	74100000	232	-0.00377743447	0.88636
PGA_scaffold0__352_contigs__length_93459789	74100001	74150000	98	0.00861886518	0.97959
PGA_scaffold0__352_contigs__length_93459789	74150001	74200000	78	0.08518123734	0.99769
PGA_scaffold0__352_contigs__length_93459789	74200001	74250000	168	0.09750484081	0.99912
PGA_scaffold0__352_contigs__length_93459789	74250001	74300000	253	0.02981727897	0.93543
PGA_scaffold0__352_contigs__length_93459789	74300001	74350000	194	0.00952537206	0.84131
PGA_scaffold0__352_contigs__length_93459789	74350001	74400000	120	0.00824887962	0.80703
PGA_scaffold0__352_contigs__length_93459789	74400001	74450000	197	0.00585618632	0.82218
PGA_scaffold0__352_contigs__length_93459789	74450001	74500000	101	-0.0025074294	0.66873
PGA_scaffold0__352_contigs__length_93459789	74500001	74550000	165	0.01209662466	0.88866
PGA_scaffold0__352_contigs__length_93459789	74550001	74600000	202	0.00648674455	0.86844
PGA_scaffold0__352_contigs__length_93459789	74600001	74650000	222	0.00885172994	0.86434
PGA_scaffold0__352_contigs__length_93459789	74650001	74700000	125	0.00115660732	0.94135
PGA_scaffold0__352_contigs__length_93459789	74700001	74750000	218	0.00212439099	0.9553
PGA_scaffold0__352_contigs__length_93459789	74750001	74800000	294	-0.01159352913	0.73658
PGA_scaffold0__352_contigs__length_93459789	74800001	74850000	207	-0.00650533022	0.82697
PGA_scaffold0__352_contigs__length_93459789	74850001	74900000	105	0.05060612952	0.99698
PGA_scaffold0__352_contigs__length_93459789	74900001	74950000	115	0.05220435021	0.98088
PGA_scaffold0__352_contigs__length_93459789	74950001	75000000	300	0.07197522822	0.99458
PGA_scaffold0__352_contigs__length_93459789	75000001	75050000	191	0.04404950385	0.98571
PGA_scaffold0__352_contigs__length_93459789	75050001	75100000	218	0.01099024717	0.89003
PGA_scaffold0__352_contigs__length_93459789	75100001	75150000	192	-0.00323919981	0.58103
PGA_scaffold0__352_contigs__length_93459789	75150001	75200000	161	-0.00668543699	0.36446
PGA_scaffold0__352_contigs__length_93459789	75200001	75250000	39	-0.00327633402	0.53883
PGA_scaffold0__352_contigs__length_93459789	75250001	75300000	203	-0.0109275966	0.26204
PGA_scaffold0__352_contigs__length_93459789	75300001	75350000	117	-0.00711288172	0.30712
PGA_scaffold0__352_contigs__length_93459789	75350001	75400000	85	-0.00498069624	0.49778
PGA_scaffold0__352_contigs__length_93459789	75400001	75450000	89	0.0165315296	0.88554
PGA_scaffold0__352_contigs__length_93459789	75450001	75500000	32	-0.02112491656	0.17958
PGA_scaffold0__352_contigs__length_93459789	75500001	75550000	61	-0.02399274465	0.02045
PGA_scaffold0__352_contigs__length_93459789	75550001	75600000	29	0.02931860923	0.98112
PGA_scaffold0__352_contigs__length_93459789	75600001	75650000	43	-0.01048796419	0.57665
PGA_scaffold0__352_contigs__length_93459789	75650001	75700000	81	0.00765449532	0.74493
PGA_scaffold0__352_contigs__length_93459789	75700001	75750000	108	-0.00332335826	0.81489
PGA_scaffold0__352_contigs__length_93459789	75750001	75800000	143	-0.00339007769	0.81927
PGA_scaffold0__352_contigs__length_93459789	75800001	75850000	110	-0.01817189931	0.21901
PGA_scaffold0__352_contigs__length_93459789	75850001	75900000	49	0.0091380198	0.90718
PGA_scaffold0__352_contigs__length_93459789	75900001	75950000	106	-0.0099199649	0.45246
PGA_scaffold0__352_contigs__length_93459789	75950001	76000000	181	-0.01309273719	0.37947
PGA_scaffold0__352_contigs__length_93459789	76000001	76050000	132	-0.00177910658	0.62961
PGA_scaffold0__352_contigs__length_93459789	76050001	76100000	189	-0.00517791413	0.48037
PGA_scaffold0__352_contigs__length_93459789	76100001	76150000	150	-0.00778445044	0.37052
PGA_scaffold0__352_contigs__length_93459789	76150001	76200000	92	-0.00655080093	0.51763
PGA_scaffold0__352_contigs__length_93459789	76200001	76250000	201	-0.0077676005	0.34749
PGA_scaffold0__352_contigs__length_93459789	76250001	76300000	65	0.00160563423	0.70679
PGA_scaffold0__352_contigs__length_93459789	76300001	76350000	49	0.00397557543	0.76298
PGA_scaffold0__352_contigs__length_93459789	76350001	76400000	111	0.00684376561	0.76869
PGA_scaffold0__352_contigs__length_93459789	76400001	76450000	106	0.04009160497	0.95612
PGA_scaffold0__352_contigs__length_93459789	76450001	76500000	80	0.0471056308	0.97974
PGA_scaffold0__352_contigs__length_93459789	76500001	76550000	125	0.05256253618	0.97592
PGA_scaffold0__352_contigs__length_93459789	76550001	76600000	199	0.07043085863	0.98751
PGA_scaffold0__352_contigs__length_93459789	76600001	76650000	179	0.06190716033	0.98414
PGA_scaffold0__352_contigs__length_93459789	76650001	76700000	76	0.05635241162	0.98637
PGA_scaffold0__352_contigs__length_93459789	76700001	76750000	121	0.07310331821	0.99886
PGA_scaffold0__352_contigs__length_93459789	76750001	76800000	109	0.01440505426	0.96637
PGA_scaffold0__352_contigs__length_93459789	76800001	76850000	158	0.01049415985	0.91026
PGA_scaffold0__352_contigs__length_93459789	76850001	76900000	89	0.00972926943	0.95451
PGA_scaffold0__352_contigs__length_93459789	76900001	76950000	143	0.03203742644	0.98119
PGA_scaffold0__352_contigs__length_93459789	76950001	77000000	151	-0.01293018831	0.56199
PGA_scaffold0__352_contigs__length_93459789	77000001	77050000	176	-0.00260159051	0.71718
PGA_scaffold0__352_contigs__length_93459789	77050001	77100000	148	0.0515187713	0.98096
PGA_scaffold0__352_contigs__length_93459789	77100001	77150000	171	0.04362701114	0.95888
PGA_scaffold0__352_contigs__length_93459789	77150001	77200000	88	-0.00688092906	0.54215
PGA_scaffold0__352_contigs__length_93459789	77200001	77250000	113	0.06093989191	0.98997
PGA_scaffold0__352_contigs__length_93459789	77250001	77300000	26	0.00755150228	0.74355
PGA_scaffold0__352_contigs__length_93459789	77300001	77350000	34	-1.330159e-05	0.62196
PGA_scaffold0__352_contigs__length_93459789	77350001	77400000	62	0.02075184678	0.93087
PGA_scaffold0__352_contigs__length_93459789	77400001	77450000	78	0.00676555855	0.86119
PGA_scaffold0__352_contigs__length_93459789	77450001	77500000	103	0.01069561751	0.85486
PGA_scaffold0__352_contigs__length_93459789	77500001	77550000	133	0.01595504764	0.87267
PGA_scaffold0__352_contigs__length_93459789	77550001	77600000	138	0.03117276253	0.94167
PGA_scaffold0__352_contigs__length_93459789	77600001	77650000	118	0.00912036659	0.79931
PGA_scaffold0__352_contigs__length_93459789	77650001	77700000	142	0.00525566797	0.69298
PGA_scaffold0__352_contigs__length_93459789	77700001	77750000	182	0.00039039494	0.64047
PGA_scaffold0__352_contigs__length_93459789	77750001	77800000	187	0.0221558551	0.89088
PGA_scaffold0__352_contigs__length_93459789	77800001	77850000	73	0.02589707363	0.90391
PGA_scaffold0__352_contigs__length_93459789	77850001	77900000	147	0.02886973901	0.90353
PGA_scaffold0__352_contigs__length_93459789	77900001	77950000	248	0.01347039229	0.95445
PGA_scaffold0__352_contigs__length_93459789	77950001	78000000	252	0.00049052903	0.85205
PGA_scaffold0__352_contigs__length_93459789	78000001	78050000	89	-0.01755704471	0.23553
PGA_scaffold0__352_contigs__length_93459789	78050001	78100000	122	-0.02157628562	0.01114
PGA_scaffold0__352_contigs__length_93459789	78100001	78150000	116	-0.0036632488	0.76604
PGA_scaffold0__352_contigs__length_93459789	78150001	78200000	178	0.11542220323	0.99964
PGA_scaffold0__352_contigs__length_93459789	78200001	78250000	105	-0.00270273879	0.82508
PGA_scaffold0__352_contigs__length_93459789	78250001	78300000	148	0.01370695213	0.93168
PGA_scaffold0__352_contigs__length_93459789	78300001	78350000	180	0.03787382951	0.959
PGA_scaffold0__352_contigs__length_93459789	78350001	78400000	152	0.01572226373	0.94464
PGA_scaffold0__352_contigs__length_93459789	78400001	78450000	119	0.00978250604	0.87873
PGA_scaffold0__352_contigs__length_93459789	78450001	78500000	182	0.01039637286	0.89394
PGA_scaffold0__352_contigs__length_93459789	78500001	78550000	128	0.01025030462	0.88935
PGA_scaffold0__352_contigs__length_93459789	78550001	78600000	142	-0.01580297639	0.25414
PGA_scaffold0__352_contigs__length_93459789	78600001	78650000	85	0.01668503914	0.88197
PGA_scaffold0__352_contigs__length_93459789	78650001	78700000	112	-0.01191096696	0.37696
PGA_scaffold0__352_contigs__length_93459789	78700001	78750000	72	0.0048019759	0.71965
PGA_scaffold0__352_contigs__length_93459789	78750001	78800000	190	-0.01479863021	0.39686
PGA_scaffold0__352_contigs__length_93459789	78800001	78850000	68	0.00447036862	0.78753
PGA_scaffold0__352_contigs__length_93459789	78850001	78900000	145	0.00906978417	0.85227
PGA_scaffold0__352_contigs__length_93459789	78900001	78950000	103	-0.01516303615	0.38911
PGA_scaffold0__352_contigs__length_93459789	78950001	79000000	237	-0.01070295214	0.54226
PGA_scaffold0__352_contigs__length_93459789	79000001	79050000	206	0.01231344764	0.8914
PGA_scaffold0__352_contigs__length_93459789	79050001	79100000	140	0.03662205203	0.96445
PGA_scaffold0__352_contigs__length_93459789	79100001	79150000	99	0.07422762086	0.99707
PGA_scaffold0__352_contigs__length_93459789	79150001	79200000	279	0.04246338273	0.98358
PGA_scaffold0__352_contigs__length_93459789	79200001	79250000	116	0.03223624582	0.97233
PGA_scaffold0__352_contigs__length_93459789	79250001	79300000	197	0.05725843922	0.98573
PGA_scaffold0__352_contigs__length_93459789	79300001	79350000	139	0.03505458077	0.96012
PGA_scaffold0__352_contigs__length_93459789	79350001	79400000	74	0.02919747442	0.99581
PGA_scaffold0__352_contigs__length_93459789	79400001	79450000	67	0.01405790068	0.98104
PGA_scaffold0__352_contigs__length_93459789	79450001	79500000	168	0.00694930919	0.90055
PGA_scaffold0__352_contigs__length_93459789	79500001	79550000	179	0.05351626271	0.99515
PGA_scaffold0__352_contigs__length_93459789	79550001	79600000	75	0.02773304749	0.98545
PGA_scaffold0__352_contigs__length_93459789	79600001	79650000	80	-0.00780722171	0.73234
PGA_scaffold0__352_contigs__length_93459789	79650001	79700000	149	-0.00080566282	0.86489
PGA_scaffold0__352_contigs__length_93459789	79700001	79750000	150	-0.00365930835	0.84699
PGA_scaffold0__352_contigs__length_93459789	79750001	79800000	150	0.01780633107	0.93409
PGA_scaffold0__352_contigs__length_93459789	79800001	79850000	161	0.06218122728	0.99812
PGA_scaffold0__352_contigs__length_93459789	79850001	79900000	79	0.03336453977	0.98901
PGA_scaffold0__352_contigs__length_93459789	79900001	79950000	37	0.02426979983	0.95941
PGA_scaffold0__352_contigs__length_93459789	79950001	80000000	44	0.03603443201	0.97661
PGA_scaffold0__352_contigs__length_93459789	80000001	80050000	26	0.04924957945	0.9985
PGA_scaffold0__352_contigs__length_93459789	80050001	80100000	18	0.03314571494	0.96987
PGA_scaffold0__352_contigs__length_93459789	80100001	80150000	39	0.02574681292	0.99128
PGA_scaffold0__352_contigs__length_93459789	80150001	80200000	59	0.0108967406	0.88024
PGA_scaffold0__352_contigs__length_93459789	80200001	80250000	100	0.05070600061	0.99678
PGA_scaffold0__352_contigs__length_93459789	80250001	80300000	82	0.01653013589	0.92553
PGA_scaffold0__352_contigs__length_93459789	80300001	80350000	96	0.01233854026	0.91551
PGA_scaffold0__352_contigs__length_93459789	80350001	80400000	130	0.05671855371	0.99355
PGA_scaffold0__352_contigs__length_93459789	80400001	80450000	128	0.03416991082	0.9496
PGA_scaffold0__352_contigs__length_93459789	80450001	80500000	62	0.07410369902	0.98949
PGA_scaffold0__352_contigs__length_93459789	80500001	80550000	133	0.05445406151	0.98688
PGA_scaffold0__352_contigs__length_93459789	80550001	80600000	140	-0.01228935149	0.34505
PGA_scaffold0__352_contigs__length_93459789	80600001	80650000	147	0.02079283535	0.86301
PGA_scaffold0__352_contigs__length_93459789	80650001	80700000	169	0.02132734751	0.8926
PGA_scaffold0__352_contigs__length_93459789	80700001	80750000	155	-0.01036966468	0.40921
PGA_scaffold0__352_contigs__length_93459789	80750001	80800000	107	-0.00256780403	0.65073
PGA_scaffold0__352_contigs__length_93459789	80800001	80850000	57	-0.02426690061	0.01531
PGA_scaffold0__352_contigs__length_93459789	80850001	80900000	50	-0.01511674317	0.24131
PGA_scaffold0__352_contigs__length_93459789	80900001	80950000	93	-0.00302185916	0.59898
PGA_scaffold0__352_contigs__length_93459789	80950001	81000000	132	-0.00887929966	0.49737
PGA_scaffold0__352_contigs__length_93459789	81000001	81050000	153	-0.0070725754	0.49722
PGA_scaffold0__352_contigs__length_93459789	81050001	81100000	66	-0.00423293403	0.56011
PGA_scaffold0__352_contigs__length_93459789	81100001	81150000	33	-0.00125144953	0.65751
PGA_scaffold0__352_contigs__length_93459789	81150001	81200000	117	0.06860549499	0.99926
PGA_scaffold0__352_contigs__length_93459789	81200001	81250000	98	0.05415202439	0.99464
PGA_scaffold0__352_contigs__length_93459789	81250001	81300000	134	0.01832187331	0.92939
PGA_scaffold0__352_contigs__length_93459789	81300001	81350000	178	0.01308729961	0.89348
PGA_scaffold0__352_contigs__length_93459789	81350001	81400000	149	0.0178737154	0.92905
PGA_scaffold0__352_contigs__length_93459789	81400001	81450000	42	0.01582862633	0.93258
PGA_scaffold0__352_contigs__length_93459789	81450001	81500000	132	-0.01832775357	0.12693
PGA_scaffold0__352_contigs__length_93459789	81500001	81550000	87	0.07404881325	0.99447
PGA_scaffold0__352_contigs__length_93459789	81550001	81600000	121	0.07145721665	0.99383
PGA_scaffold0__352_contigs__length_93459789	81600001	81650000	95	0.07160594579	0.99484
PGA_scaffold0__352_contigs__length_93459789	81650001	81700000	201	0.11441362128	0.99924
PGA_scaffold0__352_contigs__length_93459789	81700001	81750000	258	0.13051452734	0.99952
PGA_scaffold0__352_contigs__length_93459789	81750001	81800000	152	0.10936364308	0.99978
PGA_scaffold0__352_contigs__length_93459789	81800001	81850000	164	0.09066594721	0.99996
PGA_scaffold0__352_contigs__length_93459789	81850001	81900000	103	0.09503379586	0.99987
PGA_scaffold0__352_contigs__length_93459789	81900001	81950000	224	-0.00873918913	0.5318
PGA_scaffold0__352_contigs__length_93459789	81950001	82000000	103	0.00879586508	0.90805
PGA_scaffold0__352_contigs__length_93459789	82000001	82050000	83	0.06257650106	0.99687
PGA_scaffold0__352_contigs__length_93459789	82050001	82100000	77	0.00721072821	0.6626
PGA_scaffold0__352_contigs__length_93459789	82100001	82150000	136	-0.00356481637	0.518
PGA_scaffold0__352_contigs__length_93459789	82150001	82200000	197	0.05226876826	0.97263
PGA_scaffold0__352_contigs__length_93459789	82200001	82250000	105	0.04403870786	0.96957
PGA_scaffold0__352_contigs__length_93459789	82250001	82300000	109	-0.01009200908	0.33063
PGA_scaffold0__352_contigs__length_93459789	82300001	82350000	54	-0.00729201776	0.48004
PGA_scaffold0__352_contigs__length_93459789	82350001	82400000	67	0.04999404485	0.99589
PGA_scaffold0__352_contigs__length_93459789	82400001	82450000	196	0.00492707135	0.77984
PGA_scaffold0__352_contigs__length_93459789	82450001	82500000	199	0.05114441042	0.98413
PGA_scaffold0__352_contigs__length_93459789	82500001	82550000	95	-0.00280116432	0.59269
PGA_scaffold0__352_contigs__length_93459789	82550001	82600000	35	-0.00717087604	0.52021
PGA_scaffold0__352_contigs__length_93459789	82600001	82650000	22	0.01408893844	0.90536
PGA_scaffold0__352_contigs__length_93459789	82650001	82700000	57	0.00620548885	0.81161
PGA_scaffold0__352_contigs__length_93459789	82700001	82750000	100	0.02247709238	0.92054
PGA_scaffold0__352_contigs__length_93459789	82750001	82800000	150	0.0122513191	0.84919
PGA_scaffold0__352_contigs__length_93459789	82800001	82850000	30	0.04407601974	0.99202
PGA_scaffold0__352_contigs__length_93459789	82850001	82900000	13	-0.01906974937	0.15943
PGA_scaffold0__352_contigs__length_93459789	82900001	82950000	160	-0.02632379856	0.01131
PGA_scaffold0__352_contigs__length_93459789	82950001	83000000	131	-0.02464371475	0.00516
PGA_scaffold0__352_contigs__length_93459789	83000001	83050000	200	0.01439447967	0.83731
PGA_scaffold0__352_contigs__length_93459789	83050001	83100000	122	0.02468113112	0.87648
PGA_scaffold0__352_contigs__length_93459789	83100001	83150000	110	0.01420651252	0.81468
PGA_scaffold0__352_contigs__length_93459789	83150001	83200000	187	-0.00774534649	0.41098
PGA_scaffold0__352_contigs__length_93459789	83200001	83250000	126	-0.00555843703	0.49478
PGA_scaffold0__352_contigs__length_93459789	83250001	83300000	199	0.01677388262	0.83738
PGA_scaffold0__352_contigs__length_93459789	83300001	83350000	59	0.00906787124	0.78397
PGA_scaffold0__352_contigs__length_93459789	83350001	83400000	138	0.00518682271	0.80796
PGA_scaffold0__352_contigs__length_93459789	83400001	83450000	225	0.00783412296	0.81939
PGA_scaffold0__352_contigs__length_93459789	83450001	83500000	37	0.03510200046	0.98023
PGA_scaffold0__352_contigs__length_93459789	83500001	83550000	166	-0.00371800721	0.60848
PGA_scaffold0__352_contigs__length_93459789	83550001	83600000	127	-0.00862166629	0.42456
PGA_scaffold0__352_contigs__length_93459789	83600001	83650000	147	0.02493550689	0.94515
PGA_scaffold0__352_contigs__length_93459789	83650001	83700000	84	0.00307705624	0.67744
PGA_scaffold0__352_contigs__length_93459789	83700001	83750000	216	0.01437692165	0.83305
PGA_scaffold0__352_contigs__length_93459789	83750001	83800000	113	-0.00339244053	0.56739
PGA_scaffold0__352_contigs__length_93459789	83800001	83850000	11	0.05916539167	0.99479
PGA_scaffold0__352_contigs__length_93459789	83850001	83900000	93	0.03852236887	0.9736
PGA_scaffold0__352_contigs__length_93459789	83900001	83950000	102	0.01104505088	0.81847
PGA_scaffold0__352_contigs__length_93459789	83950001	84000000	143	0.00201764312	0.73097
PGA_scaffold0__352_contigs__length_93459789	84000001	84050000	134	0.01187985901	0.84146
PGA_scaffold0__352_contigs__length_93459789	84050001	84100000	114	0.00232244954	0.6568
PGA_scaffold0__352_contigs__length_93459789	84100001	84150000	166	0.02530894621	0.90798
PGA_scaffold0__352_contigs__length_93459789	84150001	84200000	232	0.08637588672	0.99887
PGA_scaffold0__352_contigs__length_93459789	84200001	84250000	137	0.06901512343	0.98981
PGA_scaffold0__352_contigs__length_93459789	84250001	84300000	37	0.01518513545	0.89873
PGA_scaffold0__352_contigs__length_93459789	84300001	84350000	109	-0.01333838293	0.28698
PGA_scaffold0__352_contigs__length_93459789	84350001	84400000	165	-0.01258262903	0.30223
PGA_scaffold0__352_contigs__length_93459789	84400001	84450000	78	-0.01528335503	0.17975
PGA_scaffold0__352_contigs__length_93459789	84450001	84500000	55	-0.0128711289	0.28721
PGA_scaffold0__352_contigs__length_93459789	84500001	84550000	306	-0.00066881197	0.71731
PGA_scaffold0__352_contigs__length_93459789	84550001	84600000	50	-0.0143133709	0.2925
PGA_scaffold0__352_contigs__length_93459789	84600001	84650000	88	-0.00527192283	0.60866
PGA_scaffold0__352_contigs__length_93459789	84650001	84700000	184	0.00602429803	0.72999
PGA_scaffold0__352_contigs__length_93459789	84700001	84750000	200	0.01227401202	0.80234
PGA_scaffold0__352_contigs__length_93459789	84750001	84800000	53	-0.01186571921	0.33695
PGA_scaffold0__352_contigs__length_93459789	84800001	84850000	53	-0.00898795566	0.53347
PGA_scaffold0__352_contigs__length_93459789	84850001	84900000	116	-0.00999511015	0.42125
PGA_scaffold0__352_contigs__length_93459789	84900001	84950000	116	0.05967351843	0.98347
PGA_scaffold0__352_contigs__length_93459789	84950001	85000000	108	0.0458823312	0.98354
PGA_scaffold0__352_contigs__length_93459789	85000001	85050000	140	0.0893687739	0.99807
PGA_scaffold0__352_contigs__length_93459789	85050001	85100000	99	0.07634356206	0.99679
PGA_scaffold0__352_contigs__length_93459789	85100001	85150000	125	0.03272303866	0.93672
PGA_scaffold0__352_contigs__length_93459789	85150001	85200000	330	0.00874859746	0.7814
PGA_scaffold0__352_contigs__length_93459789	85200001	85250000	91	0.0550324897	0.98161
PGA_scaffold0__352_contigs__length_93459789	85250001	85300000	30	0.00819869316	0.93381
PGA_scaffold0__352_contigs__length_93459789	85300001	85350000	30	0.00621878295	0.89788
PGA_scaffold0__352_contigs__length_93459789	85350001	85400000	111	-0.01617726193	0.43453
PGA_scaffold0__352_contigs__length_93459789	85400001	85450000	37	0.00251678793	0.71186
PGA_scaffold0__352_contigs__length_93459789	85450001	85500000	58	0.00213532706	0.6263
PGA_scaffold0__352_contigs__length_93459789	85500001	85550000	39	-0.00745125905	0.45691
PGA_scaffold0__352_contigs__length_93459789	85550001	85600000	94	-0.01531838259	0.29214
PGA_scaffold0__352_contigs__length_93459789	85600001	85650000	98	-0.02176442826	0.05208
PGA_scaffold0__352_contigs__length_93459789	85650001	85700000	116	-0.01134150468	0.34009
PGA_scaffold0__352_contigs__length_93459789	85700001	85750000	48	0.03328869662	0.93521
PGA_scaffold0__352_contigs__length_93459789	85750001	85800000	40	0.00130231547	0.6385
PGA_scaffold0__352_contigs__length_93459789	85800001	85850000	35	-0.0090123675	0.38987
PGA_scaffold0__352_contigs__length_93459789	85850001	85900000	208	0.02907241566	0.93749
PGA_scaffold0__352_contigs__length_93459789	85900001	85950000	131	0.08642645422	0.99805
PGA_scaffold0__352_contigs__length_93459789	85950001	86000000	135	0.01857601137	0.85589
PGA_scaffold0__352_contigs__length_93459789	86000001	86050000	76	0.01842769849	0.95399
PGA_scaffold0__352_contigs__length_93459789	86050001	86100000	80	0.00358791119	0.75991
PGA_scaffold0__352_contigs__length_93459789	86100001	86150000	130	-0.00677268149	0.52012
PGA_scaffold0__352_contigs__length_93459789	86150001	86200000	120	0.01994401589	0.85231
PGA_scaffold0__352_contigs__length_93459789	86200001	86250000	164	0.02192591666	0.77419
PGA_scaffold0__352_contigs__length_93459789	86250001	86300000	51	0.04296841669	0.97888
PGA_scaffold0__352_contigs__length_93459789	86300001	86350000	62	-0.00363841783	0.55864
PGA_scaffold0__352_contigs__length_93459789	86350001	86400000	89	0.01442919062	0.85162
PGA_scaffold0__352_contigs__length_93459789	86400001	86450000	61	0.00690884134	0.75493
PGA_scaffold0__352_contigs__length_93459789	86450001	86500000	55	0.01105289829	0.83189
PGA_scaffold0__352_contigs__length_93459789	86500001	86550000	48	0.02032725682	0.89303
PGA_scaffold0__352_contigs__length_93459789	86550001	86600000	48	-0.00237079202	0.71441
PGA_scaffold0__352_contigs__length_93459789	86600001	86650000	42	-0.00296205088	0.71773
PGA_scaffold0__352_contigs__length_93459789	86650001	86700000	106	-0.00602603115	0.64717
PGA_scaffold0__352_contigs__length_93459789	86700001	86750000	57	-0.00971743018	0.50411
PGA_scaffold0__352_contigs__length_93459789	86750001	86800000	74	0.00535955143	0.84039
PGA_scaffold0__352_contigs__length_93459789	86800001	86850000	109	0.00390528253	0.81586
PGA_scaffold0__352_contigs__length_93459789	86850001	86900000	167	0.01660925319	0.92646
PGA_scaffold0__352_contigs__length_93459789	86900001	86950000	101	0.01596160311	0.83602
PGA_scaffold0__352_contigs__length_93459789	86950001	87000000	78	0.01666458407	0.87046
PGA_scaffold0__352_contigs__length_93459789	87000001	87050000	108	-0.00334530541	0.60597
PGA_scaffold0__352_contigs__length_93459789	87050001	87100000	206	0.05214048598	0.97943
PGA_scaffold0__352_contigs__length_93459789	87100001	87150000	219	0.00472281126	0.70214
PGA_scaffold0__352_contigs__length_93459789	87150001	87200000	91	0.00657500247	0.75866
PGA_scaffold0__352_contigs__length_93459789	87200001	87250000	28	0.03834864486	0.95597
PGA_scaffold0__352_contigs__length_93459789	87250001	87300000	104	-0.01409792868	0.35177
PGA_scaffold0__352_contigs__length_93459789	87300001	87350000	190	0.00609461145	0.75144
PGA_scaffold0__352_contigs__length_93459789	87350001	87400000	155	0.00730027545	0.76796
PGA_scaffold0__352_contigs__length_93459789	87400001	87450000	38	0.02063704104	0.89317
PGA_scaffold0__352_contigs__length_93459789	87450001	87500000	42	0.04493233812	0.99041
PGA_scaffold0__352_contigs__length_93459789	87500001	87550000	23	0.0421724545	0.98281
PGA_scaffold0__352_contigs__length_93459789	87550001	87600000	54	0.01329397365	0.85305
PGA_scaffold0__352_contigs__length_93459789	87600001	87650000	136	0.0072428608	0.76263
PGA_scaffold0__352_contigs__length_93459789	87650001	87700000	88	0.01184441281	0.81017
PGA_scaffold0__352_contigs__length_93459789	87700001	87750000	119	0.00701493062	0.72597
PGA_scaffold0__352_contigs__length_93459789	87750001	87800000	114	0.0413200301	0.95893
PGA_scaffold0__352_contigs__length_93459789	87800001	87850000	35	-0.02019692762	0.00569
PGA_scaffold0__352_contigs__length_93459789	87850001	87900000	170	-0.01564846171	0.30639
PGA_scaffold0__352_contigs__length_93459789	87900001	87950000	217	-0.00769824242	0.53133
PGA_scaffold0__352_contigs__length_93459789	87950001	88000000	42	0.00095242532	0.78656
PGA_scaffold0__352_contigs__length_93459789	88000001	88050000	49	0.071865011	0.99454
PGA_scaffold0__352_contigs__length_93459789	88050001	88100000	114	0.04732875616	0.99113
PGA_scaffold0__352_contigs__length_93459789	88100001	88150000	69	0.02626446347	0.93732
PGA_scaffold0__352_contigs__length_93459789	88150001	88200000	77	0.04263576619	0.96429
PGA_scaffold0__352_contigs__length_93459789	88200001	88250000	68	-0.01472423643	0.19845
PGA_scaffold0__352_contigs__length_93459789	88250001	88300000	96	0.00352962922	0.81626
PGA_scaffold0__352_contigs__length_93459789	88300001	88350000	155	0.00216820139	0.80798
PGA_scaffold0__352_contigs__length_93459789	88350001	88400000	119	-0.00268198899	0.57645
PGA_scaffold0__352_contigs__length_93459789	88400001	88450000	30	0.00085619679	0.67153
PGA_scaffold0__352_contigs__length_93459789	88450001	88500000	149	0.02506192631	0.91039
PGA_scaffold0__352_contigs__length_93459789	88500001	88550000	114	0.03069776147	0.96311
PGA_scaffold0__352_contigs__length_93459789	88550001	88600000	59	0.00266861367	0.77711
PGA_scaffold0__352_contigs__length_93459789	88600001	88650000	48	-0.00903042509	0.40267
PGA_scaffold0__352_contigs__length_93459789	88650001	88700000	91	0.00662042072	0.77488
PGA_scaffold0__352_contigs__length_93459789	88700001	88750000	74	-0.00625153636	0.65653
PGA_scaffold0__352_contigs__length_93459789	88750001	88800000	111	-0.00292992238	0.67368
PGA_scaffold0__352_contigs__length_93459789	88800001	88850000	86	-0.00086116398	0.71606
PGA_scaffold0__352_contigs__length_93459789	88850001	88900000	138	0.01794722399	0.9189
PGA_scaffold0__352_contigs__length_93459789	88900001	88950000	89	-0.005684443	0.53144
PGA_scaffold0__352_contigs__length_93459789	88950001	89000000	69	0.01149559182	0.83524
PGA_scaffold0__352_contigs__length_93459789	89000001	89050000	102	0.00683829	0.9033
PGA_scaffold0__352_contigs__length_93459789	89050001	89100000	104	-0.00723772775	0.67859
PGA_scaffold0__352_contigs__length_93459789	89100001	89150000	20	0.00546856513	0.71274
PGA_scaffold0__352_contigs__length_93459789	89150001	89200000	48	0.00407697818	0.65274
PGA_scaffold0__352_contigs__length_93459789	89200001	89250000	112	-0.01923319558	0.11033
PGA_scaffold0__352_contigs__length_93459789	89250001	89300000	11	-0.01288778425	0.30048
PGA_scaffold0__352_contigs__length_93459789	89300001	89350000	15	-0.00886255424	0.43776
PGA_scaffold0__352_contigs__length_93459789	89350001	89400000	38	0.00133104377	0.69773
PGA_scaffold0__352_contigs__length_93459789	89400001	89450000	223	0.04678308544	0.98298
PGA_scaffold0__352_contigs__length_93459789	89450001	89500000	180	0.03961902153	0.98259
PGA_scaffold0__352_contigs__length_93459789	89500001	89550000	85	0.00544865006	0.86025
PGA_scaffold0__352_contigs__length_93459789	89550001	89600000	59	0.00437630194	0.89904
PGA_scaffold0__352_contigs__length_93459789	89600001	89650000	45	-0.02252255496	0.09896
PGA_scaffold0__352_contigs__length_93459789	89650001	89700000	44	0.00540435571	0.81738
PGA_scaffold0__352_contigs__length_93459789	89700001	89750000	91	0.00047747995	0.73491
PGA_scaffold0__352_contigs__length_93459789	89750001	89800000	69	0.0088071867	0.81238
PGA_scaffold0__352_contigs__length_93459789	89800001	89850000	135	-0.01364067373	0.10541
PGA_scaffold0__352_contigs__length_93459789	89850001	89900000	128	-0.01300161794	0.28638
PGA_scaffold0__352_contigs__length_93459789	89900001	89950000	127	0.01653588272	0.94098
PGA_scaffold0__352_contigs__length_93459789	89950001	90000000	66	-0.02143022914	0.07988
PGA_scaffold0__352_contigs__length_93459789	90000001	90050000	114	-0.01967817711	0.11517
PGA_scaffold0__352_contigs__length_93459789	90050001	90100000	63	-0.01247478086	0.25875
PGA_scaffold0__352_contigs__length_93459789	90100001	90150000	148	-0.01476336637	0.3531
PGA_scaffold0__352_contigs__length_93459789	90150001	90200000	192	-0.00541428909	0.58825
PGA_scaffold0__352_contigs__length_93459789	90200001	90250000	132	6.389801e-05	0.64163
PGA_scaffold0__352_contigs__length_93459789	90250001	90300000	191	0.03265686691	0.95463
PGA_scaffold0__352_contigs__length_93459789	90300001	90350000	145	0.06295725675	0.99739
PGA_scaffold0__352_contigs__length_93459789	90350001	90400000	125	0.0702850139	0.99529
PGA_scaffold0__352_contigs__length_93459789	90400001	90450000	70	0.07514897064	0.99631
PGA_scaffold0__352_contigs__length_93459789	90450001	90500000	116	0.08010968842	0.99687
PGA_scaffold0__352_contigs__length_93459789	90500001	90550000	103	0.02505990754	0.96206
PGA_scaffold0__352_contigs__length_93459789	90550001	90600000	207	0.07819876525	0.99416
PGA_scaffold0__352_contigs__length_93459789	90600001	90650000	142	0.05400973289	0.97818
PGA_scaffold0__352_contigs__length_93459789	90650001	90700000	170	0.0593996121	0.97845
PGA_scaffold0__352_contigs__length_93459789	90700001	90750000	139	0.05165114814	0.97579
PGA_scaffold0__352_contigs__length_93459789	90750001	90800000	246	0.05237669582	0.97631
PGA_scaffold0__352_contigs__length_93459789	90800001	90850000	94	-0.01277589635	0.35253
PGA_scaffold0__352_contigs__length_93459789	90850001	90900000	160	0.0435595285	0.96345
PGA_scaffold0__352_contigs__length_93459789	90900001	90950000	125	0.03056674978	0.92377
PGA_scaffold0__352_contigs__length_93459789	90950001	91000000	107	0.11931782752	0.99919
PGA_scaffold0__352_contigs__length_93459789	91000001	91050000	82	0.05784496195	0.99956
PGA_scaffold0__352_contigs__length_93459789	91050001	91100000	220	0.0429333945	0.98965
PGA_scaffold0__352_contigs__length_93459789	91100001	91150000	120	0.04597887785	0.97603
PGA_scaffold0__352_contigs__length_93459789	91150001	91200000	58	0.06023767535	0.9929
PGA_scaffold0__352_contigs__length_93459789	91200001	91250000	145	0.05564547744	0.99232
PGA_scaffold0__352_contigs__length_93459789	91250001	91300000	210	0.03491192149	0.92583
PGA_scaffold0__352_contigs__length_93459789	91300001	91350000	90	0.04037795918	0.96452
PGA_scaffold0__352_contigs__length_93459789	91350001	91400000	130	0.08027482454	0.9969
PGA_scaffold0__352_contigs__length_93459789	91400001	91450000	145	0.10146702803	0.99969
PGA_scaffold0__352_contigs__length_93459789	91450001	91500000	160	0.08706203191	0.9991
PGA_scaffold0__352_contigs__length_93459789	91500001	91550000	141	0.0454716059	0.99308
PGA_scaffold0__352_contigs__length_93459789	91550001	91600000	101	-0.00061171731	0.69879
PGA_scaffold0__352_contigs__length_93459789	91600001	91650000	89	-0.01611881853	0.28145
PGA_scaffold0__352_contigs__length_93459789	91650001	91700000	87	0.03090967668	0.97818
PGA_scaffold0__352_contigs__length_93459789	91700001	91750000	61	0.00960991934	0.88878
PGA_scaffold0__352_contigs__length_93459789	91750001	91800000	120	0.00170182786	0.83335
PGA_scaffold0__352_contigs__length_93459789	91800001	91850000	209	0.03451985808	0.99159
PGA_scaffold0__352_contigs__length_93459789	91850001	91900000	109	0.08016300652	0.99856
PGA_scaffold0__352_contigs__length_93459789	91900001	91950000	86	0.07349251542	0.9985
PGA_scaffold0__352_contigs__length_93459789	91950001	92000000	150	0.01187556521	0.82695
PGA_scaffold0__352_contigs__length_93459789	92000001	92050000	208	0.03766790082	0.96069
PGA_scaffold0__352_contigs__length_93459789	92050001	92100000	165	0.04075749082	0.95951
PGA_scaffold0__352_contigs__length_93459789	92100001	92150000	47	-0.00590856026	0.65554
PGA_scaffold0__352_contigs__length_93459789	92150001	92200000	55	-0.01255930396	0.39546
PGA_scaffold0__352_contigs__length_93459789	92250001	92300000	54	0.00554465837	0.69299
PGA_scaffold0__352_contigs__length_93459789	92300001	92350000	29	0.01428726364	0.88231
PGA_scaffold0__352_contigs__length_93459789	92350001	92400000	87	-0.00700265716	0.51192
PGA_scaffold0__352_contigs__length_93459789	92400001	92450000	57	-0.00781573697	0.42935
PGA_scaffold0__352_contigs__length_93459789	92450001	92500000	214	0.01198886285	0.76658
PGA_scaffold0__352_contigs__length_93459789	92500001	92550000	238	0.02417249083	0.89742
PGA_scaffold0__352_contigs__length_93459789	92550001	92600000	117	0.06475897042	0.99436
PGA_scaffold0__352_contigs__length_93459789	92600001	92650000	58	-0.00872282547	0.5337
PGA_scaffold0__352_contigs__length_93459789	92650001	92700000	101	-0.00227914762	0.68618
PGA_scaffold0__352_contigs__length_93459789	92700001	92750000	120	-0.01210611122	0.38999
PGA_scaffold0__352_contigs__length_93459789	92750001	92800000	196	0.02167742214	0.87796
PGA_scaffold0__352_contigs__length_93459789	92800001	92850000	154	0.02578573778	0.91327
PGA_scaffold0__352_contigs__length_93459789	92850001	92900000	18	0.02081596926	0.87687
PGA_scaffold0__352_contigs__length_93459789	92900001	92950000	113	0.02358047251	0.91006
PGA_scaffold0__352_contigs__length_93459789	92950001	93000000	137	-0.00687590574	0.60677
PGA_scaffold0__352_contigs__length_93459789	93000001	93050000	190	-0.00563446236	0.66325
PGA_scaffold0__352_contigs__length_93459789	93050001	93100000	32	-0.00587720487	0.67162
PGA_scaffold0__352_contigs__length_93459789	93100001	93150000	31	-0.00303250843	0.76038
PGA_scaffold0__352_contigs__length_93459789	93150001	93200000	17	-0.00338676038	0.75796
PGA_scaffold0__352_contigs__length_93459789	93200001	93250000	57	0.00738837018	0.76562
PGA_scaffold0__352_contigs__length_93459789	93250001	93300000	28	0.01769915963	0.89113
PGA_scaffold1__210_contigs__length_43329510	1	50000	231	0.067131025534	0.99467
PGA_scaffold1__210_contigs__length_43329510	50001	100000	119	0.009675334679	0.84464
PGA_scaffold1__210_contigs__length_43329510	100001	150000	209	-0.010199415129	0.42247
PGA_scaffold1__210_contigs__length_43329510	150001	200000	122	-0.009598286273	0.40542
PGA_scaffold1__210_contigs__length_43329510	200001	250000	74	0.059940212858	0.98252
PGA_scaffold1__210_contigs__length_43329510	250001	300000	178	0.0744078316	0.9942
PGA_scaffold1__210_contigs__length_43329510	300001	350000	158	0.007192123879	0.78302
PGA_scaffold1__210_contigs__length_43329510	400001	450000	58	0.001225045103	0.71998
PGA_scaffold1__210_contigs__length_43329510	450001	500000	51	-0.00810809563	0.50356
PGA_scaffold1__210_contigs__length_43329510	500001	550000	32	-0.007936109322	0.56015
PGA_scaffold1__210_contigs__length_43329510	550001	600000	193	-0.01252872859	0.32437
PGA_scaffold1__210_contigs__length_43329510	600001	650000	76	0.024955285679	0.91334
PGA_scaffold1__210_contigs__length_43329510	650001	700000	23	-0.020326432113	0.10637
PGA_scaffold1__210_contigs__length_43329510	700001	750000	23	-0.018069287182	0.12904
PGA_scaffold1__210_contigs__length_43329510	750001	800000	26	-0.015267684839	0.30849
PGA_scaffold1__210_contigs__length_43329510	800001	850000	47	-0.009672492931	0.53585
PGA_scaffold1__210_contigs__length_43329510	850001	900000	17	-0.0090021774	0.524
PGA_scaffold1__210_contigs__length_43329510	900001	950000	30	-0.009178592547	0.61128
PGA_scaffold1__210_contigs__length_43329510	950001	1000000	20	-0.016382083929	0.27825
PGA_scaffold1__210_contigs__length_43329510	1000001	1050000	32	-0.004783291297	0.61984
PGA_scaffold1__210_contigs__length_43329510	1050001	1100000	125	-0.004701162536	0.70879
PGA_scaffold1__210_contigs__length_43329510	1100001	1150000	40	0.043086439483	0.98654
PGA_scaffold1__210_contigs__length_43329510	1150001	1200000	31	-0.012618603708	0.34853
PGA_scaffold1__210_contigs__length_43329510	1200001	1250000	59	0.00542253347	0.85416
PGA_scaffold1__210_contigs__length_43329510	1250001	1300000	22	-0.001634667825	0.75778
PGA_scaffold1__210_contigs__length_43329510	1300001	1350000	30	0.054496387935	0.99127
PGA_scaffold1__210_contigs__length_43329510	1350001	1400000	139	-0.005008527791	0.70305
PGA_scaffold1__210_contigs__length_43329510	1400001	1450000	91	0.048925310186	0.991
PGA_scaffold1__210_contigs__length_43329510	1450001	1500000	22	0.037720175434	0.96816
PGA_scaffold1__210_contigs__length_43329510	1500001	1550000	111	0.014321182602	0.91399
PGA_scaffold1__210_contigs__length_43329510	1550001	1600000	56	-0.013584445682	0.39338
PGA_scaffold1__210_contigs__length_43329510	1600001	1650000	139	-0.009133376471	0.44305
PGA_scaffold1__210_contigs__length_43329510	1650001	1700000	197	0.058684658051	0.99068
PGA_scaffold1__210_contigs__length_43329510	1700001	1750000	216	-0.020278068301	0.11252
PGA_scaffold1__210_contigs__length_43329510	1750001	1800000	109	-0.008715191569	0.55853
PGA_scaffold1__210_contigs__length_43329510	1800001	1850000	87	0.015725922392	0.86699
PGA_scaffold1__210_contigs__length_43329510	1850001	1900000	181	0.073262089944	0.99911
PGA_scaffold1__210_contigs__length_43329510	1900001	1950000	105	-0.008435717833	0.67092
PGA_scaffold1__210_contigs__length_43329510	1950001	2000000	267	-0.009613065928	0.47001
PGA_scaffold1__210_contigs__length_43329510	2000001	2050000	241	0.054696172993	0.98676
PGA_scaffold1__210_contigs__length_43329510	2050001	2100000	111	-0.005656665815	0.51918
PGA_scaffold1__210_contigs__length_43329510	2100001	2150000	182	0.038046148922	0.98104
PGA_scaffold1__210_contigs__length_43329510	2150001	2200000	310	0.00876414777	0.82395
PGA_scaffold1__210_contigs__length_43329510	2200001	2250000	128	0.050754603268	0.98983
PGA_scaffold1__210_contigs__length_43329510	2250001	2300000	275	0.063190034962	0.99436
PGA_scaffold1__210_contigs__length_43329510	2300001	2350000	274	-0.014353830324	0.21506
PGA_scaffold1__210_contigs__length_43329510	2350001	2400000	276	0.050784671759	0.96969
PGA_scaffold1__210_contigs__length_43329510	2400001	2450000	153	0.026894005096	0.92533
PGA_scaffold1__210_contigs__length_43329510	2450001	2500000	197	-0.016351095089	0.20875
PGA_scaffold1__210_contigs__length_43329510	2500001	2550000	73	0.011336067005	0.86532
PGA_scaffold1__210_contigs__length_43329510	2550001	2600000	96	-0.00547022256	0.66544
PGA_scaffold1__210_contigs__length_43329510	2600001	2650000	104	-0.01605390766	0.33018
PGA_scaffold1__210_contigs__length_43329510	2650001	2700000	19	0.036685152234	0.96248
PGA_scaffold1__210_contigs__length_43329510	2750001	2800000	35	0.00633628873	0.78359
PGA_scaffold1__210_contigs__length_43329510	2800001	2850000	106	-0.018211068112	0.18073
PGA_scaffold1__210_contigs__length_43329510	2850001	2900000	229	0.063154217827	0.99418
PGA_scaffold1__210_contigs__length_43329510	2900001	2950000	314	0.051492321807	0.99103
PGA_scaffold1__210_contigs__length_43329510	2950001	3000000	290	-0.013906097487	0.26302
PGA_scaffold1__210_contigs__length_43329510	3000001	3050000	118	-0.014234369913	0.22273
PGA_scaffold1__210_contigs__length_43329510	3050001	3100000	341	0.01239106263	0.82756
PGA_scaffold1__210_contigs__length_43329510	3100001	3150000	153	0.004386350816	0.7073
PGA_scaffold1__210_contigs__length_43329510	3150001	3200000	232	-0.004060169454	0.5029
PGA_scaffold1__210_contigs__length_43329510	3200001	3250000	274	0.009398066097	0.86405
PGA_scaffold1__210_contigs__length_43329510	3250001	3300000	101	0.002883387606	0.72008
PGA_scaffold1__210_contigs__length_43329510	3300001	3350000	187	0.036060152075	0.98127
PGA_scaffold1__210_contigs__length_43329510	3350001	3400000	210	0.002838661941	0.7704
PGA_scaffold1__210_contigs__length_43329510	3400001	3450000	291	0.035895514767	0.97969
PGA_scaffold1__210_contigs__length_43329510	3450001	3500000	155	0.003170420336	0.85914
PGA_scaffold1__210_contigs__length_43329510	3500001	3550000	187	-0.001251103667	0.63824
PGA_scaffold1__210_contigs__length_43329510	3550001	3600000	62	-0.011763902544	0.33788
PGA_scaffold1__210_contigs__length_43329510	3600001	3650000	299	-0.001766053223	0.58924
PGA_scaffold1__210_contigs__length_43329510	3650001	3700000	288	-0.00696120502	0.48086
PGA_scaffold1__210_contigs__length_43329510	3700001	3750000	201	0.017419309368	0.90074
PGA_scaffold1__210_contigs__length_43329510	3750001	3800000	134	0.034637291612	0.97439
PGA_scaffold1__210_contigs__length_43329510	3800001	3850000	144	-0.003330548706	0.72794
PGA_scaffold1__210_contigs__length_43329510	3850001	3900000	270	0.011029018692	0.841
PGA_scaffold1__210_contigs__length_43329510	3900001	3950000	174	0.035278114668	0.93371
PGA_scaffold1__210_contigs__length_43329510	3950001	4000000	184	0.02065270252	0.93704
PGA_scaffold1__210_contigs__length_43329510	4000001	4050000	134	-0.017402862558	0.10916
PGA_scaffold1__210_contigs__length_43329510	4050001	4100000	258	-0.011383230018	0.30046
PGA_scaffold1__210_contigs__length_43329510	4100001	4150000	118	-0.011684462157	0.36362
PGA_scaffold1__210_contigs__length_43329510	4150001	4200000	136	0.033369263669	0.94517
PGA_scaffold1__210_contigs__length_43329510	4200001	4250000	80	0.039285198904	0.94591
PGA_scaffold1__210_contigs__length_43329510	4250001	4300000	166	0.039812035167	0.96468
PGA_scaffold1__210_contigs__length_43329510	4300001	4350000	87	-0.009530287662	0.42192
PGA_scaffold1__210_contigs__length_43329510	4350001	4400000	131	-0.003881160097	0.57169
PGA_scaffold1__210_contigs__length_43329510	4400001	4450000	117	0.055533153253	0.98897
PGA_scaffold1__210_contigs__length_43329510	4450001	4500000	154	-0.008516352707	0.41868
PGA_scaffold1__210_contigs__length_43329510	4500001	4550000	201	-0.018153506164	0.14618
PGA_scaffold1__210_contigs__length_43329510	4550001	4600000	132	-0.022283182799	0.01733
PGA_scaffold1__210_contigs__length_43329510	4600001	4650000	151	0.028820225041	0.95198
PGA_scaffold1__210_contigs__length_43329510	4650001	4700000	115	0.004854573977	0.78101
PGA_scaffold1__210_contigs__length_43329510	4700001	4750000	196	0.008799965464	0.8769
PGA_scaffold1__210_contigs__length_43329510	4750001	4800000	137	-0.010626191117	0.49052
PGA_scaffold1__210_contigs__length_43329510	4800001	4850000	188	-0.004085373622	0.61436
PGA_scaffold1__210_contigs__length_43329510	4850001	4900000	212	0.05800877959	0.99807
PGA_scaffold1__210_contigs__length_43329510	4900001	4950000	110	-0.002971241865	0.76328
PGA_scaffold1__210_contigs__length_43329510	4950001	5000000	291	0.063748065478	0.99783
PGA_scaffold1__210_contigs__length_43329510	5000001	5050000	253	0.020211414566	0.88684
PGA_scaffold1__210_contigs__length_43329510	5050001	5100000	333	-0.009002680609	0.51363
PGA_scaffold1__210_contigs__length_43329510	5100001	5150000	248	0.030177836081	0.92237
PGA_scaffold1__210_contigs__length_43329510	5150001	5200000	138	-0.011194661477	0.44605
PGA_scaffold1__210_contigs__length_43329510	5200001	5250000	131	-0.002308832153	0.76679
PGA_scaffold1__210_contigs__length_43329510	5250001	5300000	240	0.010720619298	0.86421
PGA_scaffold1__210_contigs__length_43329510	5300001	5350000	125	0.0404502862	0.96546
PGA_scaffold1__210_contigs__length_43329510	5350001	5400000	183	-0.010474666068	0.36238
PGA_scaffold1__210_contigs__length_43329510	5400001	5450000	230	-0.014037876536	0.25547
PGA_scaffold1__210_contigs__length_43329510	5450001	5500000	217	0.00306460573	0.76245
PGA_scaffold1__210_contigs__length_43329510	5500001	5550000	120	-0.012488093152	0.5362
PGA_scaffold1__210_contigs__length_43329510	5550001	5600000	131	-0.009943885237	0.42054
PGA_scaffold1__210_contigs__length_43329510	5600001	5650000	209	0.004666557001	0.83883
PGA_scaffold1__210_contigs__length_43329510	5650001	5700000	244	-0.006832929606	0.62392
PGA_scaffold1__210_contigs__length_43329510	5700001	5750000	101	-0.010509755791	0.58822
PGA_scaffold1__210_contigs__length_43329510	5750001	5800000	51	-0.006061657428	0.531
PGA_scaffold1__210_contigs__length_43329510	5800001	5850000	51	-0.002144489167	0.65056
PGA_scaffold1__210_contigs__length_43329510	5850001	5900000	134	0.008456610686	0.81333
PGA_scaffold1__210_contigs__length_43329510	6000001	6050000	110	0.004374368685	0.70798
PGA_scaffold1__210_contigs__length_43329510	6050001	6100000	90	0.030804787578	0.93228
PGA_scaffold1__210_contigs__length_43329510	6100001	6150000	58	-0.007352254647	0.5169
PGA_scaffold1__210_contigs__length_43329510	6150001	6200000	63	-0.000864484393	0.614
PGA_scaffold1__210_contigs__length_43329510	6200001	6250000	48	0.083034639644	0.99914
PGA_scaffold1__210_contigs__length_43329510	6250001	6300000	148	0.012484432531	0.85033
PGA_scaffold1__210_contigs__length_43329510	6300001	6350000	96	-0.010525840599	0.40425
PGA_scaffold1__210_contigs__length_43329510	6350001	6400000	150	0.007325792686	0.76471
PGA_scaffold1__210_contigs__length_43329510	6400001	6450000	76	0.05691659119	0.98583
PGA_scaffold1__210_contigs__length_43329510	6450001	6500000	34	0.006901077997	0.76481
PGA_scaffold1__210_contigs__length_43329510	6500001	6550000	24	-0.011167817514	0.43358
PGA_scaffold1__210_contigs__length_43329510	6600001	6650000	156	-0.001088347311	0.67858
PGA_scaffold1__210_contigs__length_43329510	6650001	6700000	105	-0.010501069221	0.49156
PGA_scaffold1__210_contigs__length_43329510	6700001	6750000	22	-0.00108593827	0.64168
PGA_scaffold1__210_contigs__length_43329510	6750001	6800000	75	0.041951608889	0.96186
PGA_scaffold1__210_contigs__length_43329510	6800001	6850000	112	-0.001970896399	0.65649
PGA_scaffold1__210_contigs__length_43329510	6850001	6900000	124	0.002610119353	0.71903
PGA_scaffold1__210_contigs__length_43329510	6900001	6950000	217	0.000610094537	0.71367
PGA_scaffold1__210_contigs__length_43329510	6950001	7000000	141	-0.017584838982	0.13008
PGA_scaffold1__210_contigs__length_43329510	7000001	7050000	99	0.008322492296	0.79391
PGA_scaffold1__210_contigs__length_43329510	7050001	7100000	213	0.0006991478	0.60881
PGA_scaffold1__210_contigs__length_43329510	7100001	7150000	45	-0.01106408511	0.2766
PGA_scaffold1__210_contigs__length_43329510	7150001	7200000	124	0.007335633061	0.77591
PGA_scaffold1__210_contigs__length_43329510	7200001	7250000	152	-0.000536950289	0.64251
PGA_scaffold1__210_contigs__length_43329510	7250001	7300000	129	0.026417224009	0.93175
PGA_scaffold1__210_contigs__length_43329510	7300001	7350000	178	0.053228235268	0.98997
PGA_scaffold1__210_contigs__length_43329510	7350001	7400000	197	0.016794079253	0.89641
PGA_scaffold1__210_contigs__length_43329510	7400001	7450000	186	-0.015755141048	0.18518
PGA_scaffold1__210_contigs__length_43329510	7450001	7500000	165	0.002766790088	0.64805
PGA_scaffold1__210_contigs__length_43329510	7500001	7550000	235	0.000424185046	0.61833
PGA_scaffold1__210_contigs__length_43329510	7550001	7600000	88	0.009836270151	0.74897
PGA_scaffold1__210_contigs__length_43329510	7600001	7650000	132	-0.002309486507	0.69972
PGA_scaffold1__210_contigs__length_43329510	7650001	7700000	218	-0.010822595105	0.36764
PGA_scaffold1__210_contigs__length_43329510	7700001	7750000	245	-0.01592345881	0.14096
[truncated: 32,693 more rows]
