# Supplementary material for: Genomic architecture of adaptive radiation and hybridization in Alpine whitefish
Source: Nat Commun. 2022 Aug 2;13:4479. doi: 10.1038/s41467-022-32181-8 (PMC9345977; doi:10.1038/s41467-022-32181-8)
Supplement: Supplementary file 8 — Source Data [file 41467_2022_32181_MOESM8_ESM.zip › SourceData/MAIN_TEXT_FIGURES/Figure2/All_1659_allsnps_filt.eigenval]

3.81676
3.51027
2.61744
2.41748
2.24424
1.93288
1.7144
1.53974
1.45737
1.41962
1.38732
1.35732
1.34177
1.31367
1.25328
1.2243
1.1835
1.17186
1.15647
1.13471
