# Supplementary material for: Genomic architecture of adaptive radiation and hybridization in Alpine whitefish
Source: Nat Commun. 2022 Aug 2;13:4479. doi: 10.1038/s41467-022-32181-8 (PMC9345977; doi:10.1038/s41467-022-32181-8)
Supplement: Supplementary file 8 — Source Data [file 41467_2022_32181_MOESM8_ESM.zip › SourceData/MAIN_TEXT_FIGURES/Figure2/chrom_names.txt]

PGA_scaffold0__352_contigs__length_93459789
PGA_scaffold1__210_contigs__length_43329510
PGA_scaffold2__176_contigs__length_42764345
PGA_scaffold3__454_contigs__length_92224161
PGA_scaffold4__243_contigs__length_45591172
PGA_scaffold5__223_contigs__length_43692974
PGA_scaffold6__535_contigs__length_65391737
PGA_scaffold7__351_contigs__length_68138733
PGA_scaffold8__181_contigs__length_65193448
PGA_scaffold9__196_contigs__length_60468309
PGA_scaffold10__182_contigs__length_63177489
PGA_scaffold11__203_contigs__length_63881516
PGA_scaffold12__167_contigs__length_57740044
PGA_scaffold13__147_contigs__length_47256133
PGA_scaffold14__173_contigs__length_55641933
PGA_scaffold15__168_contigs__length_54025139
PGA_scaffold16__334_contigs__length_54216998
PGA_scaffold17__183_contigs__length_51949489
PGA_scaffold18__164_contigs__length_59907985
PGA_scaffold19__147_contigs__length_54335267
PGA_scaffold20__181_contigs__length_52945597
PGA_scaffold21__417_contigs__length_56862223
PGA_scaffold22__199_contigs__length_52020451
PGA_scaffold23__167_contigs__length_50329371
PGA_scaffold24__152_contigs__length_51033154
PGA_scaffold25__179_contigs__length_50922480
PGA_scaffold26__192_contigs__length_48683376
PGA_scaffold27__289_contigs__length_46671285
PGA_scaffold28__172_contigs__length_48977775
PGA_scaffold29__157_contigs__length_48675208
PGA_scaffold30__165_contigs__length_48446552
PGA_scaffold31__196_contigs__length_44616205
PGA_scaffold32__183_contigs__length_44662967
PGA_scaffold33__143_contigs__length_40727438
PGA_scaffold34__308_contigs__length_42609905
PGA_scaffold35__141_contigs__length_42009912
PGA_scaffold36__136_contigs__length_43663377
PGA_scaffold37__332_contigs__length_36774138
PGA_scaffold38__206_contigs__length_33962415
PGA_scaffold39__3_contigs__length_1094305
