# Supplementary material for: Genomic architecture of adaptive radiation and hybridization in Alpine whitefish
Source: Nat Commun. 2022 Aug 2;13:4479. doi: 10.1038/s41467-022-32181-8 (PMC9345977; doi:10.1038/s41467-022-32181-8)
Supplement: Supplementary file 8 — Source Data [file 41467_2022_32181_MOESM8_ESM.zip › SourceData/MAIN_TEXT_FIGURES/Figure2/All_1659_allsnps_filt.eigenvec]

010 010 -0.0815902 0.0124898 0.0350234 0.228563 0.0766412 -0.0273056 0.0176435 0.0737561 -0.0519728 -0.142499 0.141121 -0.00823654 -0.0622491 -0.0147542 0.0288396 0.190117 0.385713 -0.61652 0.136999 -0.285682
0100 0100 0.0408119 -0.130132 0.112961 -0.0831865 0.0510939 -0.131004 -0.0937108 0.127255 -0.0424623 -0.0266452 -0.053143 -0.036296 -0.0538931 -0.0175178 -0.0243664 -0.00737768 -0.0131527 -0.00307297 -0.00352446 -0.0133067
0101 0101 0.0621612 -0.144697 0.108201 -0.102063 0.0515801 -0.145379 -0.119459 0.133594 -0.0230063 -0.0231907 -0.0394647 -0.0745494 0.0274691 -0.0792694 -0.0118718 -0.00751567 0.00160781 0.0181292 -0.0281996 -0.00996899
0102 0102 0.0288281 -0.13029 0.120342 -0.101402 0.0439291 -0.11879 -0.114245 0.127238 -0.0412511 -0.00747007 -0.0364496 -0.0493114 0.0154981 -0.0238473 0.0121942 -0.000140542 0.0283267 -0.031788 0.00498953 -0.0245818
0103 0103 0.148343 -0.0579307 -0.0730336 0.0337218 -0.144323 -0.0299038 0.0386322 -0.221192 -0.108221 -0.185553 0.0207371 0.0336193 -0.098602 -0.0279144 -0.044463 -0.00645616 0.0760352 0.054867 -0.013314 -0.0755133
0104 0104 0.124892 -0.0506177 -0.0679211 0.0322393 -0.143941 -0.0274363 0.0335048 -0.192717 -0.120843 -0.129823 -0.00277603 0.0155805 -0.0955696 -0.00365419 -0.0454747 0.0068222 0.034282 -0.00826669 -0.0491322 -0.0250773
0106 0106 0.152258 -0.0548088 -0.0661322 0.0312398 -0.126222 -0.0195025 0.042742 -0.189447 -0.0962615 -0.161031 -0.00720818 0.0196364 -0.100221 -0.0258868 -0.0427499 -0.011243 0.053195 0.0280183 -0.0177783 -0.0585619
0107 0107 0.0100596 -0.0830762 -0.0859054 -0.00279512 -0.164724 -0.000853476 -0.0148832 0.0167523 0.0440593 -0.0197238 -0.0278311 -0.0271977 -0.00709312 0.0665655 0.0378977 0.0542708 -0.0577426 -0.0626629 -0.0356686 0.0071483
0108 0108 0.0102094 -0.0692185 -0.115339 0.0155246 -0.147687 0.000935808 0.0159732 0.0128244 0.0467717 0.0145283 -0.00724358 -0.0581809 0.0374296 0.100618 0.0608903 0.00132162 -0.0369422 -0.0129163 -0.00117488 0.149051
0109 0109 -0.0252626 -0.0674041 -0.139063 -0.0152368 -0.102104 0.0186161 -0.0060193 0.0692404 0.148891 0.0208297 -0.0074377 -0.0848153 0.0116822 0.19248 0.0473952 0.0554266 -0.0637491 -0.06552 0.0670783 -0.0947082
0110 0110 0.146159 -0.139614 -0.117538 0.0223398 -0.183756 -0.0625214 -0.0296431 -0.212417 -0.0646702 -0.0936543 0.0260207 0.0136152 -0.0303129 0.00120662 0.0280283 -0.0354541 -0.0084084 0.00454008 0.00740348 0.043446
0111 0111 0.139144 -0.133365 -0.105399 0.0193972 -0.165135 -0.0629796 -0.0320451 -0.183016 -0.0711996 -0.0894517 0.0134492 0.0237911 -0.0397037 -0.0206082 0.0390616 -0.0112122 -0.010251 0.00436944 0.0118952 0.0277125
0113 0113 0.147985 -0.130369 -0.100481 0.02922 -0.170122 -0.0538549 -0.0324845 -0.183385 -0.0782773 -0.0846401 0.0236946 0.0301796 -0.0317355 -0.0211154 0.0236356 -0.00733072 0.00406477 -0.00857255 0.0100924 0.0215203
0114 0114 -0.109902 -0.0102971 -0.0376999 0.0940169 -0.23686 0.0765069 -0.0103349 0.190572 0.0083086 0.152955 -0.0668367 0.0529194 0.0563397 -0.0976593 -0.0264397 0.00103724 0.00835676 0.00704036 -0.012545 -0.039276
0118 0118 -0.127304 -0.0107354 -0.0313242 0.0920464 -0.283949 0.110241 -0.0445202 0.233892 0.0273112 0.2234 -0.0540867 0.0266067 0.0065535 -0.130199 -0.0094825 -0.0360332 0.0442024 0.0188642 -0.0224564 -0.0327009
0119 0119 -0.115859 -0.0183952 -0.0460044 0.0824047 -0.281763 0.0852049 -0.0169791 0.240164 0.038673 0.195655 -0.0676601 0.0407189 0.0488898 -0.121911 -0.0410103 -0.014371 0.0265958 0.0104557 -0.0108618 -0.0309873
012 012 -0.0813165 0.0623194 -0.130045 -0.0906382 0.0763755 -0.0375003 -0.011203 0.00444266 0.130036 -0.00795622 -6.46441e-05 0.0249423 -0.0141475 -0.0284452 0.20927 -0.0727177 0.680876 0.0871993 -0.385794 0.386327
0121 0121 -0.066733 -0.0514428 -0.17325 -0.0890623 0.0745656 -0.0179501 0.0227956 0.0361649 0.169912 -0.0638272 -0.00156681 -0.0898635 0.00339889 0.166242 0.0346031 0.0394201 -0.0694586 -0.0374646 0.0206078 0.0156791
0122 0122 -0.0776534 -0.0408263 -0.164212 -0.0941764 0.0608499 -0.000771076 0.00410505 0.0447188 0.202505 -0.0423958 0.0452662 -0.122961 0.00979283 0.275029 0.108364 0.0735629 -0.063623 -0.139959 -0.0480462 0.0716319
0123 0123 -0.0753523 -0.048605 -0.166654 -0.0965705 0.0674125 -0.00225086 0.0341543 0.056502 0.15588 -0.0660646 0.0251804 -0.124344 0.00392117 0.265126 0.0419617 0.0514131 -0.12062 0.00421645 0.12625 -0.0327205
0123458 0123458 -0.0988081 -0.0310034 -0.171093 -0.0850934 0.0913844 0.012463 0.0231174 -0.00977951 0.0127164 -0.0425673 0.00372153 0.0162353 0.00349779 -0.049407 -0.0666306 -0.0109619 0.0475831 0.106736 0.0244574 -0.0169004
0123470 0123470 -0.0915528 -0.0365198 -0.169611 -0.106615 0.0697717 -0.0221958 0.0104969 0.0265 0.0795138 -0.0337977 -0.00493984 -0.0110584 0.0137694 0.0306508 -0.0545828 0.0250799 0.122358 0.107331 0.0331515 -0.0558489
0126 0126 -0.112532 -0.0325113 -0.151893 -0.0843434 0.10602 0.0409575 0.0452398 -0.0125371 -0.0327447 -0.00800216 -0.00752864 -0.00683958 0.00867775 -0.0677324 0.0112337 -0.017301 0.0593107 0.174112 0.0669338 -0.0585251
0127 0127 -0.13164 -0.0146955 -0.176721 -0.113452 0.173396 0.0804498 0.0359437 -0.0562778 0.013657 -0.0482603 -0.0858105 0.15688 -0.195011 -0.505339 0.622245 0.206088 -0.259119 -0.0586705 0.102719 -0.0129159
0128 0128 -0.135057 -0.0351644 -0.246072 -0.148511 0.180947 0.11873 0.122534 -0.0102346 -0.786019 0.280427 -0.0246811 -0.0961304 0.178068 0.204058 0.000991483 0.0604583 0.0110491 -0.0555554 -0.0194593 0.0204201
0129 0129 -0.0380338 0.105736 -0.0749756 -0.100804 0.0500059 -0.0418768 -0.0078783 -0.0359417 0.018295 -0.0129247 0.0730355 0.0822594 -0.0245802 -0.0714719 -0.114654 -0.077597 -0.0563296 0.195527 -0.176583 -0.503799
013 013 -0.0824041 0.0460444 -0.140758 -0.104909 0.0555751 -0.0401312 -0.0290688 0.000741546 0.0777575 -0.0310561 0.0688334 0.0852525 -0.0346356 -0.0604406 -0.199188 -0.0391054 0.133708 0.172235 -0.0827084 -0.390076
0131 0131 -0.0618243 -0.0449526 -0.153414 -0.0875031 0.0760333 0.0111964 0.00332835 0.0446645 0.207709 -0.0553539 0.0110017 -0.0959664 -0.027117 0.24947 -0.0342183 0.0410141 -0.0864136 -0.0494614 0.0482079 -0.0507501
0132 0132 -0.128241 -0.0399268 -0.204451 -0.10057 0.175362 0.0618794 0.0302582 -0.0150124 0.0590657 -0.100341 -0.0101684 0.142191 -0.079973 -0.33188 -0.566576 -0.254306 -0.145522 -0.33699 0.098783 0.36466
0134 0134 0.103041 0.124178 0.0374741 -0.00751972 0.00501482 0.021117 0.133569 0.0590294 -0.00397783 -0.0276851 -0.178854 -0.0648509 -0.0882797 0.0184105 -0.0403044 -0.00558559 0.0166636 -0.00499804 0.00910517 -0.0070371
0136 0136 0.000845785 0.231023 0.0434636 -0.0377982 -0.0534566 -0.100053 -0.0291748 -0.0158368 -0.021766 0.00519384 -0.03887 -0.0212199 -0.0103086 0.010736 0.00469703 0.0199958 -0.0245861 -0.0124724 0.0218526 0.0328133
0137 0137 -0.0426793 0.243483 0.0449035 -0.042843 -0.0678869 -0.122399 -0.0966435 -0.0391914 -0.0189194 0.0188534 0.051039 0.00814457 0.0316522 0.00263669 0.0143806 0.00477305 -0.057567 -0.021885 0.0214132 0.0332643
014 014 -0.0867617 0.0105173 -0.157268 -0.0929129 0.0937576 -0.00685464 0.00870624 -0.00321978 0.0156428 -0.0352653 0.0112119 0.0269129 -0.0448414 -0.10296 -0.0740121 -0.0598659 0.0441731 0.164417 0.0093065 -0.0590602
016 016 -0.0331013 0.216567 0.0208546 -0.0495302 -0.0567535 -0.12486 -0.0911947 -0.0345734 -0.00965045 0.0248928 0.0471664 0.0098151 0.0346143 0.00899566 0.0140632 0.0311682 -0.0374697 -0.0195081 0.0242724 0.0408489
017 017 -0.036152 0.201831 0.00353484 -0.039837 -0.0304487 -0.119688 -0.0720372 -0.0499553 -0.000111664 0.0151992 0.0355295 0.00636672 0.0107155 0.000310858 -0.00306568 -0.00741927 0.033404 -0.00509382 0.0513324 -0.007127
019 019 -0.0416266 0.228196 0.0215594 -0.0656329 -0.045167 -0.138706 -0.113158 -0.0625423 -0.0257187 0.0295579 0.0541519 0.0185098 0.0383973 0.00152392 0.00903517 0.0177967 -0.0150418 -0.00568055 0.0483454 0.0754096
02 02 -0.0295036 -0.0262389 0.0189611 0.215142 0.135874 -0.0537425 -0.00818316 -0.0971683 0.0456517 0.113548 -0.0540821 -0.0377597 -0.0218429 -0.041149 0.00135281 0.00352736 -0.108662 -0.0359594 -0.389737 -0.130197
021 021 0.172446 0.0416751 0.0206181 -0.00397669 0.055003 0.112152 0.0826796 0.076451 0.0494304 0.0525186 0.127238 0.0463516 0.0761206 -0.00699716 0.0274235 0.00577046 -0.00442372 0.000705914 -0.0526202 0.0138836
022 022 0.123162 0.0866603 0.0244089 0.00571446 0.0253936 0.0184644 0.138543 0.0599444 0.0223874 -0.0245916 -0.0987137 -0.0363452 -0.0364953 0.0239403 -0.0165891 -0.0116002 -0.0175549 -0.0036269 0.00479095 -0.0128875
023 023 0.139655 0.066879 0.0269636 0.0143826 0.0214503 0.0494046 0.109772 0.0395961 0.0161037 0.0066579 -0.0251839 -0.00493711 0.00109589 -0.00492683 -0.00658231 0.00415023 -0.00609133 0.0156904 0.00358072 0.0157703
026 026 0.0572847 0.0613891 0.0411535 0.0606984 0.0889076 0.427429 -0.439921 -0.0927624 0.00399796 -0.0501987 -0.139997 -0.0546018 -0.0495189 0.074263 -0.052189 0.0529591 -0.00263459 0.0188145 0.0287291 0.0120148
027 027 0.0622556 0.0508436 0.029622 0.0259801 0.0764443 0.317896 -0.316744 -0.059855 -0.0133813 -0.0382172 -0.0773389 -0.0502551 -0.0297414 0.0259912 0.0196638 -0.00848296 0.0357146 0.0203067 0.00923092 -0.00220529
029 029 0.0542037 0.0481001 0.0231242 0.0548243 0.0806778 0.360161 -0.369393 -0.0517951 -0.00919933 -0.0364322 -0.0642326 -0.0142228 -0.0237021 0.0318349 -0.0128195 -0.0271244 0.0220987 0.00174627 -0.0256391 -0.0256333
03 03 -0.0452036 -0.034985 0.00481644 0.242652 0.144578 -0.0739983 0.00378969 -0.0728142 0.00315198 0.0923645 -0.060816 -0.0151704 0.00702857 0.11554 0.304271 -0.807515 -0.0246294 0.00447805 0.17501 -0.0489896
032 032 0.211409 0.00147233 -0.00811612 0.00273843 0.0634861 0.0824869 0.0675055 0.0497833 0.0339128 0.0578084 0.244807 0.064205 0.110147 -0.0242496 0.0116511 0.00628953 -0.018093 0.0252384 0.0079051 0.0253617
033 033 0.215576 -0.00119847 -0.000609525 0.00757704 0.078634 0.0934866 0.0622581 0.0468469 0.0295752 0.0627175 0.254327 0.0944976 0.106382 -0.0170057 0.0335835 0.0133815 -0.0126098 0.00505957 -0.00342558 0.0237037
034 034 0.201224 -0.00291398 -0.00763699 -0.0118241 0.0627113 0.0865108 0.0430882 0.0522146 0.043276 0.0691455 0.233463 0.0722313 0.0972154 -0.0364711 0.0286472 -0.0178816 -0.000388079 0.00187087 0.0100449 0.00719946
038 038 0.122293 0.10605 0.0358172 -0.00446244 0.0186876 0.0419739 0.16949 0.0665651 -0.00456031 -0.0225769 -0.189657 -0.0623265 -0.0777761 0.00967493 -0.0255575 0.0084888 0.0264733 0.0143905 0.00344653 0.0120767
039 039 0.103837 0.110574 0.0345822 -0.00550133 0.00199863 0.0311871 0.148137 0.0761371 -0.00191255 -0.0219654 -0.147147 -0.0474406 -0.0734897 -0.00548887 -0.0195371 0.0154437 0.0160489 0.00409854 0.0229973 -0.00104404
040 040 0.124577 0.107392 0.0340001 0.00240275 0.0304985 0.0349916 0.157253 0.0559613 0.0121776 -0.0256978 -0.178573 -0.0762736 -0.0880462 0.00586111 -0.00801917 -0.00689225 -0.0084406 0.00200804 -0.0126296 -0.0267528
041 041 0.0238042 -0.0653484 0.00310496 0.208852 0.142542 -0.122793 -0.00981828 -0.155211 0.0774181 0.155352 -0.099895 0.019128 0.0366007 -0.00278782 -0.0308632 0.178011 0.0860688 -0.0272259 0.0185797 0.0103167
043 043 0.0396969 -0.0893293 -0.00641373 0.206882 0.157008 -0.144579 -0.000427662 -0.227414 0.155699 0.329391 -0.116428 0.0457234 0.0886368 -0.0127293 -0.126371 0.236866 0.0704753 0.232061 0.39498 0.108459
044 044 0.0382958 -0.0810111 -0.0196999 0.186783 0.13952 -0.103833 -0.000693596 -0.156537 0.0814153 0.189517 -0.107313 -0.00858209 0.0621081 -0.0035382 -0.0607975 0.0827766 0.055635 0.0690374 0.0658596 -0.0186482
047 047 -0.0387452 -0.0753021 0.0173384 -0.0324341 -0.0993901 0.00923814 0.0342046 0.00526154 0.0215409 -0.0230187 -0.00282425 -0.00224881 -0.032478 0.0394329 -0.013554 0.00352718 -0.0143138 -0.0107406 -0.000263115 -0.0249233
048 048 0.0207572 -0.0890086 -0.111762 0.0287036 -0.177752 -0.00524454 -0.0421647 -0.0351067 -0.00357419 -0.034052 0.0293889 -0.018646 0.0198382 0.033778 0.0411973 -0.00449695 -0.047786 -0.0493064 0.0201883 0.0410194
05 05 -0.0311546 -0.032358 0.00602745 0.192556 0.124289 -0.0973426 0.0181536 -0.103379 0.018087 0.157857 -0.0522875 0.0196538 0.0209832 -0.0280206 -0.0159542 -0.0166668 -0.0291132 -0.298539 -0.142655 -0.121473
050 050 -0.0649127 -0.0475612 -0.0549363 0.0637477 -0.194911 0.0480862 -0.00948443 0.123513 0.00751888 0.0970398 -0.0332505 0.0250232 0.0523201 -0.0839095 -0.0159999 0.00261125 -0.00478544 0.0236229 0.0676013 -0.0455475
051 051 0.128636 0.11705 0.0348506 -0.0199839 0.019157 0.0508289 0.184025 0.0732047 -0.0212713 0.00394067 -0.235343 -0.0616611 -0.123535 0.0253173 -0.0067212 -0.0195934 -0.0170701 0.00494665 -0.000769952 0.00619925
053 053 0.111399 0.111004 0.0368631 -0.00676514 0.0188295 0.0408327 0.164427 0.0611793 0.00846282 -0.0103208 -0.175146 -0.0522546 -0.0700299 0.00396268 -0.0266498 -0.00454838 0.0099348 -0.014675 -0.0157741 0.0208385
055 055 0.131126 0.100105 0.0322056 -0.00326777 0.0266331 0.0391496 0.173837 0.0776798 -0.0077306 -0.0200941 -0.200323 -0.0699824 -0.101952 -0.0134698 -0.015702 0.0061309 0.0117696 -0.0123857 0.00332191 -0.00391456
056 056 -0.0279489 0.243804 0.0360475 -0.0532548 -0.0550154 -0.140752 -0.110197 -0.0512311 -0.0314458 0.0212247 0.0741749 0.00398848 0.0441819 0.0184905 0.0233504 0.0158958 -0.0486955 -0.0393999 0.0639085 0.073068
058 058 0.00809886 0.212894 0.0423018 -0.0407223 -0.0343648 -0.0742506 -0.0443778 -0.0252492 -0.0197042 0.0170114 -0.0235728 -0.00512504 0.00517811 0.0182507 0.0229786 0.0068167 -0.049159 -0.0275691 0.0142539 0.0550457
059 059 -0.040082 0.171744 -0.0241892 -0.0722452 -0.0123132 -0.105335 -0.0654283 -0.0391511 -0.00866158 0.00200997 0.0490653 0.0264742 0.0316576 -0.0146826 -0.0335783 -0.0301385 0.0258158 0.0166496 0.0308749 -0.0353705
06 06 -0.12742 -0.00568926 0.0347442 0.262745 0.051604 -0.0188204 0.0363437 0.163689 -0.145264 -0.25432 0.111301 -0.0147256 -0.0596869 0.00262622 -0.0292413 0.178737 -0.0284885 0.299579 0.0706615 0.212376
061 061 0.189494 0.0377928 0.0125019 0.00282086 0.0555771 0.125026 0.0713173 0.0838632 0.0267739 0.0921398 0.335628 0.127438 0.141594 -0.0262994 0.0354619 -0.0424627 -0.0343712 -0.0338968 0.0253376 0.0214943
063 063 0.162397 0.026032 0.00326991 -0.00109153 0.0318428 0.0705428 0.0555779 0.0580117 0.0328016 0.0143523 0.134063 0.0388254 0.054813 -0.0122405 0.0116076 -0.00973656 -0.0116958 -0.00680321 -0.00930954 -0.00928305
064 064 0.175413 0.0178675 0.00321943 0.0021645 0.0472252 0.0676323 0.0644819 0.0542029 0.0381742 0.0366456 0.17814 0.0504587 0.083467 -0.0239584 0.00868565 0.0205622 -0.0164925 0.0318373 0.0206374 0.0204588
066 066 -0.0658453 -0.0403273 -0.035494 0.0684045 -0.121223 0.033543 -0.0313292 0.0716938 -0.00479354 0.15126 -0.0580037 0.0476132 0.0130429 -0.0695969 -0.0185126 0.0266575 0.00393487 0.00264049 -0.0284433 -0.0249682
068 068 -0.0223689 -0.0498562 -0.0488465 0.0505236 -0.139378 0.00692274 -0.0113566 0.0252396 0.00290945 0.0835402 -0.0230586 0.0216958 0.0218119 -0.0243323 0.0183668 -0.024056 0.05435 0.0469948 0.00187139 0.0384712
07 07 -0.0675705 0.00557052 0.011039 0.216496 0.126745 -0.0960973 -0.0212941 -0.0316517 0.0137599 0.0308921 0.0258306 0.0342912 -0.0152772 0.0611998 -0.056825 0.0882339 -0.346676 0.0157052 -0.55515 0.131726
070 070 0.00682866 -0.0751788 -0.112692 0.0400942 -0.219016 -0.00758645 -0.00635349 -0.00657664 0.0129133 0.0166778 -0.00573224 0.0344553 0.00552599 0.0765862 0.00722281 -0.0381236 -0.109601 -0.0981907 -0.0986712 0.0949027
071 071 -0.140443 0.0127103 0.0402272 0.242217 0.0440492 -0.0143831 0.0112209 0.118447 -0.0748066 -0.196422 0.114663 -0.0111975 -0.0389184 0.0111937 -0.0171881 0.0469223 0.00725447 0.0583378 0.0649381 0.0446901
072 072 -0.135857 0.0259388 0.0437099 0.265422 0.0460512 -0.0258924 0.0300126 0.13839 -0.0780923 -0.233528 0.111176 -0.0246218 -0.0271244 0.0365794 -0.00439599 -0.0264013 -0.0731741 0.142049 0.0349533 0.0200629
074 074 -0.139112 0.0238303 0.0465641 0.264401 0.0335845 -0.012754 0.0235717 0.125765 -0.0970806 -0.223353 0.0995208 -0.0180496 -0.0417566 0.0109562 0.0105171 -0.0484925 0.0171766 0.090651 0.0811169 -0.00925427
076 076 -0.140221 -0.0379136 0.182971 -0.0714236 -0.0408183 0.119282 0.120258 -0.100434 0.00771504 -0.0442845 -0.00176582 -0.014715 0.146856 -0.0235991 0.00942384 0.0072666 -0.0567017 -0.0385353 -0.028057 0.0350867
078 078 -0.142829 -0.0494587 0.194709 -0.0764047 -0.0326297 0.0979314 0.109634 -0.15052 0.0159766 -0.0478626 0.016331 -0.0495692 0.128857 -0.0391468 -0.0464707 -0.0118648 0.00136796 -0.00949039 -0.00717697 -0.0259579
079 079 -0.132899 -0.0450021 0.170093 -0.0625944 -0.039074 0.0758869 0.083941 -0.122275 0.0224821 -0.0176461 -0.00346041 -0.0674267 0.0644677 -0.0288957 -0.0106455 0.0182715 0.0252594 0.00864449 -0.00548937 -0.00990746
081 081 0.103392 -0.171184 0.101073 -0.103943 0.0693456 -0.144726 -0.150091 0.138556 -0.0661808 -0.0391352 -0.0381616 -0.0641094 0.0458812 -0.0714934 0.00545892 0.0135997 -0.0301677 0.0203393 -0.0287236 -0.00229888
082 082 0.108535 -0.164972 0.0853774 -0.10209 0.0532349 -0.150219 -0.133572 0.11296 -0.0462236 -0.0185246 -0.0281569 -0.0704222 0.0496093 -0.0743117 -0.00348342 -0.0141628 -0.00288626 -0.004106 -0.0237595 0.00387368
083 083 0.104574 -0.168073 0.106692 -0.107242 0.0645992 -0.155616 -0.140914 0.133557 -0.0562883 -0.0298231 -0.0621862 -0.0693567 0.0585839 -0.0909377 0.00929581 -0.00574359 0.00847208 -0.0113312 -0.0137884 0.0141148
086 086 -0.130875 -0.0604674 0.20072 -0.0788334 -0.0372383 0.094234 0.126071 -0.168919 0.0572656 -0.071584 -0.0242408 -0.0379632 0.178656 -0.0389836 -0.00479906 0.0207477 0.0119903 0.020789 -0.023227 -0.029682
087 087 -0.13128 -0.0487386 0.186459 -0.0621597 -0.032745 0.10088 0.121942 -0.165096 0.0508673 -0.0725965 -0.0158201 -0.0485739 0.171146 -0.0465599 0.0261106 0.0227785 -0.00394823 -0.00719379 -0.00853103 0.00615583
090 090 -0.130069 -0.0407981 0.175908 -0.0693192 -0.0273332 0.0872045 0.100425 -0.136654 0.0537899 -0.0438868 0.0100455 -0.0653859 0.181154 -0.0269356 0.0364875 -0.0187754 0.00668316 0.00510078 -0.0269927 0.0309617
093 093 -0.0402845 0.284858 0.0482348 -0.0600018 -0.0780369 -0.162424 -0.134875 -0.0682088 -0.0450938 0.0302143 0.0541511 0.00528537 0.0290874 0.0150951 0.045621 0.00711275 -0.0599864 -0.0756442 0.0578183 0.0232668
094 094 -0.109456 -0.0695377 0.169403 -0.0773147 -0.0216865 0.0288612 0.0472171 -0.0410917 0.0343593 0.0122628 0.0137316 0.0657323 0.028802 0.0584239 -0.0221051 -0.0568561 0.0185179 0.0215135 0.054707 0.00537967
095 095 -0.110195 -0.0629392 0.169641 -0.0722308 -0.0277545 0.0621784 0.0762129 -0.069847 0.00936396 -0.0485237 0.0261545 -0.076182 0.0766651 0.0135751 0.0241757 -0.0339259 0.00435925 -0.0128566 -0.00862714 -0.0238136
096 096 -0.11665 -0.107814 0.237812 -0.120749 -0.0297019 0.0645667 0.0428765 -0.0931128 -0.0196042 0.358418 0.36262 -0.17415 -0.732269 0.0612865 -0.0416253 -0.00514577 0.0128467 0.0393921 0.0208306 0.0609722
097 097 0.0556928 -0.150983 0.112626 -0.0949551 0.0635847 -0.135901 -0.114215 0.122101 -0.0280488 -0.00282854 -0.025305 -0.0751259 0.000526681 -0.0218112 -0.00313556 -0.0373429 0.00216406 0.000203506 0.0287525 0.0112061
098 098 0.0435331 -0.13717 0.114716 -0.0907176 0.0441702 -0.109394 -0.0950704 0.112909 -0.0323403 -0.0225131 -0.0176156 -0.0364773 0.0154446 -0.0306593 0.017045 -0.00636144 0.00169064 -0.0254692 0.0168485 -0.018629
099 099 -0.0681584 -0.101189 0.190049 -0.115679 0.0346613 -0.00651925 0.00587378 0.0606163 -0.0455099 -0.0353472 -0.175791 0.829046 -0.13261 0.366819 0.0300524 0.0401788 0.00883349 -0.0175415 0.0146382 0.0135028
0999 0999 -0.0438626 0.184522 0.00377007 -0.0514442 -0.0336342 -0.100296 -0.0862995 -0.0330544 -0.00782423 0.0125231 0.0270636 0.00141144 0.0186705 0.0124614 -0.0134364 0.00290503 -0.0418044 -0.00501621 0.0330953 0.0329125
