# Supplementary material for: Genomic architecture of adaptive radiation and hybridization in Alpine whitefish
Source: Nat Commun. 2022 Aug 2;13:4479. doi: 10.1038/s41467-022-32181-8 (PMC9345977; doi:10.1038/s41467-022-32181-8)
Supplement: Supplementary file 8 — Source Data [file 41467_2022_32181_MOESM8_ESM.zip › SourceData/MAIN_TEXT_FIGURES/Figure2/emmax_GR_SNP_pvalue_output_not0.05.txt]

PGA_scaffold0__352_contigs__length_93459789	100048	0.03875824204
PGA_scaffold0__352_contigs__length_93459789	100543	0.04180247643
PGA_scaffold0__352_contigs__length_93459789	100590	0.03875824204
PGA_scaffold0__352_contigs__length_93459789	100591	0.03875824204
PGA_scaffold0__352_contigs__length_93459789	115263	0.03875824204
PGA_scaffold0__352_contigs__length_93459789	115551	0.03875824204
PGA_scaffold0__352_contigs__length_93459789	115608	0.03875824204
PGA_scaffold0__352_contigs__length_93459789	116011	0.03875824204
PGA_scaffold0__352_contigs__length_93459789	118206	0.03875824204
PGA_scaffold0__352_contigs__length_93459789	118854	0.01827551358
PGA_scaffold0__352_contigs__length_93459789	119066	0.02309287385
PGA_scaffold0__352_contigs__length_93459789	119283	0.03951037018
PGA_scaffold0__352_contigs__length_93459789	119801	0.04487368866
PGA_scaffold0__352_contigs__length_93459789	120334	0.03549709294
PGA_scaffold0__352_contigs__length_93459789	120335	0.03549709294
PGA_scaffold0__352_contigs__length_93459789	155170	0.04472237968
PGA_scaffold0__352_contigs__length_93459789	176837	0.04581840752
PGA_scaffold0__352_contigs__length_93459789	183175	0.04738445039
PGA_scaffold0__352_contigs__length_93459789	320898	0.03783496765
PGA_scaffold0__352_contigs__length_93459789	454778	0.04110055316
PGA_scaffold0__352_contigs__length_93459789	471986	0.04046178038
PGA_scaffold0__352_contigs__length_93459789	475822	0.04110055316
PGA_scaffold0__352_contigs__length_93459789	497286	0.04110055316
PGA_scaffold0__352_contigs__length_93459789	526604	0.01950377072
PGA_scaffold0__352_contigs__length_93459789	528553	0.01950377072
PGA_scaffold0__352_contigs__length_93459789	528661	0.01950377072
PGA_scaffold0__352_contigs__length_93459789	548115	0.04110055316
PGA_scaffold0__352_contigs__length_93459789	551120	0.03841813267
PGA_scaffold0__352_contigs__length_93459789	606489	0.03508811414
PGA_scaffold0__352_contigs__length_93459789	625235	0.034867483
PGA_scaffold0__352_contigs__length_93459789	625441	0.01950377072
PGA_scaffold0__352_contigs__length_93459789	687801	0.03521422889
PGA_scaffold0__352_contigs__length_93459789	766412	0.02259379869
PGA_scaffold0__352_contigs__length_93459789	774363	0.02477010358
PGA_scaffold0__352_contigs__length_93459789	776902	0.03146072634
PGA_scaffold0__352_contigs__length_93459789	843532	0.03521422889
PGA_scaffold0__352_contigs__length_93459789	853978	0.01950377072
PGA_scaffold0__352_contigs__length_93459789	857510	0.01950377072
PGA_scaffold0__352_contigs__length_93459789	859584	0.01950377072
PGA_scaffold0__352_contigs__length_93459789	883703	0.01950377072
PGA_scaffold0__352_contigs__length_93459789	890225	0.01950377072
PGA_scaffold0__352_contigs__length_93459789	907328	0.01950377072
PGA_scaffold0__352_contigs__length_93459789	1001591	0.02947107654
PGA_scaffold0__352_contigs__length_93459789	1020870	0.02183313161
PGA_scaffold0__352_contigs__length_93459789	1020886	0.02183313161
PGA_scaffold0__352_contigs__length_93459789	1036082	0.02947107654
PGA_scaffold0__352_contigs__length_93459789	1066634	0.03840752559
PGA_scaffold0__352_contigs__length_93459789	1066636	0.03840752559
PGA_scaffold0__352_contigs__length_93459789	1066942	0.01665306753
PGA_scaffold0__352_contigs__length_93459789	1066974	0.01665306753
PGA_scaffold0__352_contigs__length_93459789	1066998	0.01343267262
PGA_scaffold0__352_contigs__length_93459789	1083837	0.01950147872
PGA_scaffold0__352_contigs__length_93459789	1092640	0.01950147872
PGA_scaffold0__352_contigs__length_93459789	1092736	0.01950147872
PGA_scaffold0__352_contigs__length_93459789	1092738	0.01950147872
PGA_scaffold0__352_contigs__length_93459789	1093033	0.01950147872
PGA_scaffold0__352_contigs__length_93459789	1094512	0.01950147872
PGA_scaffold0__352_contigs__length_93459789	1096448	0.02226111219
PGA_scaffold0__352_contigs__length_93459789	1098354	0.01950147872
PGA_scaffold0__352_contigs__length_93459789	1102230	0.01475881197
PGA_scaffold0__352_contigs__length_93459789	1102501	0.005874120983
PGA_scaffold0__352_contigs__length_93459789	1102567	0.0197287523
PGA_scaffold0__352_contigs__length_93459789	1102724	0.005874120983
PGA_scaffold0__352_contigs__length_93459789	1102739	0.005874120983
PGA_scaffold0__352_contigs__length_93459789	1102889	0.00892066386
PGA_scaffold0__352_contigs__length_93459789	1104133	0.005407020288
PGA_scaffold0__352_contigs__length_93459789	1104148	0.00404973755
PGA_scaffold0__352_contigs__length_93459789	1104165	0.0005864573118
PGA_scaffold0__352_contigs__length_93459789	1104284	0.00504943989
PGA_scaffold0__352_contigs__length_93459789	1104639	0.005946182767
PGA_scaffold0__352_contigs__length_93459789	1104765	0.007303419771
PGA_scaffold0__352_contigs__length_93459789	1104771	0.005946182767
PGA_scaffold0__352_contigs__length_93459789	1104776	0.005946182767
PGA_scaffold0__352_contigs__length_93459789	1104843	0.01300726928
PGA_scaffold0__352_contigs__length_93459789	1104850	0.01938198793
PGA_scaffold0__352_contigs__length_93459789	1104894	0.01300726928
PGA_scaffold0__352_contigs__length_93459789	1104917	0.01300726928
PGA_scaffold0__352_contigs__length_93459789	1105043	0.004497440399
PGA_scaffold0__352_contigs__length_93459789	1106461	0.007454940962
PGA_scaffold0__352_contigs__length_93459789	1106485	0.01024695785
PGA_scaffold0__352_contigs__length_93459789	1106643	0.005946182767
PGA_scaffold0__352_contigs__length_93459789	1106864	0.005946182767
PGA_scaffold0__352_contigs__length_93459789	1107252	0.005946182767
PGA_scaffold0__352_contigs__length_93459789	1107324	0.005946182767
PGA_scaffold0__352_contigs__length_93459789	1108678	0.005946182767
PGA_scaffold0__352_contigs__length_93459789	1109217	0.005946182767
PGA_scaffold0__352_contigs__length_93459789	1109221	0.005946182767
PGA_scaffold0__352_contigs__length_93459789	1109242	0.005946182767
PGA_scaffold0__352_contigs__length_93459789	1109297	0.005946182767
PGA_scaffold0__352_contigs__length_93459789	1126036	0.005224627965
PGA_scaffold0__352_contigs__length_93459789	1126364	0.005224627965
PGA_scaffold0__352_contigs__length_93459789	1126491	0.04424426448
PGA_scaffold0__352_contigs__length_93459789	1132151	0.01544876759
PGA_scaffold0__352_contigs__length_93459789	1173734	0.03964089864
PGA_scaffold0__352_contigs__length_93459789	1180721	0.0468576367
PGA_scaffold0__352_contigs__length_93459789	1235118	0.02697774111
PGA_scaffold0__352_contigs__length_93459789	1253054	0.03557308127
PGA_scaffold0__352_contigs__length_93459789	1253111	0.03368851141
PGA_scaffold0__352_contigs__length_93459789	1318051	0.02989504719
PGA_scaffold0__352_contigs__length_93459789	1323902	0.03848463948
PGA_scaffold0__352_contigs__length_93459789	1334893	0.018538198
PGA_scaffold0__352_contigs__length_93459789	1335349	0.01911704713
PGA_scaffold0__352_contigs__length_93459789	1335461	0.01362321168
PGA_scaffold0__352_contigs__length_93459789	1336453	0.03206836938
PGA_scaffold0__352_contigs__length_93459789	1336482	0.02241729058
PGA_scaffold0__352_contigs__length_93459789	1336655	0.03644562337
PGA_scaffold0__352_contigs__length_93459789	1336691	0.02559759587
PGA_scaffold0__352_contigs__length_93459789	1336696	0.02559759587
PGA_scaffold0__352_contigs__length_93459789	1336724	0.01126897122
PGA_scaffold0__352_contigs__length_93459789	1336733	0.02796112439
PGA_scaffold0__352_contigs__length_93459789	1336862	0.01287088209
PGA_scaffold0__352_contigs__length_93459789	1399586	0.03157251401
PGA_scaffold0__352_contigs__length_93459789	1399607	0.02450056782
PGA_scaffold0__352_contigs__length_93459789	1399667	0.01242681292
PGA_scaffold0__352_contigs__length_93459789	1403512	0.01310915234
PGA_scaffold0__352_contigs__length_93459789	1413306	0.03521640638
PGA_scaffold0__352_contigs__length_93459789	1413582	0.0002718808934
PGA_scaffold0__352_contigs__length_93459789	1419332	0.02860514729
PGA_scaffold0__352_contigs__length_93459789	1419591	0.03129255948
PGA_scaffold0__352_contigs__length_93459789	1420180	0.0005864573118
PGA_scaffold0__352_contigs__length_93459789	1425979	0.0002844758541
PGA_scaffold0__352_contigs__length_93459789	1429374	0.0005864573118
PGA_scaffold0__352_contigs__length_93459789	1430061	0.0005864573118
PGA_scaffold0__352_contigs__length_93459789	1430194	0.0002844758541
PGA_scaffold0__352_contigs__length_93459789	1434960	0.0005864573118
PGA_scaffold0__352_contigs__length_93459789	1435238	0.0005864573118
PGA_scaffold0__352_contigs__length_93459789	1435820	0.01232520272
PGA_scaffold0__352_contigs__length_93459789	1439362	0.008624260049
PGA_scaffold0__352_contigs__length_93459789	1441722	0.0005864573118
PGA_scaffold0__352_contigs__length_93459789	1443639	0.004124973879
PGA_scaffold0__352_contigs__length_93459789	1444567	0.01049708444
PGA_scaffold0__352_contigs__length_93459789	1444935	0.005751217624
PGA_scaffold0__352_contigs__length_93459789	1445160	0.01049708444
PGA_scaffold0__352_contigs__length_93459789	1445237	0.01049708444
PGA_scaffold0__352_contigs__length_93459789	1445879	0.005751217624
PGA_scaffold0__352_contigs__length_93459789	1446507	0.01049708444
PGA_scaffold0__352_contigs__length_93459789	1446511	0.01049708444
PGA_scaffold0__352_contigs__length_93459789	1451780	0.004124973879
PGA_scaffold0__352_contigs__length_93459789	1451782	0.004124973879
PGA_scaffold0__352_contigs__length_93459789	1455256	0.001821991272
PGA_scaffold0__352_contigs__length_93459789	1456486	0.004124973879
PGA_scaffold0__352_contigs__length_93459789	1459922	0.001821991272
PGA_scaffold0__352_contigs__length_93459789	1461114	0.0043844403
PGA_scaffold0__352_contigs__length_93459789	1462020	0.00333581726
PGA_scaffold0__352_contigs__length_93459789	1465129	0.004124973879
PGA_scaffold0__352_contigs__length_93459789	1465946	0.0005864573118
PGA_scaffold0__352_contigs__length_93459789	1466447	0.0005864573118
PGA_scaffold0__352_contigs__length_93459789	1472508	0.01179618796
PGA_scaffold0__352_contigs__length_93459789	1472527	0.01179618796
PGA_scaffold0__352_contigs__length_93459789	1472537	0.0005864573118
PGA_scaffold0__352_contigs__length_93459789	1472581	0.01607229079
PGA_scaffold0__352_contigs__length_93459789	1472603	0.03526324925
PGA_scaffold0__352_contigs__length_93459789	1472619	0.004846728192
PGA_scaffold0__352_contigs__length_93459789	1472622	0.004846728192
PGA_scaffold0__352_contigs__length_93459789	1472797	0.003861684753
PGA_scaffold0__352_contigs__length_93459789	1472820	0.0005864573118
PGA_scaffold0__352_contigs__length_93459789	1473078	6.369186475e-05
PGA_scaffold0__352_contigs__length_93459789	1473555	0.0005864573118
PGA_scaffold0__352_contigs__length_93459789	1473610	0.0005864573118
PGA_scaffold0__352_contigs__length_93459789	1475528	0.0005864573118
PGA_scaffold0__352_contigs__length_93459789	1475563	0.01179618796
PGA_scaffold0__352_contigs__length_93459789	1475573	0.0005864573118
PGA_scaffold0__352_contigs__length_93459789	1475629	0.0005864573118
PGA_scaffold0__352_contigs__length_93459789	1475844	0.01179618796
PGA_scaffold0__352_contigs__length_93459789	1475892	0.003897357494
PGA_scaffold0__352_contigs__length_93459789	1478569	0.01633908965
PGA_scaffold0__352_contigs__length_93459789	1478596	0.01544779696
PGA_scaffold0__352_contigs__length_93459789	1478917	0.0005864573118
PGA_scaffold0__352_contigs__length_93459789	1479109	0.01179618796
PGA_scaffold0__352_contigs__length_93459789	1479110	0.01179618796
PGA_scaffold0__352_contigs__length_93459789	1482512	0.03974593564
PGA_scaffold0__352_contigs__length_93459789	1482548	0.01179618796
PGA_scaffold0__352_contigs__length_93459789	1482569	0.03974593564
PGA_scaffold0__352_contigs__length_93459789	1482580	0.01179618796
PGA_scaffold0__352_contigs__length_93459789	1482717	0.01179618796
PGA_scaffold0__352_contigs__length_93459789	1482718	0.03974593564
PGA_scaffold0__352_contigs__length_93459789	1484138	0.0005864573118
PGA_scaffold0__352_contigs__length_93459789	1484238	0.0002844758541
PGA_scaffold0__352_contigs__length_93459789	1484246	0.0002844758541
PGA_scaffold0__352_contigs__length_93459789	1485428	0.0231083694
PGA_scaffold0__352_contigs__length_93459789	1485823	0.0005864573118
PGA_scaffold0__352_contigs__length_93459789	1486108	0.02688367584
PGA_scaffold0__352_contigs__length_93459789	1487863	0.0005864573118
PGA_scaffold0__352_contigs__length_93459789	1560047	0.04256780776
PGA_scaffold0__352_contigs__length_93459789	1563888	0.04827855214
PGA_scaffold0__352_contigs__length_93459789	1563904	0.04827855214
PGA_scaffold0__352_contigs__length_93459789	1569122	0.03918610794
PGA_scaffold0__352_contigs__length_93459789	1569131	0.03918610794
PGA_scaffold0__352_contigs__length_93459789	1584924	0.04048472123
PGA_scaffold0__352_contigs__length_93459789	1590844	0.04526345443
PGA_scaffold0__352_contigs__length_93459789	1591538	0.01979021597
PGA_scaffold0__352_contigs__length_93459789	1622939	0.03330923513
PGA_scaffold0__352_contigs__length_93459789	1624761	0.04964855877
PGA_scaffold0__352_contigs__length_93459789	1624974	0.04627473781
PGA_scaffold0__352_contigs__length_93459789	1626340	0.01509277253
PGA_scaffold0__352_contigs__length_93459789	1677251	0.03005096662
PGA_scaffold0__352_contigs__length_93459789	1690805	0.0005864573118
PGA_scaffold0__352_contigs__length_93459789	1698272	0.02939791771
PGA_scaffold0__352_contigs__length_93459789	1700402	0.02939791771
PGA_scaffold0__352_contigs__length_93459789	1709712	0.02699742868
PGA_scaffold0__352_contigs__length_93459789	1710160	0.0211266269
PGA_scaffold0__352_contigs__length_93459789	1711619	0.02699742868
PGA_scaffold0__352_contigs__length_93459789	1711791	0.03147249719
PGA_scaffold0__352_contigs__length_93459789	1711820	0.03772614899
PGA_scaffold0__352_contigs__length_93459789	1713395	0.03147249719
PGA_scaffold0__352_contigs__length_93459789	1713475	0.0002844758541
PGA_scaffold0__352_contigs__length_93459789	1713623	0.03423068212
PGA_scaffold0__352_contigs__length_93459789	1713632	0.0258799275
PGA_scaffold0__352_contigs__length_93459789	1713799	0.03497757229
PGA_scaffold0__352_contigs__length_93459789	1713999	0.01640670201
PGA_scaffold0__352_contigs__length_93459789	1714179	0.01640670201
PGA_scaffold0__352_contigs__length_93459789	1714207	0.01535972885
PGA_scaffold0__352_contigs__length_93459789	1714213	0.01535972885
PGA_scaffold0__352_contigs__length_93459789	1714219	0.01535972885
PGA_scaffold0__352_contigs__length_93459789	1714220	0.01535972885
PGA_scaffold0__352_contigs__length_93459789	1714262	0.01535972885
PGA_scaffold0__352_contigs__length_93459789	1714307	0.01535972885
PGA_scaffold0__352_contigs__length_93459789	1714360	0.01535972885
PGA_scaffold0__352_contigs__length_93459789	1714437	0.01535972885
PGA_scaffold0__352_contigs__length_93459789	1714472	0.03497757229
PGA_scaffold0__352_contigs__length_93459789	1714498	0.03497757229
PGA_scaffold0__352_contigs__length_93459789	1714578	0.01640670201
PGA_scaffold0__352_contigs__length_93459789	1714592	0.01640670201
PGA_scaffold0__352_contigs__length_93459789	1714716	0.01640670201
PGA_scaffold0__352_contigs__length_93459789	1714880	0.01535972885
PGA_scaffold0__352_contigs__length_93459789	1719652	0.008418732124
PGA_scaffold0__352_contigs__length_93459789	1730205	0.004214271731
PGA_scaffold0__352_contigs__length_93459789	1730207	6.369186475e-05
PGA_scaffold0__352_contigs__length_93459789	1730222	6.369186475e-05
PGA_scaffold0__352_contigs__length_93459789	1730419	0.03147249719
PGA_scaffold0__352_contigs__length_93459789	1730440	0.0005864573118
PGA_scaffold0__352_contigs__length_93459789	1730444	0.0005864573118
PGA_scaffold0__352_contigs__length_93459789	1730704	0.0005864573118
PGA_scaffold0__352_contigs__length_93459789	1730712	0.0005864573118
PGA_scaffold0__352_contigs__length_93459789	1730715	0.03202001745
PGA_scaffold0__352_contigs__length_93459789	1730716	0.03202001745
PGA_scaffold0__352_contigs__length_93459789	1730763	0.003861684753
PGA_scaffold0__352_contigs__length_93459789	1730767	0.02699742868
PGA_scaffold0__352_contigs__length_93459789	1730799	0.02699742868
PGA_scaffold0__352_contigs__length_93459789	1730818	0.0005864573118
PGA_scaffold0__352_contigs__length_93459789	1732589	0.04269557542
PGA_scaffold0__352_contigs__length_93459789	1732631	0.0005864573118
PGA_scaffold0__352_contigs__length_93459789	1734002	0.0005864573118
PGA_scaffold0__352_contigs__length_93459789	1734230	6.369186475e-05
PGA_scaffold0__352_contigs__length_93459789	1734811	0.03147249719
PGA_scaffold0__352_contigs__length_93459789	1734928	0.03147249719
PGA_scaffold0__352_contigs__length_93459789	1736101	0.0231302316
PGA_scaffold0__352_contigs__length_93459789	1736125	0.004652739331
PGA_scaffold0__352_contigs__length_93459789	1736129	0.004652739331
PGA_scaffold0__352_contigs__length_93459789	1736137	0.03536543209
PGA_scaffold0__352_contigs__length_93459789	1736169	0.0005864573118
PGA_scaffold0__352_contigs__length_93459789	1736244	0.0005864573118
PGA_scaffold0__352_contigs__length_93459789	1736280	0.01239546619
PGA_scaffold0__352_contigs__length_93459789	1736328	0.01695239938
PGA_scaffold0__352_contigs__length_93459789	1736504	0.002256450143
PGA_scaffold0__352_contigs__length_93459789	1736513	0.006860154408
PGA_scaffold0__352_contigs__length_93459789	1736534	0.0001202705963
PGA_scaffold0__352_contigs__length_93459789	1736549	0.0002844758541
PGA_scaffold0__352_contigs__length_93459789	1736568	0.0002844758541
PGA_scaffold0__352_contigs__length_93459789	1736589	0.00331395212
PGA_scaffold0__352_contigs__length_93459789	1736747	0.0174871615
PGA_scaffold0__352_contigs__length_93459789	1737386	0.0005864573118
PGA_scaffold0__352_contigs__length_93459789	1738607	0.0005864573118
PGA_scaffold0__352_contigs__length_93459789	1738672	0.0005864573118
PGA_scaffold0__352_contigs__length_93459789	1738699	0.03147249719
PGA_scaffold0__352_contigs__length_93459789	1738703	0.0005864573118
PGA_scaffold0__352_contigs__length_93459789	1772155	0.01670597997
PGA_scaffold0__352_contigs__length_93459789	1773137	0.00853944945
PGA_scaffold0__352_contigs__length_93459789	1773394	0.0114006513
PGA_scaffold0__352_contigs__length_93459789	1775136	0.01565053225
PGA_scaffold0__352_contigs__length_93459789	1775244	0.007193072665
PGA_scaffold0__352_contigs__length_93459789	1775278	0.007193072665
PGA_scaffold0__352_contigs__length_93459789	1775301	0.009447660967
PGA_scaffold0__352_contigs__length_93459789	1793761	0.04984591002
PGA_scaffold0__352_contigs__length_93459789	1795040	0.01255667836
PGA_scaffold0__352_contigs__length_93459789	1795496	0.01022740359
PGA_scaffold0__352_contigs__length_93459789	1795675	0.02348155195
PGA_scaffold0__352_contigs__length_93459789	1795680	0.02810592249
PGA_scaffold0__352_contigs__length_93459789	1795842	0.01255667836
PGA_scaffold0__352_contigs__length_93459789	1796111	0.02495313592
PGA_scaffold0__352_contigs__length_93459789	1796203	0.0229438822
PGA_scaffold0__352_contigs__length_93459789	1799043	0.01762018555
PGA_scaffold0__352_contigs__length_93459789	1799585	0.009957832742
PGA_scaffold0__352_contigs__length_93459789	1800338	0.01762018555
PGA_scaffold0__352_contigs__length_93459789	1835866	0.01144082067
PGA_scaffold0__352_contigs__length_93459789	1835931	0.03197790103
PGA_scaffold0__352_contigs__length_93459789	1836029	0.03308306555
PGA_scaffold0__352_contigs__length_93459789	1836064	0.02614169375
PGA_scaffold0__352_contigs__length_93459789	1836336	0.04967181901
PGA_scaffold0__352_contigs__length_93459789	1837245	0.02441190794
PGA_scaffold0__352_contigs__length_93459789	1841470	0.02317701904
PGA_scaffold0__352_contigs__length_93459789	1844108	0.04693997446
PGA_scaffold0__352_contigs__length_93459789	1852232	0.009627916575
PGA_scaffold0__352_contigs__length_93459789	1852262	0.02799669641
PGA_scaffold0__352_contigs__length_93459789	1855185	0.0235973127
PGA_scaffold0__352_contigs__length_93459789	1855263	0.0235973127
PGA_scaffold0__352_contigs__length_93459789	1855600	0.0235973127
PGA_scaffold0__352_contigs__length_93459789	1858223	0.02523999941
PGA_scaffold0__352_contigs__length_93459789	1858481	0.0235973127
PGA_scaffold0__352_contigs__length_93459789	1859077	0.04192649055
PGA_scaffold0__352_contigs__length_93459789	1885086	0.0161567233
PGA_scaffold0__352_contigs__length_93459789	1885100	0.01998911465
PGA_scaffold0__352_contigs__length_93459789	1885105	0.0161567233
PGA_scaffold0__352_contigs__length_93459789	1923915	0.04195371255
PGA_scaffold0__352_contigs__length_93459789	1950592	0.002138398015
PGA_scaffold0__352_contigs__length_93459789	1963143	0.007758569117
PGA_scaffold0__352_contigs__length_93459789	1967729	0.01379694161
PGA_scaffold0__352_contigs__length_93459789	1970974	0.008669488672
PGA_scaffold0__352_contigs__length_93459789	1975310	0.04993633831
PGA_scaffold0__352_contigs__length_93459789	2010969	0.01516931493
PGA_scaffold0__352_contigs__length_93459789	2013541	0.008319626368
PGA_scaffold0__352_contigs__length_93459789	2014249	0.02591420441
PGA_scaffold0__352_contigs__length_93459789	2014253	0.02591420441
PGA_scaffold0__352_contigs__length_93459789	2014403	0.0399561194
PGA_scaffold0__352_contigs__length_93459789	2048494	0.003839994218
PGA_scaffold0__352_contigs__length_93459789	2050301	0.007558565656
PGA_scaffold0__352_contigs__length_93459789	2055552	0.03846268095
PGA_scaffold0__352_contigs__length_93459789	2072574	0.01506017487
PGA_scaffold0__352_contigs__length_93459789	2073095	0.04848353025
PGA_scaffold0__352_contigs__length_93459789	2073096	0.04848353025
PGA_scaffold0__352_contigs__length_93459789	2073152	0.04848353025
PGA_scaffold0__352_contigs__length_93459789	2074311	0.002261915032
PGA_scaffold0__352_contigs__length_93459789	2075342	0.04998170735
PGA_scaffold0__352_contigs__length_93459789	2076904	0.01168952586
PGA_scaffold0__352_contigs__length_93459789	2076905	0.01168952586
PGA_scaffold0__352_contigs__length_93459789	2094149	0.046213632
PGA_scaffold0__352_contigs__length_93459789	2094207	0.04902567844
PGA_scaffold0__352_contigs__length_93459789	2094877	0.0452589057
PGA_scaffold0__352_contigs__length_93459789	2094884	0.03988865157
PGA_scaffold0__352_contigs__length_93459789	2100779	0.0254736907
PGA_scaffold0__352_contigs__length_93459789	2101351	0.0452589057
PGA_scaffold0__352_contigs__length_93459789	2107461	0.03678195319
PGA_scaffold0__352_contigs__length_93459789	2107477	0.01469643205
PGA_scaffold0__352_contigs__length_93459789	2107493	0.02040601902
PGA_scaffold0__352_contigs__length_93459789	2107918	0.04673925074
PGA_scaffold0__352_contigs__length_93459789	2107923	0.03988865157
PGA_scaffold0__352_contigs__length_93459789	2108150	0.002256450143
PGA_scaffold0__352_contigs__length_93459789	2108163	0.03529494732
PGA_scaffold0__352_contigs__length_93459789	2108884	0.04809445367
PGA_scaffold0__352_contigs__length_93459789	2109250	0.04673925074
PGA_scaffold0__352_contigs__length_93459789	2111090	0.04673925074
PGA_scaffold0__352_contigs__length_93459789	2111405	0.03067695425
PGA_scaffold0__352_contigs__length_93459789	2111746	0.04065100995
PGA_scaffold0__352_contigs__length_93459789	2111917	0.0452589057
PGA_scaffold0__352_contigs__length_93459789	2112255	0.0452589057
PGA_scaffold0__352_contigs__length_93459789	2112302	0.03872892314
PGA_scaffold0__352_contigs__length_93459789	2121389	0.04673925074
PGA_scaffold0__352_contigs__length_93459789	2121573	0.03604283576
PGA_scaffold0__352_contigs__length_93459789	2121718	0.02298240378
PGA_scaffold0__352_contigs__length_93459789	2121732	0.02298240378
PGA_scaffold0__352_contigs__length_93459789	2121978	0.03944472962
PGA_scaffold0__352_contigs__length_93459789	2122986	0.03944472962
PGA_scaffold0__352_contigs__length_93459789	2123217	0.0254736907
PGA_scaffold0__352_contigs__length_93459789	2123258	0.03827877147
PGA_scaffold0__352_contigs__length_93459789	2123676	0.0452589057
PGA_scaffold0__352_contigs__length_93459789	2123682	0.04512157296
PGA_scaffold0__352_contigs__length_93459789	2123698	0.04512157296
PGA_scaffold0__352_contigs__length_93459789	2129977	0.04847197002
PGA_scaffold0__352_contigs__length_93459789	2132037	0.03944472962
PGA_scaffold0__352_contigs__length_93459789	2132136	0.04210027584
PGA_scaffold0__352_contigs__length_93459789	2132158	0.04666590042
PGA_scaffold0__352_contigs__length_93459789	2132210	0.04979866565
PGA_scaffold0__352_contigs__length_93459789	2132257	0.04403117583
PGA_scaffold0__352_contigs__length_93459789	2132321	0.03944472962
PGA_scaffold0__352_contigs__length_93459789	2138351	0.02068358691
PGA_scaffold0__352_contigs__length_93459789	2138385	0.02068358691
PGA_scaffold0__352_contigs__length_93459789	2138545	0.02068358691
PGA_scaffold0__352_contigs__length_93459789	2138734	0.02813085984
PGA_scaffold0__352_contigs__length_93459789	2139800	0.02068358691
PGA_scaffold0__352_contigs__length_93459789	2139806	0.02068358691
PGA_scaffold0__352_contigs__length_93459789	2140056	0.02015054091
PGA_scaffold0__352_contigs__length_93459789	2154436	0.01021508377
PGA_scaffold0__352_contigs__length_93459789	2154458	0.03361919267
PGA_scaffold0__352_contigs__length_93459789	2154572	0.03408738206
PGA_scaffold0__352_contigs__length_93459789	2159270	0.01815977663
PGA_scaffold0__352_contigs__length_93459789	2164301	0.02667198786
PGA_scaffold0__352_contigs__length_93459789	2169153	0.01815977663
PGA_scaffold0__352_contigs__length_93459789	2189322	0.03989605256
PGA_scaffold0__352_contigs__length_93459789	2189323	0.03989605256
PGA_scaffold0__352_contigs__length_93459789	2189355	0.008113568791
PGA_scaffold0__352_contigs__length_93459789	2189356	0.01763525791
PGA_scaffold0__352_contigs__length_93459789	2189359	0.01763525791
PGA_scaffold0__352_contigs__length_93459789	2189503	0.00660451031
PGA_scaffold0__352_contigs__length_93459789	2212523	0.02159259735
PGA_scaffold0__352_contigs__length_93459789	2212524	0.02159259735
PGA_scaffold0__352_contigs__length_93459789	2217767	0.04072763739
PGA_scaffold0__352_contigs__length_93459789	2218210	0.02710019793
PGA_scaffold0__352_contigs__length_93459789	2218221	0.02710019793
PGA_scaffold0__352_contigs__length_93459789	2218226	0.02261716415
PGA_scaffold0__352_contigs__length_93459789	2218230	0.01342010866
PGA_scaffold0__352_contigs__length_93459789	2221537	0.03345877594
PGA_scaffold0__352_contigs__length_93459789	2224709	0.01661653243
PGA_scaffold0__352_contigs__length_93459789	2225438	0.01271173514
PGA_scaffold0__352_contigs__length_93459789	2226106	0.02054492534
PGA_scaffold0__352_contigs__length_93459789	2226113	0.01703788394
PGA_scaffold0__352_contigs__length_93459789	2226528	0.02530469426
PGA_scaffold0__352_contigs__length_93459789	2226582	0.0149441122
PGA_scaffold0__352_contigs__length_93459789	2227766	0.006955267248
PGA_scaffold0__352_contigs__length_93459789	2227814	0.0006366965594
PGA_scaffold0__352_contigs__length_93459789	2227820	0.02343044862
PGA_scaffold0__352_contigs__length_93459789	2227899	0.001071594896
PGA_scaffold0__352_contigs__length_93459789	2227918	0.02325347442
PGA_scaffold0__352_contigs__length_93459789	2228139	0.003375951652
PGA_scaffold0__352_contigs__length_93459789	2228180	0.003375951652
PGA_scaffold0__352_contigs__length_93459789	2228181	0.003375951652
PGA_scaffold0__352_contigs__length_93459789	2228557	0.0005134439112
PGA_scaffold0__352_contigs__length_93459789	2230752	0.0005905582511
PGA_scaffold0__352_contigs__length_93459789	2230864	0.001447489016
PGA_scaffold0__352_contigs__length_93459789	2230865	0.002777199332
PGA_scaffold0__352_contigs__length_93459789	2230868	0.004601539945
PGA_scaffold0__352_contigs__length_93459789	2230872	0.003792482204
PGA_scaffold0__352_contigs__length_93459789	2230873	0.004404195965
PGA_scaffold0__352_contigs__length_93459789	2231063	0.002786668103
PGA_scaffold0__352_contigs__length_93459789	2231102	0.02091262082
PGA_scaffold0__352_contigs__length_93459789	2231441	0.001957606712
PGA_scaffold0__352_contigs__length_93459789	2231827	0.0007270367058
PGA_scaffold0__352_contigs__length_93459789	2231993	0.002469832783
PGA_scaffold0__352_contigs__length_93459789	2232190	0.008222844646
PGA_scaffold0__352_contigs__length_93459789	2232203	0.02125003033
PGA_scaffold0__352_contigs__length_93459789	2232251	0.02142836252
PGA_scaffold0__352_contigs__length_93459789	2232252	0.02142836252
PGA_scaffold0__352_contigs__length_93459789	2232517	5.414556159e-05
PGA_scaffold0__352_contigs__length_93459789	2234303	0.001451410364
PGA_scaffold0__352_contigs__length_93459789	2234317	0.009744059093
PGA_scaffold0__352_contigs__length_93459789	2236859	0.01333182658
PGA_scaffold0__352_contigs__length_93459789	2237243	8.228050845e-05
PGA_scaffold0__352_contigs__length_93459789	2237375	0.02207380941
PGA_scaffold0__352_contigs__length_93459789	2238091	0.0001805332271
PGA_scaffold0__352_contigs__length_93459789	2238174	0.001957606712
PGA_scaffold0__352_contigs__length_93459789	2243255	0.03453603614
PGA_scaffold0__352_contigs__length_93459789	2245987	0.0002157370118
PGA_scaffold0__352_contigs__length_93459789	2246011	6.176015071e-05
PGA_scaffold0__352_contigs__length_93459789	2246319	8.018594685e-05
PGA_scaffold0__352_contigs__length_93459789	2246556	0.0002057254128
PGA_scaffold0__352_contigs__length_93459789	2246721	2.019999165e-05
PGA_scaffold0__352_contigs__length_93459789	2246753	0.0001307627472
PGA_scaffold0__352_contigs__length_93459789	2270505	0.03748614434
PGA_scaffold0__352_contigs__length_93459789	2270838	0.04649643736
PGA_scaffold0__352_contigs__length_93459789	2287819	0.02591420441
PGA_scaffold0__352_contigs__length_93459789	2374145	0.007310924891
PGA_scaffold0__352_contigs__length_93459789	2374155	9.638514281e-05
PGA_scaffold0__352_contigs__length_93459789	2374385	0.0001480973184
PGA_scaffold0__352_contigs__length_93459789	2377280	0.002942293928
PGA_scaffold0__352_contigs__length_93459789	2377386	0.0008437269929
PGA_scaffold0__352_contigs__length_93459789	2377695	9.638514281e-05
PGA_scaffold0__352_contigs__length_93459789	2396045	0.01565547047
PGA_scaffold0__352_contigs__length_93459789	2396046	0.02990594273
PGA_scaffold0__352_contigs__length_93459789	2396053	0.02963695371
PGA_scaffold0__352_contigs__length_93459789	2396054	0.02963695371
PGA_scaffold0__352_contigs__length_93459789	2396183	0.001007591989
PGA_scaffold0__352_contigs__length_93459789	2396223	0.0009197352404
PGA_scaffold0__352_contigs__length_93459789	2399055	0.001183692668
PGA_scaffold0__352_contigs__length_93459789	2399063	0.001183692668
PGA_scaffold0__352_contigs__length_93459789	2399081	0.001183692668
PGA_scaffold0__352_contigs__length_93459789	2399296	0.0009197352404
PGA_scaffold0__352_contigs__length_93459789	2399624	0.001492073424
PGA_scaffold0__352_contigs__length_93459789	2399639	0.001492073424
PGA_scaffold0__352_contigs__length_93459789	2400023	0.01895063142
PGA_scaffold0__352_contigs__length_93459789	2401359	0.001492073424
PGA_scaffold0__352_contigs__length_93459789	2401636	0.01402106249
PGA_scaffold0__352_contigs__length_93459789	2401762	0.0009197352404
PGA_scaffold0__352_contigs__length_93459789	2417659	0.04985031567
PGA_scaffold0__352_contigs__length_93459789	2417660	0.008701168133
PGA_scaffold0__352_contigs__length_93459789	2430167	0.022659441
PGA_scaffold0__352_contigs__length_93459789	2432614	0.04812654746
PGA_scaffold0__352_contigs__length_93459789	2433544	0.02876419892
PGA_scaffold0__352_contigs__length_93459789	2438337	0.02092176846
PGA_scaffold0__352_contigs__length_93459789	2438340	0.04115175163
PGA_scaffold0__352_contigs__length_93459789	2445174	0.03060407382
PGA_scaffold0__352_contigs__length_93459789	2449262	0.04268527128
PGA_scaffold0__352_contigs__length_93459789	2482612	0.04908978842
PGA_scaffold0__352_contigs__length_93459789	2482700	0.04319708022
PGA_scaffold0__352_contigs__length_93459789	2482706	0.0353378509
PGA_scaffold0__352_contigs__length_93459789	2482713	0.04319708022
PGA_scaffold0__352_contigs__length_93459789	2482714	0.04319708022
PGA_scaffold0__352_contigs__length_93459789	2485275	0.02452923073
PGA_scaffold0__352_contigs__length_93459789	2485276	0.02452923073
PGA_scaffold0__352_contigs__length_93459789	2486026	0.0395717864
PGA_scaffold0__352_contigs__length_93459789	2488007	0.0286867837
PGA_scaffold0__352_contigs__length_93459789	2491452	0.03702067886
PGA_scaffold0__352_contigs__length_93459789	2491530	0.03702067886
PGA_scaffold0__352_contigs__length_93459789	2491562	0.03221041786
PGA_scaffold0__352_contigs__length_93459789	2492107	0.0162795042
PGA_scaffold0__352_contigs__length_93459789	2492108	0.03537442216
PGA_scaffold0__352_contigs__length_93459789	2492201	0.02874857084
PGA_scaffold0__352_contigs__length_93459789	2492380	0.02689576496
PGA_scaffold0__352_contigs__length_93459789	2492498	0.02874857084
PGA_scaffold0__352_contigs__length_93459789	2492538	0.0286867837
PGA_scaffold0__352_contigs__length_93459789	2492703	0.02874857084
PGA_scaffold0__352_contigs__length_93459789	2492712	0.03411051002
PGA_scaffold0__352_contigs__length_93459789	2492714	0.03702067886
PGA_scaffold0__352_contigs__length_93459789	2492726	0.03702067886
PGA_scaffold0__352_contigs__length_93459789	2492968	0.01879675845
PGA_scaffold0__352_contigs__length_93459789	2500188	0.0286867837
PGA_scaffold0__352_contigs__length_93459789	2503402	0.0286867837
PGA_scaffold0__352_contigs__length_93459789	2503454	0.01762949348
PGA_scaffold0__352_contigs__length_93459789	2503713	0.04212628884
PGA_scaffold0__352_contigs__length_93459789	2515683	0.04781588488
PGA_scaffold0__352_contigs__length_93459789	2517910	0.04250419358
PGA_scaffold0__352_contigs__length_93459789	2591875	0.04397616082
PGA_scaffold0__352_contigs__length_93459789	2592200	0.04397616082
PGA_scaffold0__352_contigs__length_93459789	2597253	0.03662243161
PGA_scaffold0__352_contigs__length_93459789	2613483	0.02526584033
PGA_scaffold0__352_contigs__length_93459789	2732217	0.02591420441
PGA_scaffold0__352_contigs__length_93459789	2737163	0.02305770875
PGA_scaffold0__352_contigs__length_93459789	2738730	0.01867246843
PGA_scaffold0__352_contigs__length_93459789	2739060	0.01342483454
PGA_scaffold0__352_contigs__length_93459789	2739398	0.02305770875
PGA_scaffold0__352_contigs__length_93459789	2739407	0.02305770875
PGA_scaffold0__352_contigs__length_93459789	2739411	0.02305770875
PGA_scaffold0__352_contigs__length_93459789	2739415	0.02305770875
PGA_scaffold0__352_contigs__length_93459789	2753899	0.02591420441
PGA_scaffold0__352_contigs__length_93459789	2760411	0.0007497212612
PGA_scaffold0__352_contigs__length_93459789	2760456	9.638514281e-05
PGA_scaffold0__352_contigs__length_93459789	2760490	9.638514281e-05
PGA_scaffold0__352_contigs__length_93459789	2773120	0.02311928834
PGA_scaffold0__352_contigs__length_93459789	2773139	0.0001480973184
PGA_scaffold0__352_contigs__length_93459789	2773144	0.0001480973184
PGA_scaffold0__352_contigs__length_93459789	2773659	0.001142787542
PGA_scaffold0__352_contigs__length_93459789	2799218	0.03852703707
PGA_scaffold0__352_contigs__length_93459789	2799599	0.0369859845
PGA_scaffold0__352_contigs__length_93459789	2799641	0.04085381731
PGA_scaffold0__352_contigs__length_93459789	2799642	0.04085381731
PGA_scaffold0__352_contigs__length_93459789	2799781	0.001382802732
PGA_scaffold0__352_contigs__length_93459789	2799884	0.001382802732
PGA_scaffold0__352_contigs__length_93459789	2799999	0.04255083033
PGA_scaffold0__352_contigs__length_93459789	2800035	0.002439334651
PGA_scaffold0__352_contigs__length_93459789	2800334	0.02254704382
PGA_scaffold0__352_contigs__length_93459789	2805845	0.008911598718
PGA_scaffold0__352_contigs__length_93459789	2806044	0.008911598718
PGA_scaffold0__352_contigs__length_93459789	2807594	0.004694584013
PGA_scaffold0__352_contigs__length_93459789	2807675	0.006344459941
PGA_scaffold0__352_contigs__length_93459789	2807779	0.008911598718
PGA_scaffold0__352_contigs__length_93459789	2807833	0.01367686068
PGA_scaffold0__352_contigs__length_93459789	2807926	0.006129564156
PGA_scaffold0__352_contigs__length_93459789	2810174	0.002897801249
PGA_scaffold0__352_contigs__length_93459789	2810320	0.01997780573
PGA_scaffold0__352_contigs__length_93459789	2810471	0.01453516327
PGA_scaffold0__352_contigs__length_93459789	2810488	0.02871839695
PGA_scaffold0__352_contigs__length_93459789	2810489	0.02871839695
PGA_scaffold0__352_contigs__length_93459789	2810584	0.004737654047
PGA_scaffold0__352_contigs__length_93459789	2810617	0.004737654047
PGA_scaffold0__352_contigs__length_93459789	2811391	0.003705002757
PGA_scaffold0__352_contigs__length_93459789	2811406	0.006532069505
PGA_scaffold0__352_contigs__length_93459789	2811658	0.004737654047
PGA_scaffold0__352_contigs__length_93459789	2811668	0.003750850705
PGA_scaffold0__352_contigs__length_93459789	2811768	0.008505533996
PGA_scaffold0__352_contigs__length_93459789	2812316	0.002623890598
PGA_scaffold0__352_contigs__length_93459789	2812430	0.003750850705
PGA_scaffold0__352_contigs__length_93459789	2812541	0.0241307049
PGA_scaffold0__352_contigs__length_93459789	2812600	0.01869017666
PGA_scaffold0__352_contigs__length_93459789	2812633	0.01869017666
PGA_scaffold0__352_contigs__length_93459789	2812662	0.02182776404
PGA_scaffold0__352_contigs__length_93459789	2813466	0.03414276107
PGA_scaffold0__352_contigs__length_93459789	2813630	0.01963475257
PGA_scaffold0__352_contigs__length_93459789	2813680	0.03414276107
PGA_scaffold0__352_contigs__length_93459789	2813756	0.01963475257
PGA_scaffold0__352_contigs__length_93459789	2814179	0.01869017666
PGA_scaffold0__352_contigs__length_93459789	2814264	0.01869017666
PGA_scaffold0__352_contigs__length_93459789	2814332	0.01963475257
PGA_scaffold0__352_contigs__length_93459789	2814433	0.04832721996
PGA_scaffold0__352_contigs__length_93459789	2817568	0.04202158842
PGA_scaffold0__352_contigs__length_93459789	2824985	0.04764923906
PGA_scaffold0__352_contigs__length_93459789	2825327	0.003006507492
PGA_scaffold0__352_contigs__length_93459789	2825803	0.02932225788
PGA_scaffold0__352_contigs__length_93459789	2826948	0.01000396415
PGA_scaffold0__352_contigs__length_93459789	2826949	0.01000396415
PGA_scaffold0__352_contigs__length_93459789	2827163	0.04706214938
PGA_scaffold0__352_contigs__length_93459789	2830463	0.0003518947326
PGA_scaffold0__352_contigs__length_93459789	2830945	0.005877651944
PGA_scaffold0__352_contigs__length_93459789	2831649	0.0004268234598
PGA_scaffold0__352_contigs__length_93459789	2831658	0.0004268234598
PGA_scaffold0__352_contigs__length_93459789	2833844	0.01913155663
PGA_scaffold0__352_contigs__length_93459789	2836915	0.02559332055
PGA_scaffold0__352_contigs__length_93459789	2842308	0.01616693141
PGA_scaffold0__352_contigs__length_93459789	2842895	0.005694800997
PGA_scaffold0__352_contigs__length_93459789	2843050	0.004365360494
PGA_scaffold0__352_contigs__length_93459789	2843121	0.03745942599
PGA_scaffold0__352_contigs__length_93459789	2856066	0.04851230505
PGA_scaffold0__352_contigs__length_93459789	2856984	0.01622678973
PGA_scaffold0__352_contigs__length_93459789	2857570	0.0338966999
PGA_scaffold0__352_contigs__length_93459789	2857645	0.0490502233
PGA_scaffold0__352_contigs__length_93459789	2857940	0.02780910331
PGA_scaffold0__352_contigs__length_93459789	2858186	0.04262921317
PGA_scaffold0__352_contigs__length_93459789	2858387	0.04262921317
PGA_scaffold0__352_contigs__length_93459789	2860938	0.01822657446
PGA_scaffold0__352_contigs__length_93459789	2860991	0.03080624776
PGA_scaffold0__352_contigs__length_93459789	2861012	0.01781591163
PGA_scaffold0__352_contigs__length_93459789	2861018	0.01046188534
PGA_scaffold0__352_contigs__length_93459789	2871095	0.01222760741
PGA_scaffold0__352_contigs__length_93459789	2877908	0.04693709848
PGA_scaffold0__352_contigs__length_93459789	2878359	0.04056531313
PGA_scaffold0__352_contigs__length_93459789	2880070	0.0286209851
PGA_scaffold0__352_contigs__length_93459789	2882880	0.04844959749
PGA_scaffold0__352_contigs__length_93459789	2882988	0.04844959749
PGA_scaffold0__352_contigs__length_93459789	2883084	0.04322577816
PGA_scaffold0__352_contigs__length_93459789	2886008	0.04237594895
PGA_scaffold0__352_contigs__length_93459789	2886295	0.03752511954
PGA_scaffold0__352_contigs__length_93459789	2888508	0.03829671437
PGA_scaffold0__352_contigs__length_93459789	2888539	0.03829671437
PGA_scaffold0__352_contigs__length_93459789	2888888	0.03829671437
PGA_scaffold0__352_contigs__length_93459789	2890066	0.02583093032
PGA_scaffold0__352_contigs__length_93459789	2890462	0.02029168179
PGA_scaffold0__352_contigs__length_93459789	2890476	0.006293245907
PGA_scaffold0__352_contigs__length_93459789	2891076	0.04877147601
PGA_scaffold0__352_contigs__length_93459789	2891085	0.02222663654
PGA_scaffold0__352_contigs__length_93459789	2893149	0.02005438819
PGA_scaffold0__352_contigs__length_93459789	2893341	0.0141040012
PGA_scaffold0__352_contigs__length_93459789	2893352	0.02005438819
PGA_scaffold0__352_contigs__length_93459789	2893354	0.02005438819
PGA_scaffold0__352_contigs__length_93459789	2893360	0.03339881462
PGA_scaffold0__352_contigs__length_93459789	2893771	0.01479659082
PGA_scaffold0__352_contigs__length_93459789	2893938	0.02237793736
PGA_scaffold0__352_contigs__length_93459789	2893943	0.01099422686
PGA_scaffold0__352_contigs__length_93459789	2893996	0.03501193066
PGA_scaffold0__352_contigs__length_93459789	2897644	0.009906671766
PGA_scaffold0__352_contigs__length_93459789	2898123	0.006513722759
PGA_scaffold0__352_contigs__length_93459789	2898255	0.004046569799
PGA_scaffold0__352_contigs__length_93459789	2898274	0.04105471364
PGA_scaffold0__352_contigs__length_93459789	2900637	0.006513722759
PGA_scaffold0__352_contigs__length_93459789	2900687	0.003428899222
PGA_scaffold0__352_contigs__length_93459789	2902124	0.001126751367
PGA_scaffold0__352_contigs__length_93459789	2908954	0.002222971385
PGA_scaffold0__352_contigs__length_93459789	2910082	0.01972280582
PGA_scaffold0__352_contigs__length_93459789	2910092	0.02921435113
PGA_scaffold0__352_contigs__length_93459789	2910263	0.01972280582
PGA_scaffold0__352_contigs__length_93459789	2910582	0.01972280582
PGA_scaffold0__352_contigs__length_93459789	2913082	0.02921435113
PGA_scaffold0__352_contigs__length_93459789	2914780	0.04763165579
PGA_scaffold0__352_contigs__length_93459789	2914962	0.001365772016
PGA_scaffold0__352_contigs__length_93459789	2915191	0.04240896437
PGA_scaffold0__352_contigs__length_93459789	2915240	0.001365772016
PGA_scaffold0__352_contigs__length_93459789	2915354	0.006185156787
PGA_scaffold0__352_contigs__length_93459789	2915927	0.02360718899
PGA_scaffold0__352_contigs__length_93459789	2916182	0.001026492407
PGA_scaffold0__352_contigs__length_93459789	2916317	0.001365772016
PGA_scaffold0__352_contigs__length_93459789	2916847	0.001785904796
PGA_scaffold0__352_contigs__length_93459789	2917145	0.009092146889
PGA_scaffold0__352_contigs__length_93459789	2917240	0.009092146889
PGA_scaffold0__352_contigs__length_93459789	2917796	0.001365772016
PGA_scaffold0__352_contigs__length_93459789	2918078	0.04845954376
PGA_scaffold0__352_contigs__length_93459789	2918079	0.002379856863
PGA_scaffold0__352_contigs__length_93459789	2918282	0.008141732548
PGA_scaffold0__352_contigs__length_93459789	2919174	0.0004065886893
PGA_scaffold0__352_contigs__length_93459789	2919518	0.001365772016
PGA_scaffold0__352_contigs__length_93459789	2919590	0.001365772016
PGA_scaffold0__352_contigs__length_93459789	2919619	0.002222971385
PGA_scaffold0__352_contigs__length_93459789	2919620	0.002222971385
PGA_scaffold0__352_contigs__length_93459789	2919621	0.002222971385
PGA_scaffold0__352_contigs__length_93459789	2923114	0.02685566891
PGA_scaffold0__352_contigs__length_93459789	2923347	0.0009031472694
PGA_scaffold0__352_contigs__length_93459789	2923365	0.02280788411
PGA_scaffold0__352_contigs__length_93459789	2923938	0.01135606787
PGA_scaffold0__352_contigs__length_93459789	2923959	0.00189907981
PGA_scaffold0__352_contigs__length_93459789	2924367	0.02011164485
PGA_scaffold0__352_contigs__length_93459789	2924439	0.02083882401
PGA_scaffold0__352_contigs__length_93459789	2928183	0.003079264269
PGA_scaffold0__352_contigs__length_93459789	2928510	0.001208351455
PGA_scaffold0__352_contigs__length_93459789	2929228	0.02528843214
PGA_scaffold0__352_contigs__length_93459789	2929633	0.003947145265
PGA_scaffold0__352_contigs__length_93459789	2930190	0.003695252502
PGA_scaffold0__352_contigs__length_93459789	2930230	0.002809225103
PGA_scaffold0__352_contigs__length_93459789	2930630	0.002809225103
PGA_scaffold0__352_contigs__length_93459789	2930725	0.007844417983
PGA_scaffold0__352_contigs__length_93459789	2932145	0.02650383036
PGA_scaffold0__352_contigs__length_93459789	2932324	0.01127844888
PGA_scaffold0__352_contigs__length_93459789	2932333	0.01127844888
PGA_scaffold0__352_contigs__length_93459789	2932340	0.01127844888
PGA_scaffold0__352_contigs__length_93459789	2932374	0.0126143392
PGA_scaffold0__352_contigs__length_93459789	2932375	0.0126143392
PGA_scaffold0__352_contigs__length_93459789	2932377	0.0126143392
PGA_scaffold0__352_contigs__length_93459789	2932378	0.0126143392
PGA_scaffold0__352_contigs__length_93459789	2946733	0.01728324366
PGA_scaffold0__352_contigs__length_93459789	2946742	0.00526022274
PGA_scaffold0__352_contigs__length_93459789	2946749	0.00526022274
PGA_scaffold0__352_contigs__length_93459789	2946754	0.007158027382
PGA_scaffold0__352_contigs__length_93459789	2946756	0.00526022274
PGA_scaffold0__352_contigs__length_93459789	2946758	0.00526022274
PGA_scaffold0__352_contigs__length_93459789	2946795	0.02964224965
PGA_scaffold0__352_contigs__length_93459789	2946841	0.002903023004
PGA_scaffold0__352_contigs__length_93459789	2946942	0.01002080721
PGA_scaffold0__352_contigs__length_93459789	2946946	0.002184780179
PGA_scaffold0__352_contigs__length_93459789	2946957	0.003001283612
PGA_scaffold0__352_contigs__length_93459789	2949570	0.005124717657
PGA_scaffold0__352_contigs__length_93459789	2949582	0.0016875833
PGA_scaffold0__352_contigs__length_93459789	2949647	0.01081922868
PGA_scaffold0__352_contigs__length_93459789	2949648	0.01081922868
PGA_scaffold0__352_contigs__length_93459789	2949689	0.0004065886893
PGA_scaffold0__352_contigs__length_93459789	2949726	0.0004065886893
PGA_scaffold0__352_contigs__length_93459789	2949824	0.001455679479
PGA_scaffold0__352_contigs__length_93459789	2950007	0.007126007219
PGA_scaffold0__352_contigs__length_93459789	2950008	0.01302393156
PGA_scaffold0__352_contigs__length_93459789	2950049	0.001455679479
PGA_scaffold0__352_contigs__length_93459789	2950088	0.01302393156
PGA_scaffold0__352_contigs__length_93459789	2950848	0.001455679479
PGA_scaffold0__352_contigs__length_93459789	2951234	0.001509335491
PGA_scaffold0__352_contigs__length_93459789	2951297	0.0007202211949
PGA_scaffold0__352_contigs__length_93459789	2958385	0.002181883039
PGA_scaffold0__352_contigs__length_93459789	2959273	0.00344964276
PGA_scaffold0__352_contigs__length_93459789	2959374	0.02437751805
PGA_scaffold0__352_contigs__length_93459789	2959400	0.002181883039
PGA_scaffold0__352_contigs__length_93459789	2972790	0.002724791551
PGA_scaffold0__352_contigs__length_93459789	2972797	0.002724791551
PGA_scaffold0__352_contigs__length_93459789	2973155	0.04463227591
PGA_scaffold0__352_contigs__length_93459789	2973223	0.0004065886893
PGA_scaffold0__352_contigs__length_93459789	2973401	0.0004065886893
PGA_scaffold0__352_contigs__length_93459789	2973467	0.0269089583
PGA_scaffold0__352_contigs__length_93459789	2973826	0.04818394746
PGA_scaffold0__352_contigs__length_93459789	2974174	0.0006544599529
PGA_scaffold0__352_contigs__length_93459789	2980065	0.0004065886893
PGA_scaffold0__352_contigs__length_93459789	2998421	0.04592226471
PGA_scaffold0__352_contigs__length_93459789	2999138	0.04592226471
PGA_scaffold0__352_contigs__length_93459789	2999312	0.03122024822
PGA_scaffold0__352_contigs__length_93459789	2999570	0.02533275914
PGA_scaffold0__352_contigs__length_93459789	2999591	0.01337893936
PGA_scaffold0__352_contigs__length_93459789	2999633	0.04592226471
PGA_scaffold0__352_contigs__length_93459789	2999646	0.04938421391
PGA_scaffold0__352_contigs__length_93459789	2999711	0.04592226471
PGA_scaffold0__352_contigs__length_93459789	2999742	0.004797136447
PGA_scaffold0__352_contigs__length_93459789	3000806	0.03874636896
PGA_scaffold0__352_contigs__length_93459789	3000829	0.003308379156
PGA_scaffold0__352_contigs__length_93459789	3000866	0.0004065886893
PGA_scaffold0__352_contigs__length_93459789	3000982	0.003308379156
PGA_scaffold0__352_contigs__length_93459789	3001628	0.00405406079
PGA_scaffold0__352_contigs__length_93459789	3001638	0.0004065886893
PGA_scaffold0__352_contigs__length_93459789	3001642	0.0004065886893
PGA_scaffold0__352_contigs__length_93459789	3001875	0.0004065886893
PGA_scaffold0__352_contigs__length_93459789	3001885	0.0004065886893
PGA_scaffold0__352_contigs__length_93459789	3004878	0.007995248263
PGA_scaffold0__352_contigs__length_93459789	3005122	0.007995248263
PGA_scaffold0__352_contigs__length_93459789	3005173	0.004533218106
PGA_scaffold0__352_contigs__length_93459789	3005208	0.004533218106
PGA_scaffold0__352_contigs__length_93459789	3005245	0.007995248263
PGA_scaffold0__352_contigs__length_93459789	3005779	0.007995248263
PGA_scaffold0__352_contigs__length_93459789	3005807	0.007995248263
PGA_scaffold0__352_contigs__length_93459789	3006024	0.004533218106
PGA_scaffold0__352_contigs__length_93459789	3006083	0.007995248263
PGA_scaffold0__352_contigs__length_93459789	3006093	0.007995248263
PGA_scaffold0__352_contigs__length_93459789	3006336	0.007995248263
PGA_scaffold0__352_contigs__length_93459789	3006360	0.007995248263
PGA_scaffold0__352_contigs__length_93459789	3006363	0.007995248263
PGA_scaffold0__352_contigs__length_93459789	3006471	0.007995248263
PGA_scaffold0__352_contigs__length_93459789	3006612	0.007995248263
PGA_scaffold0__352_contigs__length_93459789	3006613	0.004533218106
PGA_scaffold0__352_contigs__length_93459789	3006622	0.004533218106
PGA_scaffold0__352_contigs__length_93459789	3006684	0.004533218106
PGA_scaffold0__352_contigs__length_93459789	3010541	0.0003070509718
PGA_scaffold0__352_contigs__length_93459789	3010559	0.001911515926
PGA_scaffold0__352_contigs__length_93459789	3010603	0.007995248263
PGA_scaffold0__352_contigs__length_93459789	3010772	0.009463014595
PGA_scaffold0__352_contigs__length_93459789	3010972	0.004533218106
PGA_scaffold0__352_contigs__length_93459789	3011027	0.009463014595
PGA_scaffold0__352_contigs__length_93459789	3011037	0.004533218106
PGA_scaffold0__352_contigs__length_93459789	3011208	0.004533218106
PGA_scaffold0__352_contigs__length_93459789	3011300	0.004533218106
PGA_scaffold0__352_contigs__length_93459789	3011365	0.007995248263
PGA_scaffold0__352_contigs__length_93459789	3011851	0.03922171662
PGA_scaffold0__352_contigs__length_93459789	3016234	0.006015356664
PGA_scaffold0__352_contigs__length_93459789	3016937	0.0009630186018
PGA_scaffold0__352_contigs__length_93459789	3017013	0.0009630186018
PGA_scaffold0__352_contigs__length_93459789	3017014	0.0009630186018
PGA_scaffold0__352_contigs__length_93459789	3017311	0.0009630186018
PGA_scaffold0__352_contigs__length_93459789	3017391	0.001442554479
PGA_scaffold0__352_contigs__length_93459789	3020551	0.001438919808
PGA_scaffold0__352_contigs__length_93459789	3023611	0.001370606432
PGA_scaffold0__352_contigs__length_93459789	3027485	0.006469703795
PGA_scaffold0__352_contigs__length_93459789	3028260	0.0005864573118
PGA_scaffold0__352_contigs__length_93459789	3028572	0.03786396507
PGA_scaffold0__352_contigs__length_93459789	3032079	0.01413630775
PGA_scaffold0__352_contigs__length_93459789	3032110	0.01718992047
PGA_scaffold0__352_contigs__length_93459789	3032168	0.03202884888
PGA_scaffold0__352_contigs__length_93459789	3032325	0.04123685723
PGA_scaffold0__352_contigs__length_93459789	3032448	0.0205754019
PGA_scaffold0__352_contigs__length_93459789	3032454	0.02043445859
PGA_scaffold0__352_contigs__length_93459789	3032474	0.04400606504
PGA_scaffold0__352_contigs__length_93459789	3032540	0.0400675272
PGA_scaffold0__352_contigs__length_93459789	3032871	0.01413630775
PGA_scaffold0__352_contigs__length_93459789	3033429	0.02706592014
PGA_scaffold0__352_contigs__length_93459789	3033993	0.02706592014
PGA_scaffold0__352_contigs__length_93459789	3034350	0.03983934211
PGA_scaffold0__352_contigs__length_93459789	3034467	0.03983934211
PGA_scaffold0__352_contigs__length_93459789	3034821	0.02735805582
PGA_scaffold0__352_contigs__length_93459789	3034992	0.02706592014
PGA_scaffold0__352_contigs__length_93459789	3035090	0.03983934211
PGA_scaffold0__352_contigs__length_93459789	3035125	0.02140651598
PGA_scaffold0__352_contigs__length_93459789	3038341	0.04480682303
PGA_scaffold0__352_contigs__length_93459789	3039081	0.02157684287
PGA_scaffold0__352_contigs__length_93459789	3039253	0.02157684287
PGA_scaffold0__352_contigs__length_93459789	3039717	0.01116563939
PGA_scaffold0__352_contigs__length_93459789	3039894	0.02360879734
PGA_scaffold0__352_contigs__length_93459789	3041781	0.02521218386
PGA_scaffold0__352_contigs__length_93459789	3041796	0.02521218386
PGA_scaffold0__352_contigs__length_93459789	3041814	0.02635869691
PGA_scaffold0__352_contigs__length_93459789	3042039	0.01734195575
PGA_scaffold0__352_contigs__length_93459789	3042077	0.02635869691
PGA_scaffold0__352_contigs__length_93459789	3042339	0.02303635497
PGA_scaffold0__352_contigs__length_93459789	3042448	0.02635869691
PGA_scaffold0__352_contigs__length_93459789	3042829	0.03479561821
PGA_scaffold0__352_contigs__length_93459789	3042847	0.03479561821
PGA_scaffold0__352_contigs__length_93459789	3042849	0.03479561821
PGA_scaffold0__352_contigs__length_93459789	3046760	0.02287690893
PGA_scaffold0__352_contigs__length_93459789	3046820	0.01654124287
PGA_scaffold0__352_contigs__length_93459789	3046850	0.02287690893
PGA_scaffold0__352_contigs__length_93459789	3057559	0.02287690893
PGA_scaffold0__352_contigs__length_93459789	3058239	0.0479266789
PGA_scaffold0__352_contigs__length_93459789	3059156	0.00368405082
PGA_scaffold0__352_contigs__length_93459789	3059469	0.000831844737
PGA_scaffold0__352_contigs__length_93459789	3059470	0.000831844737
PGA_scaffold0__352_contigs__length_93459789	3059485	0.0008626816264
PGA_scaffold0__352_contigs__length_93459789	3059711	0.002405118744
PGA_scaffold0__352_contigs__length_93459789	3059898	0.0008626816264
PGA_scaffold0__352_contigs__length_93459789	3059919	0.0008626816264
PGA_scaffold0__352_contigs__length_93459789	3059937	0.006186973094
PGA_scaffold0__352_contigs__length_93459789	3060038	0.01982036724
PGA_scaffold0__352_contigs__length_93459789	3060096	0.0009174625185
PGA_scaffold0__352_contigs__length_93459789	3063469	0.006941903614
PGA_scaffold0__352_contigs__length_93459789	3066046	0.005771264717
PGA_scaffold0__352_contigs__length_93459789	3067065	0.03163298315
PGA_scaffold0__352_contigs__length_93459789	3067606	0.02633905165
PGA_scaffold0__352_contigs__length_93459789	3067610	0.04304657713
PGA_scaffold0__352_contigs__length_93459789	3069056	0.03864161584
PGA_scaffold0__352_contigs__length_93459789	3076612	0.03061881086
PGA_scaffold0__352_contigs__length_93459789	3076655	0.02396179897
PGA_scaffold0__352_contigs__length_93459789	3207431	0.03006604835
PGA_scaffold0__352_contigs__length_93459789	3236635	0.03190571863
PGA_scaffold0__352_contigs__length_93459789	3267185	0.03342060125
PGA_scaffold0__352_contigs__length_93459789	3267211	0.001280463548
PGA_scaffold0__352_contigs__length_93459789	3267274	0.001280463548
PGA_scaffold0__352_contigs__length_93459789	3276081	0.03803550447
PGA_scaffold0__352_contigs__length_93459789	3277209	0.02118297715
PGA_scaffold0__352_contigs__length_93459789	3306245	0.03453482012
PGA_scaffold0__352_contigs__length_93459789	3314413	0.01501759554
PGA_scaffold0__352_contigs__length_93459789	3321218	0.02548474068
PGA_scaffold0__352_contigs__length_93459789	3321530	0.03087800363
PGA_scaffold0__352_contigs__length_93459789	3321861	0.02538215382
PGA_scaffold0__352_contigs__length_93459789	3323126	0.02995397932
PGA_scaffold0__352_contigs__length_93459789	3327428	0.03159167695
PGA_scaffold0__352_contigs__length_93459789	3339816	0.0288842802
PGA_scaffold0__352_contigs__length_93459789	3359978	0.01818722509
PGA_scaffold0__352_contigs__length_93459789	3359984	0.01818722509
PGA_scaffold0__352_contigs__length_93459789	3367535	0.04522370238
PGA_scaffold0__352_contigs__length_93459789	3369822	0.03883886633
PGA_scaffold0__352_contigs__length_93459789	3370365	0.04522370238
PGA_scaffold0__352_contigs__length_93459789	3377856	0.04845270489
PGA_scaffold0__352_contigs__length_93459789	3379776	0.04845270489
PGA_scaffold0__352_contigs__length_93459789	3388893	0.0464603679
PGA_scaffold0__352_contigs__length_93459789	3388896	0.0464603679
PGA_scaffold0__352_contigs__length_93459789	3388903	0.0464603679
PGA_scaffold0__352_contigs__length_93459789	3406226	0.01362944398
PGA_scaffold0__352_contigs__length_93459789	3438073	0.0129895404
PGA_scaffold0__352_contigs__length_93459789	3443355	0.0129895404
PGA_scaffold0__352_contigs__length_93459789	3443626	0.0129895404
PGA_scaffold0__352_contigs__length_93459789	3446128	0.0129895404
PGA_scaffold0__352_contigs__length_93459789	3471232	0.02539474545
PGA_scaffold0__352_contigs__length_93459789	3477966	0.01190966972
PGA_scaffold0__352_contigs__length_93459789	3487657	0.0465542546
PGA_scaffold0__352_contigs__length_93459789	3490509	0.04897436788
PGA_scaffold0__352_contigs__length_93459789	3537069	0.000234795965
PGA_scaffold0__352_contigs__length_93459789	3551149	0.04899754143
PGA_scaffold0__352_contigs__length_93459789	3551155	0.04899754143
PGA_scaffold0__352_contigs__length_93459789	3551172	0.04899754143
PGA_scaffold0__352_contigs__length_93459789	3551183	0.04899754143
PGA_scaffold0__352_contigs__length_93459789	3562208	0.005714179299
PGA_scaffold0__352_contigs__length_93459789	3599538	0.04221123335
PGA_scaffold0__352_contigs__length_93459789	3603021	0.04922036152
PGA_scaffold0__352_contigs__length_93459789	3619941	0.01491083124
PGA_scaffold0__352_contigs__length_93459789	3619943	0.01491083124
PGA_scaffold0__352_contigs__length_93459789	3630506	0.03521242878
PGA_scaffold0__352_contigs__length_93459789	3656367	0.04733689191
PGA_scaffold0__352_contigs__length_93459789	3657960	0.04705800437
PGA_scaffold0__352_contigs__length_93459789	3657965	0.04705800437
PGA_scaffold0__352_contigs__length_93459789	3658067	0.01654905118
PGA_scaffold0__352_contigs__length_93459789	3658120	0.02656152573
PGA_scaffold0__352_contigs__length_93459789	3658274	0.04733689191
PGA_scaffold0__352_contigs__length_93459789	3658323	0.02585364916
PGA_scaffold0__352_contigs__length_93459789	3658342	0.04705800437
PGA_scaffold0__352_contigs__length_93459789	3661055	0.02626746797
PGA_scaffold0__352_contigs__length_93459789	3662049	0.02731246933
PGA_scaffold0__352_contigs__length_93459789	3665369	0.03567948148
PGA_scaffold0__352_contigs__length_93459789	3667764	0.02626746797
PGA_scaffold0__352_contigs__length_93459789	3667801	0.02626746797
PGA_scaffold0__352_contigs__length_93459789	3668137	0.02262423868
PGA_scaffold0__352_contigs__length_93459789	3676098	0.02626746797
PGA_scaffold0__352_contigs__length_93459789	3678641	0.02626746797
PGA_scaffold0__352_contigs__length_93459789	3680368	0.01083743893
PGA_scaffold0__352_contigs__length_93459789	3681187	0.01846093006
PGA_scaffold0__352_contigs__length_93459789	3681206	0.03935560541
PGA_scaffold0__352_contigs__length_93459789	3682678	0.04705800437
PGA_scaffold0__352_contigs__length_93459789	3682719	0.04705800437
PGA_scaffold0__352_contigs__length_93459789	3714563	0.03604852436
PGA_scaffold0__352_contigs__length_93459789	3723602	0.04914162673
PGA_scaffold0__352_contigs__length_93459789	3793660	0.04424426448
PGA_scaffold0__352_contigs__length_93459789	3793827	0.04424426448
PGA_scaffold0__352_contigs__length_93459789	3793852	0.04424426448
PGA_scaffold0__352_contigs__length_93459789	3794106	0.04424426448
PGA_scaffold0__352_contigs__length_93459789	3794330	0.04424426448
PGA_scaffold0__352_contigs__length_93459789	3794384	0.04424426448
PGA_scaffold0__352_contigs__length_93459789	3794518	0.04424426448
PGA_scaffold0__352_contigs__length_93459789	3794531	0.04424426448
PGA_scaffold0__352_contigs__length_93459789	3794619	0.04424426448
PGA_scaffold0__352_contigs__length_93459789	3794668	0.04424426448
PGA_scaffold0__352_contigs__length_93459789	3821849	0.01950147872
PGA_scaffold0__352_contigs__length_93459789	3821850	0.01950147872
PGA_scaffold0__352_contigs__length_93459789	3840511	0.04424426448
PGA_scaffold0__352_contigs__length_93459789	3864710	0.04883356983
PGA_scaffold0__352_contigs__length_93459789	3864943	0.04723382211
PGA_scaffold0__352_contigs__length_93459789	3865140	0.04883356983
PGA_scaffold0__352_contigs__length_93459789	3892828	0.03467416891
PGA_scaffold0__352_contigs__length_93459789	3893992	0.03308102582
PGA_scaffold0__352_contigs__length_93459789	3893993	0.03308102582
PGA_scaffold0__352_contigs__length_93459789	3899169	0.02164441776
PGA_scaffold0__352_contigs__length_93459789	3899787	0.02280739834
PGA_scaffold0__352_contigs__length_93459789	3899795	0.02280739834
PGA_scaffold0__352_contigs__length_93459789	3919423	0.01446456212
PGA_scaffold0__352_contigs__length_93459789	3920405	0.01502110256
PGA_scaffold0__352_contigs__length_93459789	3920656	0.02328469024
PGA_scaffold0__352_contigs__length_93459789	3920715	0.01664592869
PGA_scaffold0__352_contigs__length_93459789	3921516	0.01990328481
PGA_scaffold0__352_contigs__length_93459789	3921836	0.02173148949
PGA_scaffold0__352_contigs__length_93459789	3921874	0.03010425054
PGA_scaffold0__352_contigs__length_93459789	3921908	0.02906204283
PGA_scaffold0__352_contigs__length_93459789	3921922	0.03379105006
PGA_scaffold0__352_contigs__length_93459789	3922308	0.02914292723
PGA_scaffold0__352_contigs__length_93459789	3922314	0.02517013714
PGA_scaffold0__352_contigs__length_93459789	3922613	0.02211279102
PGA_scaffold0__352_contigs__length_93459789	3922615	0.03735073937
PGA_scaffold0__352_contigs__length_93459789	3922625	0.02052157208
PGA_scaffold0__352_contigs__length_93459789	3922934	0.01704338843
PGA_scaffold0__352_contigs__length_93459789	3923757	0.01814113586
PGA_scaffold0__352_contigs__length_93459789	3924405	0.01554114173
PGA_scaffold0__352_contigs__length_93459789	3935663	0.0255979337
PGA_scaffold0__352_contigs__length_93459789	3938113	0.01340868636
PGA_scaffold0__352_contigs__length_93459789	3938289	0.01887471692
PGA_scaffold0__352_contigs__length_93459789	3938297	0.009190478894
PGA_scaffold0__352_contigs__length_93459789	3939355	0.02989145964
PGA_scaffold0__352_contigs__length_93459789	3939596	0.02187728374
PGA_scaffold0__352_contigs__length_93459789	3939670	0.03674055639
PGA_scaffold0__352_contigs__length_93459789	3940150	0.02477056834
PGA_scaffold0__352_contigs__length_93459789	3946201	0.0058620664
PGA_scaffold0__352_contigs__length_93459789	3946693	0.03809425819
PGA_scaffold0__352_contigs__length_93459789	4019860	0.02625148288
PGA_scaffold0__352_contigs__length_93459789	4019995	0.02641784038
PGA_scaffold0__352_contigs__length_93459789	4039595	0.01410010363
PGA_scaffold0__352_contigs__length_93459789	4049804	0.03260368669
PGA_scaffold0__352_contigs__length_93459789	4056494	0.04342620353
PGA_scaffold0__352_contigs__length_93459789	4089879	0.006122469014
PGA_scaffold0__352_contigs__length_93459789	4093839	0.01343191599
PGA_scaffold0__352_contigs__length_93459789	4100714	0.02337801063
PGA_scaffold0__352_contigs__length_93459789	4100841	0.0422333097
PGA_scaffold0__352_contigs__length_93459789	4100883	0.03942902967
PGA_scaffold0__352_contigs__length_93459789	4101798	0.03235947582
PGA_scaffold0__352_contigs__length_93459789	4102744	0.03397255606
PGA_scaffold0__352_contigs__length_93459789	4102762	0.03397255606
PGA_scaffold0__352_contigs__length_93459789	4107736	0.04622012843
PGA_scaffold0__352_contigs__length_93459789	4155471	0.04025338041
PGA_scaffold0__352_contigs__length_93459789	4155482	0.04517239085
PGA_scaffold0__352_contigs__length_93459789	4178760	0.04011275642
PGA_scaffold0__352_contigs__length_93459789	4179983	0.04803541
PGA_scaffold0__352_contigs__length_93459789	4182896	0.04592076638
PGA_scaffold0__352_contigs__length_93459789	4183287	0.0464419154
PGA_scaffold0__352_contigs__length_93459789	4215045	0.04295534698
PGA_scaffold0__352_contigs__length_93459789	4216360	0.0170253411
PGA_scaffold0__352_contigs__length_93459789	4218131	0.007057260813
PGA_scaffold0__352_contigs__length_93459789	4218132	0.007057260813
PGA_scaffold0__352_contigs__length_93459789	4218134	0.002760223498
PGA_scaffold0__352_contigs__length_93459789	4218152	0.004972710992
PGA_scaffold0__352_contigs__length_93459789	4218163	0.01289273171
PGA_scaffold0__352_contigs__length_93459789	4220607	0.04204196834
PGA_scaffold0__352_contigs__length_93459789	4220863	0.02692251392
PGA_scaffold0__352_contigs__length_93459789	4237954	0.04743115555
PGA_scaffold0__352_contigs__length_93459789	4365670	0.03510895717
PGA_scaffold0__352_contigs__length_93459789	4401796	0.03933437112
PGA_scaffold0__352_contigs__length_93459789	4402065	0.0442168844
PGA_scaffold0__352_contigs__length_93459789	4430272	0.01748948377
PGA_scaffold0__352_contigs__length_93459789	4430871	0.02281301914
PGA_scaffold0__352_contigs__length_93459789	4431152	0.01648779095
PGA_scaffold0__352_contigs__length_93459789	4431154	0.02281301914
PGA_scaffold0__352_contigs__length_93459789	4431199	0.02281301914
PGA_scaffold0__352_contigs__length_93459789	4431417	0.01648779095
PGA_scaffold0__352_contigs__length_93459789	4431455	0.01648779095
PGA_scaffold0__352_contigs__length_93459789	4431586	0.02094948361
PGA_scaffold0__352_contigs__length_93459789	4431633	0.01323732295
PGA_scaffold0__352_contigs__length_93459789	4431693	0.02094948361
PGA_scaffold0__352_contigs__length_93459789	4431707	0.02094948361
PGA_scaffold0__352_contigs__length_93459789	4431735	0.02094948361
PGA_scaffold0__352_contigs__length_93459789	4434449	0.006770309956
PGA_scaffold0__352_contigs__length_93459789	4442269	0.04525576644
PGA_scaffold0__352_contigs__length_93459789	4442565	0.02443743717
PGA_scaffold0__352_contigs__length_93459789	4445818	0.01748948377
PGA_scaffold0__352_contigs__length_93459789	4446595	0.02281301914
PGA_scaffold0__352_contigs__length_93459789	4456739	0.02281301914
PGA_scaffold0__352_contigs__length_93459789	4456744	0.02281301914
PGA_scaffold0__352_contigs__length_93459789	4456755	0.02281301914
PGA_scaffold0__352_contigs__length_93459789	4457267	0.02281301914
PGA_scaffold0__352_contigs__length_93459789	4457388	0.02281301914
PGA_scaffold0__352_contigs__length_93459789	4457522	0.02281301914
PGA_scaffold0__352_contigs__length_93459789	4457769	0.0316691227
PGA_scaffold0__352_contigs__length_93459789	4457791	0.02281301914
PGA_scaffold0__352_contigs__length_93459789	4466055	0.02281301914
PGA_scaffold0__352_contigs__length_93459789	4466089	0.02281301914
PGA_scaffold0__352_contigs__length_93459789	4466311	0.02486291361
PGA_scaffold0__352_contigs__length_93459789	4466322	0.01116004862
PGA_scaffold0__352_contigs__length_93459789	4466334	0.02281301914
PGA_scaffold0__352_contigs__length_93459789	4466352	0.01338466493
PGA_scaffold0__352_contigs__length_93459789	4466387	0.01411423195
PGA_scaffold0__352_contigs__length_93459789	4466551	0.01338466493
PGA_scaffold0__352_contigs__length_93459789	4468211	0.01338466493
PGA_scaffold0__352_contigs__length_93459789	4471097	0.0121675039
PGA_scaffold0__352_contigs__length_93459789	4473957	0.03874991307
PGA_scaffold0__352_contigs__length_93459789	4473958	0.03874991307
PGA_scaffold0__352_contigs__length_93459789	4474243	0.0293542264
PGA_scaffold0__352_contigs__length_93459789	4474710	0.01705921495
PGA_scaffold0__352_contigs__length_93459789	4476087	0.02801653818
PGA_scaffold0__352_contigs__length_93459789	4476157	0.02801653818
PGA_scaffold0__352_contigs__length_93459789	4476214	0.01705921495
PGA_scaffold0__352_contigs__length_93459789	4476371	0.04280978531
PGA_scaffold0__352_contigs__length_93459789	4476424	0.04280978531
PGA_scaffold0__352_contigs__length_93459789	4476613	0.04753981184
PGA_scaffold0__352_contigs__length_93459789	4476716	0.04280978531
PGA_scaffold0__352_contigs__length_93459789	4476739	0.04280978531
PGA_scaffold0__352_contigs__length_93459789	4477076	0.04530435726
PGA_scaffold0__352_contigs__length_93459789	4478310	0.01343483406
PGA_scaffold0__352_contigs__length_93459789	4480892	0.01343483406
PGA_scaffold0__352_contigs__length_93459789	4480922	0.01343483406
PGA_scaffold0__352_contigs__length_93459789	4482606	0.01343483406
PGA_scaffold0__352_contigs__length_93459789	4482685	0.01343483406
PGA_scaffold0__352_contigs__length_93459789	4482686	0.01343483406
PGA_scaffold0__352_contigs__length_93459789	4484025	0.01481729361
PGA_scaffold0__352_contigs__length_93459789	4484090	0.01481729361
PGA_scaffold0__352_contigs__length_93459789	4486035	0.03996953556
PGA_scaffold0__352_contigs__length_93459789	4486632	0.01343483406
PGA_scaffold0__352_contigs__length_93459789	4486817	0.0006232066481
PGA_scaffold0__352_contigs__length_93459789	4486881	0.01343483406
PGA_scaffold0__352_contigs__length_93459789	4487245	0.01343483406
PGA_scaffold0__352_contigs__length_93459789	4488405	0.01343483406
PGA_scaffold0__352_contigs__length_93459789	4488570	0.006449697381
PGA_scaffold0__352_contigs__length_93459789	4488613	0.006449697381
PGA_scaffold0__352_contigs__length_93459789	4489782	0.03832272842
PGA_scaffold0__352_contigs__length_93459789	4490408	0.0006232066481
PGA_scaffold0__352_contigs__length_93459789	4491602	0.02645604336
PGA_scaffold0__352_contigs__length_93459789	4496648	0.0006232066481
PGA_scaffold0__352_contigs__length_93459789	4496649	0.01012274931
PGA_scaffold0__352_contigs__length_93459789	4496682	0.02600551627
PGA_scaffold0__352_contigs__length_93459789	4496698	0.0006232066481
PGA_scaffold0__352_contigs__length_93459789	4496722	0.0006232066481
PGA_scaffold0__352_contigs__length_93459789	4496788	0.001370871465
PGA_scaffold0__352_contigs__length_93459789	4496797	0.001370871465
PGA_scaffold0__352_contigs__length_93459789	4497081	0.03526415809
PGA_scaffold0__352_contigs__length_93459789	4497157	0.01012274931
PGA_scaffold0__352_contigs__length_93459789	4497170	0.01012274931
PGA_scaffold0__352_contigs__length_93459789	4497288	0.001370871465
PGA_scaffold0__352_contigs__length_93459789	4516242	0.001280463548
PGA_scaffold0__352_contigs__length_93459789	4516250	0.001280463548
PGA_scaffold0__352_contigs__length_93459789	4516365	0.001280463548
PGA_scaffold0__352_contigs__length_93459789	4516464	0.001280463548
PGA_scaffold0__352_contigs__length_93459789	4517946	0.001280463548
PGA_scaffold0__352_contigs__length_93459789	4518235	0.001280463548
PGA_scaffold0__352_contigs__length_93459789	4518255	0.001280463548
PGA_scaffold0__352_contigs__length_93459789	4518259	0.001280463548
PGA_scaffold0__352_contigs__length_93459789	4518280	0.001280463548
PGA_scaffold0__352_contigs__length_93459789	4518479	0.001280463548
PGA_scaffold0__352_contigs__length_93459789	4518591	0.001280463548
PGA_scaffold0__352_contigs__length_93459789	4518827	0.001280463548
PGA_scaffold0__352_contigs__length_93459789	4519055	0.001280463548
PGA_scaffold0__352_contigs__length_93459789	4519384	0.001280463548
PGA_scaffold0__352_contigs__length_93459789	4519510	0.001280463548
PGA_scaffold0__352_contigs__length_93459789	4519513	0.009786087219
PGA_scaffold0__352_contigs__length_93459789	4519540	0.001280463548
PGA_scaffold0__352_contigs__length_93459789	4519580	0.001280463548
PGA_scaffold0__352_contigs__length_93459789	4519583	0.001280463548
PGA_scaffold0__352_contigs__length_93459789	4519743	0.001280463548
PGA_scaffold0__352_contigs__length_93459789	4519768	0.001280463548
PGA_scaffold0__352_contigs__length_93459789	4519894	0.001280463548
PGA_scaffold0__352_contigs__length_93459789	4519897	0.001280463548
PGA_scaffold0__352_contigs__length_93459789	4521426	0.001280463548
PGA_scaffold0__352_contigs__length_93459789	4521495	0.001280463548
PGA_scaffold0__352_contigs__length_93459789	4521501	0.001280463548
PGA_scaffold0__352_contigs__length_93459789	4521790	0.001280463548
PGA_scaffold0__352_contigs__length_93459789	4521935	0.001280463548
PGA_scaffold0__352_contigs__length_93459789	4521989	0.001280463548
PGA_scaffold0__352_contigs__length_93459789	4522131	0.001280463548
PGA_scaffold0__352_contigs__length_93459789	4522132	0.001280463548
PGA_scaffold0__352_contigs__length_93459789	4522138	0.001280463548
PGA_scaffold0__352_contigs__length_93459789	4522284	0.001280463548
PGA_scaffold0__352_contigs__length_93459789	4522636	0.001280463548
PGA_scaffold0__352_contigs__length_93459789	4522975	0.001280463548
PGA_scaffold0__352_contigs__length_93459789	4525409	0.02873031765
PGA_scaffold0__352_contigs__length_93459789	4528651	0.03699160967
PGA_scaffold0__352_contigs__length_93459789	4528845	0.04021896267
PGA_scaffold0__352_contigs__length_93459789	4528944	0.04307216121
PGA_scaffold0__352_contigs__length_93459789	4529361	0.01514339341
PGA_scaffold0__352_contigs__length_93459789	4529394	0.03699160967
PGA_scaffold0__352_contigs__length_93459789	4530131	0.01514339341
PGA_scaffold0__352_contigs__length_93459789	4530143	0.02687227236
PGA_scaffold0__352_contigs__length_93459789	4530191	0.04729136144
PGA_scaffold0__352_contigs__length_93459789	4530663	0.01514339341
PGA_scaffold0__352_contigs__length_93459789	4530690	0.001280463548
PGA_scaffold0__352_contigs__length_93459789	4530845	0.001280463548
PGA_scaffold0__352_contigs__length_93459789	4530887	0.001280463548
PGA_scaffold0__352_contigs__length_93459789	4535308	0.01055338729
PGA_scaffold0__352_contigs__length_93459789	4535573	0.0288964368
PGA_scaffold0__352_contigs__length_93459789	4536636	0.04939043867
PGA_scaffold0__352_contigs__length_93459789	4537554	0.04939043867
PGA_scaffold0__352_contigs__length_93459789	4537665	0.01869010064
PGA_scaffold0__352_contigs__length_93459789	4538159	0.01869010064
PGA_scaffold0__352_contigs__length_93459789	4538165	0.01869010064
PGA_scaffold0__352_contigs__length_93459789	4538255	0.01869010064
PGA_scaffold0__352_contigs__length_93459789	4538366	0.01869010064
PGA_scaffold0__352_contigs__length_93459789	4538460	0.04939043867
PGA_scaffold0__352_contigs__length_93459789	4538830	0.01869010064
PGA_scaffold0__352_contigs__length_93459789	4538833	0.04939043867
PGA_scaffold0__352_contigs__length_93459789	4538866	0.01869010064
PGA_scaffold0__352_contigs__length_93459789	4538972	0.01869010064
PGA_scaffold0__352_contigs__length_93459789	4539038	0.01869010064
PGA_scaffold0__352_contigs__length_93459789	4539257	0.04939043867
PGA_scaffold0__352_contigs__length_93459789	4542750	0.02550190604
PGA_scaffold0__352_contigs__length_93459789	4544503	0.001280463548
PGA_scaffold0__352_contigs__length_93459789	4544813	0.001280463548
PGA_scaffold0__352_contigs__length_93459789	4546474	0.03301844957
PGA_scaffold0__352_contigs__length_93459789	4546715	0.03530760161
PGA_scaffold0__352_contigs__length_93459789	4546933	0.02544962544
PGA_scaffold0__352_contigs__length_93459789	4547494	0.02544962544
PGA_scaffold0__352_contigs__length_93459789	4547993	0.01208823495
PGA_scaffold0__352_contigs__length_93459789	4547994	0.01208823495
PGA_scaffold0__352_contigs__length_93459789	4548696	0.001280463548
PGA_scaffold0__352_contigs__length_93459789	4548955	0.01529152498
PGA_scaffold0__352_contigs__length_93459789	4549278	0.001280463548
PGA_scaffold0__352_contigs__length_93459789	4557480	0.03492830995
PGA_scaffold0__352_contigs__length_93459789	4558949	0.005907830881
PGA_scaffold0__352_contigs__length_93459789	4558960	0.01596226735
PGA_scaffold0__352_contigs__length_93459789	4598801	0.002197561089
PGA_scaffold0__352_contigs__length_93459789	4598933	0.006094377863
PGA_scaffold0__352_contigs__length_93459789	4598954	0.01183940413
PGA_scaffold0__352_contigs__length_93459789	4599023	0.002197561089
PGA_scaffold0__352_contigs__length_93459789	4599318	0.006094377863
PGA_scaffold0__352_contigs__length_93459789	4599327	0.006094377863
PGA_scaffold0__352_contigs__length_93459789	4599366	0.006094377863
PGA_scaffold0__352_contigs__length_93459789	4599479	0.01288229499
PGA_scaffold0__352_contigs__length_93459789	4599647	0.002197561089
PGA_scaffold0__352_contigs__length_93459789	4601033	0.0066927025
PGA_scaffold0__352_contigs__length_93459789	4601663	0.006094377863
PGA_scaffold0__352_contigs__length_93459789	4601785	0.006094377863
PGA_scaffold0__352_contigs__length_93459789	4602361	0.006386983797
PGA_scaffold0__352_contigs__length_93459789	4609738	0.001557719721
PGA_scaffold0__352_contigs__length_93459789	4610170	0.001557719721
PGA_scaffold0__352_contigs__length_93459789	4610408	0.03159970178
PGA_scaffold0__352_contigs__length_93459789	4611024	0.001557719721
PGA_scaffold0__352_contigs__length_93459789	4611084	0.001557719721
PGA_scaffold0__352_contigs__length_93459789	4611843	0.001557719721
PGA_scaffold0__352_contigs__length_93459789	4612068	0.001557719721
PGA_scaffold0__352_contigs__length_93459789	4614117	0.02263637369
PGA_scaffold0__352_contigs__length_93459789	4614409	0.00387241392
PGA_scaffold0__352_contigs__length_93459789	4615260	0.01294048389
PGA_scaffold0__352_contigs__length_93459789	4616909	0.03489510267
PGA_scaffold0__352_contigs__length_93459789	4616911	0.03489510267
PGA_scaffold0__352_contigs__length_93459789	4617900	0.01967804216
PGA_scaffold0__352_contigs__length_93459789	4688909	0.02862493335
PGA_scaffold0__352_contigs__length_93459789	4691427	0.03117689397
PGA_scaffold0__352_contigs__length_93459789	4691453	0.03117689397
PGA_scaffold0__352_contigs__length_93459789	4691793	0.03117689397
PGA_scaffold0__352_contigs__length_93459789	4691878	0.03117689397
PGA_scaffold0__352_contigs__length_93459789	4692376	0.02402643863
PGA_scaffold0__352_contigs__length_93459789	4697259	0.005224158269
PGA_scaffold0__352_contigs__length_93459789	4697572	0.02862493335
PGA_scaffold0__352_contigs__length_93459789	4698411	0.0450146849
PGA_scaffold0__352_contigs__length_93459789	4703147	0.001280463548
PGA_scaffold0__352_contigs__length_93459789	4707816	0.04118200327
PGA_scaffold0__352_contigs__length_93459789	4718381	0.03944108684
PGA_scaffold0__352_contigs__length_93459789	4719055	0.04362863248
PGA_scaffold0__352_contigs__length_93459789	4719550	0.04362863248
PGA_scaffold0__352_contigs__length_93459789	4736575	0.0341119525
PGA_scaffold0__352_contigs__length_93459789	4736682	0.03822580499
PGA_scaffold0__352_contigs__length_93459789	4742309	0.02453208836
PGA_scaffold0__352_contigs__length_93459789	4743077	6.369186475e-05
PGA_scaffold0__352_contigs__length_93459789	4760902	0.03877885225
PGA_scaffold0__352_contigs__length_93459789	4772147	0.0449477917
PGA_scaffold0__352_contigs__length_93459789	4772180	0.0449477917
PGA_scaffold0__352_contigs__length_93459789	4772635	0.02045385208
PGA_scaffold0__352_contigs__length_93459789	4785869	0.02069618769
PGA_scaffold0__352_contigs__length_93459789	4804540	0.0437566882
PGA_scaffold0__352_contigs__length_93459789	4805960	0.01244857972
PGA_scaffold0__352_contigs__length_93459789	4805972	0.02228572629
PGA_scaffold0__352_contigs__length_93459789	4805989	0.01942575348
PGA_scaffold0__352_contigs__length_93459789	4806004	0.02228572629
PGA_scaffold0__352_contigs__length_93459789	4806174	0.02622028661
PGA_scaffold0__352_contigs__length_93459789	4806832	0.01765333208
PGA_scaffold0__352_contigs__length_93459789	4807252	0.03956763188
PGA_scaffold0__352_contigs__length_93459789	4808023	0.03373499937
PGA_scaffold0__352_contigs__length_93459789	4809015	0.02634207651
PGA_scaffold0__352_contigs__length_93459789	4809104	0.01987676944
PGA_scaffold0__352_contigs__length_93459789	4814832	0.03040432586
PGA_scaffold0__352_contigs__length_93459789	4814867	0.02003830078
PGA_scaffold0__352_contigs__length_93459789	4843408	0.03534084967
PGA_scaffold0__352_contigs__length_93459789	4844190	0.02762592958
PGA_scaffold0__352_contigs__length_93459789	4845989	0.02621377695
PGA_scaffold0__352_contigs__length_93459789	4845990	0.02621377695
PGA_scaffold0__352_contigs__length_93459789	4852500	0.04172573091
PGA_scaffold0__352_contigs__length_93459789	4859231	0.007393968133
PGA_scaffold0__352_contigs__length_93459789	4859764	0.02952660528
PGA_scaffold0__352_contigs__length_93459789	4860901	0.03528569224
PGA_scaffold0__352_contigs__length_93459789	4861298	0.03702598821
PGA_scaffold0__352_contigs__length_93459789	4863102	0.04275196086
PGA_scaffold0__352_contigs__length_93459789	4865672	0.03382689766
PGA_scaffold0__352_contigs__length_93459789	4885859	0.02832831335
PGA_scaffold0__352_contigs__length_93459789	5018056	0.04797564271
PGA_scaffold0__352_contigs__length_93459789	5029409	0.04797564271
PGA_scaffold0__352_contigs__length_93459789	5029423	0.04797564271
PGA_scaffold0__352_contigs__length_93459789	5045105	0.02493976369
PGA_scaffold0__352_contigs__length_93459789	5046821	0.0373914041
PGA_scaffold0__352_contigs__length_93459789	5047063	0.0373914041
PGA_scaffold0__352_contigs__length_93459789	5047064	0.0373914041
PGA_scaffold0__352_contigs__length_93459789	5047189	0.0373914041
PGA_scaffold0__352_contigs__length_93459789	5047222	0.0373914041
PGA_scaffold0__352_contigs__length_93459789	5047239	0.0373914041
PGA_scaffold0__352_contigs__length_93459789	5047266	0.0373914041
PGA_scaffold0__352_contigs__length_93459789	5047329	0.0373914041
PGA_scaffold0__352_contigs__length_93459789	5047332	0.0373914041
PGA_scaffold0__352_contigs__length_93459789	5047336	0.0373914041
PGA_scaffold0__352_contigs__length_93459789	5051274	0.03281420177
PGA_scaffold0__352_contigs__length_93459789	5058074	0.02788503165
PGA_scaffold0__352_contigs__length_93459789	5068690	0.01820222696
PGA_scaffold0__352_contigs__length_93459789	5073439	0.01710686854
PGA_scaffold0__352_contigs__length_93459789	5103569	0.01659213462
PGA_scaffold0__352_contigs__length_93459789	5238479	0.04378377445
PGA_scaffold0__352_contigs__length_93459789	5238520	0.0231844781
PGA_scaffold0__352_contigs__length_93459789	5238607	0.0231844781
PGA_scaffold0__352_contigs__length_93459789	5239766	0.04491082835
PGA_scaffold0__352_contigs__length_93459789	5243401	0.04500889432
PGA_scaffold0__352_contigs__length_93459789	5248958	0.04169833776
PGA_scaffold0__352_contigs__length_93459789	5250407	0.02398039027
PGA_scaffold0__352_contigs__length_93459789	5257045	0.01957013636
PGA_scaffold0__352_contigs__length_93459789	5257390	0.03416971924
PGA_scaffold0__352_contigs__length_93459789	5257391	0.03416971924
PGA_scaffold0__352_contigs__length_93459789	5266922	0.01006144061
PGA_scaffold0__352_contigs__length_93459789	5267003	0.02566756189
PGA_scaffold0__352_contigs__length_93459789	5267004	0.02566756189
PGA_scaffold0__352_contigs__length_93459789	5268292	0.03056184807
PGA_scaffold0__352_contigs__length_93459789	5269333	0.03308802613
PGA_scaffold0__352_contigs__length_93459789	5269354	0.04428219136
PGA_scaffold0__352_contigs__length_93459789	5269358	0.03238131391
PGA_scaffold0__352_contigs__length_93459789	5274080	0.0004466294693
PGA_scaffold0__352_contigs__length_93459789	5324877	0.022721781
PGA_scaffold0__352_contigs__length_93459789	5325763	0.02016471805
PGA_scaffold0__352_contigs__length_93459789	5328706	0.04599139536
PGA_scaffold0__352_contigs__length_93459789	5328710	0.04599139536
PGA_scaffold0__352_contigs__length_93459789	5329042	0.02796354731
PGA_scaffold0__352_contigs__length_93459789	5329059	0.04475311578
PGA_scaffold0__352_contigs__length_93459789	5329432	0.02518835205
PGA_scaffold0__352_contigs__length_93459789	5337757	0.04403698873
PGA_scaffold0__352_contigs__length_93459789	5339805	0.005427651987
PGA_scaffold0__352_contigs__length_93459789	5340374	0.02511187234
PGA_scaffold0__352_contigs__length_93459789	5340382	0.02511187234
PGA_scaffold0__352_contigs__length_93459789	5345102	0.008162600603
PGA_scaffold0__352_contigs__length_93459789	5345425	0.008162600603
PGA_scaffold0__352_contigs__length_93459789	5345489	0.008162600603
PGA_scaffold0__352_contigs__length_93459789	5346553	0.02261793506
PGA_scaffold0__352_contigs__length_93459789	5353570	0.04689561203
PGA_scaffold0__352_contigs__length_93459789	5357586	0.02708018337
PGA_scaffold0__352_contigs__length_93459789	5359763	0.04464514107
PGA_scaffold0__352_contigs__length_93459789	5393170	0.01647903504
PGA_scaffold0__352_contigs__length_93459789	5399217	0.03510895717
PGA_scaffold0__352_contigs__length_93459789	5512464	0.02890001251
PGA_scaffold0__352_contigs__length_93459789	5520209	0.01813321622
PGA_scaffold0__352_contigs__length_93459789	5520314	0.04953655656
PGA_scaffold0__352_contigs__length_93459789	5521051	0.02246844166
PGA_scaffold0__352_contigs__length_93459789	5521684	0.02003094961
PGA_scaffold0__352_contigs__length_93459789	5531472	0.008119886964
PGA_scaffold0__352_contigs__length_93459789	5531825	0.02107085798
PGA_scaffold0__352_contigs__length_93459789	5532395	0.02107085798
PGA_scaffold0__352_contigs__length_93459789	5532626	0.04998420511
PGA_scaffold0__352_contigs__length_93459789	5532717	0.04998420511
PGA_scaffold0__352_contigs__length_93459789	5532893	0.04998420511
PGA_scaffold0__352_contigs__length_93459789	5533150	0.02107085798
PGA_scaffold0__352_contigs__length_93459789	5533252	0.02107085798
PGA_scaffold0__352_contigs__length_93459789	5533461	0.02107085798
PGA_scaffold0__352_contigs__length_93459789	5533620	0.02107085798
PGA_scaffold0__352_contigs__length_93459789	5533667	0.02107085798
PGA_scaffold0__352_contigs__length_93459789	5533679	0.008633523104
PGA_scaffold0__352_contigs__length_93459789	5533680	0.008633523104
PGA_scaffold0__352_contigs__length_93459789	5533688	0.02107085798
PGA_scaffold0__352_contigs__length_93459789	5533696	0.009110855697
PGA_scaffold0__352_contigs__length_93459789	5533697	0.007607550988
PGA_scaffold0__352_contigs__length_93459789	5534194	0.02107085798
PGA_scaffold0__352_contigs__length_93459789	5534426	0.04998420511
PGA_scaffold0__352_contigs__length_93459789	5535825	0.03162750656
PGA_scaffold0__352_contigs__length_93459789	5535840	0.03266015998
PGA_scaffold0__352_contigs__length_93459789	5535844	0.03162750656
PGA_scaffold0__352_contigs__length_93459789	5541492	0.01668223653
PGA_scaffold0__352_contigs__length_93459789	5564992	0.003953126714
PGA_scaffold0__352_contigs__length_93459789	5567495	0.04470011565
PGA_scaffold0__352_contigs__length_93459789	5569132	0.04673312719
PGA_scaffold0__352_contigs__length_93459789	5569216	0.003608969726
PGA_scaffold0__352_contigs__length_93459789	5570498	0.0218689357
PGA_scaffold0__352_contigs__length_93459789	5571780	0.006409660979
PGA_scaffold0__352_contigs__length_93459789	5572102	0.006409660979
PGA_scaffold0__352_contigs__length_93459789	5572103	0.006409660979
PGA_scaffold0__352_contigs__length_93459789	5572293	0.03276662878
PGA_scaffold0__352_contigs__length_93459789	5573362	0.02141211296
PGA_scaffold0__352_contigs__length_93459789	5574740	0.03990229527
PGA_scaffold0__352_contigs__length_93459789	5580250	0.02333917835
PGA_scaffold0__352_contigs__length_93459789	5580845	0.001280463548
PGA_scaffold0__352_contigs__length_93459789	5588418	0.03039076621
PGA_scaffold0__352_contigs__length_93459789	5588553	0.03612469988
PGA_scaffold0__352_contigs__length_93459789	5588556	0.03612469988
PGA_scaffold0__352_contigs__length_93459789	5596865	0.01261761617
PGA_scaffold0__352_contigs__length_93459789	5600611	0.01505227009
PGA_scaffold0__352_contigs__length_93459789	5601170	0.03752959887
PGA_scaffold0__352_contigs__length_93459789	5601181	0.02285046398
PGA_scaffold0__352_contigs__length_93459789	5606231	0.04618136095
PGA_scaffold0__352_contigs__length_93459789	5612060	0.01927156578
PGA_scaffold0__352_contigs__length_93459789	5613595	0.01812630104
PGA_scaffold0__352_contigs__length_93459789	5613704	0.01028904229
PGA_scaffold0__352_contigs__length_93459789	5613746	0.01028904229
PGA_scaffold0__352_contigs__length_93459789	5613763	0.03899937216
PGA_scaffold0__352_contigs__length_93459789	5614032	0.006525968441
PGA_scaffold0__352_contigs__length_93459789	5617624	0.02850352808
PGA_scaffold0__352_contigs__length_93459789	5662465	0.04718607211
PGA_scaffold0__352_contigs__length_93459789	5662593	0.0305427272
PGA_scaffold0__352_contigs__length_93459789	5687194	0.01555895237
PGA_scaffold0__352_contigs__length_93459789	5687458	0.0241797045
PGA_scaffold0__352_contigs__length_93459789	5687508	0.01877277561
PGA_scaffold0__352_contigs__length_93459789	5687779	0.01016951142
PGA_scaffold0__352_contigs__length_93459789	5687797	0.040330929
PGA_scaffold0__352_contigs__length_93459789	5687831	0.01583235905
PGA_scaffold0__352_contigs__length_93459789	5687964	0.03744757324
PGA_scaffold0__352_contigs__length_93459789	5688077	0.02180311258
PGA_scaffold0__352_contigs__length_93459789	5689094	0.01515357057
PGA_scaffold0__352_contigs__length_93459789	5689455	0.04276677994
PGA_scaffold0__352_contigs__length_93459789	5689888	0.0237213947
PGA_scaffold0__352_contigs__length_93459789	5689894	0.0237213947
PGA_scaffold0__352_contigs__length_93459789	5689895	0.04067796086
PGA_scaffold0__352_contigs__length_93459789	5690087	0.01555895237
PGA_scaffold0__352_contigs__length_93459789	5690366	0.03915088983
PGA_scaffold0__352_contigs__length_93459789	5690370	0.03239028263
PGA_scaffold0__352_contigs__length_93459789	5690824	0.002379617965
PGA_scaffold0__352_contigs__length_93459789	5691339	0.0210761042
PGA_scaffold0__352_contigs__length_93459789	5691387	0.01902829825
PGA_scaffold0__352_contigs__length_93459789	5691409	0.01457397285
PGA_scaffold0__352_contigs__length_93459789	5691477	0.0210761042
PGA_scaffold0__352_contigs__length_93459789	5691565	0.006903393376
PGA_scaffold0__352_contigs__length_93459789	5691584	0.007142937694
PGA_scaffold0__352_contigs__length_93459789	5691601	0.0210761042
PGA_scaffold0__352_contigs__length_93459789	5692647	0.02494063722
PGA_scaffold0__352_contigs__length_93459789	5692739	0.04146179921
PGA_scaffold0__352_contigs__length_93459789	5692778	0.03598281025
PGA_scaffold0__352_contigs__length_93459789	5692802	0.01346990949
PGA_scaffold0__352_contigs__length_93459789	5692865	0.005781396534
PGA_scaffold0__352_contigs__length_93459789	5692887	0.04061969721
PGA_scaffold0__352_contigs__length_93459789	5693144	0.0210761042
PGA_scaffold0__352_contigs__length_93459789	5695600	0.001901782372
PGA_scaffold0__352_contigs__length_93459789	5695971	0.0156143512
PGA_scaffold0__352_contigs__length_93459789	5696001	0.03707199526
PGA_scaffold0__352_contigs__length_93459789	5696122	0.0213409169
PGA_scaffold0__352_contigs__length_93459789	5696863	0.004801100234
PGA_scaffold0__352_contigs__length_93459789	5697283	0.001690986279
PGA_scaffold0__352_contigs__length_93459789	5697426	0.004440714193
PGA_scaffold0__352_contigs__length_93459789	5697875	0.0009145774717
PGA_scaffold0__352_contigs__length_93459789	5698231	0.04185111777
PGA_scaffold0__352_contigs__length_93459789	5698696	0.03748021429
PGA_scaffold0__352_contigs__length_93459789	5698725	0.001245342102
PGA_scaffold0__352_contigs__length_93459789	5698874	0.01188362928
PGA_scaffold0__352_contigs__length_93459789	5698877	0.03968021373
PGA_scaffold0__352_contigs__length_93459789	5699119	0.0009408342673
PGA_scaffold0__352_contigs__length_93459789	5699619	0.01682368601
PGA_scaffold0__352_contigs__length_93459789	5699649	0.01862907131
PGA_scaffold0__352_contigs__length_93459789	5699779	0.01682368601
PGA_scaffold0__352_contigs__length_93459789	5699860	0.00666560757
PGA_scaffold0__352_contigs__length_93459789	5699867	0.01674481099
PGA_scaffold0__352_contigs__length_93459789	5700056	0.0130413915
PGA_scaffold0__352_contigs__length_93459789	5700089	0.02128446867
PGA_scaffold0__352_contigs__length_93459789	5700206	0.01326951924
PGA_scaffold0__352_contigs__length_93459789	5701844	0.002178991907
PGA_scaffold0__352_contigs__length_93459789	5701881	0.006255396418
PGA_scaffold0__352_contigs__length_93459789	5702947	0.03748021429
PGA_scaffold0__352_contigs__length_93459789	5703469	0.04153019561
PGA_scaffold0__352_contigs__length_93459789	5703689	0.01718763087
PGA_scaffold0__352_contigs__length_93459789	5703719	0.01832722201
PGA_scaffold0__352_contigs__length_93459789	5703820	0.007533672215
PGA_scaffold0__352_contigs__length_93459789	5704434	0.01989457734
PGA_scaffold0__352_contigs__length_93459789	5704814	0.02507876117
PGA_scaffold0__352_contigs__length_93459789	5705027	0.00815250962
PGA_scaffold0__352_contigs__length_93459789	5705273	0.04395110421
PGA_scaffold0__352_contigs__length_93459789	5705404	0.01042139726
PGA_scaffold0__352_contigs__length_93459789	5706155	0.01018778244
PGA_scaffold0__352_contigs__length_93459789	5706640	0.007533672215
PGA_scaffold0__352_contigs__length_93459789	5706641	0.007533672215
PGA_scaffold0__352_contigs__length_93459789	5706643	0.007533672215
PGA_scaffold0__352_contigs__length_93459789	5706730	0.03748021429
PGA_scaffold0__352_contigs__length_93459789	5706759	0.03352415514
PGA_scaffold0__352_contigs__length_93459789	5706832	0.01548359486
PGA_scaffold0__352_contigs__length_93459789	5706844	0.01548359486
PGA_scaffold0__352_contigs__length_93459789	5708823	0.01042139726
PGA_scaffold0__352_contigs__length_93459789	5709245	0.01964170574
PGA_scaffold0__352_contigs__length_93459789	5709281	0.01042139726
PGA_scaffold0__352_contigs__length_93459789	5709316	0.002186266004
PGA_scaffold0__352_contigs__length_93459789	5709467	0.04659313291
PGA_scaffold0__352_contigs__length_93459789	5709523	0.03748021429
PGA_scaffold0__352_contigs__length_93459789	5710638	0.04353043986
PGA_scaffold0__352_contigs__length_93459789	5710714	0.003220910604
PGA_scaffold0__352_contigs__length_93459789	5712046	0.0006894574751
PGA_scaffold0__352_contigs__length_93459789	5712302	0.01520129732
PGA_scaffold0__352_contigs__length_93459789	5712462	0.01042139726
PGA_scaffold0__352_contigs__length_93459789	5712465	0.01042139726
PGA_scaffold0__352_contigs__length_93459789	5713409	0.01042139726
PGA_scaffold0__352_contigs__length_93459789	5713450	0.01702901565
PGA_scaffold0__352_contigs__length_93459789	5713781	0.0111175423
PGA_scaffold0__352_contigs__length_93459789	5713988	0.01160934539
PGA_scaffold0__352_contigs__length_93459789	5714243	0.004659287579
PGA_scaffold0__352_contigs__length_93459789	5714575	0.004941444095
PGA_scaffold0__352_contigs__length_93459789	5714590	0.03748021429
PGA_scaffold0__352_contigs__length_93459789	5714684	0.004838566089
PGA_scaffold0__352_contigs__length_93459789	5714895	0.002477042877
PGA_scaffold0__352_contigs__length_93459789	5716464	0.03237189856
PGA_scaffold0__352_contigs__length_93459789	5716483	0.01209266419
PGA_scaffold0__352_contigs__length_93459789	5716484	0.01209266419
PGA_scaffold0__352_contigs__length_93459789	5716488	0.01209266419
PGA_scaffold0__352_contigs__length_93459789	5716896	0.02712056921
PGA_scaffold0__352_contigs__length_93459789	5718735	0.03352511204
PGA_scaffold0__352_contigs__length_93459789	5719038	0.001456071247
PGA_scaffold0__352_contigs__length_93459789	5719125	0.01235958284
PGA_scaffold0__352_contigs__length_93459789	5719321	0.01235958284
PGA_scaffold0__352_contigs__length_93459789	5721089	0.04727538372
PGA_scaffold0__352_contigs__length_93459789	5721262	0.01235958284
PGA_scaffold0__352_contigs__length_93459789	5728328	0.01311492126
PGA_scaffold0__352_contigs__length_93459789	5728778	0.01311492126
PGA_scaffold0__352_contigs__length_93459789	5731114	0.01311492126
PGA_scaffold0__352_contigs__length_93459789	5731412	0.01311492126
PGA_scaffold0__352_contigs__length_93459789	5731425	0.01311492126
PGA_scaffold0__352_contigs__length_93459789	5756917	0.0457389154
PGA_scaffold0__352_contigs__length_93459789	5766148	0.02818976362
PGA_scaffold0__352_contigs__length_93459789	5766149	0.02818976362
PGA_scaffold0__352_contigs__length_93459789	5766777	0.005073339259
PGA_scaffold0__352_contigs__length_93459789	5779152	0.001280463548
PGA_scaffold0__352_contigs__length_93459789	5779159	0.001280463548
PGA_scaffold0__352_contigs__length_93459789	5779377	0.02445886127
PGA_scaffold0__352_contigs__length_93459789	5779987	0.001280463548
PGA_scaffold0__352_contigs__length_93459789	5780134	0.001280463548
PGA_scaffold0__352_contigs__length_93459789	5781093	0.001280463548
PGA_scaffold0__352_contigs__length_93459789	5782727	0.001280463548
PGA_scaffold0__352_contigs__length_93459789	5786406	0.001280463548
PGA_scaffold0__352_contigs__length_93459789	5807999	0.02045835231
PGA_scaffold0__352_contigs__length_93459789	5809493	0.001280463548
PGA_scaffold0__352_contigs__length_93459789	5809499	0.001280463548
PGA_scaffold0__352_contigs__length_93459789	5810627	0.001280463548
PGA_scaffold0__352_contigs__length_93459789	5810644	0.0257124911
PGA_scaffold0__352_contigs__length_93459789	5817321	0.02238828067
PGA_scaffold0__352_contigs__length_93459789	5820912	0.03832883386
PGA_scaffold0__352_contigs__length_93459789	5828935	0.01136961538
PGA_scaffold0__352_contigs__length_93459789	5845498	0.04490199856
PGA_scaffold0__352_contigs__length_93459789	5845499	0.04490199856
PGA_scaffold0__352_contigs__length_93459789	5917696	0.03446250953
PGA_scaffold0__352_contigs__length_93459789	5950753	0.005899083883
PGA_scaffold0__352_contigs__length_93459789	5950756	0.005899083883
PGA_scaffold0__352_contigs__length_93459789	5950767	0.005899083883
PGA_scaffold0__352_contigs__length_93459789	5950975	0.005754973017
PGA_scaffold0__352_contigs__length_93459789	5951379	0.02763449616
PGA_scaffold0__352_contigs__length_93459789	5951382	0.02696004966
PGA_scaffold0__352_contigs__length_93459789	5951416	0.04713302559
PGA_scaffold0__352_contigs__length_93459789	5951723	0.04544178423
PGA_scaffold0__352_contigs__length_93459789	5954764	0.04625350234
PGA_scaffold0__352_contigs__length_93459789	5954882	0.04116089196
PGA_scaffold0__352_contigs__length_93459789	5954939	0.01426093759
PGA_scaffold0__352_contigs__length_93459789	5954967	0.01410929915
PGA_scaffold0__352_contigs__length_93459789	5956475	0.03483468888
PGA_scaffold0__352_contigs__length_93459789	5959499	0.02090101269
PGA_scaffold0__352_contigs__length_93459789	5959516	0.02090101269
PGA_scaffold0__352_contigs__length_93459789	5959518	0.02090101269
PGA_scaffold0__352_contigs__length_93459789	5959522	0.02090101269
PGA_scaffold0__352_contigs__length_93459789	5959543	0.04447933687
PGA_scaffold0__352_contigs__length_93459789	5959593	0.01237139409
PGA_scaffold0__352_contigs__length_93459789	5960913	0.02771969137
PGA_scaffold0__352_contigs__length_93459789	5999142	0.03862446382
PGA_scaffold0__352_contigs__length_93459789	6001557	0.03273177418
PGA_scaffold0__352_contigs__length_93459789	6003189	0.02831908083
PGA_scaffold0__352_contigs__length_93459789	6003213	0.03054724165
PGA_scaffold0__352_contigs__length_93459789	6008314	0.0433413871
PGA_scaffold0__352_contigs__length_93459789	6019978	0.04421326967
PGA_scaffold0__352_contigs__length_93459789	6020251	0.04205542796
PGA_scaffold0__352_contigs__length_93459789	6021899	0.04418671209
PGA_scaffold0__352_contigs__length_93459789	6023169	0.04858998314
PGA_scaffold0__352_contigs__length_93459789	6023170	0.04858998314
PGA_scaffold0__352_contigs__length_93459789	6024803	0.04848960764
PGA_scaffold0__352_contigs__length_93459789	6027190	0.022926508
PGA_scaffold0__352_contigs__length_93459789	6039335	0.00998880231
PGA_scaffold0__352_contigs__length_93459789	6040781	0.01030608379
PGA_scaffold0__352_contigs__length_93459789	6041057	0.007429704027
PGA_scaffold0__352_contigs__length_93459789	6041065	0.007429704027
PGA_scaffold0__352_contigs__length_93459789	6041085	0.008445267659
PGA_scaffold0__352_contigs__length_93459789	6043304	0.0348635084
PGA_scaffold0__352_contigs__length_93459789	6043723	0.01654224691
PGA_scaffold0__352_contigs__length_93459789	6044307	0.02690448865
PGA_scaffold0__352_contigs__length_93459789	6045472	0.01852444015
PGA_scaffold0__352_contigs__length_93459789	6045858	0.01688482757
PGA_scaffold0__352_contigs__length_93459789	6050134	0.008424983958
PGA_scaffold0__352_contigs__length_93459789	6050199	0.01528315846
PGA_scaffold0__352_contigs__length_93459789	6050701	0.007429704027
PGA_scaffold0__352_contigs__length_93459789	6051013	0.01966061582
PGA_scaffold0__352_contigs__length_93459789	6051039	0.003097841808
PGA_scaffold0__352_contigs__length_93459789	6051282	0.0215681694
PGA_scaffold0__352_contigs__length_93459789	6051327	0.005863632385
PGA_scaffold0__352_contigs__length_93459789	6051337	0.009505302965
PGA_scaffold0__352_contigs__length_93459789	6051640	0.0149502308
PGA_scaffold0__352_contigs__length_93459789	6051693	0.008273856289
PGA_scaffold0__352_contigs__length_93459789	6051710	0.003803313477
PGA_scaffold0__352_contigs__length_93459789	6051825	0.0149502308
PGA_scaffold0__352_contigs__length_93459789	6051934	0.007429704027
PGA_scaffold0__352_contigs__length_93459789	6052205	0.01688482757
PGA_scaffold0__352_contigs__length_93459789	6052317	0.004785413277
PGA_scaffold0__352_contigs__length_93459789	6052320	0.004489839327
PGA_scaffold0__352_contigs__length_93459789	6052343	0.009793560236
PGA_scaffold0__352_contigs__length_93459789	6052583	0.004052931462
PGA_scaffold0__352_contigs__length_93459789	6053071	0.01393886314
PGA_scaffold0__352_contigs__length_93459789	6053080	0.0329381146
PGA_scaffold0__352_contigs__length_93459789	6058903	0.04680758478
PGA_scaffold0__352_contigs__length_93459789	6059457	0.03475314927
PGA_scaffold0__352_contigs__length_93459789	6059587	0.03381160576
PGA_scaffold0__352_contigs__length_93459789	6059751	0.04680758478
PGA_scaffold0__352_contigs__length_93459789	6060649	0.03635603442
PGA_scaffold0__352_contigs__length_93459789	6060689	0.04437740866
PGA_scaffold0__352_contigs__length_93459789	6063171	0.03025850736
PGA_scaffold0__352_contigs__length_93459789	6066398	0.02215069137
PGA_scaffold0__352_contigs__length_93459789	6067188	0.01626354553
PGA_scaffold0__352_contigs__length_93459789	6067213	0.02795639364
PGA_scaffold0__352_contigs__length_93459789	6067259	0.04680758478
PGA_scaffold0__352_contigs__length_93459789	6068383	0.005975865444
PGA_scaffold0__352_contigs__length_93459789	6068467	0.04989805773
PGA_scaffold0__352_contigs__length_93459789	6068525	0.04989805773
PGA_scaffold0__352_contigs__length_93459789	6068799	0.04989805773
PGA_scaffold0__352_contigs__length_93459789	6069074	0.02795639364
PGA_scaffold0__352_contigs__length_93459789	6069452	0.02600707903
PGA_scaffold0__352_contigs__length_93459789	6069471	0.01536598066
PGA_scaffold0__352_contigs__length_93459789	6069502	0.04680758478
PGA_scaffold0__352_contigs__length_93459789	6069554	0.04680758478
PGA_scaffold0__352_contigs__length_93459789	6069757	0.026328122
PGA_scaffold0__352_contigs__length_93459789	6071236	0.02570781612
PGA_scaffold0__352_contigs__length_93459789	6071573	0.008566871791
PGA_scaffold0__352_contigs__length_93459789	6083250	0.03433361174
PGA_scaffold0__352_contigs__length_93459789	6090140	0.04896123637
PGA_scaffold0__352_contigs__length_93459789	6093452	0.03501064176
PGA_scaffold0__352_contigs__length_93459789	6094989	0.03038163166
PGA_scaffold0__352_contigs__length_93459789	6095968	0.02535593484
PGA_scaffold0__352_contigs__length_93459789	6096189	0.02486309308
PGA_scaffold0__352_contigs__length_93459789	6109084	0.02999975345
PGA_scaffold0__352_contigs__length_93459789	6110694	0.02999975345
PGA_scaffold0__352_contigs__length_93459789	6114560	0.01497165838
PGA_scaffold0__352_contigs__length_93459789	6116423	0.02603372753
PGA_scaffold0__352_contigs__length_93459789	6116463	0.02605229026
PGA_scaffold0__352_contigs__length_93459789	6116656	0.01901207363
PGA_scaffold0__352_contigs__length_93459789	6116724	0.03529945904
PGA_scaffold0__352_contigs__length_93459789	6118912	0.03421579253
PGA_scaffold0__352_contigs__length_93459789	6118955	0.03932203142
PGA_scaffold0__352_contigs__length_93459789	6118956	0.03932203142
PGA_scaffold0__352_contigs__length_93459789	6119781	0.03235903394
PGA_scaffold0__352_contigs__length_93459789	6120232	0.03358677102
PGA_scaffold0__352_contigs__length_93459789	6120504	0.03235903394
PGA_scaffold0__352_contigs__length_93459789	6124199	0.0388247029
PGA_scaffold0__352_contigs__length_93459789	6133033	0.04726573236
PGA_scaffold0__352_contigs__length_93459789	6133762	0.02198810911
PGA_scaffold0__352_contigs__length_93459789	6133803	0.03654058762
PGA_scaffold0__352_contigs__length_93459789	6135027	0.03673070428
PGA_scaffold0__352_contigs__length_93459789	6135129	0.02300111871
PGA_scaffold0__352_contigs__length_93459789	6135168	0.03673070428
PGA_scaffold0__352_contigs__length_93459789	6135210	0.03673070428
PGA_scaffold0__352_contigs__length_93459789	6135245	0.03673070428
PGA_scaffold0__352_contigs__length_93459789	6137155	0.04797981246
PGA_scaffold0__352_contigs__length_93459789	6137156	0.04797981246
PGA_scaffold0__352_contigs__length_93459789	6137159	0.04797981246
PGA_scaffold0__352_contigs__length_93459789	6137242	0.004100300526
PGA_scaffold0__352_contigs__length_93459789	6137252	0.02137276951
PGA_scaffold0__352_contigs__length_93459789	6137300	0.02947994962
PGA_scaffold0__352_contigs__length_93459789	6143974	0.03393316124
PGA_scaffold0__352_contigs__length_93459789	6144684	0.0456144795
PGA_scaffold0__352_contigs__length_93459789	6155977	0.02591196076
PGA_scaffold0__352_contigs__length_93459789	6162583	0.04722998136
PGA_scaffold0__352_contigs__length_93459789	6166448	0.02711315385
PGA_scaffold0__352_contigs__length_93459789	6238134	0.03922326726
PGA_scaffold0__352_contigs__length_93459789	6244779	0.02536127501
PGA_scaffold0__352_contigs__length_93459789	6245620	0.04547096392
PGA_scaffold0__352_contigs__length_93459789	6245621	0.04547096392
PGA_scaffold0__352_contigs__length_93459789	6245891	0.006043578949
PGA_scaffold0__352_contigs__length_93459789	6246625	0.02536127501
PGA_scaffold0__352_contigs__length_93459789	6247775	0.03374756235
PGA_scaffold0__352_contigs__length_93459789	6247879	0.03692115991
PGA_scaffold0__352_contigs__length_93459789	6254112	0.03315399726
PGA_scaffold0__352_contigs__length_93459789	6256861	0.0148204518
PGA_scaffold0__352_contigs__length_93459789	6271552	0.03501093013
PGA_scaffold0__352_contigs__length_93459789	6272604	0.0491799229
PGA_scaffold0__352_contigs__length_93459789	6287276	0.01536501188
PGA_scaffold0__352_contigs__length_93459789	6301345	0.03067718692
PGA_scaffold0__352_contigs__length_93459789	6302762	0.03067718692
PGA_scaffold0__352_contigs__length_93459789	6310037	0.03067718692
PGA_scaffold0__352_contigs__length_93459789	6355164	0.02446109421
PGA_scaffold0__352_contigs__length_93459789	6355167	0.01503129296
PGA_scaffold0__352_contigs__length_93459789	6358967	0.002820057359
PGA_scaffold0__352_contigs__length_93459789	6381967	0.04229745299
PGA_scaffold0__352_contigs__length_93459789	6387602	0.04089729983
PGA_scaffold0__352_contigs__length_93459789	6398984	0.04424426448
PGA_scaffold0__352_contigs__length_93459789	6400217	0.02411829872
PGA_scaffold0__352_contigs__length_93459789	6400283	0.003342084828
PGA_scaffold0__352_contigs__length_93459789	6400301	0.003204126698
PGA_scaffold0__352_contigs__length_93459789	6400313	0.001443487028
PGA_scaffold0__352_contigs__length_93459789	6400332	0.00140067793
PGA_scaffold0__352_contigs__length_93459789	6400593	0.00724123583
PGA_scaffold0__352_contigs__length_93459789	6407613	0.04374759898
PGA_scaffold0__352_contigs__length_93459789	6407618	0.04374759898
PGA_scaffold0__352_contigs__length_93459789	6410248	0.004643626109
PGA_scaffold0__352_contigs__length_93459789	6410387	0.004643626109
PGA_scaffold0__352_contigs__length_93459789	6411264	0.004643626109
PGA_scaffold0__352_contigs__length_93459789	6411560	0.004010389086
PGA_scaffold0__352_contigs__length_93459789	6411727	0.03407257712
PGA_scaffold0__352_contigs__length_93459789	6412016	0.003188198123
PGA_scaffold0__352_contigs__length_93459789	6412913	0.003754554344
PGA_scaffold0__352_contigs__length_93459789	6414418	0.01211864196
PGA_scaffold0__352_contigs__length_93459789	6414858	0.0379940158
PGA_scaffold0__352_contigs__length_93459789	6419108	0.04309531383
PGA_scaffold0__352_contigs__length_93459789	6419325	0.04309531383
PGA_scaffold0__352_contigs__length_93459789	6420148	0.02623004784
PGA_scaffold0__352_contigs__length_93459789	6420732	0.03887583911
PGA_scaffold0__352_contigs__length_93459789	6421091	0.02587311098
PGA_scaffold0__352_contigs__length_93459789	6422706	0.02512867175
PGA_scaffold0__352_contigs__length_93459789	6423006	0.03768285249
PGA_scaffold0__352_contigs__length_93459789	6423013	0.03665840656
PGA_scaffold0__352_contigs__length_93459789	6423136	0.03768285249
PGA_scaffold0__352_contigs__length_93459789	6423152	0.03665840656
PGA_scaffold0__352_contigs__length_93459789	6423162	0.03768285249
PGA_scaffold0__352_contigs__length_93459789	6423206	0.03200789501
PGA_scaffold0__352_contigs__length_93459789	6423496	0.008719690601
PGA_scaffold0__352_contigs__length_93459789	6426605	0.02908902523
PGA_scaffold0__352_contigs__length_93459789	6426982	0.04427137797
PGA_scaffold0__352_contigs__length_93459789	6427188	0.008876422219
PGA_scaffold0__352_contigs__length_93459789	6427421	0.007018226799
PGA_scaffold0__352_contigs__length_93459789	6427431	0.01232931051
PGA_scaffold0__352_contigs__length_93459789	6427487	0.04485169678
PGA_scaffold0__352_contigs__length_93459789	6428236	0.03941488195
PGA_scaffold0__352_contigs__length_93459789	6432486	0.03200789501
PGA_scaffold0__352_contigs__length_93459789	6446344	0.01126386197
PGA_scaffold0__352_contigs__length_93459789	6446856	0.002685371077
PGA_scaffold0__352_contigs__length_93459789	6446881	0.004290391985
PGA_scaffold0__352_contigs__length_93459789	6447008	0.003546986971
PGA_scaffold0__352_contigs__length_93459789	6447014	0.003546986971
PGA_scaffold0__352_contigs__length_93459789	6447133	0.004290391985
PGA_scaffold0__352_contigs__length_93459789	6447190	0.004290391985
PGA_scaffold0__352_contigs__length_93459789	6447277	0.01086493721
PGA_scaffold0__352_contigs__length_93459789	6447326	0.01113920802
PGA_scaffold0__352_contigs__length_93459789	6458404	0.04408835017
PGA_scaffold0__352_contigs__length_93459789	6458436	0.01565934739
PGA_scaffold0__352_contigs__length_93459789	6460363	0.0234011577
PGA_scaffold0__352_contigs__length_93459789	6462571	0.03411754362
PGA_scaffold0__352_contigs__length_93459789	6483130	0.03334895139
PGA_scaffold0__352_contigs__length_93459789	6485641	0.04854135223
PGA_scaffold0__352_contigs__length_93459789	6489685	0.04029814505
PGA_scaffold0__352_contigs__length_93459789	6497901	0.03255716764
PGA_scaffold0__352_contigs__length_93459789	6518786	0.04717111338
PGA_scaffold0__352_contigs__length_93459789	6522549	0.02579665408
PGA_scaffold0__352_contigs__length_93459789	6522681	0.01008467605
PGA_scaffold0__352_contigs__length_93459789	6527532	0.03992897364
PGA_scaffold0__352_contigs__length_93459789	6527846	0.03992897364
PGA_scaffold0__352_contigs__length_93459789	6557596	0.01699663037
PGA_scaffold0__352_contigs__length_93459789	6558872	0.04635701706
PGA_scaffold0__352_contigs__length_93459789	6559073	0.03209950579
PGA_scaffold0__352_contigs__length_93459789	6559434	0.04836954722
PGA_scaffold0__352_contigs__length_93459789	6559505	0.0363999177
PGA_scaffold0__352_contigs__length_93459789	6559529	0.0473442172
PGA_scaffold0__352_contigs__length_93459789	6559546	0.04921243106
PGA_scaffold0__352_contigs__length_93459789	6559589	0.03968674183
PGA_scaffold0__352_contigs__length_93459789	6573663	0.03853301307
PGA_scaffold0__352_contigs__length_93459789	6577842	0.03108709752
PGA_scaffold0__352_contigs__length_93459789	6629432	0.03460250857
PGA_scaffold0__352_contigs__length_93459789	6641470	0.03081765247
PGA_scaffold0__352_contigs__length_93459789	6641471	0.03081765247
PGA_scaffold0__352_contigs__length_93459789	6641474	0.01640507413
PGA_scaffold0__352_contigs__length_93459789	6641818	0.006650845132
PGA_scaffold0__352_contigs__length_93459789	6641820	0.01952783158
PGA_scaffold0__352_contigs__length_93459789	6662735	0.0466981054
PGA_scaffold0__352_contigs__length_93459789	6663172	0.0466981054
PGA_scaffold0__352_contigs__length_93459789	6663181	0.0466981054
PGA_scaffold0__352_contigs__length_93459789	6663475	0.0466981054
PGA_scaffold0__352_contigs__length_93459789	6665240	0.04424426448
PGA_scaffold0__352_contigs__length_93459789	6665601	0.04424426448
PGA_scaffold0__352_contigs__length_93459789	6684911	0.04653744203
PGA_scaffold0__352_contigs__length_93459789	6684929	0.04653744203
PGA_scaffold0__352_contigs__length_93459789	6719983	0.008137368469
PGA_scaffold0__352_contigs__length_93459789	6738539	0.005821784893
PGA_scaffold0__352_contigs__length_93459789	6739257	0.0009471232022
PGA_scaffold0__352_contigs__length_93459789	6739258	0.0009471232022
PGA_scaffold0__352_contigs__length_93459789	6739590	0.004847069352
PGA_scaffold0__352_contigs__length_93459789	6739730	0.01547725038
PGA_scaffold0__352_contigs__length_93459789	6739959	0.03674170853
PGA_scaffold0__352_contigs__length_93459789	6739989	0.02226417731
PGA_scaffold0__352_contigs__length_93459789	6740412	0.01070146886
PGA_scaffold0__352_contigs__length_93459789	6740474	0.007168292391
PGA_scaffold0__352_contigs__length_93459789	6740522	0.001362864227
PGA_scaffold0__352_contigs__length_93459789	6741858	0.03105627476
PGA_scaffold0__352_contigs__length_93459789	6742211	0.0180214577
PGA_scaffold0__352_contigs__length_93459789	6742212	0.0180214577
PGA_scaffold0__352_contigs__length_93459789	6742306	0.02048693144
PGA_scaffold0__352_contigs__length_93459789	6742452	0.03674170853
PGA_scaffold0__352_contigs__length_93459789	6742503	0.03674170853
PGA_scaffold0__352_contigs__length_93459789	6742550	0.04320319969
PGA_scaffold0__352_contigs__length_93459789	6742563	0.04320319969
PGA_scaffold0__352_contigs__length_93459789	6742792	0.03674170853
PGA_scaffold0__352_contigs__length_93459789	6742834	0.0490367628
PGA_scaffold0__352_contigs__length_93459789	6742901	0.004324559448
PGA_scaffold0__352_contigs__length_93459789	6743044	0.03674170853
PGA_scaffold0__352_contigs__length_93459789	6743264	0.02600539769
PGA_scaffold0__352_contigs__length_93459789	6743874	0.02036570005
PGA_scaffold0__352_contigs__length_93459789	6750716	0.01622611915
PGA_scaffold0__352_contigs__length_93459789	6750953	0.01622611915
PGA_scaffold0__352_contigs__length_93459789	6752381	0.02216345487
PGA_scaffold0__352_contigs__length_93459789	6753901	0.03171898465
PGA_scaffold0__352_contigs__length_93459789	6798348	0.04511871556
PGA_scaffold0__352_contigs__length_93459789	6800340	0.04511871556
PGA_scaffold0__352_contigs__length_93459789	6802118	0.02622664611
PGA_scaffold0__352_contigs__length_93459789	6802609	0.02269851677
PGA_scaffold0__352_contigs__length_93459789	6803021	0.01412828454
PGA_scaffold0__352_contigs__length_93459789	6803190	0.01522171603
PGA_scaffold0__352_contigs__length_93459789	6803425	0.007714898193
PGA_scaffold0__352_contigs__length_93459789	6803477	0.02827003801
PGA_scaffold0__352_contigs__length_93459789	6804530	0.0210669945
PGA_scaffold0__352_contigs__length_93459789	6805541	0.009038951615
PGA_scaffold0__352_contigs__length_93459789	6805870	0.01368015731
PGA_scaffold0__352_contigs__length_93459789	6805883	0.01368015731
PGA_scaffold0__352_contigs__length_93459789	6806427	0.04519907617
PGA_scaffold0__352_contigs__length_93459789	6806903	0.02168930067
PGA_scaffold0__352_contigs__length_93459789	6807166	0.0447431722
PGA_scaffold0__352_contigs__length_93459789	6808261	0.03668096826
PGA_scaffold0__352_contigs__length_93459789	6808337	0.03668096826
PGA_scaffold0__352_contigs__length_93459789	6816435	0.03668096826
PGA_scaffold0__352_contigs__length_93459789	6818698	0.02920337954
PGA_scaffold0__352_contigs__length_93459789	6818715	0.02920337954
PGA_scaffold0__352_contigs__length_93459789	6821059	0.04386761299
PGA_scaffold0__352_contigs__length_93459789	6823318	0.03054226252
PGA_scaffold0__352_contigs__length_93459789	6823800	0.03325648058
PGA_scaffold0__352_contigs__length_93459789	6823934	0.03325648058
PGA_scaffold0__352_contigs__length_93459789	6823937	0.03325648058
PGA_scaffold0__352_contigs__length_93459789	6824486	0.03668096826
PGA_scaffold0__352_contigs__length_93459789	6824882	0.03325648058
PGA_scaffold0__352_contigs__length_93459789	6825367	0.03325648058
PGA_scaffold0__352_contigs__length_93459789	6826055	0.01983854664
PGA_scaffold0__352_contigs__length_93459789	6869397	0.02330321768
PGA_scaffold0__352_contigs__length_93459789	6883239	0.0260827703
PGA_scaffold0__352_contigs__length_93459789	6883713	0.03114147871
PGA_scaffold0__352_contigs__length_93459789	6885005	0.04421326967
PGA_scaffold0__352_contigs__length_93459789	6885416	0.03742583691
PGA_scaffold0__352_contigs__length_93459789	6885930	0.01153401844
PGA_scaffold0__352_contigs__length_93459789	6885965	0.04421326967
PGA_scaffold0__352_contigs__length_93459789	6885975	0.04421326967
PGA_scaffold0__352_contigs__length_93459789	6885978	0.04421326967
PGA_scaffold0__352_contigs__length_93459789	6885985	0.01027430001
PGA_scaffold0__352_contigs__length_93459789	6886327	0.01036146361
PGA_scaffold0__352_contigs__length_93459789	6886356	0.02166054911
PGA_scaffold0__352_contigs__length_93459789	6908925	0.03339216348
PGA_scaffold0__352_contigs__length_93459789	6908934	0.03339216348
PGA_scaffold0__352_contigs__length_93459789	6909453	0.02380484352
PGA_scaffold0__352_contigs__length_93459789	6909643	0.03393961613
PGA_scaffold0__352_contigs__length_93459789	6909673	0.04815410632
PGA_scaffold0__352_contigs__length_93459789	6909747	0.04777992766
PGA_scaffold0__352_contigs__length_93459789	6909866	0.001739515541
PGA_scaffold0__352_contigs__length_93459789	6909870	0.002192988638
PGA_scaffold0__352_contigs__length_93459789	6909898	0.02896698697
PGA_scaffold0__352_contigs__length_93459789	6909930	0.001074786754
PGA_scaffold0__352_contigs__length_93459789	6909932	0.001074786754
PGA_scaffold0__352_contigs__length_93459789	6909950	0.002168184991
PGA_scaffold0__352_contigs__length_93459789	6910040	0.00404163427
PGA_scaffold0__352_contigs__length_93459789	6910194	0.002992329063
PGA_scaffold0__352_contigs__length_93459789	6910212	0.008342417947
PGA_scaffold0__352_contigs__length_93459789	6910259	0.005513653186
PGA_scaffold0__352_contigs__length_93459789	6910292	0.00622905388
PGA_scaffold0__352_contigs__length_93459789	6910371	0.007623126587
PGA_scaffold0__352_contigs__length_93459789	6910372	0.005269164317
PGA_scaffold0__352_contigs__length_93459789	6910414	0.002419448496
PGA_scaffold0__352_contigs__length_93459789	6911247	0.004147892523
PGA_scaffold0__352_contigs__length_93459789	6911296	0.007693088942
PGA_scaffold0__352_contigs__length_93459789	6911455	0.005060047732
PGA_scaffold0__352_contigs__length_93459789	6911552	0.002409317173
PGA_scaffold0__352_contigs__length_93459789	6912170	0.04970360512
PGA_scaffold0__352_contigs__length_93459789	6914811	0.01554128464
PGA_scaffold0__352_contigs__length_93459789	6914880	0.005297266253
PGA_scaffold0__352_contigs__length_93459789	6935739	0.03792134883
PGA_scaffold0__352_contigs__length_93459789	6935745	0.03792134883
PGA_scaffold0__352_contigs__length_93459789	6935748	0.03792134883
PGA_scaffold0__352_contigs__length_93459789	6935756	0.02881011667
PGA_scaffold0__352_contigs__length_93459789	6935767	0.03792134883
PGA_scaffold0__352_contigs__length_93459789	6950588	0.04424426448
PGA_scaffold0__352_contigs__length_93459789	6954032	0.01709591669
PGA_scaffold0__352_contigs__length_93459789	6954787	0.02544316881
PGA_scaffold0__352_contigs__length_93459789	6964911	0.03245012431
PGA_scaffold0__352_contigs__length_93459789	6994632	0.04424426448
PGA_scaffold0__352_contigs__length_93459789	7033062	0.04773416373
PGA_scaffold0__352_contigs__length_93459789	7033876	0.04253845453
PGA_scaffold0__352_contigs__length_93459789	7033919	0.04809708828
PGA_scaffold0__352_contigs__length_93459789	7034062	0.01514634036
PGA_scaffold0__352_contigs__length_93459789	7034596	0.03179144339
PGA_scaffold0__352_contigs__length_93459789	7034675	0.0479075722
PGA_scaffold0__352_contigs__length_93459789	7035266	0.01032507717
PGA_scaffold0__352_contigs__length_93459789	7035281	0.04294505728
PGA_scaffold0__352_contigs__length_93459789	7036666	0.03007992273
PGA_scaffold0__352_contigs__length_93459789	7039662	0.04230700643
PGA_scaffold0__352_contigs__length_93459789	7044407	0.01695411711
PGA_scaffold0__352_contigs__length_93459789	7044436	0.03248910882
PGA_scaffold0__352_contigs__length_93459789	7044700	0.03248910882
PGA_scaffold0__352_contigs__length_93459789	7047190	0.03104008748
PGA_scaffold0__352_contigs__length_93459789	7048586	0.04145316357
PGA_scaffold0__352_contigs__length_93459789	7049277	0.04279859307
PGA_scaffold0__352_contigs__length_93459789	7051066	0.03421436902
PGA_scaffold0__352_contigs__length_93459789	7051069	0.04536312269
PGA_scaffold0__352_contigs__length_93459789	7052414	0.03549034568
PGA_scaffold0__352_contigs__length_93459789	7103056	0.04191412596
PGA_scaffold0__352_contigs__length_93459789	7146403	0.04397987883
PGA_scaffold0__352_contigs__length_93459789	7191534	0.02679308758
PGA_scaffold0__352_contigs__length_93459789	7194532	0.045385505
PGA_scaffold0__352_contigs__length_93459789	7242900	0.04600708597
PGA_scaffold0__352_contigs__length_93459789	7248175	0.04531200143
PGA_scaffold0__352_contigs__length_93459789	7248176	0.04531200143
PGA_scaffold0__352_contigs__length_93459789	7249098	0.04531200143
PGA_scaffold0__352_contigs__length_93459789	7260991	0.02547112872
PGA_scaffold0__352_contigs__length_93459789	7262038	0.01844155317
PGA_scaffold0__352_contigs__length_93459789	7262058	0.002489070388
PGA_scaffold0__352_contigs__length_93459789	7262136	0.004596121022
PGA_scaffold0__352_contigs__length_93459789	7262698	0.03258979606
PGA_scaffold0__352_contigs__length_93459789	7262711	0.01242057498
PGA_scaffold0__352_contigs__length_93459789	7263134	0.005188340716
PGA_scaffold0__352_contigs__length_93459789	7265322	0.003177914
PGA_scaffold0__352_contigs__length_93459789	7265348	0.003177914
PGA_scaffold0__352_contigs__length_93459789	7265468	0.04742279323
PGA_scaffold0__352_contigs__length_93459789	7268255	0.007068373332
PGA_scaffold0__352_contigs__length_93459789	7284539	0.02787142541
PGA_scaffold0__352_contigs__length_93459789	7284617	0.03529501899
PGA_scaffold0__352_contigs__length_93459789	7284813	0.03529501899
PGA_scaffold0__352_contigs__length_93459789	7284908	0.03529501899
PGA_scaffold0__352_contigs__length_93459789	7284922	0.03529501899
PGA_scaffold0__352_contigs__length_93459789	7286306	0.02890341878
PGA_scaffold0__352_contigs__length_93459789	7286678	0.02923384927
PGA_scaffold0__352_contigs__length_93459789	7289572	0.03561777442
PGA_scaffold0__352_contigs__length_93459789	7291082	0.02226118743
PGA_scaffold0__352_contigs__length_93459789	7291559	0.008082502966
PGA_scaffold0__352_contigs__length_93459789	7293386	0.02226118743
PGA_scaffold0__352_contigs__length_93459789	7293523	0.02286820785
PGA_scaffold0__352_contigs__length_93459789	7326266	0.04666531005
PGA_scaffold0__352_contigs__length_93459789	7326773	0.03293152919
PGA_scaffold0__352_contigs__length_93459789	7326779	0.03293152919
PGA_scaffold0__352_contigs__length_93459789	7345704	0.03446311936
PGA_scaffold0__352_contigs__length_93459789	7359195	0.04942141072
PGA_scaffold0__352_contigs__length_93459789	7368769	0.01615793609
PGA_scaffold0__352_contigs__length_93459789	7369053	0.02014224564
PGA_scaffold0__352_contigs__length_93459789	7377548	0.04609778454
PGA_scaffold0__352_contigs__length_93459789	7377567	0.04445865141
PGA_scaffold0__352_contigs__length_93459789	7377892	0.04609778454
PGA_scaffold0__352_contigs__length_93459789	7378044	0.04293823417
PGA_scaffold0__352_contigs__length_93459789	7378955	0.0445124514
PGA_scaffold0__352_contigs__length_93459789	7379028	0.04202728277
PGA_scaffold0__352_contigs__length_93459789	7440232	0.03804155522
PGA_scaffold0__352_contigs__length_93459789	7442103	0.04847738445
PGA_scaffold0__352_contigs__length_93459789	7443880	0.03362195096
PGA_scaffold0__352_contigs__length_93459789	7446177	0.03362195096
PGA_scaffold0__352_contigs__length_93459789	7448198	0.04338557548
PGA_scaffold0__352_contigs__length_93459789	7450401	0.01190813832
PGA_scaffold0__352_contigs__length_93459789	7450402	0.01190813832
PGA_scaffold0__352_contigs__length_93459789	7450539	0.01190813832
PGA_scaffold0__352_contigs__length_93459789	7453106	0.03648392933
PGA_scaffold0__352_contigs__length_93459789	7453428	0.01991560706
PGA_scaffold0__352_contigs__length_93459789	7453434	0.03648392933
PGA_scaffold0__352_contigs__length_93459789	7453468	0.02052592302
PGA_scaffold0__352_contigs__length_93459789	7453599	0.03854279907
PGA_scaffold0__352_contigs__length_93459789	7453813	0.03648392933
PGA_scaffold0__352_contigs__length_93459789	7453891	0.03362195096
PGA_scaffold0__352_contigs__length_93459789	7453927	0.04698902538
PGA_scaffold0__352_contigs__length_93459789	7453929	0.03854279907
PGA_scaffold0__352_contigs__length_93459789	7454234	0.03648392933
PGA_scaffold0__352_contigs__length_93459789	7455495	0.03648392933
PGA_scaffold0__352_contigs__length_93459789	7460250	0.03362195096
PGA_scaffold0__352_contigs__length_93459789	7462410	0.04928209261
PGA_scaffold0__352_contigs__length_93459789	7465872	0.04928209261
PGA_scaffold0__352_contigs__length_93459789	7467547	0.04313973123
PGA_scaffold0__352_contigs__length_93459789	7468024	0.04928209261
PGA_scaffold0__352_contigs__length_93459789	7473417	0.04928209261
PGA_scaffold0__352_contigs__length_93459789	7473633	0.02394829763
PGA_scaffold0__352_contigs__length_93459789	7476898	0.04928209261
PGA_scaffold0__352_contigs__length_93459789	7483802	0.04928209261
PGA_scaffold0__352_contigs__length_93459789	7521787	0.02063444634
PGA_scaffold0__352_contigs__length_93459789	7521871	0.04180199952
PGA_scaffold0__352_contigs__length_93459789	7522353	0.04180199952
PGA_scaffold0__352_contigs__length_93459789	7523429	0.01696260775
PGA_scaffold0__352_contigs__length_93459789	7523432	0.01696260775
PGA_scaffold0__352_contigs__length_93459789	7524376	0.01696260775
PGA_scaffold0__352_contigs__length_93459789	7527596	0.01696260775
PGA_scaffold0__352_contigs__length_93459789	7529727	0.01696260775
PGA_scaffold0__352_contigs__length_93459789	7529824	0.01696260775
PGA_scaffold0__352_contigs__length_93459789	7530356	0.01696260775
PGA_scaffold0__352_contigs__length_93459789	7531465	0.02452822905
PGA_scaffold0__352_contigs__length_93459789	7531488	0.01696260775
PGA_scaffold0__352_contigs__length_93459789	7531630	0.01696260775
PGA_scaffold0__352_contigs__length_93459789	7531659	0.01696260775
PGA_scaffold0__352_contigs__length_93459789	7532080	0.01696260775
PGA_scaffold0__352_contigs__length_93459789	7547039	0.02006478055
PGA_scaffold0__352_contigs__length_93459789	7594057	0.02783704932
PGA_scaffold0__352_contigs__length_93459789	7594825	0.02399575513
PGA_scaffold0__352_contigs__length_93459789	7600402	0.0428133182
PGA_scaffold0__352_contigs__length_93459789	7601238	0.0428133182
PGA_scaffold0__352_contigs__length_93459789	7601243	0.0428133182
PGA_scaffold0__352_contigs__length_93459789	7607648	0.04481804951
PGA_scaffold0__352_contigs__length_93459789	7607705	0.0428133182
PGA_scaffold0__352_contigs__length_93459789	7607823	0.04481804951
PGA_scaffold0__352_contigs__length_93459789	7613957	0.02783704932
PGA_scaffold0__352_contigs__length_93459789	7706730	0.03709259976
PGA_scaffold0__352_contigs__length_93459789	7752443	0.02204081819
PGA_scaffold0__352_contigs__length_93459789	7752561	0.04696972612
PGA_scaffold0__352_contigs__length_93459789	7784407	0.02863215918
PGA_scaffold0__352_contigs__length_93459789	7798372	0.02688259202
PGA_scaffold0__352_contigs__length_93459789	7798660	0.03422178941
PGA_scaffold0__352_contigs__length_93459789	7798704	0.03422178941
PGA_scaffold0__352_contigs__length_93459789	7800430	0.04540161732
PGA_scaffold0__352_contigs__length_93459789	7801711	0.02178673045
PGA_scaffold0__352_contigs__length_93459789	7801714	0.0302270043
PGA_scaffold0__352_contigs__length_93459789	7801721	0.0302270043
PGA_scaffold0__352_contigs__length_93459789	7805904	0.04514375654
PGA_scaffold0__352_contigs__length_93459789	7805905	0.04514375654
PGA_scaffold0__352_contigs__length_93459789	7807671	0.04508543297
PGA_scaffold0__352_contigs__length_93459789	7814984	0.04434486097
PGA_scaffold0__352_contigs__length_93459789	7815547	0.04434486097
PGA_scaffold0__352_contigs__length_93459789	7891219	0.04240459766
PGA_scaffold0__352_contigs__length_93459789	7891328	0.008557666771
PGA_scaffold0__352_contigs__length_93459789	7892746	0.007896862936
PGA_scaffold0__352_contigs__length_93459789	7892747	0.007896862936
PGA_scaffold0__352_contigs__length_93459789	7895379	0.02360767159
PGA_scaffold0__352_contigs__length_93459789	7895781	0.008233515124
PGA_scaffold0__352_contigs__length_93459789	7908773	0.006136218304
PGA_scaffold0__352_contigs__length_93459789	7909528	0.02299704109
PGA_scaffold0__352_contigs__length_93459789	7909549	0.01910002137
PGA_scaffold0__352_contigs__length_93459789	7909558	0.01949827761
PGA_scaffold0__352_contigs__length_93459789	7909561	0.01910002137
PGA_scaffold0__352_contigs__length_93459789	7909563	0.01910002137
PGA_scaffold0__352_contigs__length_93459789	7909573	0.01582506236
PGA_scaffold0__352_contigs__length_93459789	7909856	0.02615596564
PGA_scaffold0__352_contigs__length_93459789	7910267	0.01015794746
PGA_scaffold0__352_contigs__length_93459789	7912000	0.007161807651
PGA_scaffold0__352_contigs__length_93459789	7912038	0.03598842877
PGA_scaffold0__352_contigs__length_93459789	7912100	0.007161807651
PGA_scaffold0__352_contigs__length_93459789	7912154	0.004474737987
PGA_scaffold0__352_contigs__length_93459789	7912213	0.004474737987
PGA_scaffold0__352_contigs__length_93459789	7912452	0.004474737987
PGA_scaffold0__352_contigs__length_93459789	7914916	0.001565608557
PGA_scaffold0__352_contigs__length_93459789	7917317	0.02482073116
PGA_scaffold0__352_contigs__length_93459789	7917771	0.04311066872
PGA_scaffold0__352_contigs__length_93459789	7917920	0.02482073116
PGA_scaffold0__352_contigs__length_93459789	7918400	0.01034909956
PGA_scaffold0__352_contigs__length_93459789	7918505	0.03410548889
PGA_scaffold0__352_contigs__length_93459789	7918515	0.03386114221
PGA_scaffold0__352_contigs__length_93459789	7918633	0.02482073116
PGA_scaffold0__352_contigs__length_93459789	7919289	0.02482073116
PGA_scaffold0__352_contigs__length_93459789	7919352	0.02496040516
PGA_scaffold0__352_contigs__length_93459789	7919558	0.0164638299
PGA_scaffold0__352_contigs__length_93459789	7919814	0.03440434995
PGA_scaffold0__352_contigs__length_93459789	7920577	0.01325356061
PGA_scaffold0__352_contigs__length_93459789	7920753	0.02684818253
PGA_scaffold0__352_contigs__length_93459789	7920775	0.01325356061
PGA_scaffold0__352_contigs__length_93459789	7921224	0.04897684011
PGA_scaffold0__352_contigs__length_93459789	7921368	0.01291532729
PGA_scaffold0__352_contigs__length_93459789	7921821	0.02113049737
PGA_scaffold0__352_contigs__length_93459789	7921864	0.01601495943
PGA_scaffold0__352_contigs__length_93459789	7921867	0.01601495943
PGA_scaffold0__352_contigs__length_93459789	7921876	0.01601495943
PGA_scaffold0__352_contigs__length_93459789	7922015	0.0117618209
PGA_scaffold0__352_contigs__length_93459789	7922244	0.01687117483
PGA_scaffold0__352_contigs__length_93459789	7922287	0.01269954777
PGA_scaffold0__352_contigs__length_93459789	7922578	0.03328143539
PGA_scaffold0__352_contigs__length_93459789	7922844	0.01263725315
PGA_scaffold0__352_contigs__length_93459789	7922993	0.03746788428
PGA_scaffold0__352_contigs__length_93459789	7922998	0.03746788428
PGA_scaffold0__352_contigs__length_93459789	7923007	0.03746788428
PGA_scaffold0__352_contigs__length_93459789	7923601	0.01162177437
PGA_scaffold0__352_contigs__length_93459789	7923784	0.01206442513
PGA_scaffold0__352_contigs__length_93459789	7923872	0.01213255451
PGA_scaffold0__352_contigs__length_93459789	7923964	0.01325356061
PGA_scaffold0__352_contigs__length_93459789	7923987	0.02990860822
PGA_scaffold0__352_contigs__length_93459789	7924088	0.02586658256
PGA_scaffold0__352_contigs__length_93459789	7924257	0.03617912854
PGA_scaffold0__352_contigs__length_93459789	7924274	0.009252429998
PGA_scaffold0__352_contigs__length_93459789	7924319	0.01269954777
PGA_scaffold0__352_contigs__length_93459789	7924859	0.01174273665
PGA_scaffold0__352_contigs__length_93459789	7925714	0.04741653231
PGA_scaffold0__352_contigs__length_93459789	7925763	0.02275553694
PGA_scaffold0__352_contigs__length_93459789	7925967	0.02586658256
PGA_scaffold0__352_contigs__length_93459789	7926416	0.0235800318
PGA_scaffold0__352_contigs__length_93459789	7926985	0.02534610849
PGA_scaffold0__352_contigs__length_93459789	7927049	0.03712058546
PGA_scaffold0__352_contigs__length_93459789	7927256	0.01269954777
PGA_scaffold0__352_contigs__length_93459789	7929730	0.01269954777
PGA_scaffold0__352_contigs__length_93459789	7930009	0.04483493204
PGA_scaffold0__352_contigs__length_93459789	7936072	0.03926601351
PGA_scaffold0__352_contigs__length_93459789	7936987	0.01066373775
PGA_scaffold0__352_contigs__length_93459789	7939964	0.04960635143
PGA_scaffold0__352_contigs__length_93459789	7942776	0.03251777142
PGA_scaffold0__352_contigs__length_93459789	7954327	0.03987228484
PGA_scaffold0__352_contigs__length_93459789	7954396	0.04861700972
PGA_scaffold0__352_contigs__length_93459789	7954403	0.04861700972
PGA_scaffold0__352_contigs__length_93459789	7966011	0.0200070688
PGA_scaffold0__352_contigs__length_93459789	7966033	0.009880513785
PGA_scaffold0__352_contigs__length_93459789	7966257	0.03425365751
PGA_scaffold0__352_contigs__length_93459789	7966285	0.005145597713
[truncated: 477,118 more rows]
