# Supplementary material for: Genomic architecture of adaptive radiation and hybridization in Alpine whitefish
Source: Nat Commun. 2022 Aug 2;13:4479. doi: 10.1038/s41467-022-32181-8 (PMC9345977; doi:10.1038/s41467-022-32181-8)
Supplement: Supplementary file 8 — Source Data [file 41467_2022_32181_MOESM8_ESM.zip › SourceData/MAIN_TEXT_FIGURES/Figure2/wtdbg2ChromosomeLengths.txt]

44
93459789
44
43329510
44
42764345
44
92224161
44
45591172
44
43692974
44
65391737
44
68138733
44
65193448
44
60468309
45
63177489
45
63881516
45
57740044
45
47256133
45
55641933
45
54025139
45
54216998
45
51949489
45
59907985
45
54335267
45
52945597
45
56862223
45
52020451
45
50329371
45
51033154
45
50922480
45
48683376
45
46671285
45
48977775
45
48675208
45
48446552
45
44616205
45
44662967
45
40727438
45
42609905
45
42009912
45
43663377
45
36774138
45
33962415
42
1094305
