# Supplementary material for: Genomic architecture of adaptive radiation and hybridization in Alpine whitefish
Source: Nat Commun. 2022 Aug 2;13:4479. doi: 10.1038/s41467-022-32181-8 (PMC9345977; doi:10.1038/s41467-022-32181-8)
Supplement: Supplementary file 8 — Source Data [file 41467_2022_32181_MOESM8_ESM.zip › SourceData/MAIN_TEXT_FIGURES/Figure2/balchen_freq.frq]

CHROM	POS	N_ALLELES	N_CHR	{ALLELE:FREQ}
PGA_scaffold22__199_contigs__length_52020451	30197713	2	64	C:0.46875	A:0.53125
