# Supplementary material for: Genomic architecture of adaptive radiation and hybridization in Alpine whitefish
Source: Nat Commun. 2022 Aug 2;13:4479. doi: 10.1038/s41467-022-32181-8 (PMC9345977; doi:10.1038/s41467-022-32181-8)
Supplement: Supplementary file 8 — Source Data [file 41467_2022_32181_MOESM8_ESM.zip › SourceData/MAIN_TEXT_FIGURES/Figure3/collapsed_tree_no_bootstraps_rotated.nwk]

(((((047_Cbenthic_intermediate_Lucerne_28557:1.0,((ZW_balchen:1.0,099_Czuerichensis_Zurich_175403:1.0):1.0,(ZW_felchen:1.0,ZW_albeli:1.0):1.0):1.0):1.0,(((((0132_Cmacrophthalmus_Constance_123471:1.0,0123470_Cmacrophthalmus_Constance_123470:1.0):1.0,((0128_Carenicolus_Constance_123475:1.0,0123458_Cmacrophthalmus_Constance_123458:1.0):1.0,(0127_Carenicolus_Constance_123463:1.0,0126_Carenicolus_Constance_123462:1.0):1.0):1.0):1.0,T_lp:1.0):1.0,C_lp:1.0):1.0,(0109_Cpelagic_intermediate_Lucerne_28719:1.0,((068_Calpnacherfelchen_Lucerne_26020:1.0,(066_Calpnacherfelchen_Lucerne_26003:1.0,(050_Cbenthic_intermediate_Lucerne_28648:1.0,L_balchen:1.0):1.0):1.0):1.0,((070_Calpnacherfelchen_Lucerne_26004:1.0,0108_Cpelagic_intermediate_Lucerne_28716:1.0):1.0,(0107_Cpelagic_intermediate_Lucerne_28599:1.0,(048_Cpelagic_intermediate_Lucerne_28559:1.0,(L_profundal:1.0,L_albeli:1.0):1.0):1.0):1.0):1.0):1.0):1.0):1.0):1.0,(T_profundal:1.0,(((023_Cfatioi_Thun_123693:1.0,(BT_albeli:1.0,021_Cfatioi_Thun_123669:1.0):1.0):1.0,(B_felchen:1.0,022_Cfatioi_Thun_123690:1.0):1.0):1.0,(0129_Calpinus_Thun_123148:1.0,BT_balchen:1.0):1.0):1.0):1.0):1.0,((07_Cpalaea_Biel_123408:1.0,BN_albeli:1.0):1.0,BN_balchen:1.0):1.0):1.0,Outgroup:1.0);
