# Supplementary material for: Genomic architecture of adaptive radiation and hybridization in Alpine whitefish
Source: Nat Commun. 2022 Aug 2;13:4479. doi: 10.1038/s41467-022-32181-8 (PMC9345977; doi:10.1038/s41467-022-32181-8)
Supplement: Supplementary file 8 — Source Data [file 41467_2022_32181_MOESM8_ESM.zip › SourceData/MAIN_TEXT_FIGURES/Figure1/all99_filt_noout.eigenval]

3.54112
2.51059
2.46481
2.18236
2.01816
1.70855
1.61147
1.4652
1.41901
1.37412
1.31796
1.31456
1.29504
1.27455
1.22673
1.17172
1.15207
1.12997
1.12134
1.11065
