# Supplementary material for: Genomic architecture of adaptive radiation and hybridization in Alpine whitefish
Source: Nat Commun. 2022 Aug 2;13:4479. doi: 10.1038/s41467-022-32181-8 (PMC9345977; doi:10.1038/s41467-022-32181-8)
Supplement: Supplementary file 8 — Source Data [file 41467_2022_32181_MOESM8_ESM.zip › SourceData/MAIN_TEXT_FIGURES/Figure1/all99_filt_noout.eigenvec]

010 010 -0.0387931 0.0200605 0.0110088 -0.28167 0.0705812 -0.0368807 -0.0181981 -0.0198821 0.0165179 -0.0298846 -0.226052 -0.241534 0.141935 0.0570476 -0.0445972 -0.215026 -0.133239 -0.297444 0.702776 0.267245
0100 0100 -0.0849307 -0.138202 -0.0476528 0.0573267 -0.0253446 -0.137776 0.124749 -0.0563795 0.0305533 -0.0404625 -0.0104556 -0.0161402 0.0113006 -0.0243462 0.00428148 -0.00927639 0.0112091 0.00244026 -0.0142121 0.0106291
0101 0101 -0.0833612 -0.152838 -0.0489579 0.0706318 -0.0378353 -0.183617 0.176778 -0.085104 0.0381763 -0.109207 -0.020678 -0.0208827 -0.0181155 -0.0247133 0.0215393 -0.000259757 0.00960664 0.00655832 0.0110473 0.000319324
0102 0102 -0.090947 -0.148231 -0.051224 0.0639365 -0.021373 -0.153679 0.151176 -0.0749293 0.0369214 -0.0608796 -0.020958 -0.0185999 0.00267093 -0.0316941 0.0176242 -0.00369707 0.00888325 0.0214051 -0.000409353 -0.000164539
0103 0103 0.0387297 -0.0242969 0.20285 0.0903177 -0.0197649 -0.0669104 -0.0374428 0.318896 0.00140136 0.0410958 -0.070796 -0.089869 0.00355211 -0.0317354 0.0685124 0.00153605 0.0393436 0.0310583 0.0312115 -0.101024
0104 0104 0.0355696 -0.0176919 0.170667 0.0729819 -0.0107107 -0.0549025 -0.0299079 0.216524 -0.000568544 0.0255948 -0.0439905 -0.0472125 0.00991491 -0.024202 0.0425454 -0.00415752 0.0139562 0.0265406 0.0123771 -0.0466023
0106 0106 0.0397559 -0.0248466 0.185052 0.0823108 -0.0208661 -0.0604071 -0.030103 0.274577 -0.00260657 0.0340069 -0.0593786 -0.0754623 0.0090193 -0.0343985 0.0597514 0.000358043 0.0258332 0.0276265 0.0213252 -0.0762339
0107 0107 -0.067172 0.0535001 0.167614 0.0899545 0.0518074 0.0115938 0.00934672 -0.0207259 -0.0216333 0.023258 -0.00984869 0.0252964 0.0468658 -0.000914068 -0.0494654 -0.000500076 -0.0296991 -0.0222133 0.0160129 0.0324395
0108 0108 -0.0654051 0.066495 0.141738 0.08085 0.0430368 0.00236939 0.00840496 -0.0358433 -0.0623527 0.0231684 -0.00448867 0.0603614 0.0787528 -0.0135447 -0.092154 0.0110081 -0.0750964 -0.0312653 -0.0274743 0.0453682
0109 0109 -0.0809993 0.0935044 0.107795 0.0766114 0.0234026 0.00188897 0.00288661 -0.0990567 -0.105973 0.0234827 0.000590443 0.0856157 0.128406 -0.00795017 -0.144696 0.000681449 -0.0403733 -0.0520072 0.0219374 -0.0190562
0110 0110 -0.0363249 0.00116017 0.238456 0.119477 0.0301535 -0.0566472 0.0309088 0.255628 -0.00696845 0.0191283 -0.0263708 -0.0411706 0.00841229 0.000441328 0.00970699 0.00638795 -9.68433e-05 -0.0139112 0.00803089 0.0258367
0111 0111 -0.0329056 0.00606351 0.238208 0.120471 0.0310352 -0.0550209 0.0268243 0.262347 0.00137459 0.0251507 -0.0244137 -0.0500239 -0.00955201 -0.00601765 0.00663217 0.0128237 0.00520154 -0.000676929 0.00697962 0.0057561
0113 0113 -0.0275076 -0.00161418 0.237372 0.111137 0.031135 -0.059353 0.0263126 0.25938 0.00425185 0.0190845 -0.0224521 -0.0477446 -0.00442161 0.000847132 0.00714282 0.013645 0.00598797 -0.0109651 0.00338801 0.0150875
0114 0114 -0.0727098 0.0462342 0.185388 0.0312914 0.145172 0.141112 -0.0232675 -0.241148 0.105509 -0.0409897 0.0492619 -0.00524433 -0.0655421 0.0034489 0.0596129 -0.00151881 0.0140671 0.00396608 0.0272298 -0.0144841
0118 0118 -0.0781609 0.048352 0.196061 0.0460209 0.162262 0.167734 -0.014725 -0.291626 0.121795 -0.057361 0.0761184 -0.0109367 -0.0788093 -0.0133063 0.0611809 0.00636327 0.0250262 0.0169653 0.0430556 -0.0679411
0119 0119 -0.0782638 0.056278 0.20172 0.0568911 0.16182 0.163861 -0.0184642 -0.304997 0.113332 -0.0553088 0.0753102 0.00113947 -0.0865918 -0.00918201 0.0622038 -0.00697088 0.0179207 -0.0112934 0.041333 -0.0462452
012 012 -0.00526787 0.163242 -0.109287 0.0424145 -0.0222924 -0.0119151 -0.00332277 0.011516 -0.0208133 0.020195 0.031483 -0.0288926 -0.0462522 0.020828 0.13923 -0.0448372 0.36611 0.500342 0.248479 0.25682
0121 0121 -0.0874409 0.165227 -0.0463594 0.0512917 -0.0879819 -0.051216 0.0020796 -0.0577157 -0.201001 0.0501773 -0.0187124 0.10557 0.146581 -0.00735939 -0.151901 0.0122526 -0.0184082 -0.0311031 -0.0193824 -0.0341966
0122 0122 -0.0865046 0.162131 -0.0498098 0.0594952 -0.103445 -0.0533045 -0.00618274 -0.0771699 -0.227538 0.0593114 -0.00338046 0.120505 0.201104 -0.0124902 -0.247194 0.0313072 -0.0988803 -0.0549445 -0.0231335 0.0141564
0123 0123 -0.087127 0.161617 -0.0454419 0.0513597 -0.0887742 -0.0592548 -0.0145303 -0.0640289 -0.201999 0.0465686 -0.0132573 0.102185 0.1598 0.000662518 -0.138019 0.00207845 -0.048722 -0.0234285 -0.0105364 -0.00725453
0123458 0123458 -0.0905016 0.178556 -0.0682327 0.0325049 -0.0825411 -0.0280957 -0.0223982 -0.00182978 -0.0810413 0.0128446 -0.0216819 0.00209719 -0.0179431 0.0251598 0.0938449 -0.0600347 0.164275 0.152436 0.0466324 -0.0803376
0123470 0123470 -0.0855505 0.163563 -0.0573584 0.0389425 -0.0776985 -0.0304183 -0.0084632 -0.0145659 -0.101844 0.0119676 -0.0122325 -4.1014e-05 -0.0118542 0.0244961 0.0537599 -0.06307 0.108449 0.0704843 0.0381864 -0.0527451
0126 0126 -0.0977633 0.179554 -0.0850252 0.0220428 -0.103455 -0.0045572 -0.020581 0.0126764 -0.00678936 0.00298098 -0.0107722 -0.031973 -0.0566173 -0.000567522 0.0679519 -0.0297589 0.108583 0.0687583 0.0187552 -0.045074
0127 0127 -0.104928 0.226788 -0.135061 0.0206582 -0.176228 0.0365889 -0.0387893 0.0381865 0.0700516 0.0650938 0.140455 -0.494112 -0.536165 -0.315901 -0.406418 -0.0386182 -0.140877 -0.0448887 -0.0468175 -0.0142635
0128 0128 -0.119166 0.275479 -0.152218 0.0356456 -0.218744 0.0589768 -0.112133 0.181013 0.741587 -0.280934 -0.107514 0.25608 0.20804 0.0175266 -0.094651 -0.0144697 -0.0788609 -0.0267141 -0.0239234 -0.014122
0129 0129 0.0634461 0.134063 -0.126794 0.0547939 0.0475924 -0.00765566 0.0485862 0.0322543 0.00499667 0.0162039 0.0382233 -0.0714241 -0.0586363 0.133048 0.151054 0.124763 0.49471 -0.718175 -0.141692 0.0465479
013 013 -0.00786318 0.158503 -0.0978812 0.049146 -0.00646181 -0.0215121 0.0192987 0.012961 -0.0484067 0.00712239 0.00757046 -0.00853071 -0.0243975 0.0550811 0.0883863 -0.0525998 0.213673 0.139506 0.0749048 -0.0507167
0131 0131 -0.0850533 0.148867 -0.0353871 0.0563366 -0.0869654 -0.0548018 0.00308809 -0.075632 -0.207114 0.0601275 -0.014344 0.122418 0.17753 -0.00393623 -0.156519 0.0123902 -0.0552091 -0.0404779 -0.0340455 0.00136964
0132 0132 -0.10358 0.226398 -0.115264 0.0405674 -0.158997 -0.0175083 -0.0246562 -0.0147291 -0.106268 0.0393912 0.0138862 -0.119728 -0.0543991 0.0759385 0.690245 0.0906299 -0.566745 -0.0737203 -0.0678069 0.00225476
0134 0134 0.154636 -0.0387473 -0.00399508 0.0088503 -0.0457679 -0.0175467 -0.103409 -0.0615723 0.00716034 0.0132254 -0.020253 0.0155273 0.0464974 -0.183821 0.0447038 -0.00370031 0.00987317 -0.00525078 0.00320212 0.0229056
0136 0136 0.176184 0.0051049 -0.0595932 0.0348984 0.104475 -0.0156439 0.000225979 -0.00626926 0.0043354 0.0006987 -0.0112512 0.007156 0.0191258 -0.0560644 -0.00410798 -0.00778161 -0.0239952 0.0147728 -0.00456481 -0.00708146
0137 0137 0.183817 0.0415762 -0.106596 0.0436161 0.201045 -0.0103003 0.0635605 0.0286345 0.0119634 -0.0062234 0.0020925 0.00458911 -0.00569252 0.0405597 -0.0360971 0.00070322 -0.058669 0.0176191 -0.011719 -0.022287
014 014 -0.0416485 0.173723 -0.0929613 0.0454516 -0.0550743 -0.0226902 0.00423984 0.00125332 -0.046417 0.0116278 -0.00512974 -0.0371684 -0.0310411 0.0499435 0.111462 -0.00353071 0.212814 -0.0287289 0.0237517 -0.0277381
016 016 0.167351 0.0538698 -0.106437 0.0458227 0.188383 -0.0107636 0.0681981 0.0305963 0.0101889 -0.00404877 0.00647213 -0.00107763 -0.00117845 0.0363832 -0.0287855 -0.00564662 -0.0581302 0.0324174 -0.00484688 -0.0248355
017 017 0.143402 0.064373 -0.109651 0.0463356 0.17995 -0.00339139 0.0729636 0.0341227 0.00283832 -0.00460367 0.00447931 -0.00135285 -0.00813787 0.046411 -0.0294818 -0.00657414 -0.054127 0.0452114 0.00360223 -0.0102677
019 019 0.160974 0.0689041 -0.127968 0.0536911 0.182964 -0.0075673 0.0727803 0.0379046 0.0147281 -0.00275577 0.00859515 -0.00102279 -0.0153422 0.0559377 -0.0485257 -0.00361098 -0.080064 0.0521106 0.00345385 -0.0128611
02 02 -0.0357218 0.00624818 0.0139598 -0.241298 0.0252848 -0.0608083 0.00228292 0.0476791 0.00330287 0.0197847 0.0900236 0.0805195 -0.0420221 -0.0316725 0.0259274 0.0516547 0.0366321 0.00677411 -0.137816 0.184452
021 021 0.129418 -0.0614183 0.0385335 -0.00585551 -0.157384 -0.00266523 -0.0893392 -0.0589282 0.00737234 -0.00326543 0.025898 -0.0107091 -0.046928 0.171787 -0.0574134 0.00770517 -0.0166153 0.00511417 0.00741283 0.00499692
022 022 0.139477 -0.0433819 0.0213912 0.00765354 -0.0676833 -0.0224129 -0.0948727 -0.0529345 -0.00639156 0.00298886 -0.0171473 0.0196174 0.0319704 -0.111217 0.0263427 -0.00130551 0.0140176 -0.0136362 9.419e-06 0.00500601
023 023 0.134694 -0.0548225 0.0376171 -0.00373645 -0.104741 -0.00294495 -0.0750565 -0.046833 -0.011293 0.00609153 -0.00185729 0.018105 0.00598425 -0.0272102 0.010993 -0.018576 0.00463426 0.0110428 -0.00315272 0.0040636
026 026 0.0737944 -0.039756 0.0162106 -0.0974384 -0.192798 0.422795 0.40483 0.0735886 -0.0467014 0.0111561 -0.0276926 0.0205046 0.0619167 -0.0912143 0.0196443 -0.000437089 0.0117062 0.0105693 0.00662335 -0.00633148
027 027 0.0732322 -0.0395048 0.0149182 -0.080311 -0.178165 0.344326 0.321665 0.0519267 -0.032827 0.00391009 -0.0254595 0.0078182 0.0358236 -0.0336007 0.00962032 0.00568263 0.012568 0.00604393 0.00412964 0.00484005
029 029 0.0727853 -0.0325413 0.0137364 -0.0826181 -0.169719 0.341757 0.324279 0.0526345 -0.0429325 0.00755959 -0.013893 0.0183204 0.0414715 -0.0538115 0.00250486 0.00660322 -0.00207111 -0.00385757 0.00777833 -0.00565588
03 03 -0.0452008 0.0140423 0.0142129 -0.275262 0.0231177 -0.0816923 -0.00750089 0.0541 0.027638 0.03912 0.162206 0.109155 -0.0650126 -0.0218655 -0.0567463 0.805208 -0.000139971 0.0465709 0.3266 -0.22877
032 032 0.122232 -0.0663635 0.0574901 -0.00350564 -0.164319 -0.0135642 -0.0760308 -0.0452935 0.00265072 -0.0106733 0.0339906 -0.0147729 -0.0673596 0.251719 -0.0529546 -0.00769003 -0.0150169 0.0142673 -0.00675738 -0.0118477
033 033 0.125722 -0.0707261 0.0561259 -0.00812578 -0.174676 -0.00681087 -0.0720009 -0.050352 0.00928398 -0.0193005 0.040193 -0.0164977 -0.0789286 0.279561 -0.0626344 -0.00441408 -0.0281462 0.0107629 -0.000667916 0.00041754
034 034 0.118256 -0.0636997 0.0533679 -0.00981931 -0.166188 -0.00730639 -0.0675145 -0.0495348 0.00543113 -0.0177663 0.0371208 -0.0176942 -0.0725101 0.253292 -0.0609228 -0.00750106 -0.018598 0.00912781 -0.0102491 -0.00437372
038 038 0.161062 -0.047656 0.0077856 0.007491 -0.0728689 -0.0187458 -0.13302 -0.0814597 0.0098108 0.0133524 -0.0190782 0.0192792 0.057321 -0.245609 0.0625022 0.00115669 0.0319461 -0.0171868 0.00996655 0.00590028
039 039 0.152826 -0.0428312 0.0135655 0.00982578 -0.0558185 -0.0212816 -0.110254 -0.0652549 0.00209187 0.0093474 -0.0202776 0.0233808 0.0445807 -0.172574 0.0454135 -0.0049056 0.0194967 0.00268451 0.000548333 -0.00489917
040 040 0.155377 -0.0461775 0.0154183 0.0057604 -0.0734336 -0.0252679 -0.123728 -0.0617302 -0.0028448 0.0115591 -0.0198107 0.0163122 0.0485806 -0.205267 0.0531816 -0.00493268 0.0305709 -0.0163406 0.00464993 0.00609059
041 041 -0.0368073 -0.0017336 0.0269676 -0.219863 0.0289911 -0.0993781 0.0348168 0.0738498 -0.0180483 0.025831 0.170681 0.1743 -0.0762516 -0.0394695 0.0180665 -0.13122 0.000763313 -0.00176691 0.0235762 -0.00814896
043 043 -0.0400364 -0.00774829 0.0358513 -0.25286 0.0229796 -0.116236 0.0334362 0.0959067 -0.00678101 0.0292274 0.335171 0.277137 -0.12525 -0.0478696 0.0527258 -0.459694 -0.0289951 -0.111057 0.101345 -0.351196
044 044 -0.0371208 -0.00363761 0.0265545 -0.207017 0.0190044 -0.0870427 0.0366775 0.0679458 -0.0199659 0.0153611 0.201189 0.198397 -0.100276 -0.0431055 0.025939 -0.120006 -0.0122986 -0.00801942 0.0148952 -0.00261881
047 047 -0.0860308 -0.0347045 0.0406086 0.0651205 0.045817 0.0276683 -0.0218135 -0.00392736 -0.031493 0.021815 -0.0181732 0.0326781 0.0192611 0.0031376 -0.0350325 -0.00347841 -0.019156 -0.0239208 -0.000348359 -0.020364
048 048 -0.0614149 0.053853 0.163341 0.0839078 0.0395156 0.00216135 0.0221682 0.0258032 -0.0331691 0.00946415 -0.00327227 0.0108018 0.0152213 0.0112133 -0.0451067 0.0193674 -0.0196202 -0.00568358 -0.000559538 -0.0344993
05 05 -0.0345162 0.00636542 0.0143686 -0.242056 0.0334041 -0.076514 0.00814681 0.0615968 0.0198852 0.0320949 0.122391 0.0797051 -0.0478056 -0.0101114 0.0116831 0.0558839 -0.0166942 0.0705347 -0.223943 0.665835
050 050 -0.0722015 0.0578128 0.159255 0.0379255 0.114619 0.107946 -0.0136014 -0.196646 0.0691146 -0.0256438 0.0248448 -0.00438983 -0.0354264 0.00219459 0.0300626 -0.00265349 0.0253327 0.00135316 -0.00652562 -0.0374437
051 051 0.167414 -0.0468911 -0.00581697 0.0118276 -0.0785973 -0.0172551 -0.141295 -0.0752651 0.0252198 0.0227042 -0.0150762 0.0103759 0.066506 -0.289441 0.0590312 0.0312613 0.021205 -0.0626182 0.0019346 0.0253603
053 053 0.154261 -0.0470317 0.0137624 0.00670515 -0.0688929 -0.0184414 -0.116589 -0.0669727 0.00265863 0.0100408 -0.0157907 0.0201964 0.0433801 -0.190795 0.0477045 0.00640893 0.0231931 -0.0143239 -0.00346877 0.0065714
055 055 0.159512 -0.0491587 0.0114293 0.00290747 -0.0811024 -0.0191159 -0.132878 -0.0758934 0.0105662 0.0100621 -0.0211232 0.0209034 0.0648011 -0.258305 0.0659993 0.000928583 0.0306053 -0.0197603 0.0037202 0.00977418
056 056 0.184042 0.0549813 -0.120299 0.0557179 0.214639 -0.00845332 0.0775773 0.0384322 0.0168731 -0.00901138 0.00327498 -0.00171462 -0.00509579 0.059654 -0.0504825 -0.00383471 -0.103183 0.0247423 -0.00832691 -0.0207425
058 058 0.182566 0.0234859 -0.0856275 0.0370182 0.129147 -0.00498297 0.0246282 0.0054067 0.016887 -0.00142256 0.00436888 0.00350811 0.00255047 -0.0220887 -0.0261455 0.0109784 -0.0553136 0.0201578 0.00627781 0.000828472
059 059 0.110616 0.0909597 -0.11151 0.0473744 0.134837 -0.0101618 0.0570064 0.0270697 -0.000432298 -0.00536251 0.00435991 0.00446515 -0.0101333 0.0746253 -0.00526221 -0.0125268 -0.00334618 0.0256279 -0.000172152 -0.0089465
06 06 -0.051644 0.0242042 0.0196742 -0.282578 0.0635527 -0.0160173 -0.0425346 -0.0245329 0.00151394 -0.0363168 -0.265128 -0.228449 0.13606 0.048696 -0.0215468 -0.0577594 0.0712009 0.088974 -0.294703 -0.229845
061 061 0.133567 -0.0686366 0.0492906 -0.00914791 -0.1853 -0.00261575 -0.0945876 -0.0719871 0.0126995 -0.0123574 0.0558723 -0.024536 -0.0902519 0.370594 -0.0901677 0.00194535 -0.0387295 0.0151535 -0.0110666 0.0222215
063 063 0.122442 -0.0602416 0.0542708 -0.00484065 -0.135516 -0.00748878 -0.0678371 -0.0567827 -0.00249613 -0.00742346 0.0190326 -0.00942714 -0.0440907 0.16114 -0.0343705 -0.0207607 -0.0113872 0.0151878 0.00538015 0.00170329
064 064 0.121319 -0.0650569 0.052739 -0.0073745 -0.141174 -0.016205 -0.0650589 -0.0442586 -0.00736933 -0.0132636 0.0239826 -0.00394331 -0.0506158 0.183203 -0.0405772 -0.0185975 -0.0111232 0.0178339 -0.00616702 -0.0132896
066 066 -0.0704793 0.0351416 0.100051 0.00336322 0.085731 0.0753534 -0.0160909 -0.106716 0.0510455 -0.018373 0.0457818 0.0135493 -0.0598557 0.0054187 0.0617423 -0.0195178 0.0295852 0.0441837 -0.0550871 0.044922
068 068 -0.0655851 0.0260585 0.13544 0.0325029 0.0837831 0.0510666 0.00105738 -0.0684215 0.0501887 -0.000846976 0.0407824 0.0180313 -0.0446085 0.0068585 0.0234419 0.0233565 0.00660194 0.0213848 -0.0256169 0.047305
07 07 -0.0191933 0.017551 -0.00509566 -0.227821 0.0412883 -0.0524733 0.00581311 0.0536726 0.0140441 0.0248881 0.0695589 0.0518803 -0.0237539 -0.0318519 -0.0112999 0.0531426 -0.0122417 -0.0422398 -0.245592 0.0175493
070 070 -0.0673494 0.0547037 0.203969 0.0934889 0.075723 0.0173668 0.0187832 0.0253628 0.0159703 0.0123511 0.0295152 0.0267257 0.0247974 0.00415196 -0.0831324 0.0194048 -0.0925049 -0.062581 -0.11006 0.265679
071 071 -0.0456475 0.0168434 0.028111 -0.263894 0.0740431 -0.0255891 -0.0254688 -0.0339725 -0.0107815 -0.0202629 -0.186874 -0.150548 0.0787172 0.0407274 -0.0117768 0.00865989 0.0107611 0.0708613 -0.121854 -0.0859072
072 072 -0.0436155 0.016537 0.0281531 -0.264434 0.0736105 -0.0278907 -0.0395297 -0.0323738 -0.00515042 -0.0282032 -0.184402 -0.149807 0.0946191 0.0336026 -0.00944965 -0.000348426 0.0262733 0.064972 -0.103075 -0.071412
074 074 -0.0394961 0.0140711 0.0261471 -0.257586 0.0728919 -0.023973 -0.0342152 -0.0291291 -0.0111194 -0.0313969 -0.183799 -0.15616 0.0865117 0.0249232 0.00404186 -0.0101214 0.0317372 0.0560595 -0.136123 -0.0877204
076 076 -0.122088 -0.142409 -0.125211 0.0337023 0.0474218 0.145409 -0.146895 0.0794194 -0.0569866 -0.0295701 -0.083192 0.0783679 -0.088077 0.000148348 -0.0130407 0.0234698 -0.0277463 -0.0279955 0.00640436 0.0215605
078 078 -0.122217 -0.160082 -0.131746 0.0400045 0.052235 0.1543 -0.156291 0.094002 -0.0738933 -0.0501676 -0.114976 0.104558 -0.121563 0.0112884 -0.0104128 0.0182803 -0.00338439 -0.0399368 0.00367968 0.0381862
079 079 -0.108981 -0.112711 -0.0965096 0.0260481 0.0448086 0.0881176 -0.0971549 0.048559 -0.0551068 -0.0196256 -0.0481826 0.0575639 -0.0472199 0.00531741 0.00215388 -0.00848317 0.00826337 0.0268962 -0.000820335 0.00506643
081 081 -0.0802212 -0.154923 -0.04975 0.070569 -0.0559521 -0.196271 0.194985 -0.0825269 0.047775 -0.136256 -0.049508 -0.0416704 -0.0356904 -0.0361397 0.0116836 0.0314136 0.0102187 0.00254039 0.000205357 0.00342926
082 082 -0.0813764 -0.152182 -0.0448694 0.0739772 -0.0417909 -0.187418 0.183168 -0.0738835 0.0376372 -0.120538 -0.03566 -0.0202022 -0.0287603 -0.0252307 0.00939169 0.0166284 -0.00165571 -0.00406234 0.00602157 0.00238904
083 083 -0.0812463 -0.155771 -0.0458161 0.0715093 -0.046832 -0.191827 0.197568 -0.0830059 0.0370185 -0.127701 -0.0400529 -0.0289309 -0.0271328 -0.0207008 0.0117344 0.0244815 -0.00297207 0.00619667 -0.00234371 -0.00573124
086 086 -0.115636 -0.155891 -0.122853 0.0380383 0.0619684 0.151158 -0.150807 0.077493 -0.0825705 -0.0317459 -0.116916 0.105032 -0.115125 0.00392116 -0.00361693 0.000606052 -0.00823941 -0.022383 0.00833188 0.0147901
087 087 -0.114489 -0.139669 -0.11611 0.0276436 0.0633635 0.137988 -0.142248 0.0774503 -0.077237 -0.027685 -0.101604 0.0952417 -0.101921 0.00998073 -0.0086206 -0.0147902 -0.00726473 -0.000873836 -0.00354334 0.00294893
090 090 -0.113467 -0.141407 -0.1172 0.0248798 0.0562612 0.138418 -0.140656 0.0657175 -0.0740887 -0.0321942 -0.0997088 0.0874581 -0.103021 0.00746405 -0.0106814 0.0129402 -0.012363 -0.0241778 0.0213911 0.00103383
093 093 0.20835 0.0536917 -0.134645 0.0536456 0.245781 -0.00604174 0.097196 0.0441936 0.0362116 -0.0125595 0.0210432 0.00111588 0.00749602 0.0411365 -0.0753324 0.0121603 -0.154716 0.0230168 -0.0100867 -0.0114795
094 094 -0.106728 -0.125933 -0.089411 0.034671 0.0406338 0.0619679 -0.0637164 0.0238463 -0.0324345 0.00130968 -0.0165566 0.0298827 -0.0190977 0.00241856 0.00524361 -0.0216354 0.0077985 -0.00297091 0.0226369 -0.0331008
095 095 -0.109391 -0.13145 -0.0984182 0.0340526 0.0519304 0.0959812 -0.103225 0.0469684 -0.0596099 -0.0289977 -0.0792651 0.0668254 -0.0618468 0.00921222 -0.0038295 -0.000389735 -0.0118638 0.00965913 0.00511089 -0.0209374
096 096 -0.140229 -0.200791 -0.151695 0.0557678 0.0474975 0.157078 -0.16261 0.111756 -0.0156123 -0.168446 0.623382 -0.40084 0.49264 0.034177 0.00370422 -0.00656487 0.0242413 0.0347705 -0.0164319 -0.0126946
097 097 -0.0860791 -0.144122 -0.0456282 0.0663797 -0.0329319 -0.170011 0.156076 -0.0754968 0.0325467 -0.0615829 -0.0145262 -0.0175291 -0.00256738 -0.0269616 0.00168689 0.00276409 -0.00396769 -0.00247687 -0.0136428 -0.00828254
098 098 -0.0850429 -0.13781 -0.048592 0.0628047 -0.0305732 -0.153044 0.143994 -0.0694935 0.0355756 -0.0563579 -0.00680874 -0.0180714 -0.00806263 -0.0287181 0.00583329 0.00164491 -0.00373461 -0.00656729 -0.0095333 -0.00110673
099 099 -0.132923 -0.177596 -0.12934 0.0567738 0.00740061 -0.0030967 0.0361779 -0.0714445 0.334099 0.873913 -0.0139007 -0.0357475 0.119395 0.0783115 0.00763009 -0.0307209 0.00275985 0.0183193 -0.000566891 -0.0274413
0999 0999 0.125221 0.0631965 -0.0929453 0.045979 0.15068 -0.0106046 0.0562538 0.0254038 -0.00612389 -0.00846097 -0.00107836 0.00153051 -0.00216337 0.0333391 -0.0238321 -0.0121611 -0.0433562 0.0100437 -0.00743682 -0.0293356
