# Supplementary material for: Genomic architecture of adaptive radiation and hybridization in Alpine whitefish
Source: Nat Commun. 2022 Aug 2;13:4479. doi: 10.1038/s41467-022-32181-8 (PMC9345977; doi:10.1038/s41467-022-32181-8)
Supplement: Supplementary file 8 — Source Data [file 41467_2022_32181_MOESM8_ESM.zip › SourceData/MAIN_TEXT_FIGURES/Figure1/all99_filt_noout.7.Q]

0.000010 0.000010 0.000010 0.000010 0.000010 0.000010 0.999940
0.000010 0.000010 0.000010 0.000010 0.999940 0.000010 0.000010
0.000010 0.000010 0.000010 0.000010 0.999940 0.000010 0.000010
0.000010 0.000010 0.000010 0.000010 0.999940 0.000010 0.000010
0.304669 0.000010 0.000010 0.695281 0.000010 0.000010 0.000010
0.332563 0.000010 0.000010 0.667386 0.000011 0.000010 0.000010
0.335614 0.000010 0.000010 0.664336 0.000010 0.000010 0.000010
0.000010 0.000010 0.186535 0.813415 0.000010 0.000010 0.000010
0.000010 0.000010 0.390927 0.609023 0.000010 0.000010 0.000010
0.000010 0.000010 0.564920 0.435030 0.000010 0.000010 0.000010
0.000010 0.000010 0.000017 0.999933 0.000010 0.000010 0.000010
0.000010 0.000010 0.000010 0.999940 0.000010 0.000010 0.000010
0.000010 0.000010 0.000010 0.999940 0.000010 0.000010 0.000010
0.000010 0.000010 0.000010 0.999940 0.000010 0.000010 0.000010
0.000010 0.000010 0.000010 0.999940 0.000010 0.000010 0.000010
0.000010 0.000010 0.000010 0.999940 0.000010 0.000010 0.000010
0.000010 0.751546 0.000010 0.000010 0.000010 0.248404 0.000010
0.000020 0.000010 0.999920 0.000013 0.000010 0.000017 0.000010
0.000010 0.000010 0.999940 0.000010 0.000010 0.000010 0.000010
0.000010 0.000010 0.999936 0.000010 0.000014 0.000010 0.000010
0.000010 0.999940 0.000010 0.000010 0.000010 0.000010 0.000010
0.000010 0.527281 0.472666 0.000010 0.000013 0.000010 0.000010
0.000010 0.999940 0.000010 0.000010 0.000010 0.000010 0.000010
0.000010 0.999940 0.000010 0.000010 0.000010 0.000010 0.000010
0.000010 0.999940 0.000010 0.000010 0.000010 0.000010 0.000010
0.000010 0.536894 0.000010 0.000010 0.000010 0.463056 0.000010
0.000010 0.722054 0.000010 0.000010 0.000010 0.277896 0.000010
0.000010 0.000010 0.999940 0.000010 0.000010 0.000010 0.000010
0.000010 0.999940 0.000010 0.000010 0.000010 0.000010 0.000010
0.803647 0.000013 0.000010 0.000010 0.000010 0.196300 0.000010
0.254679 0.000010 0.000015 0.000010 0.000013 0.745263 0.000010
0.000010 0.000010 0.000010 0.000010 0.000010 0.999940 0.000010
0.000010 0.882490 0.000010 0.000010 0.000010 0.117460 0.000010
0.000010 0.000010 0.000010 0.000010 0.000010 0.999940 0.000010
0.000010 0.000010 0.000010 0.000010 0.000010 0.999940 0.000010
0.000010 0.000010 0.000010 0.000010 0.000010 0.999940 0.000010
0.000011 0.000010 0.000012 0.000010 0.000010 0.000010 0.999937
0.999940 0.000010 0.000010 0.000010 0.000010 0.000010 0.000010
0.916995 0.000010 0.000010 0.000010 0.000010 0.082955 0.000010
0.999940 0.000010 0.000010 0.000010 0.000010 0.000010 0.000010
0.736131 0.000010 0.000010 0.000010 0.000010 0.000010 0.263819
0.767512 0.000010 0.000010 0.000010 0.000010 0.000010 0.232438
0.747082 0.000010 0.000010 0.000010 0.000010 0.000010 0.252868
0.000010 0.000010 0.000010 0.000010 0.000010 0.000010 0.999940
0.999940 0.000010 0.000010 0.000010 0.000010 0.000010 0.000010
0.999936 0.000010 0.000010 0.000014 0.000010 0.000010 0.000010
0.999940 0.000010 0.000010 0.000010 0.000010 0.000010 0.000010
0.903532 0.000010 0.000010 0.000010 0.000010 0.096418 0.000010
0.870979 0.000013 0.000010 0.000010 0.000010 0.128968 0.000010
0.952563 0.000010 0.000010 0.000016 0.000010 0.047381 0.000010
0.000010 0.000010 0.000010 0.000010 0.000010 0.000010 0.999940
0.000010 0.000013 0.000010 0.000010 0.000010 0.000010 0.999937
0.000010 0.000010 0.000019 0.000010 0.000010 0.000010 0.999931
0.000010 0.000010 0.127403 0.439617 0.432941 0.000010 0.000010
0.000010 0.000010 0.195403 0.804547 0.000010 0.000010 0.000010
0.000010 0.000010 0.000010 0.000010 0.000010 0.000010 0.999940
0.000010 0.000010 0.000010 0.999940 0.000010 0.000010 0.000010
0.885770 0.000010 0.000010 0.000010 0.000010 0.114180 0.000010
0.929210 0.000010 0.000010 0.000010 0.000010 0.070740 0.000010
0.944311 0.000017 0.000010 0.000010 0.000010 0.055633 0.000010
0.000010 0.000010 0.000014 0.000017 0.000013 0.999926 0.000010
0.099301 0.000010 0.000010 0.000010 0.000010 0.900649 0.000010
0.000014 0.212257 0.000018 0.000010 0.000010 0.787682 0.000010
0.000010 0.000010 0.000012 0.000010 0.000010 0.000010 0.999938
0.999940 0.000010 0.000010 0.000010 0.000010 0.000010 0.000010
0.999940 0.000010 0.000010 0.000010 0.000010 0.000010 0.000010
0.999939 0.000010 0.000010 0.000011 0.000010 0.000010 0.000010
0.000010 0.106060 0.000010 0.670464 0.013414 0.000010 0.210032
0.000010 0.000010 0.000010 0.864111 0.000010 0.000010 0.135839
0.000010 0.000010 0.000010 0.000010 0.000010 0.011845 0.988105
0.000010 0.000010 0.000010 0.999940 0.000010 0.000010 0.000010
0.000010 0.000010 0.000010 0.000010 0.000010 0.000010 0.999940
0.000010 0.000010 0.000010 0.000010 0.000010 0.000010 0.999940
0.000010 0.000010 0.000010 0.000010 0.000010 0.000010 0.999940
0.000010 0.000010 0.000010 0.000010 0.999940 0.000010 0.000010
0.000010 0.000010 0.000010 0.000010 0.999938 0.000012 0.000010
0.000010 0.000010 0.000010 0.000010 0.999940 0.000010 0.000010
0.000010 0.000010 0.000010 0.000010 0.999940 0.000010 0.000010
0.000010 0.000010 0.000010 0.000010 0.999940 0.000010 0.000010
0.000010 0.000010 0.000010 0.000010 0.999940 0.000010 0.000010
0.000010 0.000010 0.000010 0.000010 0.999940 0.000010 0.000010
0.000010 0.000010 0.000010 0.000010 0.999940 0.000010 0.000010
0.000010 0.000010 0.000010 0.000010 0.999940 0.000010 0.000010
0.000010 0.000010 0.000010 0.000010 0.000010 0.999940 0.000010
0.000010 0.000010 0.000010 0.000010 0.999940 0.000010 0.000010
0.000010 0.000010 0.000010 0.000010 0.999940 0.000010 0.000010
0.000010 0.000010 0.000010 0.000010 0.999940 0.000010 0.000010
0.000010 0.000010 0.000010 0.000010 0.999940 0.000010 0.000010
0.000010 0.000010 0.000010 0.000010 0.999940 0.000010 0.000010
0.000010 0.000010 0.000010 0.000010 0.999940 0.000010 0.000010
0.000010 0.000010 0.009053 0.000010 0.000010 0.990897 0.000010
