# Supplementary material for: Genomic architecture of adaptive radiation and hybridization in Alpine whitefish
Source: Nat Commun. 2022 Aug 2;13:4479. doi: 10.1038/s41467-022-32181-8 (PMC9345977; doi:10.1038/s41467-022-32181-8)
Supplement: Supplementary file 8 — Source Data [file 41467_2022_32181_MOESM8_ESM.zip › SourceData/MAIN_TEXT_FIGURES/Figure1/all99_filt_noout.fam]

010 010 0 0 0 -9
0100 0100 0 0 0 -9
0101 0101 0 0 0 -9
0102 0102 0 0 0 -9
0103 0103 0 0 0 -9
0104 0104 0 0 0 -9
0106 0106 0 0 0 -9
0107 0107 0 0 0 -9
0108 0108 0 0 0 -9
0109 0109 0 0 0 -9
0110 0110 0 0 0 -9
0111 0111 0 0 0 -9
0113 0113 0 0 0 -9
0114 0114 0 0 0 -9
0118 0118 0 0 0 -9
0119 0119 0 0 0 -9
012 012 0 0 0 -9
0121 0121 0 0 0 -9
0122 0122 0 0 0 -9
0123 0123 0 0 0 -9
0123458 0123458 0 0 0 -9
0123470 0123470 0 0 0 -9
0126 0126 0 0 0 -9
0127 0127 0 0 0 -9
0128 0128 0 0 0 -9
0129 0129 0 0 0 -9
013 013 0 0 0 -9
0131 0131 0 0 0 -9
0132 0132 0 0 0 -9
0134 0134 0 0 0 -9
0136 0136 0 0 0 -9
0137 0137 0 0 0 -9
014 014 0 0 0 -9
016 016 0 0 0 -9
017 017 0 0 0 -9
019 019 0 0 0 -9
02 02 0 0 0 -9
021 021 0 0 0 -9
022 022 0 0 0 -9
023 023 0 0 0 -9
026 026 0 0 0 -9
027 027 0 0 0 -9
029 029 0 0 0 -9
03 03 0 0 0 -9
032 032 0 0 0 -9
033 033 0 0 0 -9
034 034 0 0 0 -9
038 038 0 0 0 -9
039 039 0 0 0 -9
040 040 0 0 0 -9
041 041 0 0 0 -9
043 043 0 0 0 -9
044 044 0 0 0 -9
047 047 0 0 0 -9
048 048 0 0 0 -9
05 05 0 0 0 -9
050 050 0 0 0 -9
051 051 0 0 0 -9
053 053 0 0 0 -9
055 055 0 0 0 -9
056 056 0 0 0 -9
058 058 0 0 0 -9
059 059 0 0 0 -9
06 06 0 0 0 -9
061 061 0 0 0 -9
063 063 0 0 0 -9
064 064 0 0 0 -9
066 066 0 0 0 -9
068 068 0 0 0 -9
07 07 0 0 0 -9
070 070 0 0 0 -9
071 071 0 0 0 -9
072 072 0 0 0 -9
074 074 0 0 0 -9
076 076 0 0 0 -9
078 078 0 0 0 -9
079 079 0 0 0 -9
081 081 0 0 0 -9
082 082 0 0 0 -9
083 083 0 0 0 -9
086 086 0 0 0 -9
087 087 0 0 0 -9
090 090 0 0 0 -9
093 093 0 0 0 -9
094 094 0 0 0 -9
095 095 0 0 0 -9
096 096 0 0 0 -9
097 097 0 0 0 -9
098 098 0 0 0 -9
099 099 0 0 0 -9
0999 0999 0 0 0 -9
