# Supplementary material for: Genomic architecture of adaptive radiation and hybridization in Alpine whitefish
Source: Nat Commun. 2022 Aug 2;13:4479. doi: 10.1038/s41467-022-32181-8 (PMC9345977; doi:10.1038/s41467-022-32181-8)
Supplement: Supplementary file 8 — Source Data [file 41467_2022_32181_MOESM8_ESM.zip › SourceData/SUPPLEMENTARY_FIGURES/Figure_S2_CV_error_admixture/admixture_cv_error_output.txt]

2	0.32325
3	0.33281
4	0.33856
5	0.34628
6	0.35738
7	0.36724
8	0.37572
9	0.39087
10	0.40978
11	0.41768
12	0.43671
13	0.45201
14	0.46964
