# Supplementary material for: Genomic architecture of adaptive radiation and hybridization in Alpine whitefish
Source: Nat Commun. 2022 Aug 2;13:4479. doi: 10.1038/s41467-022-32181-8 (PMC9345977; doi:10.1038/s41467-022-32181-8)
Supplement: Supplementary file 8 — Source Data [file 41467_2022_32181_MOESM8_ESM.zip › SourceData/SUPPLEMENTARY_FIGURES/Figure_S9_Species_allele_frequencies/constance.frq.out]

balchen_C.frq	PGA_scaffold22__199_contigs__length_52020451	30197713	2	6	C:0.833333	A:0.166667
felchen_C.frq	PGA_scaffold22__199_contigs__length_52020451	30197713	2	6	C:1	A:0
large_pel_C.frq	PGA_scaffold22__199_contigs__length_52020451	30197713	2	8	C:0.875	A:0.125
