# Supplementary material for: Genomic architecture of adaptive radiation and hybridization in Alpine whitefish
Source: Nat Commun. 2022 Aug 2;13:4479. doi: 10.1038/s41467-022-32181-8 (PMC9345977; doi:10.1038/s41467-022-32181-8)
Supplement: Supplementary file 8 — Source Data [file 41467_2022_32181_MOESM8_ESM.zip › SourceData/SUPPLEMENTARY_FIGURES/Figure_S7_CSS_vs_traits/All_1659_allsnps_wout_filt.eigenval]

9.3267
3.99049
3.5447
3.25683
3.20621
2.39704
2.16648
2.03593
1.73651
1.51004
1.43816
1.39695
1.25136
1.23142
1.1837
1.11683
1.10404
1.07405
1.01165
0.990631
