# Supplementary material for: Genomic architecture of adaptive radiation and hybridization in Alpine whitefish
Source: Nat Commun. 2022 Aug 2;13:4479. doi: 10.1038/s41467-022-32181-8 (PMC9345977; doi:10.1038/s41467-022-32181-8)
Supplement: Supplementary file 8 — Source Data [file 41467_2022_32181_MOESM8_ESM.zip › SourceData/SUPPLEMENTARY_FIGURES/Figure_S7_CSS_vs_traits/All_1659_allsnps_wout_filt.eigenvec]

010 010 -0.00953217 0.0124341 -0.0783982 0.00517302 -0.00886337 -0.0296457 0.204711 0.117452 -0.0315049 -0.0075999 0.00717424 0.0334283 -0.066456 0.146931 0.0375455 -0.0515795 -0.0146102 0.0415024 -0.116134 -0.149267
0100 0100 -0.02036 0.00173486 0.053005 -0.118775 -0.0509814 -0.118405 -0.0910877 0.0310509 -0.153499 0.069306 0.0151401 0.121032 -0.0936212 -0.0276361 -0.00495489 -0.0579807 -0.0186176 0.0199391 0.0316964 0.0153025
0101 0101 -0.0192111 -0.00454769 0.0740105 -0.127788 -0.0560376 -0.113762 -0.109947 0.0290545 -0.172122 0.0921823 0.0266894 0.117972 -0.064386 -0.00670704 0.00557359 0.0815279 -0.0414317 0.0652824 0.0150236 0.004719
0102 0102 -0.0163964 0.00370615 0.0425703 -0.121001 -0.050091 -0.125048 -0.106064 0.0174942 -0.139913 0.0914511 0.0210517 0.118219 -0.0631915 -0.0118883 0.00294108 0.0213119 -0.031402 -0.0222055 -0.0327213 0.00297776
0103 0103 -0.0222168 -0.0257973 0.150852 -0.0380015 -0.0116855 0.0808467 0.0617765 -0.134529 -0.0303934 -0.0764864 -0.0647007 -0.237394 -0.194548 0.0651906 -0.0392681 -0.0631584 0.0390594 0.0798358 0.0629061 -0.0217438
0104 0104 -0.0220723 -0.0230144 0.128473 -0.0368028 -0.00895582 0.0783412 0.0580168 -0.132409 -0.0302532 -0.0702754 -0.057729 -0.196663 -0.16517 0.0260135 -0.0485989 -0.0729843 0.00184843 0.0297595 0.0554035 -0.00809719
0106 0106 -0.0235646 -0.0253349 0.15903 -0.0369763 -0.00862208 0.0738073 0.0588609 -0.118879 -0.0201813 -0.0798833 -0.0523756 -0.211603 -0.186248 0.0335557 -0.0326571 -0.0614117 0.0298381 0.0777625 0.0546481 -0.00887639
0107 0107 -0.0160314 0.00355774 0.0192209 -0.078473 -0.0323513 0.104527 0.0260654 -0.151307 -0.00930461 0.010306 0.00456913 0.0293186 0.00270903 -0.0185361 0.117515 -0.0155481 0.00105982 -0.0663109 -0.0514847 -0.0812699
0108 0108 -0.0147811 0.00781674 0.0221032 -0.062573 -0.0238678 0.125833 0.0367193 -0.128073 -0.00213569 -0.0139749 -0.0178716 0.0171311 0.0478635 -0.00820959 0.0917445 0.0159971 -0.0581579 -0.0935179 -0.0571166 0.0274546
0109 0109 -0.0146066 0.0109093 -0.0145929 -0.0649399 -0.0318096 0.154568 -0.00534948 -0.0866629 0.0208191 0.0073971 0.0157026 0.0698804 0.0899655 -0.0211094 0.246325 -0.047862 -0.0674295 -0.114222 -0.0170447 -0.0372188
0110 0110 -0.0186579 -0.00376513 0.163547 -0.111445 -0.0358884 0.128461 0.05474 -0.16655 -0.0784474 -0.0256937 -0.0401616 -0.218594 -0.0657301 0.0282298 -0.00955445 -0.00764147 0.000777146 -0.00829959 -0.0516765 0.0431252
0111 0111 -0.0201766 -0.00671333 0.154719 -0.10898 -0.0373023 0.118847 0.0492151 -0.149949 -0.0797793 -0.0167483 -0.0366405 -0.192244 -0.0774639 0.0219006 -0.0255071 -0.00541717 0.00360466 0.0110682 -0.0687299 0.00793703
0113 0113 -0.0219911 -0.010806 0.163239 -0.105519 -0.0371846 0.113348 0.0597938 -0.152664 -0.0723995 -0.00869308 -0.0394982 -0.191827 -0.0714878 0.0273209 -0.0317857 -0.00548889 0.00911197 -0.0016695 -0.0534725 -0.00326383
0114 0114 -0.0138789 0.0145635 -0.109203 -0.0255602 -0.0117983 0.0650729 0.14407 -0.211607 0.0644708 0.0535001 0.0597686 0.205498 0.0779806 -0.0679533 -0.10237 0.0685137 0.0459205 0.0245652 0.0376338 -0.0193373
0118 0118 -0.0143868 0.0170919 -0.12758 -0.0291292 -0.0158504 0.0647956 0.15309 -0.259347 0.0868581 0.108306 0.0793186 0.256567 0.1119 -0.0981329 -0.127766 0.0171907 -0.0194212 0.0972153 -0.0108808 0.0290044
0119 0119 -0.0172016 0.0133195 -0.116365 -0.0390378 -0.0141268 0.0807017 0.14338 -0.263254 0.0724872 0.0727337 0.0713862 0.273897 0.117095 -0.0925044 -0.114703 0.0731969 0.0229256 0.0758341 0.0403862 -0.0119278
012 012 -0.0124619 -0.00225085 -0.0826239 0.0440705 0.0149966 0.120324 -0.110871 0.0692416 -0.0153995 0.00268388 -0.0200732 0.00433416 0.0315788 -0.00748115 0.0251215 0.0132518 0.0973091 0.167494 -0.313863 0.0796394
0121 0121 -0.0128751 0.0156291 -0.0541204 -0.056877 -0.0223854 0.177692 -0.117354 0.0816828 0.00835496 -0.0333191 -0.0144816 0.0385681 0.0382831 0.00476072 0.26635 -0.0219577 -0.0180384 -0.0440305 -0.0364089 -0.0319621
0122 0122 -0.0132968 0.0164216 -0.0660975 -0.0450768 -0.0249607 0.15667 -0.112673 0.0598354 0.0193588 -0.0119745 0.0133515 0.0379576 0.0822217 0.0299566 0.290595 -0.0699651 -0.061713 -0.12533 -0.0925263 -0.0372149
0123 0123 -0.0147108 0.0142119 -0.0634053 -0.0539938 -0.0271646 0.167583 -0.12158 0.0723168 0.0216543 -0.0364242 -0.0264401 0.0526478 0.0414349 0.0321875 0.296966 -0.0811454 -0.0749203 -0.146719 0.00629365 -0.0305471
0123458 0123458 -0.0128836 0.0156051 -0.0849535 -0.0406725 -0.0199637 0.161217 -0.106311 0.0915986 0.028869 -0.0292113 0.000931126 -0.0115026 -0.0352324 0.0134311 -0.0366237 0.0243567 0.0264628 0.0512554 0.0897268 0.0180907
0123470 0123470 -0.0117452 0.0165071 -0.0787404 -0.042787 -0.0221901 0.165309 -0.122455 0.070002 -0.00615757 -0.0271884 0.000762246 0.0260563 0.00820501 0.00317399 0.0635692 0.0155019 0.0387611 0.061007 0.0597194 -0.00880052
0126 0126 -0.00888678 0.0270182 -0.0977616 -0.0397923 -0.017864 0.148612 -0.11209 0.106571 0.0591169 -0.0414099 0.00834414 -0.0117241 -0.0439326 0.000601974 -0.104579 0.0505893 -0.0216051 0.0331304 -0.00758374 0.0223611
0127 0127 -0.00448661 0.0196892 -0.114173 -0.0256706 -0.0124616 0.154145 -0.137139 0.151846 0.0906293 -0.017422 0.00265696 -0.0392691 -0.080724 -0.0593232 -0.19845 0.0354816 0.124002 0.255978 -0.671212 -0.232467
0128 0128 -0.000886454 0.0178813 -0.110848 -0.0392017 -0.0281174 0.209861 -0.160877 0.150947 0.118881 -0.0633595 0.0321729 -0.00994661 -0.164206 0.00718879 -0.51786 0.0528563 -0.377276 -0.575596 0.0746398 -0.0823209
0129 0129 -0.0193424 -0.0277899 -0.0532598 0.0812429 0.0368381 0.0705081 -0.113276 0.0380092 -0.0227676 -0.00774265 -0.00700704 -0.034394 0.0176452 0.0436714 -0.0563825 -0.0167946 0.0836965 0.121598 0.151867 0.0920974
013 013 -0.0157027 0.000323813 -0.0839864 0.0279264 0.0105524 0.141167 -0.125276 0.0514809 -0.0233938 0.00243409 -0.0177885 -0.00309452 0.0245785 0.0404283 -0.0117243 -0.0291478 0.112136 0.17439 0.244667 0.0466436
0131 0131 -0.0158955 0.0107062 -0.0521827 -0.0515618 -0.0220473 0.154422 -0.114282 0.0805763 0.0326434 -0.00718641 -0.00578839 0.0405195 0.0606384 -0.00179834 0.335409 -0.107543 -0.0191647 -0.0923906 0.0875287 -0.0289292
0132 0132 -0.00573589 0.0246376 -0.107435 -0.0463676 -0.0192767 0.183686 -0.128649 0.16267 0.0742399 -0.0257584 -0.00114672 -0.0201368 -0.0641457 -0.00932639 -0.138018 0.0468992 0.170084 0.299677 0.377591 0.155547
0134 0134 -0.0317362 -0.0582898 0.0775831 0.115245 0.0506923 -0.0444297 -0.00232887 -0.000638502 0.056104 -0.121733 -0.026231 0.0972109 -0.116175 -0.145099 0.0464072 -0.0141632 -0.0237617 0.0100026 0.0327655 0.0153648
0136 0136 -0.0332355 -0.0605949 -0.0423003 0.202795 0.0921076 -0.0390554 -0.0317807 -0.0647958 -0.108641 0.000423345 -0.0138321 -0.0100416 -0.0255531 -0.0391849 0.0118588 -0.00147359 -0.0276709 -0.0259035 -0.00999524 -0.0293819
0137 0137 -0.032705 -0.0554173 -0.0877309 0.211253 0.096115 -0.0361317 -0.035694 -0.0804429 -0.152676 0.0634716 0.00665803 -0.054101 0.0458923 0.0425726 -0.00904367 0.00899156 -0.016388 -0.0300488 -0.00729856 -0.0119007
014 014 -0.0165449 0.0073572 -0.0819935 -8.12141e-05 -0.00330143 0.158842 -0.119574 0.0933401 0.00994283 -0.014465 0.00488375 -0.00527212 -0.0474444 0.00824196 -0.101302 0.0204737 0.0625084 0.187569 0.0868214 0.094415
016 016 -0.0315494 -0.0520451 -0.0728823 0.185428 0.0847418 -0.0122707 -0.0458125 -0.0653034 -0.146808 0.0593916 -0.00264129 -0.0419283 0.0554026 0.035292 -0.0054924 0.0105137 -0.0121445 -0.035605 -0.0158927 -0.0385637
017 017 -0.0296594 -0.0445658 -0.0727002 0.173529 0.0751112 0.00206761 -0.0407978 -0.0359469 -0.135338 0.0335318 0.00461923 -0.0578095 0.0343502 0.0227956 -0.00211435 -0.0088176 -0.00551648 0.0125768 -0.00274509 0.0076903
019 019 -0.0306249 -0.0513556 -0.0832697 0.190352 0.0858828 -0.0120152 -0.062226 -0.0560418 -0.159919 0.0685621 0.00192233 -0.0734061 0.0483902 0.0326902 -0.0340504 0.0153601 -0.00512512 -0.0311277 -0.00523284 -0.0306886
02 02 -0.00617429 0.0172203 -0.0212274 -0.015016 -0.0181409 -0.0237929 0.176913 0.172952 -0.0553588 -0.00706615 -0.00229331 -0.073125 0.0947018 -0.127903 -0.014421 -0.000837327 -0.0614034 0.0746345 0.00881776 -0.0656863
021 021 -0.0268553 -0.0446276 0.158538 0.0508791 0.0273281 -0.0316769 -0.00901551 0.0422408 0.134481 -0.0205053 0.0131725 0.0646003 0.122336 0.113066 -0.0199868 0.0182095 0.0232966 -0.0066894 -0.0134625 -0.000492655
022 022 -0.0327446 -0.0481414 0.104905 0.0861918 0.0419194 -0.0342053 0.00532944 0.0256757 0.0571804 -0.133185 -0.0151187 0.0902281 -0.0537958 -0.0766372 0.0574236 -0.000303849 -0.000401308 -0.00672179 0.00891394 0.018694
023 023 -0.0308547 -0.0487715 0.124942 0.0684613 0.036076 -0.0377118 0.0158538 0.021318 0.0794853 -0.0855838 -0.00427568 0.0576391 0.00582791 -0.0148465 0.00516612 0.0175546 0.00846473 0.00365684 0.00273022 -0.00681956
026 026 -0.0146673 -0.0206679 0.040776 0.0581323 0.0176882 -0.0440599 0.0452831 0.0684982 0.286592 0.460877 0.0752425 -0.15247 -0.12151 -0.147876 0.0952692 -0.0292765 -0.0162175 -0.0229534 0.0655512 -0.0322642
027 027 -0.018272 -0.0231823 0.0475931 0.0491677 0.0170286 -0.0346083 0.0176854 0.0655942 0.233713 0.377458 0.0673254 -0.126791 -0.107534 -0.0962272 0.0551926 -0.0125399 -0.0219655 -0.00741192 -0.0136894 0.0181868
029 029 -0.0173247 -0.0200624 0.0393134 0.0482767 0.0145927 -0.0267164 0.0414561 0.0681954 0.257491 0.437517 0.076344 -0.130529 -0.103352 -0.0957175 0.0586831 -0.0165689 0.00466705 -0.00524181 0.0123689 0.0196796
03 03 -0.0056783 0.0132331 -0.0348224 -0.0262584 -0.0241682 -0.00886923 0.205218 0.186358 -0.0661504 -0.0169346 -0.0306295 -0.0450058 0.062149 -0.0840595 -0.0314023 -0.0403913 -0.0378788 -0.129378 -0.257371 0.780962
032 032 -0.026707 -0.0419836 0.208146 0.0224893 0.0146417 -0.0057495 -0.00576602 0.061218 0.10927 -0.0107004 0.0181138 0.030408 0.194552 0.235275 -0.0578731 0.0275641 0.00972584 0.00187397 0.00685696 -0.017165
033 033 -0.0260773 -0.0480703 0.209298 0.0177264 0.0129867 -0.0152849 -0.00114306 0.0734987 0.11283 -0.00481779 0.0254994 0.0261461 0.197183 0.240548 -0.0656314 0.00728683 0.0324988 -0.0159865 -0.0221844 -0.0286558
034 034 -0.0272832 -0.0430888 0.198355 0.0154222 0.0127642 -0.00747483 -0.0196924 0.056218 0.103211 0.0113173 0.0280829 0.0327916 0.194656 0.215481 -0.0663093 0.0174827 0.0163217 0.0134167 -0.0241406 0.0207721
038 038 -0.0307554 -0.0572089 0.0999678 0.100316 0.0452677 -0.0469436 -0.000610177 0.0121968 0.0838509 -0.154367 -0.0191674 0.109235 -0.120793 -0.155964 0.0337876 -0.00328946 -0.0156779 0.00429844 0.0143943 -0.0128066
039 039 -0.0320171 -0.0551985 0.0814124 0.10115 0.0492607 -0.041629 0.00300998 -0.00340693 0.070603 -0.136352 -0.021441 0.11565 -0.09944 -0.118744 0.0238088 -0.00847489 -0.0104993 0.0200462 0.00349594 -0.0194521
040 040 -0.0316027 -0.0567107 0.10405 0.105088 0.0504563 -0.0453445 0.00549259 0.0259883 0.0761416 -0.150718 -0.0217481 0.0966819 -0.112295 -0.153035 0.0570247 -0.0132005 -0.0252915 0.0281524 -0.0136105 0.0169235
041 041 -0.0101831 0.0148606 0.0355387 -0.0487363 -0.0236262 -0.0100808 0.174235 0.179975 -0.1226 -0.0281884 -0.0229658 -0.116477 0.167087 -0.199228 -0.00252612 0.0219507 0.0231223 -0.0162218 0.0218855 -0.187186
043 043 -0.00783029 0.0153712 0.0535844 -0.0632295 -0.0279299 0.000280139 0.160656 0.185561 -0.128979 -0.04899 -0.00977182 -0.131895 0.289476 -0.242689 -0.0358597 0.0121121 0.0180898 0.000862042 0.102954 -0.213534
044 044 -0.0133642 0.0103144 0.051726 -0.0625379 -0.0307218 0.0111801 0.159188 0.182355 -0.103874 -0.0335853 -0.018816 -0.11604 0.201742 -0.229773 -0.0257929 0.0500446 -0.017578 -0.00725865 0.0851003 -0.0921667
047 047 -0.0201126 0.00557321 -0.030192 -0.0794017 -0.0362723 -0.00564858 -0.0104694 -0.106202 0.0118906 -0.0359811 -0.000884928 0.00920102 -0.00853323 0.00624227 0.0492314 -0.0650829 0.0128001 -0.0187132 0.028686 -0.0152302
048 048 -0.0150319 0.009605 0.0333879 -0.0777003 -0.0305931 0.127246 0.0583447 -0.153447 -0.0208504 0.0305681 -0.0162393 -0.0422777 -0.00339792 0.0327155 0.0485714 0.0159348 -0.0287041 -0.0469584 -0.0617813 -9.00476e-05
05 05 -0.00897041 0.00742207 -0.023011 -0.0230498 -0.0175655 -0.0088355 0.166208 0.16178 -0.0924143 -0.0433931 0.00714303 -0.0710414 0.129574 -0.127446 -0.0786508 -0.00871499 -0.0164392 -0.0217246 -0.0204691 0.0410878
050 050 -0.0161935 0.0132218 -0.0593063 -0.0529789 -0.0210167 0.0796241 0.102774 -0.173224 0.036781 0.032632 0.0425236 0.136767 0.0614959 -0.036119 -0.0796703 0.0743449 0.011218 0.0270973 0.0217421 -0.0226918
051 051 -0.0315354 -0.063266 0.102482 0.110027 0.0496051 -0.0433679 -0.0155482 0.00888903 0.0928066 -0.157792 -0.0140024 0.112825 -0.133567 -0.195441 0.00931131 -0.0404089 -0.0236738 -0.0206385 -0.0192906 0.0189748
053 053 -0.0317587 -0.0581071 0.0886803 0.103617 0.0483658 -0.0466187 -0.000232166 0.0139803 0.0841905 -0.151149 -0.0196662 0.106061 -0.0964305 -0.154512 0.030921 -0.00284301 -0.00590537 0.00932244 0.0164357 0.0134099
055 055 -0.0306966 -0.0546923 0.10847 0.0983685 0.0432005 -0.0418695 0.000339257 0.0202565 0.081176 -0.160794 -0.0246134 0.123859 -0.127927 -0.165179 0.0230916 -0.0103026 -0.0316723 0.0336736 -0.0131996 -0.00992638
056 056 -0.0291702 -0.0583001 -0.0723355 0.20948 0.0947163 -0.0262626 -0.0490387 -0.0662027 -0.165001 0.0700778 -0.000660141 -0.0625399 0.052415 0.0641932 -0.0157494 0.0107167 -0.0329603 -0.0565782 -0.0200419 -0.0195055
058 058 -0.0331372 -0.0593968 -0.0307974 0.185138 0.0842232 -0.0388117 -0.0357975 -0.0452407 -0.0826636 0.0244066 0.00382034 -0.0247037 -0.000202785 -0.0287444 0.00226442 -0.000495787 -0.0164439 -0.0485458 -0.0333064 -0.013403
059 059 -0.0257982 -0.035769 -0.0685821 0.14241 0.0639963 0.0281049 -0.0772434 -0.0212655 -0.110459 0.0321874 -0.00291233 -0.0462916 0.0301235 0.0405775 -0.0238924 0.0200785 0.024328 0.0181861 0.0493105 0.0361974
06 06 -0.00600583 0.0279085 -0.118671 -0.012209 -0.013318 -0.0271681 0.244473 0.115111 -0.0260111 -0.0203857 -0.0114123 0.0902792 -0.232228 0.230305 0.0212045 0.00671648 -0.00387031 -0.0109062 0.0154828 -0.261316
061 061 -0.0207514 -0.0479324 0.173029 0.0508937 0.0212659 -0.0249583 -0.00385488 0.0427876 0.132673 0.00534614 0.043164 0.046927 0.203167 0.253493 -0.0876288 -0.00373168 0.0205599 -0.0291392 -0.0159215 0.0371289
063 063 -0.0281054 -0.0445328 0.153282 0.0357657 0.0205745 -0.012324 -0.00418714 0.0296056 0.091244 -0.0135394 0.017685 0.049199 0.0991677 0.141449 -0.010762 0.00994391 0.0245677 0.00837299 0.000737111 0.0165892
064 064 -0.0282211 -0.043256 0.168007 0.0296511 0.0199293 -0.0132494 -0.00457871 0.0457686 0.0891761 -0.0178514 0.0237247 0.042931 0.142251 0.178637 -0.030985 0.0226057 0.0176552 0.00379998 0.00467563 -0.0285085
066 066 -0.0120908 0.0116342 -0.0604116 -0.0461481 -0.0170514 0.0499779 0.0979485 -0.0958173 0.017524 0.0513296 0.0441326 0.0778254 0.0774248 -0.0901106 -0.109247 0.00540684 0.0265064 0.00668985 -0.00354967 -0.0461469
068 068 -0.0167756 0.00981853 -0.0164724 -0.0493129 -0.0211831 0.0606498 0.0696796 -0.118886 -0.00134657 0.0148499 0.0194416 0.0277979 0.0526087 -0.0490781 -0.0555353 0.00772725 0.00507475 -0.00502059 -0.0169978 0.057782
07 07 -0.00552176 0.0155501 -0.0604717 0.00807234 -0.00508086 -0.0122613 0.174167 0.157621 -0.0910263 -0.000636532 -0.011688 -0.0262739 0.0518673 -0.00445138 0.0161344 -0.0429087 0.0234008 -0.0305792 0.120803 -0.00563302
070 070 -0.0153819 0.00649704 0.0192349 -0.065387 -0.0280588 0.12345 0.0745062 -0.184415 -0.0211514 -0.0112474 0.0156246 -0.0122288 0.0247448 -0.00195012 0.0312093 -0.0216646 0.0378466 -0.09257 0.0244297 0.11516
071 071 -0.00833671 0.0303669 -0.136514 0.00330596 -0.00500553 -0.0333115 0.238436 0.103224 -0.0284944 -0.000115325 -0.0115691 0.0702352 -0.169214 0.214645 0.0431705 -0.0180664 0.012474 0.0212045 0.0131951 -0.0604112
072 072 -0.00863536 0.0227054 -0.135023 0.0126171 -0.000140945 -0.0362571 0.256799 0.111957 -0.0325131 -0.0180165 -0.0135361 0.0938315 -0.194122 0.229914 0.0756888 -0.00992939 0.0189987 -0.00461044 0.0443366 0.0459714
074 074 -0.00881376 0.0253195 -0.139207 0.0109714 -0.000577167 -0.0407978 0.260467 0.0977393 -0.0201687 -0.00894467 -0.00532248 0.0816082 -0.204279 0.222804 0.0467335 -0.0172749 0.000136541 0.00717757 -0.00312748 0.0797581
076 076 -0.0157603 0.00810713 -0.14393 -0.0613815 -0.0250073 -0.180544 -0.0489528 -0.0678703 0.143363 -0.0871174 -0.0141081 -0.0917077 0.0177614 0.0229015 0.00153503 0.130898 0.000233749 -0.0388261 -0.00751742 -0.0237628
078 078 -0.0158847 0.0122915 -0.145544 -0.071355 -0.0333692 -0.195973 -0.0556736 -0.0624158 0.118475 -0.0988195 -0.0225404 -0.14113 0.0245178 0.0286463 0.0117446 0.121045 -0.031531 0.0245208 0.0839664 0.0205973
079 079 -0.0171708 0.0130285 -0.137623 -0.0660818 -0.0311064 -0.171717 -0.042493 -0.0622157 0.0990246 -0.0794511 -0.0332154 -0.11361 0.0252847 -0.011789 0.0260937 0.0601393 -0.0617751 0.028158 0.00698827 -0.0241654
081 081 -0.0180706 -2.20114e-05 0.12235 -0.145746 -0.0602233 -0.111353 -0.117096 0.0428904 -0.175279 0.126585 0.0283419 0.113565 -0.0831337 0.0127557 -0.0260513 0.121281 -0.036321 0.0216332 0.00829801 -0.039068
082 082 -0.0223037 -0.00244584 0.124926 -0.141248 -0.060446 -0.0924327 -0.112198 0.0314559 -0.179907 0.105165 0.0346226 0.093923 -0.051478 0.00192263 -0.019837 0.12262 -0.048875 0.043792 0.010617 0.008238
083 083 -0.0207743 -0.00308221 0.122698 -0.146586 -0.0580737 -0.115235 -0.119628 0.0365615 -0.189612 0.117041 0.0280691 0.115324 -0.0759538 -0.0168814 -0.0282545 0.155278 -0.0384397 0.0402495 -0.00498316 -0.00216731
086 086 -0.014564 0.0106557 -0.131062 -0.0811605 -0.034089 -0.199009 -0.0569778 -0.0654008 0.123895 -0.112959 -0.0550631 -0.15334 0.0456886 0.00245748 0.0628349 0.201998 0.0288534 0.00436751 0.0177962 -0.0327929
087 087 -0.0157184 0.0151917 -0.134438 -0.0712136 -0.0291843 -0.193928 -0.0402993 -0.0582895 0.13043 -0.120825 -0.0336986 -0.165483 0.0443307 0.0151687 0.0655142 0.215934 0.000503826 0.0118415 -0.0345875 -0.017777
090 090 -0.017247 0.00911834 -0.134297 -0.0607004 -0.0303215 -0.175653 -0.0505906 -0.0527539 0.112532 -0.0832577 -0.025289 -0.127153 0.0608256 0.0297744 0.0570849 0.184005 -0.02852 -0.0102295 -0.0438311 0.0367917
0906 0906 0.176851 0.59094 0.0984394 0.17318 -0.0446818 -0.0260653 -0.0390029 -0.0349651 0.0416759 0.140382 -0.723028 0.107338 0.0462038 -0.0034992 -0.0467285 0.011612 -0.0219898 -0.0074144 0.00608909 -0.0106656
0907 0907 0.746727 -0.337603 -0.00660717 0.195171 -0.527797 0.00588057 -0.00208982 -0.0185248 -0.00751807 -0.00602008 -0.0011857 0.00232101 0.000334253 0.00311841 0.00901485 0.0124661 0.002542 0.0076879 0.00400417 -0.0039716
0908 0908 0.580462 -0.0296024 -0.000737161 -0.303213 0.747662 -0.00971035 -0.000734686 0.00289258 0.000575844 -0.00121459 0.0136992 0.0036156 -0.00245863 -0.00359985 0.00741047 0.00124719 -0.00406052 -0.00382739 0.00121321 0.00454606
0911 0911 0.190341 0.671596 0.11526 0.209359 -0.0625107 -0.0419623 -0.0401697 -0.0340043 -0.038739 -0.145158 0.632273 -0.0880687 -0.0447576 -0.00326238 0.0426657 -0.00573771 0.016241 0.00318241 -0.00269142 0.0149452
093 093 -0.0292505 -0.0645634 -0.0884849 0.236637 0.102793 -0.0369412 -0.0500169 -0.0894407 -0.179344 0.0787397 -0.00217678 -0.0670932 0.0360389 0.0282838 -0.0156706 -0.00171871 -0.0299363 -0.0505049 -0.0429511 -0.0108332
094 094 -0.0177023 0.0109683 -0.106748 -0.0807869 -0.0407281 -0.159454 -0.0641189 -0.0476179 0.0375121 -0.0409071 -0.0146857 -0.0310585 0.0547592 0.00604325 -0.00183016 -0.0962409 0.0936742 -0.0681855 0.0390739 0.0922033
095 095 -0.0148786 0.0112664 -0.107785 -0.0766421 -0.0366162 -0.168282 -0.0545159 -0.0526876 0.0746433 -0.0657228 -0.0117373 -0.0608194 0.000784447 0.0439362 0.0497923 0.0303442 -0.0594437 -0.0259307 -0.0169017 0.0760546
096 096 -0.00469215 0.0142854 -0.105392 -0.106432 -0.0503152 -0.208863 -0.0885023 -0.0640919 0.0539172 -0.0256042 0.00846368 -0.0284195 0.122558 0.0253376 -0.133771 -0.739734 -0.399639 0.27088 -0.0058326 -0.0342399
097 097 -0.017326 -0.000347406 0.06978 -0.131909 -0.0602058 -0.116703 -0.102904 0.0399344 -0.159614 0.085994 0.0223099 0.106546 -0.0426841 -0.0163811 0.0182552 0.0207086 -0.0591974 0.00247329 -0.00345659 0.0639372
098 098 -0.0159353 -0.000121391 0.0552062 -0.1235 -0.0486779 -0.118018 -0.0963811 0.0224985 -0.129926 0.074445 0.0201095 0.0943845 -0.0512043 0.00748221 -0.000603275 0.00169842 -0.00664843 -0.0102403 -0.0317809 0.0148431
099 099 -0.00740041 0.00784581 -0.056777 -0.0956398 -0.0446858 -0.171968 -0.098633 -0.00939643 -0.00182358 0.00180231 -0.0095357 0.0373669 -0.0305643 -0.0599707 -0.135873 -0.363313 0.735135 -0.382964 -0.0184741 -0.066507
0999 0999 -0.0302358 -0.039997 -0.0786562 0.157664 0.0702596 0.00281896 -0.0532546 -0.0417836 -0.120929 0.0600432 0.00337302 -0.0408255 0.0267968 0.0126956 -0.000405196 0.00416119 -0.0106883 -0.0237477 0.0269027 -0.0029832
