# Supplementary material for: Genomic architecture of adaptive radiation and hybridization in Alpine whitefish
Source: Nat Commun. 2022 Aug 2;13:4479. doi: 10.1038/s41467-022-32181-8 (PMC9345977; doi:10.1038/s41467-022-32181-8)
Supplement: Supplementary file 8 — Source Data [file 41467_2022_32181_MOESM8_ESM.zip › SourceData/SUPPLEMENTARY_FIGURES/Figure_S8_Fst-landscapes/C.candidus_Neuenburg.indivlist_C.palaea_Neuenburg.indivlist_fst.windowed.weir.fst]

CHROM	BIN_START	BIN_END	N_VARIANTS	WEIGHTED_FST	MEAN_FST
PGA_scaffold0__352_contigs__length_93459789	1	50000	83	-0.065967	-0.0649742
PGA_scaffold0__352_contigs__length_93459789	50001	100000	62	-0.0643275	-0.0689499
PGA_scaffold0__352_contigs__length_93459789	100001	150000	134	0.150621	0.0849066
PGA_scaffold0__352_contigs__length_93459789	150001	200000	68	-0.122449	-0.0987658
PGA_scaffold0__352_contigs__length_93459789	200001	250000	118	0.103677	0.0721238
PGA_scaffold0__352_contigs__length_93459789	250001	300000	192	0.242817	0.188359
PGA_scaffold0__352_contigs__length_93459789	300001	350000	97	0.0161765	-0.00427541
PGA_scaffold0__352_contigs__length_93459789	350001	400000	66	-0.08	-0.0597583
PGA_scaffold0__352_contigs__length_93459789	400001	450000	101	-0.03125	-0.0316682
PGA_scaffold0__352_contigs__length_93459789	450001	500000	81	0.015748	0.0130952
PGA_scaffold0__352_contigs__length_93459789	500001	550000	23	-0.00609756	-0.00652174
PGA_scaffold0__352_contigs__length_93459789	550001	600000	30	-0.00515464	-0.005
PGA_scaffold0__352_contigs__length_93459789	600001	650000	48	0.0380435	0.0208333
PGA_scaffold0__352_contigs__length_93459789	650001	700000	125	0.0213004	0.0116857
PGA_scaffold0__352_contigs__length_93459789	700001	750000	61	0.00460829	0.00187354
PGA_scaffold0__352_contigs__length_93459789	750001	800000	34	0.0222222	0.0128151
PGA_scaffold0__352_contigs__length_93459789	800001	850000	90	-0.00952381	-0.00611111
PGA_scaffold0__352_contigs__length_93459789	850001	900000	45	0.0923077	0.0596825
PGA_scaffold0__352_contigs__length_93459789	900001	950000	57	-0.00471698	-0.00338346
PGA_scaffold0__352_contigs__length_93459789	950001	1000000	159	0.175307	0.131626
PGA_scaffold0__352_contigs__length_93459789	1000001	1050000	88	0.118644	0.0795455
PGA_scaffold0__352_contigs__length_93459789	1050001	1100000	136	0.0977444	0.0641807
PGA_scaffold0__352_contigs__length_93459789	1100001	1150000	54	-0.0144928	-0.0122134
PGA_scaffold0__352_contigs__length_93459789	1150001	1200000	148	0.0304659	0.0406692
PGA_scaffold0__352_contigs__length_93459789	1200001	1250000	100	0.0190736	0.00892857
PGA_scaffold0__352_contigs__length_93459789	1250001	1300000	165	0.0795948	0.0574062
PGA_scaffold0__352_contigs__length_93459789	1300001	1350000	141	0.175994	0.103344
PGA_scaffold0__352_contigs__length_93459789	1350001	1400000	84	0.256732	0.167196
PGA_scaffold0__352_contigs__length_93459789	1400001	1450000	148	0.196197	0.115891
PGA_scaffold0__352_contigs__length_93459789	1450001	1500000	46	-0.0149701	-0.0104037
PGA_scaffold0__352_contigs__length_93459789	1500001	1550000	16	-0.0662651	-0.0364583
PGA_scaffold0__352_contigs__length_93459789	1550001	1600000	143	-0.108856	-0.0711122
PGA_scaffold0__352_contigs__length_93459789	1600001	1650000	204	0.0549738	0.0225949
PGA_scaffold0__352_contigs__length_93459789	1650001	1700000	46	0.159722	0.124534
PGA_scaffold0__352_contigs__length_93459789	1700001	1750000	53	0.1139	0.0942722
PGA_scaffold0__352_contigs__length_93459789	1750001	1800000	143	0.313317	0.184191
PGA_scaffold0__352_contigs__length_93459789	1800001	1850000	128	0.385827	0.24363
PGA_scaffold0__352_contigs__length_93459789	1850001	1900000	107	0.423341	0.253553
PGA_scaffold0__352_contigs__length_93459789	1900001	1950000	73	0.43635	0.272771
PGA_scaffold0__352_contigs__length_93459789	1950001	2000000	135	-0.196078	-0.164546
PGA_scaffold0__352_contigs__length_93459789	2000001	2050000	29	0.0438596	-0.00985222
PGA_scaffold0__352_contigs__length_93459789	2050001	2100000	91	0.143914	0.119094
PGA_scaffold0__352_contigs__length_93459789	2100001	2150000	98	0.0766551	0.0761783
PGA_scaffold0__352_contigs__length_93459789	2150001	2200000	98	-0.0236769	-0.0156463
PGA_scaffold0__352_contigs__length_93459789	2200001	2250000	141	0.0429553	-0.000118203
PGA_scaffold0__352_contigs__length_93459789	2250001	2300000	145	0.00798722	0.00602627
PGA_scaffold0__352_contigs__length_93459789	2300001	2350000	118	0.237008	0.150731
PGA_scaffold0__352_contigs__length_93459789	2350001	2400000	91	-0.0560538	-0.0536761
PGA_scaffold0__352_contigs__length_93459789	2400001	2450000	197	-0.0656168	-0.0543419
PGA_scaffold0__352_contigs__length_93459789	2450001	2500000	175	-0.00987167	-0.0270656
PGA_scaffold0__352_contigs__length_93459789	2500001	2550000	201	-0.0336134	-0.045349
PGA_scaffold0__352_contigs__length_93459789	2550001	2600000	113	0.019821	0.0134142
PGA_scaffold0__352_contigs__length_93459789	2600001	2650000	393	-0.0345345	-0.0282344
PGA_scaffold0__352_contigs__length_93459789	2650001	2700000	75	0.0297619	0.0153333
PGA_scaffold0__352_contigs__length_93459789	2700001	2750000	61	0.0470588	0.0332553
PGA_scaffold0__352_contigs__length_93459789	2750001	2800000	120	-0.109302	-0.0973214
PGA_scaffold0__352_contigs__length_93459789	2800001	2850000	172	0.0659748	-0.00709557
PGA_scaffold0__352_contigs__length_93459789	2850001	2900000	272	0.163803	0.0757841
PGA_scaffold0__352_contigs__length_93459789	2900001	2950000	222	0.0691781	0.0458445
PGA_scaffold0__352_contigs__length_93459789	2950001	3000000	35	-0.0909091	-0.0662925
PGA_scaffold0__352_contigs__length_93459789	3000001	3050000	148	-0.117514	-0.114961
PGA_scaffold0__352_contigs__length_93459789	3050001	3100000	177	-0.112624	-0.106117
PGA_scaffold0__352_contigs__length_93459789	3100001	3150000	131	-0.0650794	-0.0643779
PGA_scaffold0__352_contigs__length_93459789	3150001	3200000	92	0.0695581	0.0391132
PGA_scaffold0__352_contigs__length_93459789	3200001	3250000	131	0.0102041	0.000485678
PGA_scaffold0__352_contigs__length_93459789	3250001	3300000	129	0.167032	0.124932
PGA_scaffold0__352_contigs__length_93459789	3300001	3350000	129	0.325	0.240882
PGA_scaffold0__352_contigs__length_93459789	3350001	3400000	89	0.0375427	0.0202247
PGA_scaffold0__352_contigs__length_93459789	3400001	3450000	107	-0.0671642	-0.0496328
PGA_scaffold0__352_contigs__length_93459789	3450001	3500000	109	0.0680272	0.0304778
PGA_scaffold0__352_contigs__length_93459789	3500001	3550000	148	0.0209924	0.0027144
PGA_scaffold0__352_contigs__length_93459789	3550001	3600000	116	0.115635	0.0964696
PGA_scaffold0__352_contigs__length_93459789	3600001	3650000	86	-0.0257143	-0.0329004
PGA_scaffold0__352_contigs__length_93459789	3650001	3700000	117	-0.0576923	-0.0621998
PGA_scaffold0__352_contigs__length_93459789	3700001	3750000	129	-0.072547	-0.0676227
PGA_scaffold0__352_contigs__length_93459789	3750001	3800000	89	-0.0665025	-0.0635196
PGA_scaffold0__352_contigs__length_93459789	3800001	3850000	19	-0.0923913	-0.0513784
PGA_scaffold0__352_contigs__length_93459789	3850001	3900000	110	0.179365	0.127093
PGA_scaffold0__352_contigs__length_93459789	3900001	3950000	171	-0.0899281	-0.0752522
PGA_scaffold0__352_contigs__length_93459789	3950001	4000000	93	-0.112989	-0.0901818
PGA_scaffold0__352_contigs__length_93459789	4000001	4050000	90	-0.0928571	-0.0874471
PGA_scaffold0__352_contigs__length_93459789	4050001	4100000	147	-0.182099	-0.164617
PGA_scaffold0__352_contigs__length_93459789	4100001	4150000	235	-0.00457875	-0.0191836
PGA_scaffold0__352_contigs__length_93459789	4150001	4200000	193	-0.00596659	-0.0121708
PGA_scaffold0__352_contigs__length_93459789	4200001	4250000	242	0.24744	0.133787
PGA_scaffold0__352_contigs__length_93459789	4250001	4300000	132	0.271501	0.148743
PGA_scaffold0__352_contigs__length_93459789	4300001	4350000	73	0.0244141	0.00190489
PGA_scaffold0__352_contigs__length_93459789	4350001	4400000	191	0.231156	0.171642
PGA_scaffold0__352_contigs__length_93459789	4400001	4450000	134	-0.0185874	-0.0228767
PGA_scaffold0__352_contigs__length_93459789	4450001	4500000	161	-0.0738488	-0.0732328
PGA_scaffold0__352_contigs__length_93459789	4500001	4550000	515	0.131863	0.0830566
PGA_scaffold0__352_contigs__length_93459789	4550001	4600000	345	-0.0454778	-0.0455287
PGA_scaffold0__352_contigs__length_93459789	4600001	4650000	301	0.0836081	0.0435844
PGA_scaffold0__352_contigs__length_93459789	4650001	4700000	161	-0.124236	-0.128235
PGA_scaffold0__352_contigs__length_93459789	4700001	4750000	271	0.135965	0.106862
PGA_scaffold0__352_contigs__length_93459789	4750001	4800000	162	0.0895317	0.0543693
PGA_scaffold0__352_contigs__length_93459789	4800001	4850000	255	0.0368943	0.0182442
PGA_scaffold0__352_contigs__length_93459789	4850001	4900000	207	0.0929265	0.0830073
PGA_scaffold0__352_contigs__length_93459789	4900001	4950000	184	0.0623616	0.0266994
PGA_scaffold0__352_contigs__length_93459789	4950001	5000000	283	0.24494	0.149995
PGA_scaffold0__352_contigs__length_93459789	5000001	5050000	220	-0.00264201	-0.0064881
PGA_scaffold0__352_contigs__length_93459789	5050001	5100000	198	-0.00774336	-0.0128154
PGA_scaffold0__352_contigs__length_93459789	5100001	5150000	279	-0.00890663	0.000738181
PGA_scaffold0__352_contigs__length_93459789	5150001	5200000	105	-0.00692695	-0.0146145
PGA_scaffold0__352_contigs__length_93459789	5200001	5250000	337	-0.0447002	-0.0419599
PGA_scaffold0__352_contigs__length_93459789	5250001	5300000	252	0.0317848	0.0221295
PGA_scaffold0__352_contigs__length_93459789	5300001	5350000	153	0.17268	0.11777
PGA_scaffold0__352_contigs__length_93459789	5350001	5400000	169	0.101138	0.0671143
PGA_scaffold0__352_contigs__length_93459789	5400001	5450000	107	0.0546875	0.027471
PGA_scaffold0__352_contigs__length_93459789	5450001	5500000	213	-0.0761944	-0.0676699
PGA_scaffold0__352_contigs__length_93459789	5500001	5550000	296	0.0453838	0.014842
PGA_scaffold0__352_contigs__length_93459789	5550001	5600000	251	0.108561	0.0465346
PGA_scaffold0__352_contigs__length_93459789	5600001	5650000	127	-0.0619469	-0.057649
PGA_scaffold0__352_contigs__length_93459789	5650001	5700000	164	-0.0495258	-0.0531141
PGA_scaffold0__352_contigs__length_93459789	5700001	5750000	302	-0.0570571	-0.056739
PGA_scaffold0__352_contigs__length_93459789	5750001	5800000	147	-0.109631	-0.098289
PGA_scaffold0__352_contigs__length_93459789	5800001	5850000	105	-0.0374823	-0.030351
PGA_scaffold0__352_contigs__length_93459789	5850001	5900000	101	0.00672646	0.00691355
PGA_scaffold0__352_contigs__length_93459789	5900001	5950000	150	-0.0566038	-0.0617226
PGA_scaffold0__352_contigs__length_93459789	5950001	6000000	262	-0.0358625	-0.0525819
PGA_scaffold0__352_contigs__length_93459789	6000001	6050000	241	0.179625	0.104183
PGA_scaffold0__352_contigs__length_93459789	6050001	6100000	270	0.0947312	0.0387699
PGA_scaffold0__352_contigs__length_93459789	6100001	6150000	318	-0.0331175	-0.0373959
PGA_scaffold0__352_contigs__length_93459789	6150001	6200000	366	0.125111	0.0855603
PGA_scaffold0__352_contigs__length_93459789	6200001	6250000	206	-0.00954654	-0.0108067
PGA_scaffold0__352_contigs__length_93459789	6250001	6300000	355	0.200365	0.136511
PGA_scaffold0__352_contigs__length_93459789	6300001	6350000	232	0.111531	0.0634775
PGA_scaffold0__352_contigs__length_93459789	6350001	6400000	347	0.0719382	0.0435153
PGA_scaffold0__352_contigs__length_93459789	6400001	6450000	317	0.075772	0.0528523
PGA_scaffold0__352_contigs__length_93459789	6450001	6500000	329	0.0639615	0.0207123
PGA_scaffold0__352_contigs__length_93459789	6500001	6550000	200	0.118609	0.0892219
PGA_scaffold0__352_contigs__length_93459789	6550001	6600000	140	-0.0693856	-0.0683391
PGA_scaffold0__352_contigs__length_93459789	6600001	6650000	195	0.0640266	0.0335043
PGA_scaffold0__352_contigs__length_93459789	6650001	6700000	277	0.187403	0.113643
PGA_scaffold0__352_contigs__length_93459789	6700001	6750000	117	-0.0604839	-0.0648037
PGA_scaffold0__352_contigs__length_93459789	6750001	6800000	225	-0.040018	-0.0409493
PGA_scaffold0__352_contigs__length_93459789	6800001	6850000	400	0.0153082	0.0018425
PGA_scaffold0__352_contigs__length_93459789	6850001	6900000	268	-0.0441791	-0.0356759
PGA_scaffold0__352_contigs__length_93459789	6900001	6950000	213	0.0189681	0.0160676
PGA_scaffold0__352_contigs__length_93459789	6950001	7000000	363	0.186754	0.106965
PGA_scaffold0__352_contigs__length_93459789	7000001	7050000	415	0.278152	0.183043
PGA_scaffold0__352_contigs__length_93459789	7050001	7100000	323	-0.0119709	-0.0182383
PGA_scaffold0__352_contigs__length_93459789	7100001	7150000	150	0.0746988	0.0423752
PGA_scaffold0__352_contigs__length_93459789	7150001	7200000	103	-0.00979192	-0.0308935
PGA_scaffold0__352_contigs__length_93459789	7200001	7250000	353	0.179831	0.119588
PGA_scaffold0__352_contigs__length_93459789	7250001	7300000	179	0.112591	0.0234589
PGA_scaffold0__352_contigs__length_93459789	7300001	7350000	249	-0.0405844	-0.0420051
PGA_scaffold0__352_contigs__length_93459789	7350001	7400000	266	-0.123768	-0.101816
PGA_scaffold0__352_contigs__length_93459789	7400001	7450000	73	-0.151224	-0.146203
PGA_scaffold0__352_contigs__length_93459789	7450001	7500000	263	-0.0553746	-0.05583
PGA_scaffold0__352_contigs__length_93459789	7500001	7550000	323	0.0106838	-0.0226579
PGA_scaffold0__352_contigs__length_93459789	7550001	7600000	311	-0.0280329	-0.040705
PGA_scaffold0__352_contigs__length_93459789	7600001	7650000	407	0.048503	0.0228642
PGA_scaffold0__352_contigs__length_93459789	7650001	7700000	57	-0.0111821	-0.0167445
PGA_scaffold0__352_contigs__length_93459789	7700001	7750000	252	0.0503125	0.0567454
PGA_scaffold0__352_contigs__length_93459789	7750001	7800000	323	-0.0431079	-0.0467241
PGA_scaffold0__352_contigs__length_93459789	7800001	7850000	327	0.0113821	-0.0030025
PGA_scaffold0__352_contigs__length_93459789	7850001	7900000	140	-0.000497018	-0.0272287
PGA_scaffold0__352_contigs__length_93459789	7900001	7950000	151	0.142654	0.0936398
PGA_scaffold0__352_contigs__length_93459789	7950001	8000000	183	-0.060794	-0.0531356
PGA_scaffold0__352_contigs__length_93459789	8000001	8050000	116	-0.0147059	-0.00874384
PGA_scaffold0__352_contigs__length_93459789	8050001	8100000	168	-0.0115607	-0.00510204
PGA_scaffold0__352_contigs__length_93459789	8100001	8150000	158	0.00625	0.00316456
PGA_scaffold0__352_contigs__length_93459789	8150001	8200000	141	-0.00808314	-0.00401891
PGA_scaffold0__352_contigs__length_93459789	8200001	8250000	294	0.0436756	0.0318738
PGA_scaffold0__352_contigs__length_93459789	8250001	8300000	230	-0.0636775	-0.0480705
PGA_scaffold0__352_contigs__length_93459789	8300001	8350000	275	0.0343694	0.0334069
PGA_scaffold0__352_contigs__length_93459789	8350001	8400000	202	-0.00096432	-0.0180222
PGA_scaffold0__352_contigs__length_93459789	8400001	8450000	58	-0.0585106	-0.0411535
PGA_scaffold0__352_contigs__length_93459789	8450001	8500000	40	-1.14492e-16	-1.14492e-16
PGA_scaffold0__352_contigs__length_93459789	8500001	8550000	162	-0.0463287	-0.029321
PGA_scaffold0__352_contigs__length_93459789	8550001	8600000	297	-0.124578	-0.105331
PGA_scaffold0__352_contigs__length_93459789	8600001	8650000	295	-0.0882962	-0.0795506
PGA_scaffold0__352_contigs__length_93459789	8650001	8700000	106	-0.0418848	-0.0285377
PGA_scaffold0__352_contigs__length_93459789	8700001	8750000	260	0.0664336	0.0499555
PGA_scaffold0__352_contigs__length_93459789	8750001	8800000	198	0.0596154	0.0559729
PGA_scaffold0__352_contigs__length_93459789	8800001	8850000	49	0.254335	0.147527
PGA_scaffold0__352_contigs__length_93459789	8850001	8900000	176	0.171779	0.103381
PGA_scaffold0__352_contigs__length_93459789	8900001	8950000	112	0.123188	0.0776786
PGA_scaffold0__352_contigs__length_93459789	8950001	9000000	71	-0.0525568	-0.0442907
PGA_scaffold0__352_contigs__length_93459789	9000001	9050000	29	-0.0255102	-0.01367
PGA_scaffold0__352_contigs__length_93459789	9050001	9100000	210	-0.00593472	-1.13379e-05
PGA_scaffold0__352_contigs__length_93459789	9100001	9150000	267	-0.0123492	-0.0273068
PGA_scaffold0__352_contigs__length_93459789	9150001	9200000	48	0.115635	0.0434885
PGA_scaffold0__352_contigs__length_93459789	9200001	9250000	200	0.264644	0.150399
PGA_scaffold0__352_contigs__length_93459789	9250001	9300000	245	0.0636531	0.0123811
PGA_scaffold0__352_contigs__length_93459789	9300001	9350000	260	0.0459932	0.0148337
PGA_scaffold0__352_contigs__length_93459789	9350001	9400000	371	-0.075141	-0.0575758
PGA_scaffold0__352_contigs__length_93459789	9400001	9450000	191	0.127226	0.0803892
PGA_scaffold0__352_contigs__length_93459789	9450001	9500000	335	0.214676	0.160234
PGA_scaffold0__352_contigs__length_93459789	9500001	9550000	141	0.0701531	0.0499485
PGA_scaffold0__352_contigs__length_93459789	9550001	9600000	217	-0.00555231	-0.00553057
PGA_scaffold0__352_contigs__length_93459789	9600001	9650000	269	0.121312	0.0723384
PGA_scaffold0__352_contigs__length_93459789	9650001	9700000	403	0.201651	0.15463
PGA_scaffold0__352_contigs__length_93459789	9700001	9750000	380	0.294803	0.197539
PGA_scaffold0__352_contigs__length_93459789	9750001	9800000	267	0.184451	0.10695
PGA_scaffold0__352_contigs__length_93459789	9800001	9850000	294	-0.142223	-0.131327
PGA_scaffold0__352_contigs__length_93459789	9850001	9900000	101	-0.098913	-0.0737977
PGA_scaffold0__352_contigs__length_93459789	9900001	9950000	238	-0.0473146	-0.0398621
PGA_scaffold0__352_contigs__length_93459789	9950001	10000000	229	-0.0715569	-0.0686965
PGA_scaffold0__352_contigs__length_93459789	10000001	10050000	184	-0.0185736	-0.0230846
PGA_scaffold0__352_contigs__length_93459789	10050001	10100000	248	-0.105011	-0.0899224
PGA_scaffold0__352_contigs__length_93459789	10100001	10150000	260	0.0325371	-0.000502622
PGA_scaffold0__352_contigs__length_93459789	10150001	10200000	226	-0.156641	-0.126691
PGA_scaffold0__352_contigs__length_93459789	10200001	10250000	100	-0.0127389	-0.00533333
PGA_scaffold0__352_contigs__length_93459789	10250001	10300000	79	-0.0245283	-0.0123418
PGA_scaffold0__352_contigs__length_93459789	10300001	10350000	189	-0.183237	-0.145367
PGA_scaffold0__352_contigs__length_93459789	10350001	10400000	10	-0.0531915	-0.03125
PGA_scaffold0__352_contigs__length_93459789	10450001	10500000	165	0.0252161	0.00630067
PGA_scaffold0__352_contigs__length_93459789	10500001	10550000	280	-0.0150493	-0.0111862
PGA_scaffold0__352_contigs__length_93459789	10550001	10600000	197	-0.169786	-0.125331
PGA_scaffold0__352_contigs__length_93459789	10600001	10650000	305	0.0670633	0.0356135
PGA_scaffold0__352_contigs__length_93459789	10650001	10700000	284	0.0888518	0.0651006
PGA_scaffold0__352_contigs__length_93459789	10700001	10750000	356	-0.00541892	-0.011515
PGA_scaffold0__352_contigs__length_93459789	10750001	10800000	328	0.0323332	0.0220233
PGA_scaffold0__352_contigs__length_93459789	10800001	10850000	348	-0.0493938	-0.0462317
PGA_scaffold0__352_contigs__length_93459789	10850001	10900000	372	-0.113619	-0.104455
PGA_scaffold0__352_contigs__length_93459789	10900001	10950000	273	-0.0262097	-0.0223182
PGA_scaffold0__352_contigs__length_93459789	10950001	11000000	227	-0.100503	-0.089936
PGA_scaffold0__352_contigs__length_93459789	11000001	11050000	102	-0.0056101	-0.0127769
PGA_scaffold0__352_contigs__length_93459789	11050001	11100000	283	0.0448236	0.035829
PGA_scaffold0__352_contigs__length_93459789	11100001	11150000	204	0.0252072	0.00288655
PGA_scaffold0__352_contigs__length_93459789	11150001	11200000	173	-0.00141243	0.00443848
PGA_scaffold0__352_contigs__length_93459789	11200001	11250000	261	-0.0105079	-0.0200926
PGA_scaffold0__352_contigs__length_93459789	11250001	11300000	303	-0.0570195	-0.0651397
PGA_scaffold0__352_contigs__length_93459789	11300001	11350000	192	0.0448168	0.0392339
PGA_scaffold0__352_contigs__length_93459789	11350001	11400000	215	-0.0491245	-0.0369282
PGA_scaffold0__352_contigs__length_93459789	11400001	11450000	317	0.173265	0.0956228
PGA_scaffold0__352_contigs__length_93459789	11450001	11500000	368	0.123581	0.0705628
PGA_scaffold0__352_contigs__length_93459789	11500001	11550000	264	0.0467203	0.0258592
PGA_scaffold0__352_contigs__length_93459789	11550001	11600000	321	0.0316629	0.0180848
PGA_scaffold0__352_contigs__length_93459789	11600001	11650000	154	0.00843558	-0.000227694
PGA_scaffold0__352_contigs__length_93459789	11650001	11700000	103	0.146853	0.0523295
PGA_scaffold0__352_contigs__length_93459789	11700001	11750000	81	0.0142857	0.00298354
PGA_scaffold0__352_contigs__length_93459789	11750001	11800000	279	0.152933	0.10216
PGA_scaffold0__352_contigs__length_93459789	11800001	11850000	384	0.171429	0.105182
PGA_scaffold0__352_contigs__length_93459789	11850001	11900000	267	0.179158	0.0854724
PGA_scaffold0__352_contigs__length_93459789	11900001	11950000	244	0.115136	0.112237
PGA_scaffold0__352_contigs__length_93459789	11950001	12000000	185	0.29476	0.153039
PGA_scaffold0__352_contigs__length_93459789	12000001	12050000	198	0.0461832	-0.0406826
PGA_scaffold0__352_contigs__length_93459789	12050001	12100000	146	0.130631	0.0734614
PGA_scaffold0__352_contigs__length_93459789	12100001	12150000	107	-0.0165049	-0.0283014
PGA_scaffold0__352_contigs__length_93459789	12150001	12200000	204	0.09285	0.0550102
PGA_scaffold0__352_contigs__length_93459789	12200001	12250000	161	0.0275424	0.00783993
PGA_scaffold0__352_contigs__length_93459789	12250001	12300000	209	0.228792	0.174959
PGA_scaffold0__352_contigs__length_93459789	12300001	12350000	262	0.361431	0.185031
PGA_scaffold0__352_contigs__length_93459789	12350001	12400000	244	0.0804154	0.0591689
PGA_scaffold0__352_contigs__length_93459789	12400001	12450000	225	-0.0548827	-0.051513
PGA_scaffold0__352_contigs__length_93459789	12450001	12500000	224	-0.076895	-0.064671
PGA_scaffold0__352_contigs__length_93459789	12500001	12550000	201	-0.0455298	-0.0418156
PGA_scaffold0__352_contigs__length_93459789	12550001	12600000	193	0.015211	0.00886997
PGA_scaffold0__352_contigs__length_93459789	12600001	12650000	233	0.100592	0.0636025
PGA_scaffold0__352_contigs__length_93459789	12650001	12700000	222	-0.0088968	-0.00699271
PGA_scaffold0__352_contigs__length_93459789	12700001	12750000	163	0.0714886	0.0283725
PGA_scaffold0__352_contigs__length_93459789	12750001	12800000	275	-0.0926586	-0.0857965
PGA_scaffold0__352_contigs__length_93459789	12800001	12850000	391	0.044651	0.0224996
PGA_scaffold0__352_contigs__length_93459789	12850001	12900000	287	-0.00320513	-0.0304361
PGA_scaffold0__352_contigs__length_93459789	12900001	12950000	346	-0.0383502	-0.0534157
PGA_scaffold0__352_contigs__length_93459789	12950001	13000000	237	-0.00602047	-0.0229058
PGA_scaffold0__352_contigs__length_93459789	13000001	13050000	176	-0.0784753	-0.0810655
PGA_scaffold0__352_contigs__length_93459789	13050001	13100000	169	0.271109	0.188972
PGA_scaffold0__352_contigs__length_93459789	13100001	13150000	251	0.0612745	0.0456958
PGA_scaffold0__352_contigs__length_93459789	13150001	13200000	297	0.0540765	0.0297635
PGA_scaffold0__352_contigs__length_93459789	13200001	13250000	182	0.0994575	0.0513855
PGA_scaffold0__352_contigs__length_93459789	13250001	13300000	117	-0.0273189	-0.0324352
PGA_scaffold0__352_contigs__length_93459789	13300001	13350000	241	0.0958254	0.0651951
PGA_scaffold0__352_contigs__length_93459789	13350001	13400000	257	-0.0405904	-0.0258384
PGA_scaffold0__352_contigs__length_93459789	13400001	13450000	248	0.00795672	-0.0071303
PGA_scaffold0__352_contigs__length_93459789	13450001	13500000	382	-0.00424268	-0.0213811
PGA_scaffold0__352_contigs__length_93459789	13500001	13550000	305	0.246411	0.172032
PGA_scaffold0__352_contigs__length_93459789	13550001	13600000	147	0.0556093	0.0290514
PGA_scaffold0__352_contigs__length_93459789	13600001	13650000	198	0.0194274	-0.000224565
PGA_scaffold0__352_contigs__length_93459789	13650001	13700000	266	0.220728	0.107495
PGA_scaffold0__352_contigs__length_93459789	13700001	13750000	116	0.1375	0.0824977
PGA_scaffold0__352_contigs__length_93459789	13750001	13800000	184	0.17093	0.120674
PGA_scaffold0__352_contigs__length_93459789	13800001	13850000	270	0.0950939	0.0767581
PGA_scaffold0__352_contigs__length_93459789	13850001	13900000	267	-0.0158124	-0.0122369
PGA_scaffold0__352_contigs__length_93459789	13900001	13950000	251	-0.057937	-0.0392976
PGA_scaffold0__352_contigs__length_93459789	13950001	14000000	71	-0.129067	-0.0994131
PGA_scaffold0__352_contigs__length_93459789	14000001	14050000	20	0.123894	0.110833
PGA_scaffold0__352_contigs__length_93459789	14050001	14100000	19	-0.0540541	-0.0473684
PGA_scaffold0__352_contigs__length_93459789	14100001	14150000	11	-0.0147059	-0.0152597
PGA_scaffold0__352_contigs__length_93459789	14150001	14200000	116	0.268781	0.116732
PGA_scaffold0__352_contigs__length_93459789	14200001	14250000	151	-0.0778571	-0.0559839
PGA_scaffold0__352_contigs__length_93459789	14250001	14300000	298	-0.0460526	-0.0247603
PGA_scaffold0__352_contigs__length_93459789	14300001	14350000	137	0.0476744	0.0645985
PGA_scaffold0__352_contigs__length_93459789	14350001	14400000	68	-0.0946809	-0.0796394
PGA_scaffold0__352_contigs__length_93459789	14400001	14450000	254	0.111075	0.0727438
PGA_scaffold0__352_contigs__length_93459789	14450001	14500000	222	0.00843373	0.0155942
PGA_scaffold0__352_contigs__length_93459789	14500001	14550000	66	-0.0958333	-0.0732955
PGA_scaffold0__352_contigs__length_93459789	14550001	14600000	131	-0.104585	-0.093157
PGA_scaffold0__352_contigs__length_93459789	14600001	14650000	204	-0.0698597	-0.0730742
PGA_scaffold0__352_contigs__length_93459789	14650001	14700000	154	0.0546426	0.0259642
PGA_scaffold0__352_contigs__length_93459789	14700001	14750000	111	0.0613826	0.0254397
PGA_scaffold0__352_contigs__length_93459789	14750001	14800000	63	0.104167	0.0584605
PGA_scaffold0__352_contigs__length_93459789	14800001	14850000	145	0.0117967	0.00520973
PGA_scaffold0__352_contigs__length_93459789	14850001	14900000	175	-0.0632911	-0.0335408
PGA_scaffold0__352_contigs__length_93459789	14900001	14950000	238	0.0317058	0.0415755
PGA_scaffold0__352_contigs__length_93459789	14950001	15000000	304	-0.00121892	0.0104608
PGA_scaffold0__352_contigs__length_93459789	15000001	15050000	119	-0.0882759	-0.064961
PGA_scaffold0__352_contigs__length_93459789	15050001	15100000	184	-0.0546605	-0.036756
PGA_scaffold0__352_contigs__length_93459789	15100001	15150000	100	-0.0880721	-0.0780952
PGA_scaffold0__352_contigs__length_93459789	15150001	15200000	66	-0.0496278	-0.0496483
PGA_scaffold0__352_contigs__length_93459789	15200001	15250000	128	-0.0528634	-0.0339704
PGA_scaffold0__352_contigs__length_93459789	15250001	15300000	238	-0.0850032	-0.0786671
PGA_scaffold0__352_contigs__length_93459789	15300001	15350000	199	-0.296117	-0.283626
PGA_scaffold0__352_contigs__length_93459789	15350001	15400000	28	-0.0263158	-0.0345547
PGA_scaffold0__352_contigs__length_93459789	15400001	15450000	205	-0.0991379	-0.0839489
PGA_scaffold0__352_contigs__length_93459789	15450001	15500000	99	-0.0205128	-0.0184704
PGA_scaffold0__352_contigs__length_93459789	15500001	15550000	187	-0.00547945	-0.00621339
PGA_scaffold0__352_contigs__length_93459789	15550001	15600000	164	-0.00315457	-0.00320122
PGA_scaffold0__352_contigs__length_93459789	15600001	15650000	39	-0.00896861	-0.0153846
PGA_scaffold0__352_contigs__length_93459789	15650001	15700000	121	-0.00714286	-0.00908107
PGA_scaffold0__352_contigs__length_93459789	15700001	15750000	268	0.00479846	0.00333156
PGA_scaffold0__352_contigs__length_93459789	15750001	15800000	178	-0.104305	-0.0750803
PGA_scaffold0__352_contigs__length_93459789	15800001	15850000	80	-0.0248447	-0.0250149
PGA_scaffold0__352_contigs__length_93459789	15850001	15900000	229	0.0448468	0.0287423
PGA_scaffold0__352_contigs__length_93459789	15900001	15950000	214	0.0814545	0.0567615
PGA_scaffold0__352_contigs__length_93459789	15950001	16000000	76	-0.0208333	-0.0157824
PGA_scaffold0__352_contigs__length_93459789	16000001	16050000	197	0.00937155	0.00773507
PGA_scaffold0__352_contigs__length_93459789	16050001	16100000	73	0.188811	0.180174
PGA_scaffold0__352_contigs__length_93459789	16100001	16150000	81	0.136691	0.0888134
PGA_scaffold0__352_contigs__length_93459789	16150001	16200000	106	-0.0316957	-0.0709262
PGA_scaffold0__352_contigs__length_93459789	16200001	16250000	177	-0.0226209	-0.0345104
PGA_scaffold0__352_contigs__length_93459789	16250001	16300000	129	0.0378788	0.0226375
PGA_scaffold0__352_contigs__length_93459789	16300001	16350000	255	0.275888	0.215285
PGA_scaffold0__352_contigs__length_93459789	16350001	16400000	197	0.431148	0.328448
PGA_scaffold0__352_contigs__length_93459789	16400001	16450000	176	0.29625	0.221019
PGA_scaffold0__352_contigs__length_93459789	16450001	16500000	69	-0.0259067	-0.0269841
PGA_scaffold0__352_contigs__length_93459789	16500001	16550000	232	-0.0300481	-0.0198299
PGA_scaffold0__352_contigs__length_93459789	16550001	16600000	185	-0.0535221	-0.0495952
PGA_scaffold0__352_contigs__length_93459789	16600001	16650000	126	-0.0253165	-0.0573073
PGA_scaffold0__352_contigs__length_93459789	16650001	16700000	119	0.277832	0.191746
PGA_scaffold0__352_contigs__length_93459789	16700001	16750000	87	0.242245	0.152582
PGA_scaffold0__352_contigs__length_93459789	16750001	16800000	109	-0.0472973	-0.038199
PGA_scaffold0__352_contigs__length_93459789	16800001	16850000	146	0.0187424	0.000913242
PGA_scaffold0__352_contigs__length_93459789	16850001	16900000	64	0.175	0.117525
PGA_scaffold0__352_contigs__length_93459789	16900001	16950000	106	0.183544	0.128821
PGA_scaffold0__352_contigs__length_93459789	16950001	17000000	90	0.0422297	0.0158333
PGA_scaffold0__352_contigs__length_93459789	17000001	17050000	100	-0.0770925	-0.0509524
PGA_scaffold0__352_contigs__length_93459789	17050001	17100000	107	0.177301	0.126991
PGA_scaffold0__352_contigs__length_93459789	17100001	17150000	23	0.161184	0.145031
PGA_scaffold0__352_contigs__length_93459789	17150001	17200000	10	0.25	0.16
PGA_scaffold0__352_contigs__length_93459789	17200001	17250000	13	0.157534	0.0783217
PGA_scaffold0__352_contigs__length_93459789	17250001	17300000	9	0.142857	0.0833333
PGA_scaffold0__352_contigs__length_93459789	17300001	17350000	3	0.5	0.5
PGA_scaffold0__352_contigs__length_93459789	17350001	17400000	18	0.243243	0.193254
PGA_scaffold0__352_contigs__length_93459789	17400001	17450000	39	0.177184	0.111691
PGA_scaffold0__352_contigs__length_93459789	17450001	17500000	19	0.276786	0.209398
PGA_scaffold0__352_contigs__length_93459789	17500001	17550000	22	0.231092	0.184091
PGA_scaffold0__352_contigs__length_93459789	17550001	17600000	17	0.299065	0.252941
PGA_scaffold0__352_contigs__length_93459789	17600001	17650000	25	-0.0509554	-0.0337143
PGA_scaffold0__352_contigs__length_93459789	17650001	17700000	130	-0.0921199	-0.0819231
PGA_scaffold0__352_contigs__length_93459789	17700001	17750000	67	-0.0646438	-0.0518301
PGA_scaffold0__352_contigs__length_93459789	17750001	17800000	53	-0.0747126	-0.0745732
PGA_scaffold0__352_contigs__length_93459789	17800001	17850000	64	-0.0153061	-0.0310025
PGA_scaffold0__352_contigs__length_93459789	17850001	17900000	77	0.0671378	0.0337662
PGA_scaffold0__352_contigs__length_93459789	17900001	17950000	55	0.046798	0.0187879
PGA_scaffold0__352_contigs__length_93459789	17950001	18000000	49	0.0380435	0.0150389
PGA_scaffold0__352_contigs__length_93459789	18000001	18050000	11	0.222222	0.159091
PGA_scaffold0__352_contigs__length_93459789	18050001	18100000	22	0.137931	0.0795455
PGA_scaffold0__352_contigs__length_93459789	18100001	18150000	67	0.264778	0.243959
PGA_scaffold0__352_contigs__length_93459789	18150001	18200000	24	0.265957	0.239583
PGA_scaffold0__352_contigs__length_93459789	18200001	18250000	55	0.290761	0.264038
PGA_scaffold0__352_contigs__length_93459789	18250001	18300000	70	0.0261959	0.0238621
PGA_scaffold0__352_contigs__length_93459789	18300001	18350000	102	0.354575	0.272291
PGA_scaffold0__352_contigs__length_93459789	18350001	18400000	86	0.169342	0.129258
PGA_scaffold0__352_contigs__length_93459789	18400001	18450000	157	-0.082737	-0.0772403
PGA_scaffold0__352_contigs__length_93459789	18450001	18500000	140	-0.044843	-0.0283179
PGA_scaffold0__352_contigs__length_93459789	18500001	18550000	270	0.0395137	-0.0206524
PGA_scaffold0__352_contigs__length_93459789	18550001	18600000	135	0.345717	0.23261
PGA_scaffold0__352_contigs__length_93459789	18600001	18650000	99	0.270213	0.165212
PGA_scaffold0__352_contigs__length_93459789	18650001	18700000	134	0.625761	0.47653
PGA_scaffold0__352_contigs__length_93459789	18700001	18750000	151	0.382294	0.263305
PGA_scaffold0__352_contigs__length_93459789	18750001	18800000	208	0.316642	0.207204
PGA_scaffold0__352_contigs__length_93459789	18800001	18850000	153	0.291465	0.137135
PGA_scaffold0__352_contigs__length_93459789	18850001	18900000	50	0.0943396	0.0413279
PGA_scaffold0__352_contigs__length_93459789	18900001	18950000	111	0.0645963	0.0432128
PGA_scaffold0__352_contigs__length_93459789	18950001	19000000	177	-0.0170095	-0.0316347
PGA_scaffold0__352_contigs__length_93459789	19000001	19050000	146	-0.0168484	-0.0304387
PGA_scaffold0__352_contigs__length_93459789	19050001	19100000	191	0.0647455	0.0507321
PGA_scaffold0__352_contigs__length_93459789	19100001	19150000	50	0.178947	0.100251
PGA_scaffold0__352_contigs__length_93459789	19150001	19200000	32	0.028169	0.0109409
PGA_scaffold0__352_contigs__length_93459789	19200001	19250000	213	-0.112257	-0.109205
PGA_scaffold0__352_contigs__length_93459789	19250001	19300000	15	0.0675676	0.0119048
PGA_scaffold0__352_contigs__length_93459789	19300001	19350000	16	0.220779	0.128125
PGA_scaffold0__352_contigs__length_93459789	19350001	19400000	21	0.115385	0.0608844
PGA_scaffold0__352_contigs__length_93459789	19400001	19450000	9	0.323529	0.222222
PGA_scaffold0__352_contigs__length_93459789	19450001	19500000	17	0.04	0.0117647
PGA_scaffold0__352_contigs__length_93459789	19500001	19550000	14	0.25	0.178571
PGA_scaffold0__352_contigs__length_93459789	19550001	19600000	9	0.289474	0.222222
PGA_scaffold0__352_contigs__length_93459789	19600001	19650000	22	0.085	0.0525974
PGA_scaffold0__352_contigs__length_93459789	19650001	19700000	44	0.132404	0.103734
PGA_scaffold0__352_contigs__length_93459789	19700001	19750000	27	0.0153846	0.00714286
PGA_scaffold0__352_contigs__length_93459789	19750001	19800000	4	0.285714	0.1875
PGA_scaffold0__352_contigs__length_93459789	19800001	19850000	11	0.260563	0.183983
PGA_scaffold0__352_contigs__length_93459789	19850001	19900000	12	-0.0423729	-0.0545635
PGA_scaffold0__352_contigs__length_93459789	19900001	19950000	4	0.388889	0.3125
PGA_scaffold0__352_contigs__length_93459789	19950001	20000000	11	0.260274	0.166234
PGA_scaffold0__352_contigs__length_93459789	20000001	20050000	25	0.0943396	0.03
PGA_scaffold0__352_contigs__length_93459789	20050001	20100000	23	0.0555556	0.0229814
PGA_scaffold0__352_contigs__length_93459789	20100001	20150000	27	0.0636364	0.0359788
PGA_scaffold0__352_contigs__length_93459789	20150001	20200000	10	0.117647	0.0803571
PGA_scaffold0__352_contigs__length_93459789	20200001	20250000	19	0.108491	0.0567669
PGA_scaffold0__352_contigs__length_93459789	20250001	20300000	5	0.225806	0.12
PGA_scaffold0__352_contigs__length_93459789	20300001	20350000	14	-0.00568182	-0.0316327
PGA_scaffold0__352_contigs__length_93459789	20350001	20400000	13	-0.016129	-0.05
PGA_scaffold0__352_contigs__length_93459789	20400001	20450000	6	0.185714	0.145833
PGA_scaffold0__352_contigs__length_93459789	20450001	20500000	4	-0.125	-0.1
PGA_scaffold0__352_contigs__length_93459789	20500001	20550000	11	0.238806	0.145455
PGA_scaffold0__352_contigs__length_93459789	20550001	20600000	17	0.0510204	0.0236695
PGA_scaffold0__352_contigs__length_93459789	20600001	20650000	20	0.165094	0.0942857
PGA_scaffold0__352_contigs__length_93459789	20650001	20700000	14	-8.98902e-18	-0.00306122
PGA_scaffold0__352_contigs__length_93459789	20700001	20750000	21	0.124	0.0657596
PGA_scaffold0__352_contigs__length_93459789	20750001	20800000	32	0.39485	0.345313
PGA_scaffold0__352_contigs__length_93459789	20800001	20850000	7	0.15625	0.0785714
PGA_scaffold0__352_contigs__length_93459789	20850001	20900000	6	0.2125	0.154167
PGA_scaffold0__352_contigs__length_93459789	20900001	20950000	9	0.323529	0.222222
PGA_scaffold0__352_contigs__length_93459789	20950001	21000000	18	0.104839	0.0637085
PGA_scaffold0__352_contigs__length_93459789	21000001	21050000	16	0.0487805	0.0104167
PGA_scaffold0__352_contigs__length_93459789	21050001	21100000	4	0.296875	0.28125
PGA_scaffold0__352_contigs__length_93459789	21100001	21150000	26	0.0307692	0.00576923
PGA_scaffold0__352_contigs__length_93459789	21150001	21200000	40	0.0121951	-0.00160714
PGA_scaffold0__352_contigs__length_93459789	21200001	21250000	12	0.0136986	0.0145833
PGA_scaffold0__352_contigs__length_93459789	21300001	21350000	7	0.158537	0.0904762
PGA_scaffold0__352_contigs__length_93459789	21350001	21400000	34	0.05	0.0218838
PGA_scaffold0__352_contigs__length_93459789	21400001	21450000	30	-0.0037594	-0.0018254
PGA_scaffold0__352_contigs__length_93459789	21450001	21500000	22	-0.141791	-0.136364
PGA_scaffold0__352_contigs__length_93459789	21500001	21550000	54	-0.115094	-0.0900132
PGA_scaffold0__352_contigs__length_93459789	21650001	21700000	9	-0.0108696	-5.55112e-17
PGA_scaffold0__352_contigs__length_93459789	21700001	21750000	28	-0.0732759	-0.0556122
PGA_scaffold0__352_contigs__length_93459789	21750001	21800000	10	0.09375	0.05
PGA_scaffold0__352_contigs__length_93459789	21800001	21850000	5	0.16	0.0857143
PGA_scaffold0__352_contigs__length_93459789	21850001	21900000	7	0.25	0.178571
PGA_scaffold0__352_contigs__length_93459789	21900001	21950000	34	0.0335968	0.0303317
PGA_scaffold0__352_contigs__length_93459789	21950001	22000000	21	0.147059	0.118027
PGA_scaffold0__352_contigs__length_93459789	22000001	22050000	32	0.208791	0.173921
PGA_scaffold0__352_contigs__length_93459789	22050001	22100000	17	0.25	0.25
PGA_scaffold0__352_contigs__length_93459789	22100001	22150000	23	0.255474	0.225
PGA_scaffold0__352_contigs__length_93459789	22150001	22200000	29	0.155172	0.149836
PGA_scaffold0__352_contigs__length_93459789	22200001	22250000	10	0.286885	0.205357
PGA_scaffold0__352_contigs__length_93459789	22250001	22300000	49	0.136691	0.111006
PGA_scaffold0__352_contigs__length_93459789	22300001	22350000	24	0.201439	0.168899
PGA_scaffold0__352_contigs__length_93459789	22350001	22400000	39	0.194444	0.180403
PGA_scaffold0__352_contigs__length_93459789	22400001	22450000	87	0.206061	0.187206
PGA_scaffold0__352_contigs__length_93459789	22450001	22500000	24	0.12069	0.0980655
PGA_scaffold0__352_contigs__length_93459789	22500001	22550000	15	0.136986	0.106667
PGA_scaffold0__352_contigs__length_93459789	22550001	22600000	5	-0.02	-0.015
PGA_scaffold0__352_contigs__length_93459789	22600001	22650000	21	0.08125	0.0420635
PGA_scaffold0__352_contigs__length_93459789	22650001	22700000	52	0.0646388	0.058402
PGA_scaffold0__352_contigs__length_93459789	22700001	22750000	24	0.104317	0.111111
PGA_scaffold0__352_contigs__length_93459789	22750001	22800000	53	0.0188953	0.0322327
PGA_scaffold0__352_contigs__length_93459789	22800001	22850000	19	0.0976563	0.0848371
PGA_scaffold0__352_contigs__length_93459789	22850001	22900000	31	0.213592	0.178495
PGA_scaffold0__352_contigs__length_93459789	22900001	22950000	55	0.167127	0.161169
PGA_scaffold0__352_contigs__length_93459789	22950001	23000000	29	0.137255	0.107882
PGA_scaffold0__352_contigs__length_93459789	23000001	23050000	49	0.108359	0.108552
PGA_scaffold0__352_contigs__length_93459789	23050001	23100000	41	0.197959	0.195616
PGA_scaffold0__352_contigs__length_93459789	23100001	23150000	40	0.158824	0.158988
PGA_scaffold0__352_contigs__length_93459789	23150001	23200000	11	0.0588235	0.0212121
PGA_scaffold0__352_contigs__length_93459789	23200001	23250000	52	0.0481728	0.0137217
PGA_scaffold0__352_contigs__length_93459789	23250001	23300000	5	0.0113636	0.0136364
PGA_scaffold0__352_contigs__length_93459789	23300001	23350000	22	0.161765	0.100138
PGA_scaffold0__352_contigs__length_93459789	23350001	23400000	18	0.142857	0.0994108
PGA_scaffold0__352_contigs__length_93459789	23400001	23450000	125	0.0361842	0.0157909
PGA_scaffold0__352_contigs__length_93459789	23450001	23500000	220	0.0761905	0.0397383
PGA_scaffold0__352_contigs__length_93459789	23500001	23550000	188	0.0387324	0.0212893
PGA_scaffold0__352_contigs__length_93459789	23550001	23600000	251	0.0810356	0.051337
PGA_scaffold0__352_contigs__length_93459789	23600001	23650000	209	0.190758	0.173027
PGA_scaffold0__352_contigs__length_93459789	23650001	23700000	266	0.364087	0.330665
PGA_scaffold0__352_contigs__length_93459789	23700001	23750000	277	0.349945	0.287719
PGA_scaffold0__352_contigs__length_93459789	23750001	23800000	133	0.169866	0.104836
PGA_scaffold0__352_contigs__length_93459789	23800001	23850000	112	0.397285	0.32684
PGA_scaffold0__352_contigs__length_93459789	23850001	23900000	69	0.396132	0.325074
PGA_scaffold0__352_contigs__length_93459789	23900001	23950000	157	0.0129032	0.00873521
PGA_scaffold0__352_contigs__length_93459789	23950001	24000000	184	0.0222788	0.0157197
PGA_scaffold0__352_contigs__length_93459789	24000001	24050000	22	-0.0357143	-0.032684
PGA_scaffold0__352_contigs__length_93459789	24050001	24100000	41	-0.0654762	-0.0571429
PGA_scaffold0__352_contigs__length_93459789	24100001	24150000	202	-0.162178	-0.158834
PGA_scaffold0__352_contigs__length_93459789	24150001	24200000	307	-0.209184	-0.203329
PGA_scaffold0__352_contigs__length_93459789	24200001	24250000	254	-0.14702	-0.145918
PGA_scaffold0__352_contigs__length_93459789	24250001	24300000	388	-0.130263	-0.128038
PGA_scaffold0__352_contigs__length_93459789	24300001	24350000	206	-0.150893	-0.148706
PGA_scaffold0__352_contigs__length_93459789	24350001	24400000	330	-0.141265	-0.145717
PGA_scaffold0__352_contigs__length_93459789	24400001	24450000	91	-0.0822785	-0.0621402
PGA_scaffold0__352_contigs__length_93459789	24450001	24500000	119	-0.105525	-0.0946351
PGA_scaffold0__352_contigs__length_93459789	24500001	24550000	46	0.0855615	0.0843497
PGA_scaffold0__352_contigs__length_93459789	24550001	24600000	6	0.0769231	0.0714286
PGA_scaffold0__352_contigs__length_93459789	24600001	24650000	36	0.0570033	0.0374098
PGA_scaffold0__352_contigs__length_93459789	24650001	24700000	18	0.0255474	0.0305556
PGA_scaffold0__352_contigs__length_93459789	24700001	24750000	186	0.542963	0.498081
PGA_scaffold0__352_contigs__length_93459789	24750001	24800000	312	0.418263	0.353552
PGA_scaffold0__352_contigs__length_93459789	24800001	24850000	1	0.166667	0.166667
PGA_scaffold0__352_contigs__length_93459789	24850001	24900000	42	0.119217	0.0993764
PGA_scaffold0__352_contigs__length_93459789	24900001	24950000	36	0.0632184	0.0463624
PGA_scaffold0__352_contigs__length_93459789	24950001	25000000	27	0.125	0.081746
PGA_scaffold0__352_contigs__length_93459789	25000001	25050000	48	0.0727273	0.0313199
PGA_scaffold0__352_contigs__length_93459789	25050001	25100000	34	0.111732	0.0675961
PGA_scaffold0__352_contigs__length_93459789	25100001	25150000	103	0.130039	0.110242
PGA_scaffold0__352_contigs__length_93459789	25150001	25200000	45	-0.0397727	-0.0392063
PGA_scaffold0__352_contigs__length_93459789	25200001	25250000	39	0.00561798	0.000824176
PGA_scaffold0__352_contigs__length_93459789	25250001	25300000	39	0.00581395	-0.00277778
PGA_scaffold0__352_contigs__length_93459789	25300001	25350000	124	0.184211	0.141465
PGA_scaffold0__352_contigs__length_93459789	25350001	25400000	129	0.175712	0.153341
PGA_scaffold0__352_contigs__length_93459789	25400001	25450000	249	0.180696	0.159473
PGA_scaffold0__352_contigs__length_93459789	25450001	25500000	242	-0.0278184	-0.0179629
PGA_scaffold0__352_contigs__length_93459789	25500001	25550000	110	0.0412371	0.0356439
PGA_scaffold0__352_contigs__length_93459789	25550001	25600000	209	0.0128111	-0.00686749
PGA_scaffold0__352_contigs__length_93459789	25600001	25650000	216	0.137897	0.0838376
PGA_scaffold0__352_contigs__length_93459789	25650001	25700000	182	0.219178	0.151406
PGA_scaffold0__352_contigs__length_93459789	25700001	25750000	195	0.345626	0.277825
PGA_scaffold0__352_contigs__length_93459789	25750001	25800000	336	0.0532213	0.00437249
PGA_scaffold0__352_contigs__length_93459789	25800001	25850000	290	0.152376	0.111546
PGA_scaffold0__352_contigs__length_93459789	25850001	25900000	216	0.0478536	0.0327822
PGA_scaffold0__352_contigs__length_93459789	25900001	25950000	243	0.0703518	0.0536498
PGA_scaffold0__352_contigs__length_93459789	25950001	26000000	524	0.0537164	0.0406221
PGA_scaffold0__352_contigs__length_93459789	26000001	26050000	126	-0.0562645	-0.0606056
PGA_scaffold0__352_contigs__length_93459789	26050001	26100000	221	-0.00143266	-0.0283721
PGA_scaffold0__352_contigs__length_93459789	26100001	26150000	215	0.35428	0.295053
PGA_scaffold0__352_contigs__length_93459789	26150001	26200000	203	0.271206	0.206737
PGA_scaffold0__352_contigs__length_93459789	26200001	26250000	115	0.0953307	0.0815547
PGA_scaffold0__352_contigs__length_93459789	26250001	26300000	130	0.208661	0.204945
PGA_scaffold0__352_contigs__length_93459789	26300001	26350000	3	0.131579	0.142857
PGA_scaffold0__352_contigs__length_93459789	26350001	26400000	74	-0.150407	-0.0951131
PGA_scaffold0__352_contigs__length_93459789	26400001	26450000	116	0.0621716	0.0290808
PGA_scaffold0__352_contigs__length_93459789	26450001	26500000	149	0.0478723	0.0178462
PGA_scaffold0__352_contigs__length_93459789	26500001	26550000	31	0.102041	0.0525464
PGA_scaffold0__352_contigs__length_93459789	26550001	26600000	36	0.0113636	-0.00277778
PGA_scaffold0__352_contigs__length_93459789	26600001	26650000	32	0.1	0.0211538
PGA_scaffold0__352_contigs__length_93459789	26650001	26700000	20	0.1	0.0269231
PGA_scaffold0__352_contigs__length_93459789	26700001	26750000	22	0.302632	0.141608
PGA_scaffold0__352_contigs__length_93459789	26750001	26800000	20	0.00409836	-0.00196429
PGA_scaffold0__352_contigs__length_93459789	26800001	26850000	23	0.104027	0.0622153
PGA_scaffold0__352_contigs__length_93459789	26850001	26900000	136	0.474897	0.431066
PGA_scaffold0__352_contigs__length_93459789	26900001	26950000	53	0.377088	0.259344
PGA_scaffold0__352_contigs__length_93459789	26950001	27000000	235	0.157073	0.102553
PGA_scaffold0__352_contigs__length_93459789	27000001	27050000	252	0.208333	0.137235
PGA_scaffold0__352_contigs__length_93459789	27050001	27100000	134	0.221843	0.137349
PGA_scaffold0__352_contigs__length_93459789	27100001	27150000	61	-0.0340426	-0.0251171
PGA_scaffold0__352_contigs__length_93459789	27150001	27200000	151	-0.00714286	-0.00562914
PGA_scaffold0__352_contigs__length_93459789	27200001	27250000	59	-0.0978552	-0.0786118
PGA_scaffold0__352_contigs__length_93459789	27250001	27300000	50	0.145722	0.0854286
PGA_scaffold0__352_contigs__length_93459789	27300001	27350000	124	0.103433	0.0884164
PGA_scaffold0__352_contigs__length_93459789	27350001	27400000	166	0.0883291	0.078222
PGA_scaffold0__352_contigs__length_93459789	27400001	27450000	176	0.100348	0.095366
PGA_scaffold0__352_contigs__length_93459789	27450001	27500000	49	0.106618	0.0505221
PGA_scaffold0__352_contigs__length_93459789	27500001	27550000	32	0.121951	0.101106
PGA_scaffold0__352_contigs__length_93459789	27550001	27600000	53	0.170313	0.163185
PGA_scaffold0__352_contigs__length_93459789	27600001	27650000	61	-0.0440341	-0.0319379
PGA_scaffold0__352_contigs__length_93459789	27650001	27700000	133	0.0631016	0.0396218
PGA_scaffold0__352_contigs__length_93459789	27700001	27750000	55	0.0679612	0.0448682
PGA_scaffold0__352_contigs__length_93459789	27750001	27800000	160	-0.0974615	-0.0942262
PGA_scaffold0__352_contigs__length_93459789	27800001	27850000	324	-0.131907	-0.0926808
PGA_scaffold0__352_contigs__length_93459789	27850001	27900000	238	-0.0106222	0.00285114
PGA_scaffold0__352_contigs__length_93459789	27900001	27950000	369	0.0654008	0.0140694
PGA_scaffold0__352_contigs__length_93459789	27950001	28000000	377	-0.0427909	-0.0554091
PGA_scaffold0__352_contigs__length_93459789	28000001	28050000	49	0.136891	0.133139
PGA_scaffold0__352_contigs__length_93459789	28050001	28100000	64	0.0774487	0.0925409
PGA_scaffold0__352_contigs__length_93459789	28100001	28150000	13	-0.102041	-0.0975275
PGA_scaffold0__352_contigs__length_93459789	28150001	28200000	174	-0.100395	-0.0987548
PGA_scaffold0__352_contigs__length_93459789	28200001	28250000	267	0.00582524	-0.00438884
PGA_scaffold0__352_contigs__length_93459789	28250001	28300000	229	0.111111	0.0968341
PGA_scaffold0__352_contigs__length_93459789	28300001	28350000	342	0.128763	0.0649061
PGA_scaffold0__352_contigs__length_93459789	28350001	28400000	275	0.05026	0.0293121
PGA_scaffold0__352_contigs__length_93459789	28400001	28450000	260	0.0590438	0.016239
PGA_scaffold0__352_contigs__length_93459789	28450001	28500000	197	-0.011474	-0.0450935
PGA_scaffold0__352_contigs__length_93459789	28500001	28550000	101	0.230205	0.196002
PGA_scaffold0__352_contigs__length_93459789	28550001	28600000	77	-0.0897436	-0.0783395
PGA_scaffold0__352_contigs__length_93459789	28600001	28650000	99	-0.152819	-0.133508
PGA_scaffold0__352_contigs__length_93459789	28650001	28700000	209	0.025	0.00733808
PGA_scaffold0__352_contigs__length_93459789	28700001	28750000	219	0.0579777	0.0277679
PGA_scaffold0__352_contigs__length_93459789	28750001	28800000	247	0.100199	0.0687468
PGA_scaffold0__352_contigs__length_93459789	28800001	28850000	160	-0.00184502	-0.00894278
PGA_scaffold0__352_contigs__length_93459789	28850001	28900000	190	0.390291	0.274653
PGA_scaffold0__352_contigs__length_93459789	28900001	28950000	197	0.343624	0.235836
PGA_scaffold0__352_contigs__length_93459789	28950001	29000000	380	-0.0789231	-0.0710627
PGA_scaffold0__352_contigs__length_93459789	29000001	29050000	348	-0.0179045	-0.0367651
PGA_scaffold0__352_contigs__length_93459789	29050001	29100000	219	-0.01002	-0.0227441
PGA_scaffold0__352_contigs__length_93459789	29100001	29150000	341	-0.00581395	-0.0173674
PGA_scaffold0__352_contigs__length_93459789	29150001	29200000	430	0.15051	0.109968
PGA_scaffold0__352_contigs__length_93459789	29200001	29250000	325	0.103836	0.053141
PGA_scaffold0__352_contigs__length_93459789	29250001	29300000	323	0.0213493	0.0126642
PGA_scaffold0__352_contigs__length_93459789	29300001	29350000	293	-0.0233803	-0.0236951
PGA_scaffold0__352_contigs__length_93459789	29350001	29400000	137	0.0876471	0.0397261
PGA_scaffold0__352_contigs__length_93459789	29400001	29450000	123	0.214719	0.100385
PGA_scaffold0__352_contigs__length_93459789	29450001	29500000	183	0.16701	0.11393
PGA_scaffold0__352_contigs__length_93459789	29500001	29550000	201	-0.0855693	-0.0668799
PGA_scaffold0__352_contigs__length_93459789	29550001	29600000	243	0.125392	0.102634
PGA_scaffold0__352_contigs__length_93459789	29600001	29650000	115	-0.0255814	-0.02147
PGA_scaffold0__352_contigs__length_93459789	29650001	29700000	302	0.150514	0.0962952
PGA_scaffold0__352_contigs__length_93459789	29700001	29750000	363	0.00920377	-0.0146011
PGA_scaffold0__352_contigs__length_93459789	29750001	29800000	444	0.141354	0.0699424
PGA_scaffold0__352_contigs__length_93459789	29800001	29850000	370	0.281308	0.190944
PGA_scaffold0__352_contigs__length_93459789	29850001	29900000	374	0.0905305	0.0649002
PGA_scaffold0__352_contigs__length_93459789	29900001	29950000	277	0.0293584	0.0207734
PGA_scaffold0__352_contigs__length_93459789	29950001	30000000	318	0.0746697	0.0416452
PGA_scaffold0__352_contigs__length_93459789	30000001	30050000	154	0.0734375	0.0267956
PGA_scaffold0__352_contigs__length_93459789	30050001	30100000	50	0.0389447	0.0174351
PGA_scaffold0__352_contigs__length_93459789	30100001	30150000	283	0.0337684	-0.016298
PGA_scaffold0__352_contigs__length_93459789	30150001	30200000	238	0.171946	0.116839
PGA_scaffold0__352_contigs__length_93459789	30200001	30250000	295	0.377943	0.262202
PGA_scaffold0__352_contigs__length_93459789	30250001	30300000	230	0.238137	0.15398
PGA_scaffold0__352_contigs__length_93459789	30300001	30350000	131	0.000932836	-0.00948705
PGA_scaffold0__352_contigs__length_93459789	30350001	30400000	146	-0.0691176	-0.0651133
PGA_scaffold0__352_contigs__length_93459789	30400001	30450000	363	0.0264479	0.00404318
PGA_scaffold0__352_contigs__length_93459789	30450001	30500000	196	0.105646	0.110303
PGA_scaffold0__352_contigs__length_93459789	30500001	30550000	94	0.159434	0.120909
PGA_scaffold0__352_contigs__length_93459789	30550001	30600000	285	0.122881	0.128624
PGA_scaffold0__352_contigs__length_93459789	30600001	30650000	192	0.0951506	0.0721227
PGA_scaffold0__352_contigs__length_93459789	30650001	30700000	248	-0.0726052	-0.0760249
PGA_scaffold0__352_contigs__length_93459789	30700001	30750000	284	-0.114429	-0.104173
PGA_scaffold0__352_contigs__length_93459789	30750001	30800000	103	0.0408367	0.00183773
PGA_scaffold0__352_contigs__length_93459789	30800001	30850000	198	-0.00662021	-0.0147397
PGA_scaffold0__352_contigs__length_93459789	30850001	30900000	298	0.259411	0.206552
PGA_scaffold0__352_contigs__length_93459789	30900001	30950000	242	0.128324	0.0544681
PGA_scaffold0__352_contigs__length_93459789	30950001	31000000	98	-0.0550459	-0.0635861
PGA_scaffold0__352_contigs__length_93459789	31000001	31050000	395	0.00269598	-0.0178985
PGA_scaffold0__352_contigs__length_93459789	31050001	31100000	309	0.0118916	3.8621e-05
PGA_scaffold0__352_contigs__length_93459789	31100001	31150000	411	0.0470376	0.0287567
PGA_scaffold0__352_contigs__length_93459789	31150001	31200000	361	0.0132396	-0.0133267
PGA_scaffold0__352_contigs__length_93459789	31200001	31250000	384	-0.0439727	-0.047666
PGA_scaffold0__352_contigs__length_93459789	31250001	31300000	323	-0.0235804	-0.0200159
PGA_scaffold0__352_contigs__length_93459789	31300001	31350000	248	0.0738604	0.0404579
PGA_scaffold0__352_contigs__length_93459789	31350001	31400000	380	0.147531	0.0864798
PGA_scaffold0__352_contigs__length_93459789	31400001	31450000	176	0.379274	0.250552
PGA_scaffold0__352_contigs__length_93459789	31450001	31500000	244	0.239552	0.127172
PGA_scaffold0__352_contigs__length_93459789	31500001	31550000	272	0.0536378	0.0274351
PGA_scaffold0__352_contigs__length_93459789	31550001	31600000	159	0.0132488	-0.00275906
PGA_scaffold0__352_contigs__length_93459789	31600001	31650000	270	-0.0157116	-0.0243292
PGA_scaffold0__352_contigs__length_93459789	31650001	31700000	241	0.0251177	0.00946655
PGA_scaffold0__352_contigs__length_93459789	31700001	31750000	178	0.19496	0.135461
PGA_scaffold0__352_contigs__length_93459789	31750001	31800000	281	0.0698614	0.0405105
PGA_scaffold0__352_contigs__length_93459789	31800001	31850000	218	0.0191281	0.0132318
PGA_scaffold0__352_contigs__length_93459789	31850001	31900000	207	-0.169086	-0.136341
PGA_scaffold0__352_contigs__length_93459789	31900001	31950000	307	-0.0135135	-0.0224743
PGA_scaffold0__352_contigs__length_93459789	31950001	32000000	347	0.0409342	0.0247093
PGA_scaffold0__352_contigs__length_93459789	32000001	32050000	275	-0.120495	-0.107453
PGA_scaffold0__352_contigs__length_93459789	32050001	32100000	194	0.06639	0.0581852
PGA_scaffold0__352_contigs__length_93459789	32100001	32150000	240	0.0487578	0.0271545
PGA_scaffold0__352_contigs__length_93459789	32150001	32200000	194	0.0423729	0.0250252
PGA_scaffold0__352_contigs__length_93459789	32200001	32250000	198	-0.0706482	-0.0659632
PGA_scaffold0__352_contigs__length_93459789	32250001	32300000	42	-0.171533	-0.128571
PGA_scaffold0__352_contigs__length_93459789	32300001	32350000	144	-0.0948905	-0.0614749
PGA_scaffold0__352_contigs__length_93459789	32350001	32400000	159	-0.105174	-0.076445
PGA_scaffold0__352_contigs__length_93459789	32400001	32450000	363	-0.0669014	-0.0530418
PGA_scaffold0__352_contigs__length_93459789	32450001	32500000	213	-0.0654412	-0.0530964
PGA_scaffold0__352_contigs__length_93459789	32500001	32550000	334	-0.0542582	-0.0538339
PGA_scaffold0__352_contigs__length_93459789	32550001	32600000	212	-0.0265363	-0.036043
PGA_scaffold0__352_contigs__length_93459789	32600001	32650000	136	0.0962644	0.0749714
PGA_scaffold0__352_contigs__length_93459789	32650001	32700000	127	-0.1	-0.0757806
PGA_scaffold0__352_contigs__length_93459789	32700001	32750000	325	-0.127163	-0.0977399
PGA_scaffold0__352_contigs__length_93459789	32750001	32800000	205	-0.156654	-0.126934
PGA_scaffold0__352_contigs__length_93459789	32800001	32850000	175	0.0165474	0.00253061
PGA_scaffold0__352_contigs__length_93459789	32850001	32900000	124	0.0104167	-0.00819892
PGA_scaffold0__352_contigs__length_93459789	32900001	32950000	264	0.200935	0.150829
PGA_scaffold0__352_contigs__length_93459789	32950001	33000000	92	0.0674603	0.0249435
PGA_scaffold0__352_contigs__length_93459789	33000001	33050000	196	0.00336417	-0.0158889
PGA_scaffold0__352_contigs__length_93459789	33050001	33100000	420	-0.175828	-0.157529
PGA_scaffold0__352_contigs__length_93459789	33100001	33150000	82	-0.0289017	-0.0304733
PGA_scaffold0__352_contigs__length_93459789	33150001	33200000	186	-0.0218827	-0.0289779
PGA_scaffold0__352_contigs__length_93459789	33200001	33250000	252	-0.0597015	-0.0633598
PGA_scaffold0__352_contigs__length_93459789	33250001	33300000	215	-0.114865	-0.11876
PGA_scaffold0__352_contigs__length_93459789	33300001	33350000	43	-0.0625	-0.0707918
PGA_scaffold0__352_contigs__length_93459789	33400001	33450000	8	-0.107143	-0.0803571
PGA_scaffold0__352_contigs__length_93459789	33450001	33500000	27	-0.150568	-0.158642
PGA_scaffold0__352_contigs__length_93459789	33500001	33550000	42	-0.0271739	-0.0192744
PGA_scaffold0__352_contigs__length_93459789	33550001	33600000	44	-0.141544	-0.140584
PGA_scaffold0__352_contigs__length_93459789	33600001	33650000	39	-0.192469	-0.179976
PGA_scaffold0__352_contigs__length_93459789	33650001	33700000	50	-0.101942	-0.114381
PGA_scaffold0__352_contigs__length_93459789	33700001	33750000	186	-0.206868	-0.198861
PGA_scaffold0__352_contigs__length_93459789	33750001	33800000	182	-0.220297	-0.21987
PGA_scaffold0__352_contigs__length_93459789	33800001	33850000	277	-0.157841	-0.1622
PGA_scaffold0__352_contigs__length_93459789	33850001	33900000	374	-0.0862326	-0.0786206
PGA_scaffold0__352_contigs__length_93459789	33900001	33950000	188	-0.0633609	-0.0609802
PGA_scaffold0__352_contigs__length_93459789	33950001	34000000	148	-0.037037	-0.033824
PGA_scaffold0__352_contigs__length_93459789	34000001	34050000	129	0.189441	0.128424
PGA_scaffold0__352_contigs__length_93459789	34050001	34100000	346	0.118501	0.0787116
PGA_scaffold0__352_contigs__length_93459789	34100001	34150000	279	0.0354711	0.0118883
PGA_scaffold0__352_contigs__length_93459789	34150001	34200000	152	0.0818833	0.0554511
PGA_scaffold0__352_contigs__length_93459789	34200001	34250000	276	0.249325	0.219777
PGA_scaffold0__352_contigs__length_93459789	34250001	34300000	333	0.201005	0.129613
PGA_scaffold0__352_contigs__length_93459789	34300001	34350000	254	0.0448916	0.0190651
PGA_scaffold0__352_contigs__length_93459789	34350001	34400000	159	0.135261	0.0932456
PGA_scaffold0__352_contigs__length_93459789	34400001	34450000	109	-0.00444444	0.0128495
PGA_scaffold0__352_contigs__length_93459789	34450001	34500000	196	0.154945	0.146049
PGA_scaffold0__352_contigs__length_93459789	34500001	34550000	293	0.248145	0.158617
PGA_scaffold0__352_contigs__length_93459789	34550001	34600000	336	0.186158	0.151736
PGA_scaffold0__352_contigs__length_93459789	34600001	34650000	223	0.234568	0.194617
PGA_scaffold0__352_contigs__length_93459789	34650001	34700000	156	0.12306	0.0960977
PGA_scaffold0__352_contigs__length_93459789	34700001	34750000	234	-0.0364749	-0.0382962
PGA_scaffold0__352_contigs__length_93459789	34750001	34800000	348	-0.0368008	-0.0375376
PGA_scaffold0__352_contigs__length_93459789	34800001	34850000	78	0.035503	0.0181478
PGA_scaffold0__352_contigs__length_93459789	34850001	34900000	158	0.0173358	0.00179804
PGA_scaffold0__352_contigs__length_93459789	34900001	34950000	72	0.0530888	0.0404431
PGA_scaffold0__352_contigs__length_93459789	34950001	35000000	188	0.0965909	0.0621109
PGA_scaffold0__352_contigs__length_93459789	35000001	35050000	296	0.0846382	0.0660513
PGA_scaffold0__352_contigs__length_93459789	35050001	35100000	399	0.0895826	0.0628991
PGA_scaffold0__352_contigs__length_93459789	35100001	35150000	276	0.269016	0.194719
PGA_scaffold0__352_contigs__length_93459789	35150001	35200000	191	0.158633	0.0896865
PGA_scaffold0__352_contigs__length_93459789	35200001	35250000	60	0.317308	0.273611
PGA_scaffold0__352_contigs__length_93459789	35250001	35300000	90	0.30441	0.222845
PGA_scaffold0__352_contigs__length_93459789	35300001	35350000	177	0.295576	0.286377
PGA_scaffold0__352_contigs__length_93459789	35350001	35400000	233	0.191923	0.170276
PGA_scaffold0__352_contigs__length_93459789	35400001	35450000	122	0.197211	0.20604
PGA_scaffold0__352_contigs__length_93459789	35450001	35500000	41	0.206311	0.110435
PGA_scaffold0__352_contigs__length_93459789	35500001	35550000	2	-1.14492e-16	-1.14492e-16
PGA_scaffold0__352_contigs__length_93459789	35550001	35600000	81	-0.112546	-0.0910053
PGA_scaffold0__352_contigs__length_93459789	35600001	35650000	203	-0.0490431	-0.0327101
PGA_scaffold0__352_contigs__length_93459789	35650001	35700000	217	-0.0159475	-0.0199658
PGA_scaffold0__352_contigs__length_93459789	35700001	35750000	151	0.0692182	0.0464207
PGA_scaffold0__352_contigs__length_93459789	35750001	35800000	132	-0.143646	-0.123787
PGA_scaffold0__352_contigs__length_93459789	35800001	35850000	271	0.166156	0.118938
PGA_scaffold0__352_contigs__length_93459789	35850001	35900000	353	-0.0513167	-0.0242817
PGA_scaffold0__352_contigs__length_93459789	35900001	35950000	216	-0.0930556	-0.0538966
PGA_scaffold0__352_contigs__length_93459789	35950001	36000000	169	-0.059375	-0.0323894
PGA_scaffold0__352_contigs__length_93459789	36000001	36050000	155	-0.123911	-0.103326
PGA_scaffold0__352_contigs__length_93459789	36050001	36100000	298	-0.124615	-0.0951813
PGA_scaffold0__352_contigs__length_93459789	36100001	36150000	256	0.241032	0.167755
PGA_scaffold0__352_contigs__length_93459789	36150001	36200000	131	0.0504587	0.0346419
PGA_scaffold0__352_contigs__length_93459789	36200001	36250000	168	-0.0191226	-0.0271078
PGA_scaffold0__352_contigs__length_93459789	36250001	36300000	295	-0.0940767	-0.10989
PGA_scaffold0__352_contigs__length_93459789	36300001	36350000	176	-0.065625	-0.0862554
PGA_scaffold0__352_contigs__length_93459789	36350001	36400000	246	-0.106817	-0.1233
PGA_scaffold0__352_contigs__length_93459789	36400001	36450000	160	-0.125468	-0.121064
PGA_scaffold0__352_contigs__length_93459789	36450001	36500000	329	-0.177876	-0.179747
PGA_scaffold0__352_contigs__length_93459789	36500001	36550000	179	-0.150155	-0.158107
PGA_scaffold0__352_contigs__length_93459789	36550001	36600000	115	-0.157209	-0.161315
PGA_scaffold0__352_contigs__length_93459789	36600001	36650000	231	-0.0785953	-0.0654659
PGA_scaffold0__352_contigs__length_93459789	36650001	36700000	163	0.026	0.00235771
PGA_scaffold0__352_contigs__length_93459789	36700001	36750000	408	0.196586	0.165813
PGA_scaffold0__352_contigs__length_93459789	36750001	36800000	167	0.128918	0.0967805
PGA_scaffold0__352_contigs__length_93459789	36800001	36850000	213	0.189983	0.117986
PGA_scaffold0__352_contigs__length_93459789	36850001	36900000	221	-0.0620357	-0.0864209
PGA_scaffold0__352_contigs__length_93459789	36900001	36950000	186	0.173008	0.14084
PGA_scaffold0__352_contigs__length_93459789	36950001	37000000	247	0.0841035	0.0503146
PGA_scaffold0__352_contigs__length_93459789	37000001	37050000	280	-0.000902527	-0.0325097
PGA_scaffold0__352_contigs__length_93459789	37050001	37100000	211	0.0565665	0.00703745
PGA_scaffold0__352_contigs__length_93459789	37100001	37150000	175	-0.134831	-0.129275
PGA_scaffold0__352_contigs__length_93459789	37150001	37200000	259	-0.102673	-0.0896965
PGA_scaffold0__352_contigs__length_93459789	37200001	37250000	230	-0.0157253	-0.0153019
PGA_scaffold0__352_contigs__length_93459789	37250001	37300000	206	0.03362	0.0241279
PGA_scaffold0__352_contigs__length_93459789	37300001	37350000	87	0.0506329	0.0229276
PGA_scaffold0__352_contigs__length_93459789	37350001	37400000	235	0.156877	0.106999
PGA_scaffold0__352_contigs__length_93459789	37400001	37450000	296	0.111432	0.0594569
PGA_scaffold0__352_contigs__length_93459789	37450001	37500000	224	0.349558	0.217947
PGA_scaffold0__352_contigs__length_93459789	37500001	37550000	351	0.368392	0.261398
PGA_scaffold0__352_contigs__length_93459789	37550001	37600000	233	0.0419463	0.00938214
PGA_scaffold0__352_contigs__length_93459789	37600001	37650000	356	0.309735	0.189288
PGA_scaffold0__352_contigs__length_93459789	37650001	37700000	227	0.457447	0.405744
PGA_scaffold0__352_contigs__length_93459789	37700001	37750000	192	0.204936	0.130766
PGA_scaffold0__352_contigs__length_93459789	37750001	37800000	233	-0.11695	-0.108126
PGA_scaffold0__352_contigs__length_93459789	37800001	37850000	81	-0.0539033	-0.049368
PGA_scaffold0__352_contigs__length_93459789	37850001	37900000	181	-0.0611511	-0.0544133
PGA_scaffold0__352_contigs__length_93459789	37900001	37950000	342	-0.0948905	-0.0870388
PGA_scaffold0__352_contigs__length_93459789	37950001	38000000	222	-0.141227	-0.115541
PGA_scaffold0__352_contigs__length_93459789	38000001	38050000	201	0.0176125	0.0130903
PGA_scaffold0__352_contigs__length_93459789	38050001	38100000	262	0.151215	0.075496
PGA_scaffold0__352_contigs__length_93459789	38100001	38150000	192	0.254039	0.173535
PGA_scaffold0__352_contigs__length_93459789	38150001	38200000	195	-0.0176923	-0.0196612
PGA_scaffold0__352_contigs__length_93459789	38200001	38250000	215	-0.0471014	-0.0272023
PGA_scaffold0__352_contigs__length_93459789	38250001	38300000	246	-0.0352904	-0.0259388
PGA_scaffold0__352_contigs__length_93459789	38300001	38350000	374	0.0631253	0.0487388
PGA_scaffold0__352_contigs__length_93459789	38350001	38400000	329	0.25626	0.204649
PGA_scaffold0__352_contigs__length_93459789	38400001	38450000	302	-0.106342	-0.102004
PGA_scaffold0__352_contigs__length_93459789	38450001	38500000	117	0.0310914	0.0031265
PGA_scaffold0__352_contigs__length_93459789	38500001	38550000	91	-0.143329	-0.139495
PGA_scaffold0__352_contigs__length_93459789	38550001	38600000	137	0.0571031	0.0678224
PGA_scaffold0__352_contigs__length_93459789	38600001	38650000	130	0.190217	0.127221
PGA_scaffold0__352_contigs__length_93459789	38650001	38700000	136	0.0204082	0.00541842
PGA_scaffold0__352_contigs__length_93459789	38700001	38750000	132	-0.0141903	-0.00536616
PGA_scaffold0__352_contigs__length_93459789	38750001	38800000	158	0.0278075	0.00784016
PGA_scaffold0__352_contigs__length_93459789	38800001	38850000	124	0.25453	0.212781
PGA_scaffold0__352_contigs__length_93459789	38850001	38900000	78	0.320796	0.308226
PGA_scaffold0__352_contigs__length_93459789	38900001	38950000	41	0.0864198	0.041928
PGA_scaffold0__352_contigs__length_93459789	38950001	39000000	158	0.00909091	-0.0342074
PGA_scaffold0__352_contigs__length_93459789	39000001	39050000	150	-0.00221239	-0.00133333
PGA_scaffold0__352_contigs__length_93459789	39050001	39100000	40	-0.00490196	-0.00678571
PGA_scaffold0__352_contigs__length_93459789	39100001	39150000	73	0.0353357	0.0181344
PGA_scaffold0__352_contigs__length_93459789	39150001	39200000	86	0.0782123	0.0490587
PGA_scaffold0__352_contigs__length_93459789	39200001	39250000	241	0.178388	0.13902
PGA_scaffold0__352_contigs__length_93459789	39250001	39300000	271	0.121656	0.11254
PGA_scaffold0__352_contigs__length_93459789	39300001	39350000	204	0.0653924	0.0375058
PGA_scaffold0__352_contigs__length_93459789	39350001	39400000	187	0.0376238	0.0269689
PGA_scaffold0__352_contigs__length_93459789	39400001	39450000	61	-0.078481	-0.0818111
PGA_scaffold0__352_contigs__length_93459789	39450001	39500000	191	-0.0765139	-0.0673087
PGA_scaffold0__352_contigs__length_93459789	39500001	39550000	221	-0.0891016	-0.0753555
PGA_scaffold0__352_contigs__length_93459789	39550001	39600000	124	0.0484311	0.0359142
PGA_scaffold0__352_contigs__length_93459789	39600001	39650000	176	-0.05	-0.0565064
PGA_scaffold0__352_contigs__length_93459789	39650001	39700000	105	0.184549	0.117308
PGA_scaffold0__352_contigs__length_93459789	39700001	39750000	247	0.0303293	0.0225176
PGA_scaffold0__352_contigs__length_93459789	39750001	39800000	90	-0.0107296	-0.0141402
PGA_scaffold0__352_contigs__length_93459789	39800001	39850000	146	-0.0901163	-0.0609956
PGA_scaffold0__352_contigs__length_93459789	39850001	39900000	220	-0.0367876	-0.0126353
PGA_scaffold0__352_contigs__length_93459789	39900001	39950000	240	-0.133166	-0.0845089
PGA_scaffold0__352_contigs__length_93459789	39950001	40000000	114	-0.0230263	-0.00846909
PGA_scaffold0__352_contigs__length_93459789	40000001	40050000	41	0.075431	0.0460801
PGA_scaffold0__352_contigs__length_93459789	40050001	40100000	100	-0.0559211	-0.0580563
PGA_scaffold0__352_contigs__length_93459789	40100001	40150000	89	-0.146341	-0.127217
PGA_scaffold0__352_contigs__length_93459789	40150001	40200000	75	0.0196305	0.0147864
PGA_scaffold0__352_contigs__length_93459789	40200001	40250000	239	0.0870406	0.0689878
PGA_scaffold0__352_contigs__length_93459789	40250001	40300000	204	0.112969	0.0734625
PGA_scaffold0__352_contigs__length_93459789	40300001	40350000	142	-0.181461	-0.139328
PGA_scaffold0__352_contigs__length_93459789	40350001	40400000	151	-0.137563	-0.102349
PGA_scaffold0__352_contigs__length_93459789	40400001	40450000	135	-0.111969	-0.0853439
PGA_scaffold0__352_contigs__length_93459789	40450001	40500000	58	-0.0564334	-0.0504814
PGA_scaffold0__352_contigs__length_93459789	40500001	40550000	98	0.076378	0.0647473
PGA_scaffold0__352_contigs__length_93459789	40550001	40600000	126	0.0439783	0.0393991
PGA_scaffold0__352_contigs__length_93459789	40600001	40650000	281	0.0959008	0.0874185
PGA_scaffold0__352_contigs__length_93459789	40650001	40700000	110	0.0503802	0.0203725
PGA_scaffold0__352_contigs__length_93459789	40700001	40750000	212	-0.0123211	-0.0137849
PGA_scaffold0__352_contigs__length_93459789	40750001	40800000	242	-0.089275	-0.0932404
PGA_scaffold0__352_contigs__length_93459789	40800001	40850000	224	-0.0714286	-0.0718347
PGA_scaffold0__352_contigs__length_93459789	40850001	40900000	120	-0.0560201	-0.0375866
PGA_scaffold0__352_contigs__length_93459789	40900001	40950000	225	0.0774336	0.0312819
PGA_scaffold0__352_contigs__length_93459789	40950001	41000000	114	0.0125628	0.00322682
PGA_scaffold0__352_contigs__length_93459789	41000001	41050000	319	0.0753093	0.060162
PGA_scaffold0__352_contigs__length_93459789	41050001	41100000	252	0.00138812	0.00350116
PGA_scaffold0__352_contigs__length_93459789	41100001	41150000	225	-0.0991379	-0.0925012
PGA_scaffold0__352_contigs__length_93459789	41150001	41200000	190	-0.0976821	-0.0984117
PGA_scaffold0__352_contigs__length_93459789	41200001	41250000	104	0.0693642	0.031531
PGA_scaffold0__352_contigs__length_93459789	41250001	41300000	139	-0.0170863	-0.0176088
PGA_scaffold0__352_contigs__length_93459789	41300001	41350000	142	-0.0617978	-0.0379611
PGA_scaffold0__352_contigs__length_93459789	41350001	41400000	98	-0.116477	-0.104021
PGA_scaffold0__352_contigs__length_93459789	41450001	41500000	87	-0.236348	-0.23436
PGA_scaffold0__352_contigs__length_93459789	41500001	41550000	118	-0.0782609	-0.0751917
PGA_scaffold0__352_contigs__length_93459789	41550001	41600000	327	0.0553778	0.0313292
PGA_scaffold0__352_contigs__length_93459789	41600001	41650000	230	0.311868	0.231345
PGA_scaffold0__352_contigs__length_93459789	41650001	41700000	100	0.147244	0.124634
PGA_scaffold0__352_contigs__length_93459789	41700001	41750000	125	0.0611511	0.0275203
PGA_scaffold0__352_contigs__length_93459789	41750001	41800000	178	-0.167073	-0.160744
PGA_scaffold0__352_contigs__length_93459789	41800001	41850000	234	-0.201783	-0.163329
PGA_scaffold0__352_contigs__length_93459789	41850001	41900000	3	-0.184211	-0.134921
PGA_scaffold0__352_contigs__length_93459789	41900001	41950000	183	-0.030012	-0.0197177
PGA_scaffold0__352_contigs__length_93459789	41950001	42000000	274	-0.023791	-0.0126651
PGA_scaffold0__352_contigs__length_93459789	42000001	42050000	210	-0.0419325	-0.0403216
PGA_scaffold0__352_contigs__length_93459789	42050001	42100000	123	-0.0599676	-0.0414177
PGA_scaffold0__352_contigs__length_93459789	42100001	42150000	68	-0.0368421	-0.0184786
PGA_scaffold0__352_contigs__length_93459789	42150001	42200000	124	-0.0197505	-0.0166239
PGA_scaffold0__352_contigs__length_93459789	42200001	42250000	249	-0.165289	-0.121565
PGA_scaffold0__352_contigs__length_93459789	42250001	42300000	167	-0.165652	-0.119621
PGA_scaffold0__352_contigs__length_93459789	42300001	42350000	122	-0.217231	-0.185988
PGA_scaffold0__352_contigs__length_93459789	42350001	42400000	91	-0.0143603	-0.0189651
PGA_scaffold0__352_contigs__length_93459789	42400001	42450000	135	-0.0463623	-0.0414815
PGA_scaffold0__352_contigs__length_93459789	42450001	42500000	262	-0.090678	-0.0776181
PGA_scaffold0__352_contigs__length_93459789	42500001	42550000	200	-0.0703125	-0.0403601
PGA_scaffold0__352_contigs__length_93459789	42550001	42600000	125	-0.0602273	-0.0656926
PGA_scaffold0__352_contigs__length_93459789	42600001	42650000	108	-0.0706033	-0.0714837
PGA_scaffold0__352_contigs__length_93459789	42650001	42700000	131	-0.0625	-0.0622047
PGA_scaffold0__352_contigs__length_93459789	42700001	42750000	115	-0.061899	-0.060911
PGA_scaffold0__352_contigs__length_93459789	42750001	42800000	84	-0.0805825	-0.0717404
PGA_scaffold0__352_contigs__length_93459789	42800001	42850000	185	-0.131436	-0.131055
PGA_scaffold0__352_contigs__length_93459789	42850001	42900000	280	-0.0678242	-0.0572747
PGA_scaffold0__352_contigs__length_93459789	42900001	42950000	291	-0.0520723	-0.0432233
PGA_scaffold0__352_contigs__length_93459789	42950001	43000000	147	0.0560472	0.0410696
PGA_scaffold0__352_contigs__length_93459789	43000001	43050000	394	0.0282496	0.0362766
PGA_scaffold0__352_contigs__length_93459789	43050001	43100000	257	-0.10522	-0.0869665
PGA_scaffold0__352_contigs__length_93459789	43100001	43150000	236	-0.0369192	-0.0563911
PGA_scaffold0__352_contigs__length_93459789	43150001	43200000	281	0.0472011	0.0132845
PGA_scaffold0__352_contigs__length_93459789	43200001	43250000	273	-0.0221382	-0.0636677
PGA_scaffold0__352_contigs__length_93459789	43250001	43300000	332	0.0158649	-0.0443421
PGA_scaffold0__352_contigs__length_93459789	43300001	43350000	316	-0.193798	-0.186574
PGA_scaffold0__352_contigs__length_93459789	43350001	43400000	294	-0.0435191	-0.0436994
PGA_scaffold0__352_contigs__length_93459789	43450001	43500000	31	-0.0605096	-0.0519585
PGA_scaffold0__352_contigs__length_93459789	43500001	43550000	46	-0.0514019	-0.0418737
PGA_scaffold0__352_contigs__length_93459789	43550001	43600000	50	-0.134868	-0.108119
PGA_scaffold0__352_contigs__length_93459789	43600001	43650000	205	-0.195987	-0.159756
PGA_scaffold0__352_contigs__length_93459789	43650001	43700000	106	-0.185131	-0.137949
PGA_scaffold0__352_contigs__length_93459789	43700001	43750000	224	-0.0752688	-0.0609498
PGA_scaffold0__352_contigs__length_93459789	43750001	43800000	150	0.1983	0.134441
PGA_scaffold0__352_contigs__length_93459789	43800001	43850000	112	0.100384	0.060935
PGA_scaffold0__352_contigs__length_93459789	43850001	43900000	125	0.226207	0.176041
PGA_scaffold0__352_contigs__length_93459789	43900001	43950000	197	0.437257	0.345951
PGA_scaffold0__352_contigs__length_93459789	43950001	44000000	269	0.272504	0.180985
PGA_scaffold0__352_contigs__length_93459789	44000001	44050000	207	0.15407	0.112581
PGA_scaffold0__352_contigs__length_93459789	44050001	44100000	50	0.25	0.170405
PGA_scaffold0__352_contigs__length_93459789	44100001	44150000	130	-0.0214477	-0.0529853
PGA_scaffold0__352_contigs__length_93459789	44150001	44200000	148	-0.109559	-0.0980373
PGA_scaffold0__352_contigs__length_93459789	44200001	44250000	73	0.0625	0.0443901
PGA_scaffold0__352_contigs__length_93459789	44250001	44300000	202	0.0826446	0.0514734
PGA_scaffold0__352_contigs__length_93459789	44300001	44350000	262	0.0130641	-0.00328744
PGA_scaffold0__352_contigs__length_93459789	44350001	44400000	229	-0.0232143	-0.0396288
PGA_scaffold0__352_contigs__length_93459789	44400001	44450000	254	-0.130282	-0.100262
PGA_scaffold0__352_contigs__length_93459789	44450001	44500000	106	-0.0786765	-0.0776393
PGA_scaffold0__352_contigs__length_93459789	44500001	44550000	68	0.165138	0.121534
PGA_scaffold0__352_contigs__length_93459789	44550001	44600000	93	0.00675676	0.00299539
PGA_scaffold0__352_contigs__length_93459789	44600001	44650000	210	0.0129032	0.00841837
PGA_scaffold0__352_contigs__length_93459789	44650001	44700000	93	0.140625	0.151434
PGA_scaffold0__352_contigs__length_93459789	44700001	44750000	260	0.18961	0.187019
PGA_scaffold0__352_contigs__length_93459789	44750001	44800000	53	-0.0321782	-0.0216981
PGA_scaffold0__352_contigs__length_93459789	44800001	44850000	140	-0.127301	-0.118237
PGA_scaffold0__352_contigs__length_93459789	44850001	44900000	188	0.0261293	-0.00214989
PGA_scaffold0__352_contigs__length_93459789	44900001	44950000	211	0.0614592	0.0329846
PGA_scaffold0__352_contigs__length_93459789	44950001	45000000	280	-0.0156507	-0.0121459
PGA_scaffold0__352_contigs__length_93459789	45000001	45050000	216	-0.0443733	-0.034875
PGA_scaffold0__352_contigs__length_93459789	45050001	45100000	93	-0.047046	-0.0414328
PGA_scaffold0__352_contigs__length_93459789	45100001	45150000	167	0.0220061	0.0129741
PGA_scaffold0__352_contigs__length_93459789	45150001	45200000	241	-0.16283	-0.14263
PGA_scaffold0__352_contigs__length_93459789	45200001	45250000	122	-0.245353	-0.229679
PGA_scaffold0__352_contigs__length_93459789	45250001	45300000	83	-0.00542299	-0.00325914
PGA_scaffold0__352_contigs__length_93459789	45300001	45350000	153	0.118916	0.114352
PGA_scaffold0__352_contigs__length_93459789	45350001	45400000	253	0.258833	0.171592
PGA_scaffold0__352_contigs__length_93459789	45400001	45450000	196	0.395238	0.287718
PGA_scaffold0__352_contigs__length_93459789	45450001	45500000	206	0.201739	0.153179
PGA_scaffold0__352_contigs__length_93459789	45500001	45550000	94	0.279197	0.188443
PGA_scaffold0__352_contigs__length_93459789	45550001	45600000	57	-0.0746269	-0.0778195
PGA_scaffold0__352_contigs__length_93459789	45600001	45650000	110	-0.118454	-0.101583
PGA_scaffold0__352_contigs__length_93459789	45650001	45700000	170	0.0676471	0.0265553
PGA_scaffold0__352_contigs__length_93459789	45700001	45750000	173	0.172292	0.06461
PGA_scaffold0__352_contigs__length_93459789	45750001	45800000	111	0.255196	0.158884
PGA_scaffold0__352_contigs__length_93459789	45800001	45850000	228	0.0335968	0.0253185
PGA_scaffold0__352_contigs__length_93459789	45850001	45900000	189	0.164692	0.111719
PGA_scaffold0__352_contigs__length_93459789	45900001	45950000	98	0.221154	0.173078
PGA_scaffold0__352_contigs__length_93459789	45950001	46000000	94	0.2	0.14539
PGA_scaffold0__352_contigs__length_93459789	46000001	46050000	26	-0.0423729	-0.0282967
PGA_scaffold0__352_contigs__length_93459789	46050001	46100000	135	0.0183246	0.00532949
PGA_scaffold0__352_contigs__length_93459789	46100001	46150000	164	0.0294118	0.0101943
PGA_scaffold0__352_contigs__length_93459789	46150001	46200000	55	0.103797	0.0652329
PGA_scaffold0__352_contigs__length_93459789	46200001	46250000	221	0.145517	0.118829
PGA_scaffold0__352_contigs__length_93459789	46250001	46300000	245	0.0617181	0.0236099
PGA_scaffold0__352_contigs__length_93459789	46300001	46350000	175	0.163434	0.107881
PGA_scaffold0__352_contigs__length_93459789	46350001	46400000	226	-0.0899563	-0.0915039
PGA_scaffold0__352_contigs__length_93459789	46400001	46450000	88	-0.0418719	-0.0472607
PGA_scaffold0__352_contigs__length_93459789	46450001	46500000	121	-0.0507614	-0.0324282
PGA_scaffold0__352_contigs__length_93459789	46500001	46550000	121	0.126833	0.0730872
PGA_scaffold0__352_contigs__length_93459789	46550001	46600000	175	0.0263158	0.021825
PGA_scaffold0__352_contigs__length_93459789	46600001	46650000	193	-0.00677966	-0.00234787
PGA_scaffold0__352_contigs__length_93459789	46650001	46700000	193	0.000662252	0.0027017
PGA_scaffold0__352_contigs__length_93459789	46700001	46750000	297	0.0147386	0.0173031
PGA_scaffold0__352_contigs__length_93459789	46750001	46800000	212	-0.0316565	-0.0198422
PGA_scaffold0__352_contigs__length_93459789	46800001	46850000	124	-0.0318596	-0.0229498
PGA_scaffold0__352_contigs__length_93459789	46850001	46900000	263	0.0894366	0.0711199
PGA_scaffold0__352_contigs__length_93459789	46900001	46950000	185	0.264706	0.140453
PGA_scaffold0__352_contigs__length_93459789	46950001	47000000	208	0.272226	0.187307
PGA_scaffold0__352_contigs__length_93459789	47000001	47050000	196	0.172751	0.112256
PGA_scaffold0__352_contigs__length_93459789	47050001	47100000	249	-0.0947905	-0.0933508
PGA_scaffold0__352_contigs__length_93459789	47100001	47150000	264	-0.0363071	-0.0332274
PGA_scaffold0__352_contigs__length_93459789	47150001	47200000	149	-0.0771812	-0.0505193
PGA_scaffold0__352_contigs__length_93459789	47200001	47250000	155	-0.0847291	-0.0750712
PGA_scaffold0__352_contigs__length_93459789	47250001	47300000	137	-0.148746	-0.144486
PGA_scaffold0__352_contigs__length_93459789	47300001	47350000	192	-0.12117	-0.0923146
PGA_scaffold0__352_contigs__length_93459789	47350001	47400000	182	-0.233333	-0.191137
PGA_scaffold0__352_contigs__length_93459789	47400001	47450000	29	-0.14497	-0.11445
PGA_scaffold0__352_contigs__length_93459789	47450001	47500000	76	-0.102041	-0.089567
PGA_scaffold0__352_contigs__length_93459789	47500001	47550000	232	-0.0722222	-0.0530928
PGA_scaffold0__352_contigs__length_93459789	47550001	47600000	324	-0.021059	-0.0356595
PGA_scaffold0__352_contigs__length_93459789	47600001	47650000	247	-0.122759	-0.129807
PGA_scaffold0__352_contigs__length_93459789	47650001	47700000	146	0.0713611	0.0496636
PGA_scaffold0__352_contigs__length_93459789	47700001	47750000	128	-0.0229456	-0.0245443
PGA_scaffold0__352_contigs__length_93459789	47750001	47800000	257	0.0466667	0.0295301
PGA_scaffold0__352_contigs__length_93459789	47800001	47850000	217	-0.00851064	-0.0164156
PGA_scaffold0__352_contigs__length_93459789	47850001	47900000	118	-0.044688	-0.0595995
PGA_scaffold0__352_contigs__length_93459789	47900001	47950000	141	0.259036	0.105824
PGA_scaffold0__352_contigs__length_93459789	47950001	48000000	166	0.166247	0.0918292
PGA_scaffold0__352_contigs__length_93459789	48000001	48050000	221	0.00324465	-0.0163346
PGA_scaffold0__352_contigs__length_93459789	48050001	48100000	206	-0.021251	-0.0232505
PGA_scaffold0__352_contigs__length_93459789	48100001	48150000	102	-0.137045	-0.124638
PGA_scaffold0__352_contigs__length_93459789	48150001	48200000	42	-0.0995146	-0.110232
PGA_scaffold0__352_contigs__length_93459789	48200001	48250000	56	-0.0341297	-0.0397418
PGA_scaffold0__352_contigs__length_93459789	48250001	48300000	106	0.0880399	0.0561535
PGA_scaffold0__352_contigs__length_93459789	48300001	48350000	238	0.10989	0.112801
PGA_scaffold0__352_contigs__length_93459789	48350001	48400000	137	0.0136256	0.0204293
PGA_scaffold0__352_contigs__length_93459789	48400001	48450000	113	-0.0181347	-0.0170536
PGA_scaffold0__352_contigs__length_93459789	48450001	48500000	125	-0.0434783	-0.0279048
PGA_scaffold0__352_contigs__length_93459789	48500001	48550000	118	-0.0489865	-0.0307052
PGA_scaffold0__352_contigs__length_93459789	48550001	48600000	161	-0.0347144	-0.0266859
PGA_scaffold0__352_contigs__length_93459789	48600001	48650000	70	-0.0733634	-0.0728231
PGA_scaffold0__352_contigs__length_93459789	48650001	48700000	53	-0.0515464	-0.0381402
PGA_scaffold0__352_contigs__length_93459789	48700001	48750000	135	0.04329	0.0224739
PGA_scaffold0__352_contigs__length_93459789	48750001	48800000	183	-0.105178	-0.0650533
PGA_scaffold0__352_contigs__length_93459789	48800001	48850000	52	0.0779817	0.0493361
PGA_scaffold0__352_contigs__length_93459789	48850001	48900000	96	0.39043	0.32691
PGA_scaffold0__352_contigs__length_93459789	48900001	48950000	35	0.114634	0.0527273
PGA_scaffold0__352_contigs__length_93459789	48950001	49000000	182	0.122659	0.0639242
PGA_scaffold0__352_contigs__length_93459789	49000001	49050000	166	-0.110872	-0.136118
PGA_scaffold0__352_contigs__length_93459789	49050001	49100000	121	0.0427928	-0.00152024
PGA_scaffold0__352_contigs__length_93459789	49100001	49150000	113	0.0357143	0.0179922
PGA_scaffold0__352_contigs__length_93459789	49150001	49200000	245	0.0581169	0.0535913
PGA_scaffold0__352_contigs__length_93459789	49200001	49250000	241	0.0658522	0.0406087
PGA_scaffold0__352_contigs__length_93459789	49250001	49300000	100	0.247536	0.209299
PGA_scaffold0__352_contigs__length_93459789	49300001	49350000	62	0.266917	0.205816
PGA_scaffold0__352_contigs__length_93459789	49350001	49400000	74	0.23717	0.18942
PGA_scaffold0__352_contigs__length_93459789	49400001	49450000	83	0.294335	0.263883
PGA_scaffold0__352_contigs__length_93459789	49450001	49500000	73	0.302583	0.232321
PGA_scaffold0__352_contigs__length_93459789	49500001	49550000	111	0.246914	0.130135
PGA_scaffold0__352_contigs__length_93459789	49550001	49600000	154	0.256522	0.157909
PGA_scaffold0__352_contigs__length_93459789	49600001	49650000	23	0.0782123	0.0504771
PGA_scaffold0__352_contigs__length_93459789	49650001	49700000	43	0.0215385	0.0326286
PGA_scaffold0__352_contigs__length_93459789	49700001	49750000	49	0.0663265	0.0428682
PGA_scaffold0__352_contigs__length_93459789	49750001	49800000	25	0.114286	0.06
PGA_scaffold0__352_contigs__length_93459789	49800001	49850000	58	-0.0190217	-0.0115764
PGA_scaffold0__352_contigs__length_93459789	49850001	49900000	30	-0.0550847	-0.0408225
PGA_scaffold0__352_contigs__length_93459789	49900001	49950000	191	0.099022	0.0528507
PGA_scaffold0__352_contigs__length_93459789	49950001	50000000	153	0.211382	0.14079
PGA_scaffold0__352_contigs__length_93459789	50000001	50050000	106	-0.039726	-0.0287736
PGA_scaffold0__352_contigs__length_93459789	50050001	50100000	55	-0.0441989	-0.0290909
PGA_scaffold0__352_contigs__length_93459789	50100001	50150000	56	-0.0389908	-0.0298469
PGA_scaffold0__352_contigs__length_93459789	50150001	50200000	132	-0.0371622	-0.0255411
PGA_scaffold0__352_contigs__length_93459789	50200001	50250000	69	-0.0762082	-0.0605245
PGA_scaffold0__352_contigs__length_93459789	50250001	50300000	82	0.0480769	0.0161493
PGA_scaffold0__352_contigs__length_93459789	50300001	50350000	150	0.149038	0.107382
PGA_scaffold0__352_contigs__length_93459789	50350001	50400000	98	0.0851206	0.0683364
PGA_scaffold0__352_contigs__length_93459789	50400001	50450000	110	0.00295159	-0.00515152
PGA_scaffold0__352_contigs__length_93459789	50450001	50500000	77	-0.01417	-0.013992
PGA_scaffold0__352_contigs__length_93459789	50500001	50550000	111	-0.0810185	-0.0574432
PGA_scaffold0__352_contigs__length_93459789	50550001	50600000	108	-0.0380795	-0.0308201
PGA_scaffold0__352_contigs__length_93459789	50600001	50650000	108	-0.0666667	-0.0466104
PGA_scaffold0__352_contigs__length_93459789	50650001	50700000	113	-0.0763098	-0.0494153
PGA_scaffold0__352_contigs__length_93459789	50700001	50750000	105	-0.0786082	-0.0521088
PGA_scaffold0__352_contigs__length_93459789	50750001	50800000	128	-0.121937	-0.0972145
PGA_scaffold0__352_contigs__length_93459789	50800001	50850000	266	-0.0433333	-0.0461818
PGA_scaffold0__352_contigs__length_93459789	50850001	50900000	79	-0.0649762	-0.0611362
PGA_scaffold0__352_contigs__length_93459789	50900001	50950000	64	0.0572626	0.0677083
PGA_scaffold0__352_contigs__length_93459789	50950001	51000000	96	1.37505e-17	0.0078373
PGA_scaffold0__352_contigs__length_93459789	51000001	51050000	132	0.141038	0.113379
PGA_scaffold0__352_contigs__length_93459789	51050001	51100000	146	0.149415	0.125462
PGA_scaffold0__352_contigs__length_93459789	51100001	51150000	159	0.027027	0.0271604
PGA_scaffold0__352_contigs__length_93459789	51150001	51200000	135	-0.171411	-0.154096
PGA_scaffold0__352_contigs__length_93459789	51200001	51250000	98	-0.0700787	-0.0730807
PGA_scaffold0__352_contigs__length_93459789	51250001	51300000	204	0.0844371	0.0466095
PGA_scaffold0__352_contigs__length_93459789	51300001	51350000	108	0.0162095	0.00612875
PGA_scaffold0__352_contigs__length_93459789	51350001	51400000	67	-0.112559	-0.08121
PGA_scaffold0__352_contigs__length_93459789	51400001	51450000	96	0.0245399	0.0134402
PGA_scaffold0__352_contigs__length_93459789	51450001	51500000	111	0.4481	0.408059
PGA_scaffold0__352_contigs__length_93459789	51500001	51550000	270	0.552127	0.476559
PGA_scaffold0__352_contigs__length_93459789	51550001	51600000	305	0.53264	0.394533
PGA_scaffold0__352_contigs__length_93459789	51600001	51650000	156	-0.0530303	-0.049189
PGA_scaffold0__352_contigs__length_93459789	51650001	51700000	101	0.170866	0.0959898
PGA_scaffold0__352_contigs__length_93459789	51700001	51750000	72	0.232409	0.123311
PGA_scaffold0__352_contigs__length_93459789	51750001	51800000	24	0.117647	0.0698593
PGA_scaffold0__352_contigs__length_93459789	51800001	51850000	51	0.0546218	0.0322511
PGA_scaffold0__352_contigs__length_93459789	51850001	51900000	62	0.267045	0.178157
PGA_scaffold0__352_contigs__length_93459789	51900001	51950000	52	0.424658	0.300473
PGA_scaffold0__352_contigs__length_93459789	51950001	52000000	72	0.526639	0.389815
PGA_scaffold0__352_contigs__length_93459789	52000001	52050000	67	0.419505	0.305188
PGA_scaffold0__352_contigs__length_93459789	52050001	52100000	15	-0.0227273	-0.045873
PGA_scaffold0__352_contigs__length_93459789	52100001	52150000	20	0.454545	0.34
PGA_scaffold0__352_contigs__length_93459789	52150001	52200000	96	0.302974	0.213681
PGA_scaffold0__352_contigs__length_93459789	52200001	52250000	64	0.342727	0.237035
PGA_scaffold0__352_contigs__length_93459789	52250001	52300000	47	0.274684	0.220542
PGA_scaffold0__352_contigs__length_93459789	52300001	52350000	52	0.387324	0.317657
PGA_scaffold0__352_contigs__length_93459789	52350001	52400000	75	0.324519	0.234333
PGA_scaffold0__352_contigs__length_93459789	52400001	52450000	56	0.266094	0.206526
PGA_scaffold0__352_contigs__length_93459789	52450001	52500000	53	0.387574	0.317453
PGA_scaffold0__352_contigs__length_93459789	52500001	52550000	37	0.440476	0.379054
PGA_scaffold0__352_contigs__length_93459789	52550001	52600000	72	0.371622	0.288662
PGA_scaffold0__352_contigs__length_93459789	52600001	52650000	75	0.422324	0.321413
PGA_scaffold0__352_contigs__length_93459789	52650001	52700000	94	0.217466	0.148353
PGA_scaffold0__352_contigs__length_93459789	52700001	52750000	122	0.0723121	0.0456604
PGA_scaffold0__352_contigs__length_93459789	52750001	52800000	76	0.0469484	0.0432331
PGA_scaffold0__352_contigs__length_93459789	52800001	52850000	90	0.0767635	0.0694444
PGA_scaffold0__352_contigs__length_93459789	52850001	52900000	84	0.11875	0.114087
PGA_scaffold0__352_contigs__length_93459789	52900001	52950000	133	0.14604	0.118117
PGA_scaffold0__352_contigs__length_93459789	52950001	53000000	83	0.234597	0.198365
PGA_scaffold0__352_contigs__length_93459789	53000001	53050000	208	0.055814	0.0364099
PGA_scaffold0__352_contigs__length_93459789	53050001	53100000	261	0.0522523	0.0274259
PGA_scaffold0__352_contigs__length_93459789	53100001	53150000	219	0.0497881	0.00687921
PGA_scaffold0__352_contigs__length_93459789	53150001	53200000	59	0.204861	0.163136
PGA_scaffold0__352_contigs__length_93459789	53200001	53250000	105	0.14259	0.104229
PGA_scaffold0__352_contigs__length_93459789	53250001	53300000	74	0.102826	0.0823608
PGA_scaffold0__352_contigs__length_93459789	53300001	53350000	48	0.227378	0.178447
PGA_scaffold0__352_contigs__length_93459789	53350001	53400000	75	0.125571	0.102734
PGA_scaffold0__352_contigs__length_93459789	53400001	53450000	122	0.204782	0.159905
PGA_scaffold0__352_contigs__length_93459789	53450001	53500000	26	0.065445	0.0443931
PGA_scaffold0__352_contigs__length_93459789	53500001	53550000	61	0.289017	0.147326
PGA_scaffold0__352_contigs__length_93459789	53550001	53600000	123	0.34398	0.199686
PGA_scaffold0__352_contigs__length_93459789	53600001	53650000	83	0.498652	0.382904
PGA_scaffold0__352_contigs__length_93459789	53650001	53700000	66	0.025641	0.0157468
PGA_scaffold0__352_contigs__length_93459789	53700001	53750000	26	-0.0819672	-0.0461538
PGA_scaffold0__352_contigs__length_93459789	53750001	53800000	30	0.111111	0.0625
PGA_scaffold0__352_contigs__length_93459789	53800001	53850000	53	-0.112903	-0.0984164
PGA_scaffold0__352_contigs__length_93459789	53850001	53900000	72	0.111624	0.0883598
PGA_scaffold0__352_contigs__length_93459789	53900001	53950000	78	0.0111465	0.00597181
PGA_scaffold0__352_contigs__length_93459789	53950001	54000000	294	-0.215808	-0.1867
PGA_scaffold0__352_contigs__length_93459789	54000001	54050000	325	-0.135949	-0.100526
PGA_scaffold0__352_contigs__length_93459789	54050001	54100000	141	-0.00397456	-0.0111299
PGA_scaffold0__352_contigs__length_93459789	54100001	54150000	165	0.139373	0.0550564
PGA_scaffold0__352_contigs__length_93459789	54150001	54200000	249	0.0513291	0.0174051
PGA_scaffold0__352_contigs__length_93459789	54200001	54250000	236	0.149464	0.0785072
PGA_scaffold0__352_contigs__length_93459789	54250001	54300000	221	0.222561	0.180977
PGA_scaffold0__352_contigs__length_93459789	54300001	54350000	206	0.24922	0.203436
PGA_scaffold0__352_contigs__length_93459789	54350001	54400000	211	0.221843	0.179971
PGA_scaffold0__352_contigs__length_93459789	54400001	54450000	122	0.12886	0.076964
PGA_scaffold0__352_contigs__length_93459789	54450001	54500000	165	0.1125	0.0807359
PGA_scaffold0__352_contigs__length_93459789	54500001	54550000	132	-0.0684713	-0.0677284
PGA_scaffold0__352_contigs__length_93459789	54550001	54600000	280	-0.0786401	-0.0542156
PGA_scaffold0__352_contigs__length_93459789	54600001	54650000	112	-0.0721003	-0.0536859
PGA_scaffold0__352_contigs__length_93459789	54650001	54700000	73	-0.100832	-0.0891634
PGA_scaffold0__352_contigs__length_93459789	54700001	54750000	84	-0.103627	-0.10642
PGA_scaffold0__352_contigs__length_93459789	54750001	54800000	178	-0.0329277	-0.0486587
PGA_scaffold0__352_contigs__length_93459789	54800001	54850000	155	0.0938525	0.0459796
PGA_scaffold0__352_contigs__length_93459789	54850001	54900000	236	0.0224832	0.00188443
PGA_scaffold0__352_contigs__length_93459789	54900001	54950000	189	0.211783	0.160927
PGA_scaffold0__352_contigs__length_93459789	54950001	55000000	188	0.1682	0.121837
PGA_scaffold0__352_contigs__length_93459789	55000001	55050000	124	0.110197	0.0730912
PGA_scaffold0__352_contigs__length_93459789	55050001	55100000	131	0.0109108	0.00355614
PGA_scaffold0__352_contigs__length_93459789	55100001	55150000	117	-0.0364011	-0.0698551
PGA_scaffold0__352_contigs__length_93459789	55150001	55200000	61	-0.0249267	-0.0451991
PGA_scaffold0__352_contigs__length_93459789	55200001	55250000	66	0.0307692	0.0234848
PGA_scaffold0__352_contigs__length_93459789	55250001	55300000	29	-0.0287958	-0.0278325
PGA_scaffold0__352_contigs__length_93459789	55300001	55350000	58	-0.103774	-0.0930419
PGA_scaffold0__352_contigs__length_93459789	55350001	55400000	106	-0.110039	-0.0948787
PGA_scaffold0__352_contigs__length_93459789	55400001	55450000	93	-0.0998632	-0.0908666
PGA_scaffold0__352_contigs__length_93459789	55450001	55500000	91	-0.126718	-0.115764
PGA_scaffold0__352_contigs__length_93459789	55500001	55550000	208	-0.159542	-0.15649
PGA_scaffold0__352_contigs__length_93459789	55550001	55600000	280	-0.0803262	-0.0860183
PGA_scaffold0__352_contigs__length_93459789	55600001	55650000	194	-0.0254902	-0.0330572
PGA_scaffold0__352_contigs__length_93459789	55650001	55700000	219	-0.0322485	-0.0480811
PGA_scaffold0__352_contigs__length_93459789	55700001	55750000	327	-0.00770416	-0.019925
PGA_scaffold0__352_contigs__length_93459789	55750001	55800000	220	-0.0119201	-0.0243654
PGA_scaffold0__352_contigs__length_93459789	55800001	55850000	180	-0.00727273	-0.0155357
PGA_scaffold0__352_contigs__length_93459789	55850001	55900000	152	-0.0407451	-0.0401551
PGA_scaffold0__352_contigs__length_93459789	55900001	55950000	134	-0.0441696	-0.0451844
PGA_scaffold0__352_contigs__length_93459789	55950001	56000000	148	-0.00660264	-0.0129497
PGA_scaffold0__352_contigs__length_93459789	56000001	56050000	91	-0.0537634	-0.0495683
PGA_scaffold0__352_contigs__length_93459789	56050001	56100000	98	-0.0859729	-0.0730321
PGA_scaffold0__352_contigs__length_93459789	56100001	56150000	72	-0.00625	-0.0164187
PGA_scaffold0__352_contigs__length_93459789	56150001	56200000	226	-0.0708955	-0.0505215
PGA_scaffold0__352_contigs__length_93459789	56200001	56250000	325	-0.0429769	-0.0283626
PGA_scaffold0__352_contigs__length_93459789	56250001	56300000	403	-0.0160321	-0.0175521
PGA_scaffold0__352_contigs__length_93459789	56300001	56350000	362	0.0434381	0.0345313
PGA_scaffold0__352_contigs__length_93459789	56350001	56400000	225	0.171279	0.124825
PGA_scaffold0__352_contigs__length_93459789	56400001	56450000	265	0.141667	0.059122
PGA_scaffold0__352_contigs__length_93459789	56450001	56500000	339	0.142272	0.0711071
PGA_scaffold0__352_contigs__length_93459789	56500001	56550000	193	0.237041	0.206828
PGA_scaffold0__352_contigs__length_93459789	56550001	56600000	143	0.103928	0.0852049
PGA_scaffold0__352_contigs__length_93459789	56600001	56650000	28	0.0806452	0.0399351
PGA_scaffold0__352_contigs__length_93459789	56650001	56700000	231	-0.106335	-0.110514
PGA_scaffold0__352_contigs__length_93459789	56700001	56750000	167	-0.0471698	-0.0680755
PGA_scaffold0__352_contigs__length_93459789	56750001	56800000	145	0.0735805	0.00237722
PGA_scaffold0__352_contigs__length_93459789	56800001	56850000	303	0.161915	0.0736717
PGA_scaffold0__352_contigs__length_93459789	56850001	56900000	215	-0.0223464	-0.0870195
PGA_scaffold0__352_contigs__length_93459789	56900001	56950000	341	0.0969697	0.0187071
PGA_scaffold0__352_contigs__length_93459789	56950001	57000000	252	0.143947	0.0551598
PGA_scaffold0__352_contigs__length_93459789	57000001	57050000	333	0.0834492	-0.0105777
PGA_scaffold0__352_contigs__length_93459789	57050001	57100000	325	0.0744114	0.0224292
PGA_scaffold0__352_contigs__length_93459789	57100001	57150000	91	0.144337	0.127394
PGA_scaffold0__352_contigs__length_93459789	57150001	57200000	151	0.126538	0.125907
PGA_scaffold0__352_contigs__length_93459789	57200001	57250000	87	0.0310136	0.0279146
PGA_scaffold0__352_contigs__length_93459789	57250001	57300000	82	0.0780985	0.0641696
PGA_scaffold0__352_contigs__length_93459789	57300001	57350000	84	0.0234899	0.016398
PGA_scaffold0__352_contigs__length_93459789	57350001	57400000	106	0.0191571	-0.0175819
PGA_scaffold0__352_contigs__length_93459789	57400001	57450000	102	0.075067	0.0339102
PGA_scaffold0__352_contigs__length_93459789	57450001	57500000	139	-0.0671247	-0.0647739
PGA_scaffold0__352_contigs__length_93459789	57500001	57550000	122	-0.0543071	-0.0783417
PGA_scaffold0__352_contigs__length_93459789	57550001	57600000	235	0.0174326	0.0105796
PGA_scaffold0__352_contigs__length_93459789	57600001	57650000	116	0.0144766	0.00252276
PGA_scaffold0__352_contigs__length_93459789	57650001	57700000	58	0.232759	0.180199
PGA_scaffold0__352_contigs__length_93459789	57700001	57750000	61	0.248603	0.191058
PGA_scaffold0__352_contigs__length_93459789	57750001	57800000	44	0.271429	0.222176
PGA_scaffold0__352_contigs__length_93459789	57800001	57850000	64	0.214286	0.150392
PGA_scaffold0__352_contigs__length_93459789	57850001	57900000	55	0.101293	0.0599567
PGA_scaffold0__352_contigs__length_93459789	57900001	57950000	119	0.11302	0.0440694
PGA_scaffold0__352_contigs__length_93459789	57950001	58000000	40	0.186347	0.102936
PGA_scaffold0__352_contigs__length_93459789	58000001	58050000	32	-0.00598802	-0.0538589
PGA_scaffold0__352_contigs__length_93459789	58050001	58100000	92	0.0454545	-0.0142551
PGA_scaffold0__352_contigs__length_93459789	58100001	58150000	104	0.10458	0.0182828
PGA_scaffold0__352_contigs__length_93459789	58150001	58200000	173	0.0477178	0.0166792
PGA_scaffold0__352_contigs__length_93459789	58200001	58250000	111	0.044757	0.0175793
PGA_scaffold0__352_contigs__length_93459789	58250001	58300000	174	0.0665138	0.025673
PGA_scaffold0__352_contigs__length_93459789	58300001	58350000	192	0.265734	0.165564
PGA_scaffold0__352_contigs__length_93459789	58350001	58400000	130	0.326962	0.202688
PGA_scaffold0__352_contigs__length_93459789	58400001	58450000	179	0.380983	0.263355
PGA_scaffold0__352_contigs__length_93459789	58450001	58500000	281	0.351814	0.254948
PGA_scaffold0__352_contigs__length_93459789	58500001	58550000	82	0.0752212	0.0486353
PGA_scaffold0__352_contigs__length_93459789	58600001	58650000	34	-0.029148	-0.042577
PGA_scaffold0__352_contigs__length_93459789	58650001	58700000	115	0.0103093	-0.0148786
PGA_scaffold0__352_contigs__length_93459789	58700001	58750000	84	0.296063	0.233865
PGA_scaffold0__352_contigs__length_93459789	58750001	58800000	62	0.14033	0.0882087
PGA_scaffold0__352_contigs__length_93459789	58800001	58850000	49	0.004	-0.00952381
PGA_scaffold0__352_contigs__length_93459789	58850001	58900000	48	-0.193548	-0.18378
PGA_scaffold0__352_contigs__length_93459789	58900001	58950000	69	-0.112772	-0.129848
PGA_scaffold0__352_contigs__length_93459789	58950001	59000000	48	-0.0773994	-0.0770461
PGA_scaffold0__352_contigs__length_93459789	59000001	59050000	98	-0.0451613	-0.0424138
PGA_scaffold0__352_contigs__length_93459789	59050001	59100000	7	-0.0540541	-0.0382653
PGA_scaffold0__352_contigs__length_93459789	59100001	59150000	35	-0.0452128	-0.0667007
PGA_scaffold0__352_contigs__length_93459789	59150001	59200000	55	-0.0432526	-0.0699567
PGA_scaffold0__352_contigs__length_93459789	59200001	59250000	92	-0.164027	-0.158385
PGA_scaffold0__352_contigs__length_93459789	59250001	59300000	62	-0.160194	-0.159908
PGA_scaffold0__352_contigs__length_93459789	59300001	59350000	105	-0.162706	-0.169376
PGA_scaffold0__352_contigs__length_93459789	59350001	59400000	26	-0.128	-0.117674
PGA_scaffold0__352_contigs__length_93459789	59400001	59450000	22	0.028777	0.0161797
PGA_scaffold0__352_contigs__length_93459789	59450001	59500000	42	0.0181818	-0.00734127
PGA_scaffold0__352_contigs__length_93459789	59500001	59550000	22	-0.0457746	-0.0433442
PGA_scaffold0__352_contigs__length_93459789	59550001	59600000	42	-0.0550847	-0.057483
PGA_scaffold0__352_contigs__length_93459789	59600001	59650000	26	0.0889571	0.0542666
PGA_scaffold0__352_contigs__length_93459789	59650001	59700000	20	0.154255	0.0852564
PGA_scaffold0__352_contigs__length_93459789	59700001	59750000	33	0.015625	0.00774629
PGA_scaffold0__352_contigs__length_93459789	59750001	59800000	20	-0.00609756	-0.00880952
PGA_scaffold0__352_contigs__length_93459789	59800001	59850000	12	-0.0212766	-0.025
PGA_scaffold0__352_contigs__length_93459789	59850001	59900000	17	-0.0169492	-0.0117647
PGA_scaffold0__352_contigs__length_93459789	59900001	59950000	29	-5.20417e-17	-0.00344828
PGA_scaffold0__352_contigs__length_93459789	59950001	60000000	31	0.0740741	0.0488479
PGA_scaffold0__352_contigs__length_93459789	60000001	60050000	96	0.0229885	0.0275918
PGA_scaffold0__352_contigs__length_93459789	60050001	60100000	93	0.151911	0.108103
PGA_scaffold0__352_contigs__length_93459789	60100001	60150000	127	0.266393	0.214567
PGA_scaffold0__352_contigs__length_93459789	60150001	60200000	129	0.266129	0.213824
PGA_scaffold0__352_contigs__length_93459789	60200001	60250000	113	0.284689	0.20354
PGA_scaffold0__352_contigs__length_93459789	60250001	60300000	94	0.239726	0.193604
PGA_scaffold0__352_contigs__length_93459789	60300001	60350000	161	-0.0120632	-0.0344337
PGA_scaffold0__352_contigs__length_93459789	60350001	60400000	86	0.058871	0.0380134
PGA_scaffold0__352_contigs__length_93459789	60400001	60450000	126	0.021814	0.011867
PGA_scaffold0__352_contigs__length_93459789	60450001	60500000	121	-0.0218978	-0.0194805
PGA_scaffold0__352_contigs__length_93459789	60500001	60550000	113	0.374488	0.28872
PGA_scaffold0__352_contigs__length_93459789	60550001	60600000	100	0.421452	0.333186
PGA_scaffold0__352_contigs__length_93459789	60600001	60650000	129	0.432792	0.381394
PGA_scaffold0__352_contigs__length_93459789	60650001	60700000	266	0.424893	0.376789
PGA_scaffold0__352_contigs__length_93459789	60700001	60750000	225	0.208161	0.149143
PGA_scaffold0__352_contigs__length_93459789	60750001	60800000	253	0.133828	0.128233
PGA_scaffold0__352_contigs__length_93459789	60800001	60850000	193	0.0528701	0.0553745
PGA_scaffold0__352_contigs__length_93459789	60850001	60900000	98	0.0441729	0.0341229
PGA_scaffold0__352_contigs__length_93459789	60900001	60950000	152	0.187206	0.144226
PGA_scaffold0__352_contigs__length_93459789	60950001	61000000	200	0.188768	0.163106
PGA_scaffold0__352_contigs__length_93459789	61000001	61050000	93	0.112403	0.0921333
PGA_scaffold0__352_contigs__length_93459789	61050001	61100000	155	0.0699327	0.0497095
PGA_scaffold0__352_contigs__length_93459789	61100001	61150000	81	0.099064	0.0690679
PGA_scaffold0__352_contigs__length_93459789	61150001	61200000	118	0.0659679	0.0901735
PGA_scaffold0__352_contigs__length_93459789	61200001	61250000	162	0.0437807	0.0325611
PGA_scaffold0__352_contigs__length_93459789	61250001	61300000	103	0.0466472	0.0428288
PGA_scaffold0__352_contigs__length_93459789	61300001	61350000	151	0.025	0.0295924
PGA_scaffold0__352_contigs__length_93459789	61350001	61400000	86	0.00973451	0.00143965
PGA_scaffold0__352_contigs__length_93459789	61400001	61450000	126	-0.0566802	-0.0456207
PGA_scaffold0__352_contigs__length_93459789	61450001	61500000	183	0.0613971	0.0363971
PGA_scaffold0__352_contigs__length_93459789	61500001	61550000	244	-0.00587084	-0.00207956
PGA_scaffold0__352_contigs__length_93459789	61550001	61600000	212	-0.0281492	-0.0238754
PGA_scaffold0__352_contigs__length_93459789	61600001	61650000	181	0.00806452	0.00393318
PGA_scaffold0__352_contigs__length_93459789	61650001	61700000	125	0.109149	0.0394815
PGA_scaffold0__352_contigs__length_93459789	61700001	61750000	73	-0.116613	-0.100978
PGA_scaffold0__352_contigs__length_93459789	61750001	61800000	175	0.00798722	0.00591342
PGA_scaffold0__352_contigs__length_93459789	61800001	61850000	201	-0.137079	-0.116057
PGA_scaffold0__352_contigs__length_93459789	61850001	61900000	89	-0.163158	-0.144797
PGA_scaffold0__352_contigs__length_93459789	61900001	61950000	44	-0.130859	-0.11553
PGA_scaffold0__352_contigs__length_93459789	61950001	62000000	35	0.133574	0.114167
PGA_scaffold0__352_contigs__length_93459789	62000001	62050000	123	0.160315	0.148961
PGA_scaffold0__352_contigs__length_93459789	62050001	62100000	153	0.230519	0.232026
PGA_scaffold0__352_contigs__length_93459789	62100001	62150000	113	0.077961	0.0837916
PGA_scaffold0__352_contigs__length_93459789	62150001	62200000	54	0.0299145	0.0451389
PGA_scaffold0__352_contigs__length_93459789	62200001	62250000	38	0.0170455	0.0297548
PGA_scaffold0__352_contigs__length_93459789	62250001	62300000	74	0.0232558	0.0323242
PGA_scaffold0__352_contigs__length_93459789	62300001	62350000	26	0.01	0.00302198
PGA_scaffold0__352_contigs__length_93459789	62350001	62400000	81	0.0357143	0.0274397
PGA_scaffold0__352_contigs__length_93459789	62400001	62450000	128	0.0556139	0.032115
PGA_scaffold0__352_contigs__length_93459789	62450001	62500000	128	0.135654	0.0770275
PGA_scaffold0__352_contigs__length_93459789	62500001	62550000	153	0.0551948	-0.00980087
PGA_scaffold0__352_contigs__length_93459789	62550001	62600000	198	0.0530063	0.0138924
PGA_scaffold0__352_contigs__length_93459789	62600001	62650000	158	0.0912791	0.0575819
PGA_scaffold0__352_contigs__length_93459789	62650001	62700000	148	0.146776	0.116561
PGA_scaffold0__352_contigs__length_93459789	62700001	62750000	210	0.224927	0.173898
PGA_scaffold0__352_contigs__length_93459789	62750001	62800000	191	0.172754	0.127714
PGA_scaffold0__352_contigs__length_93459789	62800001	62850000	167	0.429705	0.349826
PGA_scaffold0__352_contigs__length_93459789	62850001	62900000	171	0.207038	0.156241
PGA_scaffold0__352_contigs__length_93459789	62900001	62950000	89	0.111979	0.131033
PGA_scaffold0__352_contigs__length_93459789	62950001	63000000	217	-0.00638978	-0.0110654
PGA_scaffold0__352_contigs__length_93459789	63000001	63050000	196	0.170296	0.0668884
PGA_scaffold0__352_contigs__length_93459789	63050001	63100000	193	0.217687	0.125698
PGA_scaffold0__352_contigs__length_93459789	63100001	63150000	79	0.313644	0.223788
PGA_scaffold0__352_contigs__length_93459789	63150001	63200000	65	0.418893	0.266463
PGA_scaffold0__352_contigs__length_93459789	63200001	63250000	90	0.283262	0.240263
PGA_scaffold0__352_contigs__length_93459789	63250001	63300000	204	0.0209687	0.0177988
PGA_scaffold0__352_contigs__length_93459789	63300001	63350000	161	0.0865783	0.0658237
PGA_scaffold0__352_contigs__length_93459789	63350001	63400000	112	0.217148	0.196083
PGA_scaffold0__352_contigs__length_93459789	63400001	63450000	55	0.236364	0.186771
PGA_scaffold0__352_contigs__length_93459789	63450001	63500000	229	0.4605	0.368306
PGA_scaffold0__352_contigs__length_93459789	63500001	63550000	116	0.344156	0.27312
PGA_scaffold0__352_contigs__length_93459789	63550001	63600000	159	0.285301	0.264173
PGA_scaffold0__352_contigs__length_93459789	63600001	63650000	107	0.258599	0.215501
PGA_scaffold0__352_contigs__length_93459789	63650001	63700000	89	0.156528	0.0860189
PGA_scaffold0__352_contigs__length_93459789	63700001	63750000	77	0.142353	0.0678853
PGA_scaffold0__352_contigs__length_93459789	63750001	63800000	64	0.00806452	-0.00855655
PGA_scaffold0__352_contigs__length_93459789	63800001	63850000	50	0.123377	0.0687576
PGA_scaffold0__352_contigs__length_93459789	63850001	63900000	66	0.133595	0.108892
PGA_scaffold0__352_contigs__length_93459789	63900001	63950000	91	0.126456	0.0510887
PGA_scaffold0__352_contigs__length_93459789	63950001	64000000	145	0.109707	0.0404919
PGA_scaffold0__352_contigs__length_93459789	64000001	64050000	112	0.703378	0.617354
PGA_scaffold0__352_contigs__length_93459789	64050001	64100000	74	0.742772	0.676403
PGA_scaffold0__352_contigs__length_93459789	64100001	64150000	90	0.0926829	0.063076
PGA_scaffold0__352_contigs__length_93459789	64150001	64200000	33	0.1	0.0519677
PGA_scaffold0__352_contigs__length_93459789	64200001	64250000	111	-0.00134048	-0.00524161
PGA_scaffold0__352_contigs__length_93459789	64250001	64300000	139	-0.0143541	-0.0138917
PGA_scaffold0__352_contigs__length_93459789	64300001	64350000	92	-0.0103627	-0.0205581
PGA_scaffold0__352_contigs__length_93459789	64350001	64400000	122	0.0715789	0.0571185
PGA_scaffold0__352_contigs__length_93459789	64400001	64450000	51	0.00413223	-0.0354724
PGA_scaffold0__352_contigs__length_93459789	64450001	64500000	42	0.015625	0.00122655
PGA_scaffold0__352_contigs__length_93459789	64500001	64550000	111	-0.00669643	-0.00909091
PGA_scaffold0__352_contigs__length_93459789	64550001	64600000	272	0.188475	0.151262
PGA_scaffold0__352_contigs__length_93459789	64600001	64650000	152	0.234456	0.169812
PGA_scaffold0__352_contigs__length_93459789	64650001	64700000	327	0.0251732	0.0187259
PGA_scaffold0__352_contigs__length_93459789	64700001	64750000	76	0.201238	0.174412
PGA_scaffold0__352_contigs__length_93459789	64750001	64800000	116	0.120432	0.0602329
PGA_scaffold0__352_contigs__length_93459789	64800001	64850000	101	0.100394	0.0753911
PGA_scaffold0__352_contigs__length_93459789	64850001	64900000	90	0.0675676	0.0377078
PGA_scaffold0__352_contigs__length_93459789	64900001	64950000	103	0.003861	-0.00930065
PGA_scaffold0__352_contigs__length_93459789	64950001	65000000	74	-0.140909	-0.109363
PGA_scaffold0__352_contigs__length_93459789	65000001	65050000	53	-0.110577	-0.0738544
PGA_scaffold0__352_contigs__length_93459789	65050001	65100000	149	-0.0322757	-0.064613
PGA_scaffold0__352_contigs__length_93459789	65100001	65150000	105	0.00839695	-0.0313819
PGA_scaffold0__352_contigs__length_93459789	65150001	65200000	79	-0.0318792	-0.0709422
PGA_scaffold0__352_contigs__length_93459789	65200001	65250000	111	0.220349	0.115046
PGA_scaffold0__352_contigs__length_93459789	65250001	65300000	222	0.00275292	-0.00409695
PGA_scaffold0__352_contigs__length_93459789	65300001	65350000	198	0.0343137	0.0199916
PGA_scaffold0__352_contigs__length_93459789	65350001	65400000	200	-0.00240385	-0.00558929
PGA_scaffold0__352_contigs__length_93459789	65400001	65450000	56	-0.00704225	-0.0096301
PGA_scaffold0__352_contigs__length_93459789	65450001	65500000	233	0.0864486	0.084626
PGA_scaffold0__352_contigs__length_93459789	65500001	65550000	196	0.165982	0.16199
PGA_scaffold0__352_contigs__length_93459789	65550001	65600000	70	0.157895	0.140238
PGA_scaffold0__352_contigs__length_93459789	65600001	65650000	129	0.167002	0.165089
PGA_scaffold0__352_contigs__length_93459789	65650001	65700000	148	0.296742	0.259672
PGA_scaffold0__352_contigs__length_93459789	65700001	65750000	128	0.227273	0.132662
PGA_scaffold0__352_contigs__length_93459789	65750001	65800000	139	0.0426267	0.0145131
PGA_scaffold0__352_contigs__length_93459789	65800001	65850000	169	0.014427	0.00307769
PGA_scaffold0__352_contigs__length_93459789	65850001	65900000	109	0.0393041	0.0179008
PGA_scaffold0__352_contigs__length_93459789	65900001	65950000	80	0.202648	0.208594
PGA_scaffold0__352_contigs__length_93459789	65950001	66000000	57	0.0833333	0.0673521
PGA_scaffold0__352_contigs__length_93459789	66000001	66050000	64	0.0641791	0.0166413
PGA_scaffold0__352_contigs__length_93459789	66050001	66100000	195	-0.0140232	-0.0195421
PGA_scaffold0__352_contigs__length_93459789	66100001	66150000	106	0.224675	0.132129
PGA_scaffold0__352_contigs__length_93459789	66150001	66200000	127	-0.0252387	-0.0260217
PGA_scaffold0__352_contigs__length_93459789	66200001	66250000	71	-0.0440729	-0.0395037
PGA_scaffold0__352_contigs__length_93459789	66250001	66300000	125	-0.00689655	-0.00468571
PGA_scaffold0__352_contigs__length_93459789	66300001	66350000	156	0.0149254	0.00589896
PGA_scaffold0__352_contigs__length_93459789	66350001	66400000	134	-0.0936599	-0.0899254
PGA_scaffold0__352_contigs__length_93459789	66400001	66450000	62	-0.0529412	-0.04303
PGA_scaffold0__352_contigs__length_93459789	66450001	66500000	88	-0.0438144	-0.0402966
PGA_scaffold0__352_contigs__length_93459789	66500001	66550000	74	0.100852	0.0479232
PGA_scaffold0__352_contigs__length_93459789	66550001	66600000	185	0.0371471	0.0155862
PGA_scaffold0__352_contigs__length_93459789	66600001	66650000	278	0.00653595	0.00412813
PGA_scaffold0__352_contigs__length_93459789	66650001	66700000	111	0.146154	0.101394
PGA_scaffold0__352_contigs__length_93459789	66700001	66750000	171	0.212804	0.173942
PGA_scaffold0__352_contigs__length_93459789	66750001	66800000	119	0.136414	0.103353
PGA_scaffold0__352_contigs__length_93459789	66800001	66850000	242	0.148995	0.0942982
PGA_scaffold0__352_contigs__length_93459789	66850001	66900000	325	0.156965	0.11205
PGA_scaffold0__352_contigs__length_93459789	66900001	66950000	263	0.0628272	0.0248161
PGA_scaffold0__352_contigs__length_93459789	66950001	67000000	90	0.0603448	0.0279401
PGA_scaffold0__352_contigs__length_93459789	67000001	67050000	182	0.146671	0.122156
PGA_scaffold0__352_contigs__length_93459789	67050001	67100000	121	0.132411	0.0876776
PGA_scaffold0__352_contigs__length_93459789	67100001	67150000	218	0.364728	0.215347
PGA_scaffold0__352_contigs__length_93459789	67150001	67200000	132	0.495074	0.372103
PGA_scaffold0__352_contigs__length_93459789	67200001	67250000	176	0.479894	0.329326
PGA_scaffold0__352_contigs__length_93459789	67250001	67300000	224	0.25612	0.120054
PGA_scaffold0__352_contigs__length_93459789	67300001	67350000	169	0.392308	0.300387
PGA_scaffold0__352_contigs__length_93459789	67350001	67400000	219	0.48154	0.44095
PGA_scaffold0__352_contigs__length_93459789	67400001	67450000	219	0.491082	0.45526
PGA_scaffold0__352_contigs__length_93459789	67450001	67500000	124	0.656651	0.561492
PGA_scaffold0__352_contigs__length_93459789	67500001	67550000	104	0.595506	0.430416
PGA_scaffold0__352_contigs__length_93459789	67550001	67600000	126	0.542969	0.344353
PGA_scaffold0__352_contigs__length_93459789	67600001	67650000	142	0.593528	0.440828
PGA_scaffold0__352_contigs__length_93459789	67650001	67700000	180	0.082153	0.0320653
PGA_scaffold0__352_contigs__length_93459789	67700001	67750000	99	0.118881	0.0546176
PGA_scaffold0__352_contigs__length_93459789	67750001	67800000	147	0.525497	0.342687
PGA_scaffold0__352_contigs__length_93459789	67800001	67850000	178	0.296089	0.133175
PGA_scaffold0__352_contigs__length_93459789	67850001	67900000	167	0.322115	0.163074
PGA_scaffold0__352_contigs__length_93459789	67900001	67950000	141	0.372449	0.286398
PGA_scaffold0__352_contigs__length_93459789	67950001	68000000	84	0.28	0.236508
PGA_scaffold0__352_contigs__length_93459789	68000001	68050000	138	0.127809	0.104342
PGA_scaffold0__352_contigs__length_93459789	68050001	68100000	152	0.246984	0.21005
PGA_scaffold0__352_contigs__length_93459789	68100001	68150000	189	0.358541	0.275878
PGA_scaffold0__352_contigs__length_93459789	68150001	68200000	62	0.383817	0.265836
PGA_scaffold0__352_contigs__length_93459789	68200001	68250000	107	0.611005	0.443286
PGA_scaffold0__352_contigs__length_93459789	68250001	68300000	102	0.583601	0.395989
PGA_scaffold0__352_contigs__length_93459789	68300001	68350000	58	0.402228	0.259688
PGA_scaffold0__352_contigs__length_93459789	68350001	68400000	99	0.286344	0.19442
PGA_scaffold0__352_contigs__length_93459789	68400001	68450000	49	0.433406	0.344728
PGA_scaffold0__352_contigs__length_93459789	68450001	68500000	186	0.194645	0.137948
PGA_scaffold0__352_contigs__length_93459789	68500001	68550000	316	0.232948	0.1919
PGA_scaffold0__352_contigs__length_93459789	68550001	68600000	280	0.105091	0.0474258
PGA_scaffold0__352_contigs__length_93459789	68600001	68650000	73	0.158273	0.136926
PGA_scaffold0__352_contigs__length_93459789	68650001	68700000	106	0.538737	0.307991
PGA_scaffold0__352_contigs__length_93459789	68700001	68750000	119	0.242877	0.103791
PGA_scaffold0__352_contigs__length_93459789	68750001	68800000	204	0.12749	0.0531619
PGA_scaffold0__352_contigs__length_93459789	68800001	68850000	220	0.156375	0.138247
PGA_scaffold0__352_contigs__length_93459789	68850001	68900000	76	0.1875	0.158709
PGA_scaffold0__352_contigs__length_93459789	68900001	68950000	136	0.111009	0.0333909
PGA_scaffold0__352_contigs__length_93459789	68950001	69000000	141	0.341554	0.168308
PGA_scaffold0__352_contigs__length_93459789	69000001	69050000	176	0.384547	0.319979
PGA_scaffold0__352_contigs__length_93459789	69050001	69100000	139	0.304494	0.263296
PGA_scaffold0__352_contigs__length_93459789	69100001	69150000	132	0.25	0.139835
PGA_scaffold0__352_contigs__length_93459789	69150001	69200000	155	0.237197	0.145938
PGA_scaffold0__352_contigs__length_93459789	69200001	69250000	164	-0.0219058	-0.0842005
PGA_scaffold0__352_contigs__length_93459789	69250001	69300000	94	0.469287	0.279964
PGA_scaffold0__352_contigs__length_93459789	69300001	69350000	299	0.151347	0.0888042
PGA_scaffold0__352_contigs__length_93459789	69350001	69400000	211	0.226579	0.142542
PGA_scaffold0__352_contigs__length_93459789	69400001	69450000	79	0.238281	0.137325
PGA_scaffold0__352_contigs__length_93459789	69450001	69500000	158	0.126273	0.0555643
PGA_scaffold0__352_contigs__length_93459789	69500001	69550000	163	0.219731	0.127759
PGA_scaffold0__352_contigs__length_93459789	69550001	69600000	207	0.45704	0.35461
PGA_scaffold0__352_contigs__length_93459789	69600001	69650000	157	0.531191	0.456683
PGA_scaffold0__352_contigs__length_93459789	69650001	69700000	133	0.48516	0.40478
PGA_scaffold0__352_contigs__length_93459789	69700001	69750000	105	0.229979	0.203142
PGA_scaffold0__352_contigs__length_93459789	69750001	69800000	137	0.177103	0.132792
PGA_scaffold0__352_contigs__length_93459789	69800001	69850000	234	-0.0955604	-0.0946963
PGA_scaffold0__352_contigs__length_93459789	69850001	69900000	229	-0.0312004	-0.0341273
PGA_scaffold0__352_contigs__length_93459789	69900001	69950000	75	0.0124378	0.0100794
PGA_scaffold0__352_contigs__length_93459789	69950001	70000000	34	0.00220264	-0.00508658
PGA_scaffold0__352_contigs__length_93459789	70000001	70050000	90	-0.0333333	-0.0353307
PGA_scaffold0__352_contigs__length_93459789	70050001	70100000	176	-0.0622222	-0.0657597
PGA_scaffold0__352_contigs__length_93459789	70100001	70150000	268	0.0498074	0.0222582
PGA_scaffold0__352_contigs__length_93459789	70150001	70200000	176	0.0434426	0.0128789
PGA_scaffold0__352_contigs__length_93459789	70200001	70250000	145	0.103	0.0402418
PGA_scaffold0__352_contigs__length_93459789	70250001	70300000	74	1.27213e-17	-0.00685328
PGA_scaffold0__352_contigs__length_93459789	70300001	70350000	78	0.0526316	0.0297924
PGA_scaffold0__352_contigs__length_93459789	70350001	70400000	135	-0.0416667	-0.0283951
PGA_scaffold0__352_contigs__length_93459789	70400001	70450000	64	0.149412	0.0889509
PGA_scaffold0__352_contigs__length_93459789	70450001	70500000	94	0.283745	0.228487
PGA_scaffold0__352_contigs__length_93459789	70500001	70550000	60	0.173759	0.120085
PGA_scaffold0__352_contigs__length_93459789	70550001	70600000	77	-0.0188679	-0.0135823
PGA_scaffold0__352_contigs__length_93459789	70600001	70650000	98	0.0762868	0.0403426
PGA_scaffold0__352_contigs__length_93459789	70650001	70700000	106	0.198241	0.140157
PGA_scaffold0__352_contigs__length_93459789	70700001	70750000	114	0.0182529	-0.019546
PGA_scaffold0__352_contigs__length_93459789	70750001	70800000	234	0.345178	0.300354
PGA_scaffold0__352_contigs__length_93459789	70800001	70850000	252	0.275274	0.244342
PGA_scaffold0__352_contigs__length_93459789	70850001	70900000	251	0.0495979	0.0152658
PGA_scaffold0__352_contigs__length_93459789	70900001	70950000	146	0.036071	0.00731854
PGA_scaffold0__352_contigs__length_93459789	70950001	71000000	133	0.158294	0.132297
PGA_scaffold0__352_contigs__length_93459789	71000001	71050000	117	0.159021	0.142113
PGA_scaffold0__352_contigs__length_93459789	71050001	71100000	113	0.116951	0.0813475
PGA_scaffold0__352_contigs__length_93459789	71100001	71150000	80	0.131034	0.0997957
PGA_scaffold0__352_contigs__length_93459789	71150001	71200000	50	0.175202	0.13317
PGA_scaffold0__352_contigs__length_93459789	71200001	71250000	161	0.0764925	0.0513572
PGA_scaffold0__352_contigs__length_93459789	71250001	71300000	35	0.0110619	-0.00375577
PGA_scaffold0__352_contigs__length_93459789	71300001	71350000	210	-0.0631757	-0.0632014
PGA_scaffold0__352_contigs__length_93459789	71350001	71400000	53	-0.0203488	-0.0240341
PGA_scaffold0__352_contigs__length_93459789	71400001	71450000	66	0.288845	0.194082
PGA_scaffold0__352_contigs__length_93459789	71450001	71500000	39	0.475434	0.312536
PGA_scaffold0__352_contigs__length_93459789	71500001	71550000	58	0.00246305	-0.00258621
PGA_scaffold0__352_contigs__length_93459789	71550001	71600000	86	-0.00811688	-0.00490033
PGA_scaffold0__352_contigs__length_93459789	71600001	71650000	27	-0.016129	-0.0101852
PGA_scaffold0__352_contigs__length_93459789	71650001	71700000	32	-0.00714286	-0.0108259
PGA_scaffold0__352_contigs__length_93459789	71700001	71750000	165	0.311895	0.300976
PGA_scaffold0__352_contigs__length_93459789	71750001	71800000	100	0.245875	0.194723
PGA_scaffold0__352_contigs__length_93459789	71800001	71850000	73	0.281818	0.246238
PGA_scaffold0__352_contigs__length_93459789	71850001	71900000	134	0.291111	0.265758
PGA_scaffold0__352_contigs__length_93459789	71900001	71950000	148	0.303851	0.287011
PGA_scaffold0__352_contigs__length_93459789	71950001	72000000	139	0.432295	0.370989
PGA_scaffold0__352_contigs__length_93459789	72000001	72050000	158	0.0115321	6.25956e-05
PGA_scaffold0__352_contigs__length_93459789	72050001	72100000	190	0.0338691	0.0238756
PGA_scaffold0__352_contigs__length_93459789	72100001	72150000	171	0.499077	0.331621
PGA_scaffold0__352_contigs__length_93459789	72150001	72200000	117	0.0819113	0.0253905
PGA_scaffold0__352_contigs__length_93459789	72200001	72250000	161	0.176284	0.149269
PGA_scaffold0__352_contigs__length_93459789	72250001	72300000	119	0.0276786	0.0135507
PGA_scaffold0__352_contigs__length_93459789	72300001	72350000	50	0.269133	0.129986
PGA_scaffold0__352_contigs__length_93459789	72350001	72400000	30	-0.0895522	-0.0942735
PGA_scaffold0__352_contigs__length_93459789	72400001	72450000	115	-0.042876	-0.0370704
PGA_scaffold0__352_contigs__length_93459789	72450001	72500000	260	-0.0912741	-0.0825916
PGA_scaffold0__352_contigs__length_93459789	72500001	72550000	257	-0.101832	-0.0988824
PGA_scaffold0__352_contigs__length_93459789	72550001	72600000	128	-0.0400552	-0.0442658
PGA_scaffold0__352_contigs__length_93459789	72600001	72650000	116	-0.0441748	-0.0410201
PGA_scaffold0__352_contigs__length_93459789	72650001	72700000	90	0.0267746	0.0202513
PGA_scaffold0__352_contigs__length_93459789	72700001	72750000	130	0.297841	0.240433
PGA_scaffold0__352_contigs__length_93459789	72750001	72800000	73	0.163188	0.123598
PGA_scaffold0__352_contigs__length_93459789	72800001	72850000	225	0.475097	0.415599
PGA_scaffold0__352_contigs__length_93459789	72850001	72900000	152	0.0324675	-0.00514568
PGA_scaffold0__352_contigs__length_93459789	72900001	72950000	149	-0.0655488	-0.0545781
PGA_scaffold0__352_contigs__length_93459789	72950001	73000000	134	-0.00327409	-0.00426883
PGA_scaffold0__352_contigs__length_93459789	73000001	73050000	176	-0.0244982	-0.0286526
PGA_scaffold0__352_contigs__length_93459789	73050001	73100000	48	0.520833	0.4514
PGA_scaffold0__352_contigs__length_93459789	73100001	73150000	115	0.387488	0.298161
PGA_scaffold0__352_contigs__length_93459789	73150001	73200000	122	0.496466	0.378849
PGA_scaffold0__352_contigs__length_93459789	73200001	73250000	174	0.557186	0.426524
PGA_scaffold0__352_contigs__length_93459789	73250001	73300000	169	0.545767	0.334601
PGA_scaffold0__352_contigs__length_93459789	73300001	73350000	144	0.390083	0.266919
PGA_scaffold0__352_contigs__length_93459789	73350001	73400000	160	0.326056	0.231763
PGA_scaffold0__352_contigs__length_93459789	73400001	73450000	301	0.255388	0.199107
PGA_scaffold0__352_contigs__length_93459789	73450001	73500000	168	0.575503	0.487494
PGA_scaffold0__352_contigs__length_93459789	73500001	73550000	185	0.462278	0.39406
PGA_scaffold0__352_contigs__length_93459789	73550001	73600000	303	0.491669	0.403996
PGA_scaffold0__352_contigs__length_93459789	73600001	73650000	313	0.312907	0.213338
PGA_scaffold0__352_contigs__length_93459789	73650001	73700000	193	0.338208	0.23015
PGA_scaffold0__352_contigs__length_93459789	73700001	73750000	118	0.569575	0.521722
PGA_scaffold0__352_contigs__length_93459789	73750001	73800000	155	0.0988462	0.0668168
PGA_scaffold0__352_contigs__length_93459789	73800001	73850000	81	-0.00209205	-0.00358212
PGA_scaffold0__352_contigs__length_93459789	73850001	73900000	39	-0.0126183	-0.0207265
PGA_scaffold0__352_contigs__length_93459789	73900001	73950000	95	0.0110619	-0.00871269
PGA_scaffold0__352_contigs__length_93459789	73950001	74000000	124	-0.00737463	-0.0271409
PGA_scaffold0__352_contigs__length_93459789	74000001	74050000	206	0.247745	0.182826
PGA_scaffold0__352_contigs__length_93459789	74050001	74100000	175	0.138211	0.0970204
PGA_scaffold0__352_contigs__length_93459789	74100001	74150000	82	0.020073	0.0103659
PGA_scaffold0__352_contigs__length_93459789	74150001	74200000	69	0.0226481	0.0183747
PGA_scaffold0__352_contigs__length_93459789	74200001	74250000	137	0.263814	0.149429
PGA_scaffold0__352_contigs__length_93459789	74250001	74300000	218	0.0204866	0.00656946
PGA_scaffold0__352_contigs__length_93459789	74300001	74350000	170	0.015873	0.0087605
PGA_scaffold0__352_contigs__length_93459789	74350001	74400000	95	-0.0083612	-0.0043609
PGA_scaffold0__352_contigs__length_93459789	74400001	74450000	174	-0.0183246	-0.010509
PGA_scaffold0__352_contigs__length_93459789	74450001	74500000	91	0.027972	0.0178179
PGA_scaffold0__352_contigs__length_93459789	74500001	74550000	122	0.0184783	-0.00140515
PGA_scaffold0__352_contigs__length_93459789	74550001	74600000	106	-0.122581	-0.110714
PGA_scaffold0__352_contigs__length_93459789	74600001	74650000	151	-0.060757	-0.0572848
PGA_scaffold0__352_contigs__length_93459789	74650001	74700000	92	0.00192308	0.00768634
PGA_scaffold0__352_contigs__length_93459789	74700001	74750000	141	0.0985222	0.0937521
PGA_scaffold0__352_contigs__length_93459789	74750001	74800000	243	0.20179	0.166079
PGA_scaffold0__352_contigs__length_93459789	74800001	74850000	151	0.183794	0.149133
PGA_scaffold0__352_contigs__length_93459789	74850001	74900000	69	-0.00309598	-0.00383023
PGA_scaffold0__352_contigs__length_93459789	74900001	74950000	86	-0.00522388	-0.00499723
PGA_scaffold0__352_contigs__length_93459789	74950001	75000000	261	0.00113173	0.000661376
PGA_scaffold0__352_contigs__length_93459789	75000001	75050000	113	0.000735294	0.000895491
PGA_scaffold0__352_contigs__length_93459789	75050001	75100000	80	0.0282609	0.0202976
PGA_scaffold0__352_contigs__length_93459789	75100001	75150000	39	0.031746	0.00999108
PGA_scaffold0__352_contigs__length_93459789	75150001	75200000	29	0.0075188	-4.41457e-17
PGA_scaffold0__352_contigs__length_93459789	75200001	75250000	33	0.0578512	0.0333333
PGA_scaffold0__352_contigs__length_93459789	75250001	75300000	110	-0.200949	-0.171218
PGA_scaffold0__352_contigs__length_93459789	75300001	75350000	60	-0.100346	-0.0877976
PGA_scaffold0__352_contigs__length_93459789	75350001	75400000	132	-0.00232019	-0.00159632
PGA_scaffold0__352_contigs__length_93459789	75400001	75450000	132	-0.040367	-0.0278499
PGA_scaffold0__352_contigs__length_93459789	75450001	75500000	80	-0.0174825	-0.0110714
PGA_scaffold0__352_contigs__length_93459789	75500001	75550000	60	-0.133588	-0.113214
PGA_scaffold0__352_contigs__length_93459789	75550001	75600000	11	-0.00746269	-0.00649351
PGA_scaffold0__352_contigs__length_93459789	75600001	75650000	77	-0.09601	-0.100541
PGA_scaffold0__352_contigs__length_93459789	75650001	75700000	84	-0.10161	-0.101148
PGA_scaffold0__352_contigs__length_93459789	75700001	75750000	113	-0.0455192	-0.0442554
PGA_scaffold0__352_contigs__length_93459789	75750001	75800000	143	-0.0420507	-0.0374833
PGA_scaffold0__352_contigs__length_93459789	75800001	75850000	89	-0.0395753	-0.0348315
PGA_scaffold0__352_contigs__length_93459789	75850001	75900000	99	-0.0586035	-0.0332852
PGA_scaffold0__352_contigs__length_93459789	75900001	75950000	57	-0.163043	-0.106976
PGA_scaffold0__352_contigs__length_93459789	75950001	76000000	127	-0.181661	-0.159721
PGA_scaffold0__352_contigs__length_93459789	76000001	76050000	64	-0.114407	-0.0862723
PGA_scaffold0__352_contigs__length_93459789	76050001	76100000	25	0.0510204	0.0286667
PGA_scaffold0__352_contigs__length_93459789	76100001	76150000	33	-7.89966e-17	-0.0012987
PGA_scaffold0__352_contigs__length_93459789	76150001	76200000	68	-0.0154867	-0.0122549
PGA_scaffold0__352_contigs__length_93459789	76200001	76250000	62	0.0404858	0.0230031
PGA_scaffold0__352_contigs__length_93459789	76250001	76300000	109	0.0433673	0.0254915
PGA_scaffold0__352_contigs__length_93459789	76300001	76350000	64	0.103147	0.0726562
PGA_scaffold0__352_contigs__length_93459789	76350001	76400000	77	-0.239669	-0.207066
PGA_scaffold0__352_contigs__length_93459789	76400001	76450000	94	-0.252151	-0.224791
PGA_scaffold0__352_contigs__length_93459789	76450001	76500000	40	-0.170732	-0.119658
PGA_scaffold0__352_contigs__length_93459789	76500001	76550000	73	-0.234982	-0.205219
PGA_scaffold0__352_contigs__length_93459789	76550001	76600000	90	-0.303435	-0.294444
PGA_scaffold0__352_contigs__length_93459789	76600001	76650000	106	-0.281317	-0.273473
PGA_scaffold0__352_contigs__length_93459789	76650001	76700000	7	-0.2	-0.142857
PGA_scaffold0__352_contigs__length_93459789	76700001	76750000	62	-0.182628	-0.147177
PGA_scaffold0__352_contigs__length_93459789	76750001	76800000	98	-0.132979	-0.115677
PGA_scaffold0__352_contigs__length_93459789	76800001	76850000	162	-0.133094	-0.126742
PGA_scaffold0__352_contigs__length_93459789	76850001	76900000	93	-0.0693069	-0.047107
PGA_scaffold0__352_contigs__length_93459789	76900001	76950000	153	0.000475285	-0.00766029
PGA_scaffold0__352_contigs__length_93459789	76950001	77000000	112	0.132979	0.0891614
PGA_scaffold0__352_contigs__length_93459789	77000001	77050000	178	0.0538809	0.0400991
PGA_scaffold0__352_contigs__length_93459789	77050001	77100000	141	0.227483	0.188821
PGA_scaffold0__352_contigs__length_93459789	77100001	77150000	170	0.404855	0.329612
PGA_scaffold0__352_contigs__length_93459789	77150001	77200000	114	0.325	0.273643
PGA_scaffold0__352_contigs__length_93459789	77200001	77250000	156	0.189516	0.12573
PGA_scaffold0__352_contigs__length_93459789	77250001	77300000	52	0.15272	0.0751049
PGA_scaffold0__352_contigs__length_93459789	77300001	77350000	91	0.0561798	0.0268969
PGA_scaffold0__352_contigs__length_93459789	77350001	77400000	101	0.237925	0.186656
PGA_scaffold0__352_contigs__length_93459789	77400001	77450000	121	0.264189	0.212488
PGA_scaffold0__352_contigs__length_93459789	77450001	77500000	55	0.102459	0.0606651
PGA_scaffold0__352_contigs__length_93459789	77500001	77550000	116	0.164583	0.0948854
PGA_scaffold0__352_contigs__length_93459789	77550001	77600000	30	0.277273	0.206351
PGA_scaffold0__352_contigs__length_93459789	77600001	77650000	31	0.188679	0.0738938
PGA_scaffold0__352_contigs__length_93459789	77650001	77700000	97	0.282609	0.247856
PGA_scaffold0__352_contigs__length_93459789	77700001	77750000	97	0.2	0.184867
PGA_scaffold0__352_contigs__length_93459789	77750001	77800000	167	0.239806	0.238594
PGA_scaffold0__352_contigs__length_93459789	77800001	77850000	48	0.247312	0.234375
PGA_scaffold0__352_contigs__length_93459789	77850001	77900000	85	0.245399	0.229412
PGA_scaffold0__352_contigs__length_93459789	77900001	77950000	70	0.233333	0.214796
PGA_scaffold0__352_contigs__length_93459789	77950001	78000000	208	0.22381	0.174418
PGA_scaffold0__352_contigs__length_93459789	78000001	78050000	76	0.10689	0.0855815
PGA_scaffold0__352_contigs__length_93459789	78050001	78100000	88	0.00119332	-0.00402647
PGA_scaffold0__352_contigs__length_93459789	78100001	78150000	108	0.223094	0.168676
PGA_scaffold0__352_contigs__length_93459789	78150001	78200000	106	0.202094	0.18408
PGA_scaffold0__352_contigs__length_93459789	78200001	78250000	69	0.130682	0.0602437
PGA_scaffold0__352_contigs__length_93459789	78250001	78300000	55	-1.14492e-16	-1.14492e-16
PGA_scaffold0__352_contigs__length_93459789	78300001	78350000	138	-0.0197505	-0.0124741
PGA_scaffold0__352_contigs__length_93459789	78350001	78400000	63	0.00167224	-0.00253212
PGA_scaffold0__352_contigs__length_93459789	78400001	78450000	81	0.00712831	-0.00337636
PGA_scaffold0__352_contigs__length_93459789	78450001	78500000	72	0.0034965	0.000529101
PGA_scaffold0__352_contigs__length_93459789	78500001	78550000	60	-0.00318471	-0.0102183
PGA_scaffold0__352_contigs__length_93459789	78550001	78600000	119	-0.0185676	-0.0117647
PGA_scaffold0__352_contigs__length_93459789	78600001	78650000	89	-0.0343407	-0.0238168
PGA_scaffold0__352_contigs__length_93459789	78650001	78700000	116	-0.162774	-0.1625
PGA_scaffold0__352_contigs__length_93459789	78700001	78750000	74	-0.121795	-0.126676
PGA_scaffold0__352_contigs__length_93459789	78750001	78800000	197	-0.156962	-0.142106
PGA_scaffold0__352_contigs__length_93459789	78800001	78850000	64	0.123724	0.0859138
PGA_scaffold0__352_contigs__length_93459789	78850001	78900000	130	-0.0019305	-0.00490842
PGA_scaffold0__352_contigs__length_93459789	78900001	78950000	112	0.0869565	0.0598388
PGA_scaffold0__352_contigs__length_93459789	78950001	79000000	234	0.0514053	0.0202798
PGA_scaffold0__352_contigs__length_93459789	79000001	79050000	199	-0.122864	-0.0954654
PGA_scaffold0__352_contigs__length_93459789	79050001	79100000	171	-0.125328	-0.094547
PGA_scaffold0__352_contigs__length_93459789	79100001	79150000	120	-0.0981818	-0.0774306
PGA_scaffold0__352_contigs__length_93459789	79150001	79200000	277	0.117755	0.0793149
PGA_scaffold0__352_contigs__length_93459789	79200001	79250000	104	0.0873635	0.0435642
PGA_scaffold0__352_contigs__length_93459789	79250001	79300000	179	0.170292	0.142569
PGA_scaffold0__352_contigs__length_93459789	79300001	79350000	117	0.115635	0.0757932
PGA_scaffold0__352_contigs__length_93459789	79350001	79400000	37	0.113924	0.0678718
PGA_scaffold0__352_contigs__length_93459789	79400001	79450000	31	0.144295	0.0620968
PGA_scaffold0__352_contigs__length_93459789	79450001	79500000	53	0.575639	0.397462
PGA_scaffold0__352_contigs__length_93459789	79500001	79550000	156	0.675758	0.645712
PGA_scaffold0__352_contigs__length_93459789	79550001	79600000	32	0.389113	0.25161
PGA_scaffold0__352_contigs__length_93459789	79600001	79650000	18	-0.0169492	-0.00694444
PGA_scaffold0__352_contigs__length_93459789	79650001	79700000	43	0.303571	0.221899
PGA_scaffold0__352_contigs__length_93459789	79700001	79750000	126	0.156425	0.0723262
PGA_scaffold0__352_contigs__length_93459789	79750001	79800000	101	0.158537	0.129066
PGA_scaffold0__352_contigs__length_93459789	79800001	79850000	128	0.590123	0.397283
PGA_scaffold0__352_contigs__length_93459789	79850001	79900000	73	0.236842	0.150342
PGA_scaffold0__352_contigs__length_93459789	79900001	79950000	35	0.0673913	0.0471939
PGA_scaffold0__352_contigs__length_93459789	79950001	80000000	43	0.344937	0.209135
PGA_scaffold0__352_contigs__length_93459789	80000001	80050000	15	0.59434	0.533333
PGA_scaffold0__352_contigs__length_93459789	80050001	80100000	12	0.481818	0.373512
PGA_scaffold0__352_contigs__length_93459789	80100001	80150000	34	0.0414938	0.00388655
PGA_scaffold0__352_contigs__length_93459789	80150001	80200000	44	0.0346535	0.0207251
PGA_scaffold0__352_contigs__length_93459789	80200001	80250000	87	0.327434	0.204177
PGA_scaffold0__352_contigs__length_93459789	80250001	80300000	79	0.3	0.270998
PGA_scaffold0__352_contigs__length_93459789	80300001	80350000	91	0.208525	0.170789
PGA_scaffold0__352_contigs__length_93459789	80350001	80400000	117	0.0134731	0.00827506
PGA_scaffold0__352_contigs__length_93459789	80400001	80450000	125	-0.142454	-0.155371
PGA_scaffold0__352_contigs__length_93459789	80450001	80500000	43	-0.116412	-0.130177
PGA_scaffold0__352_contigs__length_93459789	80500001	80550000	96	-0.0433884	-0.0515005
PGA_scaffold0__352_contigs__length_93459789	80550001	80600000	136	-0.136443	-0.130243
PGA_scaffold0__352_contigs__length_93459789	80600001	80650000	119	-0.147552	-0.14915
PGA_scaffold0__352_contigs__length_93459789	80650001	80700000	169	-0.0309973	-0.0206361
PGA_scaffold0__352_contigs__length_93459789	80700001	80750000	181	0.291925	0.175296
PGA_scaffold0__352_contigs__length_93459789	80750001	80800000	105	0.00299401	0.00015873
PGA_scaffold0__352_contigs__length_93459789	80800001	80850000	50	-0.0772358	-0.0746786
PGA_scaffold0__352_contigs__length_93459789	80850001	80900000	89	-0.142523	-0.0899813
PGA_scaffold0__352_contigs__length_93459789	80900001	80950000	101	0.00238095	-0.00378627
PGA_scaffold0__352_contigs__length_93459789	80950001	81000000	69	0.0640327	0.03706
PGA_scaffold0__352_contigs__length_93459789	81000001	81050000	142	0.0117647	0.00444333
PGA_scaffold0__352_contigs__length_93459789	81050001	81100000	64	0.00253807	0.00078125
PGA_scaffold0__352_contigs__length_93459789	81100001	81150000	32	-0.0243902	-0.0164063
PGA_scaffold0__352_contigs__length_93459789	81150001	81200000	94	0.0242718	0.0130699
PGA_scaffold0__352_contigs__length_93459789	81200001	81250000	89	0.0510204	0.0138042
PGA_scaffold0__352_contigs__length_93459789	81250001	81300000	133	0.247851	0.223049
PGA_scaffold0__352_contigs__length_93459789	81300001	81350000	175	0.308906	0.293401
PGA_scaffold0__352_contigs__length_93459789	81350001	81400000	144	0.250723	0.208036
PGA_scaffold0__352_contigs__length_93459789	81400001	81450000	31	0.257653	0.188556
PGA_scaffold0__352_contigs__length_93459789	81450001	81500000	114	0.0432331	0.0339286
PGA_scaffold0__352_contigs__length_93459789	81500001	81550000	58	-0.0719794	-0.0480296
PGA_scaffold0__352_contigs__length_93459789	81550001	81600000	62	0.354167	0.262121
PGA_scaffold0__352_contigs__length_93459789	81600001	81650000	67	0.255639	0.191542
PGA_scaffold0__352_contigs__length_93459789	81650001	81700000	110	0.296565	0.245606
PGA_scaffold0__352_contigs__length_93459789	81700001	81750000	250	0.146893	0.0906667
PGA_scaffold0__352_contigs__length_93459789	81750001	81800000	150	-0.004158	-0.00204762
PGA_scaffold0__352_contigs__length_93459789	81800001	81850000	156	0.0242424	0.00947802
PGA_scaffold0__352_contigs__length_93459789	81850001	81900000	93	-0.0280899	-0.0134729
PGA_scaffold0__352_contigs__length_93459789	81900001	81950000	241	-0.159803	-0.149489
PGA_scaffold0__352_contigs__length_93459789	81950001	82000000	105	-0.141571	-0.117324
PGA_scaffold0__352_contigs__length_93459789	82000001	82050000	61	0.143349	0.118443
PGA_scaffold0__352_contigs__length_93459789	82050001	82100000	77	-0.0108696	-0.00732839
PGA_scaffold0__352_contigs__length_93459789	82100001	82150000	130	0.00121065	1.8315e-05
PGA_scaffold0__352_contigs__length_93459789	82150001	82200000	191	-0.0472517	-0.0367053
PGA_scaffold0__352_contigs__length_93459789	82200001	82250000	106	0.00138122	-0.014543
PGA_scaffold0__352_contigs__length_93459789	82250001	82300000	101	0.0488372	0.0367095
PGA_scaffold0__352_contigs__length_93459789	82300001	82350000	47	-0.0636364	-0.0374873
PGA_scaffold0__352_contigs__length_93459789	82350001	82400000	64	0.0431755	0.0336124
PGA_scaffold0__352_contigs__length_93459789	82400001	82450000	171	-0.0773703	-0.069796
PGA_scaffold0__352_contigs__length_93459789	82450001	82500000	177	0.0730337	0.0646691
PGA_scaffold0__352_contigs__length_93459789	82500001	82550000	78	-0.0335121	-0.0194673
PGA_scaffold0__352_contigs__length_93459789	82550001	82600000	31	-0.0700637	-0.052957
PGA_scaffold0__352_contigs__length_93459789	82600001	82650000	21	-0.0568182	-0.05411
PGA_scaffold0__352_contigs__length_93459789	82650001	82700000	64	-0.0109589	-0.0114076
PGA_scaffold0__352_contigs__length_93459789	82700001	82750000	93	0.0197368	0.0139779
PGA_scaffold0__352_contigs__length_93459789	82750001	82800000	109	0.0684932	0.0583582
PGA_scaffold0__352_contigs__length_93459789	82800001	82850000	29	0.153226	0.13165
PGA_scaffold0__352_contigs__length_93459789	82850001	82900000	16	-0.0173913	-0.0126488
PGA_scaffold0__352_contigs__length_93459789	82900001	82950000	152	-0.126276	-0.109586
PGA_scaffold0__352_contigs__length_93459789	82950001	83000000	139	-0.117925	-0.0929685
PGA_scaffold0__352_contigs__length_93459789	83000001	83050000	195	-0.0837004	-0.053602
PGA_scaffold0__352_contigs__length_93459789	83050001	83100000	130	-0.0995146	-0.0542674
PGA_scaffold0__352_contigs__length_93459789	83100001	83150000	122	-0.0621532	-0.0465359
PGA_scaffold0__352_contigs__length_93459789	83150001	83200000	140	0.0823817	0.0795431
PGA_scaffold0__352_contigs__length_93459789	83200001	83250000	89	0.374309	0.272225
PGA_scaffold0__352_contigs__length_93459789	83250001	83300000	190	-0.0430571	-0.0272619
PGA_scaffold0__352_contigs__length_93459789	83300001	83350000	50	-0.0126582	-0.00804762
PGA_scaffold0__352_contigs__length_93459789	83350001	83400000	165	0.0107411	0.0175974
PGA_scaffold0__352_contigs__length_93459789	83400001	83450000	230	0.0452381	0.0337954
PGA_scaffold0__352_contigs__length_93459789	83450001	83500000	37	0.0324427	0.0318533
PGA_scaffold0__352_contigs__length_93459789	83500001	83550000	106	0.0598086	0.0400943
PGA_scaffold0__352_contigs__length_93459789	83550001	83600000	74	0.0217391	0.019305
PGA_scaffold0__352_contigs__length_93459789	83600001	83650000	86	-0.0102041	-0.0115725
PGA_scaffold0__352_contigs__length_93459789	83650001	83700000	91	-0.0155502	-0.017033
PGA_scaffold0__352_contigs__length_93459789	83700001	83750000	218	-0.0761566	-0.0600208
PGA_scaffold0__352_contigs__length_93459789	83750001	83800000	120	0.0381844	0.0463348
PGA_scaffold0__352_contigs__length_93459789	83800001	83850000	8	0.117647	0.0746753
PGA_scaffold0__352_contigs__length_93459789	83850001	83900000	96	0.0181058	0.00626578
PGA_scaffold0__352_contigs__length_93459789	83900001	83950000	74	-0.0702479	-0.0443569
PGA_scaffold0__352_contigs__length_93459789	83950001	84000000	107	0.0249131	0.00446757
PGA_scaffold0__352_contigs__length_93459789	84000001	84050000	121	0.109127	0.0850301
PGA_scaffold0__352_contigs__length_93459789	84050001	84100000	120	0.0192308	0.00424908
PGA_scaffold0__352_contigs__length_93459789	84100001	84150000	150	-0.044385	-0.0347359
PGA_scaffold0__352_contigs__length_93459789	84150001	84200000	200	-0.00479616	-0.000560065
PGA_scaffold0__352_contigs__length_93459789	84200001	84250000	150	0.0473684	0.0438907
PGA_scaffold0__352_contigs__length_93459789	84250001	84300000	39	0.138122	0.0690476
PGA_scaffold0__352_contigs__length_93459789	84300001	84350000	107	-0.0435816	-0.0332777
PGA_scaffold0__352_contigs__length_93459789	84350001	84400000	143	-0.0268873	-0.0267982
PGA_scaffold0__352_contigs__length_93459789	84400001	84450000	52	0.0727273	0.0430861
PGA_scaffold0__352_contigs__length_93459789	84450001	84500000	37	0.0518868	0.0290219
PGA_scaffold0__352_contigs__length_93459789	84500001	84550000	118	0.14677	0.114407
PGA_scaffold0__352_contigs__length_93459789	84550001	84600000	30	-0.0108696	-0.00666667
PGA_scaffold0__352_contigs__length_93459789	84600001	84650000	32	0.117647	0.0490057
PGA_scaffold0__352_contigs__length_93459789	84650001	84700000	163	0.109929	0.0954791
PGA_scaffold0__352_contigs__length_93459789	84700001	84750000	177	-0.0599329	-0.0395817
PGA_scaffold0__352_contigs__length_93459789	84750001	84800000	51	0.0722222	0.0380486
PGA_scaffold0__352_contigs__length_93459789	84800001	84850000	94	-0.0416667	-0.0273556
PGA_scaffold0__352_contigs__length_93459789	84850001	84900000	54	0.0104712	-0.00277778
PGA_scaffold0__352_contigs__length_93459789	84900001	84950000	128	-0.0698324	-0.0600632
PGA_scaffold0__352_contigs__length_93459789	84950001	85000000	226	-0.0580357	-0.0381716
PGA_scaffold0__352_contigs__length_93459789	85000001	85050000	155	-0.0839161	-0.0745025
PGA_scaffold0__352_contigs__length_93459789	85050001	85100000	130	-0.046466	-0.0351877
PGA_scaffold0__352_contigs__length_93459789	85100001	85150000	156	0.228039	0.146888
PGA_scaffold0__352_contigs__length_93459789	85150001	85200000	333	0.0828292	0.0851244
PGA_scaffold0__352_contigs__length_93459789	85200001	85250000	106	-0.056383	-0.0591644
PGA_scaffold0__352_contigs__length_93459789	85250001	85300000	160	0.0107527	0.00480655
PGA_scaffold0__352_contigs__length_93459789	85300001	85350000	95	0.0145631	0.00827068
PGA_scaffold0__352_contigs__length_93459789	85350001	85400000	97	0.013289	0.00441826
PGA_scaffold0__352_contigs__length_93459789	85400001	85450000	35	0.0609756	0.0172449
PGA_scaffold0__352_contigs__length_93459789	85450001	85500000	74	-0.00651466	-0.00707851
PGA_scaffold0__352_contigs__length_93459789	85500001	85550000	100	-0.00364964	-0.000714286
PGA_scaffold0__352_contigs__length_93459789	85550001	85600000	105	-0.00218341	0.000136054
PGA_scaffold0__352_contigs__length_93459789	85600001	85650000	106	0.00995733	0.00745732
PGA_scaffold0__352_contigs__length_93459789	85650001	85700000	104	-0.00894085	-0.0151328
PGA_scaffold0__352_contigs__length_93459789	85700001	85750000	41	0.210227	0.200111
PGA_scaffold0__352_contigs__length_93459789	85750001	85800000	37	0.122924	0.121856
PGA_scaffold0__352_contigs__length_93459789	85800001	85850000	38	0.0172414	0.0122494
PGA_scaffold0__352_contigs__length_93459789	85850001	85900000	157	0.10479	0.0835683
PGA_scaffold0__352_contigs__length_93459789	85900001	85950000	129	0.523387	0.400738
PGA_scaffold0__352_contigs__length_93459789	85950001	86000000	134	0.164773	0.103905
PGA_scaffold0__352_contigs__length_93459789	86000001	86050000	110	0.0735294	0.0717857
PGA_scaffold0__352_contigs__length_93459789	86050001	86100000	66	0.0571429	-0.00393357
PGA_scaffold0__352_contigs__length_93459789	86100001	86150000	185	-0.123626	-0.103497
PGA_scaffold0__352_contigs__length_93459789	86150001	86200000	246	-0.0642713	-0.0432056
PGA_scaffold0__352_contigs__length_93459789	86200001	86250000	181	-5.65151e-17	-0.00158511
PGA_scaffold0__352_contigs__length_93459789	86250001	86300000	45	-0.00588235	0.00026455
PGA_scaffold0__352_contigs__length_93459789	86300001	86350000	53	-0.0265363	-0.0350404
PGA_scaffold0__352_contigs__length_93459789	86350001	86400000	87	0.068873	0.077942
PGA_scaffold0__352_contigs__length_93459789	86400001	86450000	64	0.00716332	0.00119048
PGA_scaffold0__352_contigs__length_93459789	86450001	86500000	53	0.0301724	0.00786776
PGA_scaffold0__352_contigs__length_93459789	86500001	86550000	37	0.138298	0.0748589
PGA_scaffold0__352_contigs__length_93459789	86550001	86600000	43	0.03125	0.00180207
PGA_scaffold0__352_contigs__length_93459789	86600001	86650000	39	0.0587248	0.0370612
PGA_scaffold0__352_contigs__length_93459789	86650001	86700000	102	0.0243278	0.0131175
PGA_scaffold0__352_contigs__length_93459789	86700001	86750000	59	0.103297	0.0688917
PGA_scaffold0__352_contigs__length_93459789	86750001	86800000	64	0.170213	0.135349
PGA_scaffold0__352_contigs__length_93459789	86800001	86850000	98	0.186126	0.122231
PGA_scaffold0__352_contigs__length_93459789	86850001	86900000	113	0.224719	0.164543
PGA_scaffold0__352_contigs__length_93459789	86900001	86950000	79	0.329493	0.228689
PGA_scaffold0__352_contigs__length_93459789	86950001	87000000	62	0.31044	0.216884
PGA_scaffold0__352_contigs__length_93459789	87000001	87050000	114	0.417417	0.262836
PGA_scaffold0__352_contigs__length_93459789	87050001	87100000	125	0.365	0.201156
PGA_scaffold0__352_contigs__length_93459789	87100001	87150000	236	0.249481	0.113764
PGA_scaffold0__352_contigs__length_93459789	87150001	87200000	81	0.037931	0.00961199
PGA_scaffold0__352_contigs__length_93459789	87200001	87250000	29	-3.94421e-17	-0.00221675
PGA_scaffold0__352_contigs__length_93459789	87250001	87300000	101	0.184717	0.15815
PGA_scaffold0__352_contigs__length_93459789	87300001	87350000	170	0.435407	0.373818
PGA_scaffold0__352_contigs__length_93459789	87350001	87400000	135	0.471744	0.38575
PGA_scaffold0__352_contigs__length_93459789	87400001	87450000	24	0.363839	0.263957
PGA_scaffold0__352_contigs__length_93459789	87450001	87500000	48	0.0895197	0.0520157
PGA_scaffold0__352_contigs__length_93459789	87500001	87550000	21	0.161417	0.0843847
PGA_scaffold0__352_contigs__length_93459789	87550001	87600000	41	0.175	0.121028
PGA_scaffold0__352_contigs__length_93459789	87600001	87650000	166	0.318575	0.209637
PGA_scaffold0__352_contigs__length_93459789	87650001	87700000	81	0.224432	0.151105
PGA_scaffold0__352_contigs__length_93459789	87700001	87750000	115	0.0407524	0.034632
PGA_scaffold0__352_contigs__length_93459789	87750001	87800000	116	0.189935	0.129545
PGA_scaffold0__352_contigs__length_93459789	87800001	87850000	28	0.24359	0.188312
PGA_scaffold0__352_contigs__length_93459789	87850001	87900000	133	0.36413	0.285629
PGA_scaffold0__352_contigs__length_93459789	87900001	87950000	159	0.471289	0.407325
PGA_scaffold0__352_contigs__length_93459789	87950001	88000000	41	0.434211	0.318787
PGA_scaffold0__352_contigs__length_93459789	88000001	88050000	39	0.625	0.491323
PGA_scaffold0__352_contigs__length_93459789	88050001	88100000	54	0.505459	0.325204
PGA_scaffold0__352_contigs__length_93459789	88100001	88150000	63	0.4312	0.347638
PGA_scaffold0__352_contigs__length_93459789	88150001	88200000	72	0.463476	0.402615
PGA_scaffold0__352_contigs__length_93459789	88200001	88250000	35	0.302703	0.299394
PGA_scaffold0__352_contigs__length_93459789	88250001	88300000	76	0.0259067	-0.00141547
PGA_scaffold0__352_contigs__length_93459789	88300001	88350000	88	0.0791269	0.0589876
PGA_scaffold0__352_contigs__length_93459789	88350001	88400000	93	-0.0429072	-0.0396918
PGA_scaffold0__352_contigs__length_93459789	88400001	88450000	25	0.0896552	0.0421688
PGA_scaffold0__352_contigs__length_93459789	88450001	88500000	141	0.309157	0.187079
PGA_scaffold0__352_contigs__length_93459789	88500001	88550000	120	0.17033	0.0990466
PGA_scaffold0__352_contigs__length_93459789	88550001	88600000	71	0.182895	0.0962941
PGA_scaffold0__352_contigs__length_93459789	88600001	88650000	72	0.114583	0.0505545
PGA_scaffold0__352_contigs__length_93459789	88650001	88700000	56	-0.0391061	-0.0352041
PGA_scaffold0__352_contigs__length_93459789	88700001	88750000	45	0.00413223	0.00132275
PGA_scaffold0__352_contigs__length_93459789	88750001	88800000	95	-0.0558781	-0.0589975
PGA_scaffold0__352_contigs__length_93459789	88800001	88850000	84	-0.0239938	-0.026977
PGA_scaffold0__352_contigs__length_93459789	88850001	88900000	97	0.0323149	0.0209131
PGA_scaffold0__352_contigs__length_93459789	88900001	88950000	77	0.173973	0.135823
PGA_scaffold0__352_contigs__length_93459789	88950001	89000000	61	0.605153	0.594449
PGA_scaffold0__352_contigs__length_93459789	89000001	89050000	114	0.226592	0.136099
PGA_scaffold0__352_contigs__length_93459789	89050001	89100000	111	0.055814	0.0331637
PGA_scaffold0__352_contigs__length_93459789	89100001	89150000	107	0.00255754	0.00155763
PGA_scaffold0__352_contigs__length_93459789	89150001	89200000	206	0.000618047	0.000572122
PGA_scaffold0__352_contigs__length_93459789	89200001	89250000	205	0.0109223	0.00865273
PGA_scaffold0__352_contigs__length_93459789	89250001	89300000	59	0.00684932	-0.00153349
PGA_scaffold0__352_contigs__length_93459789	89300001	89350000	103	0.0217391	0.0111419
PGA_scaffold0__352_contigs__length_93459789	89350001	89400000	154	-0.0285714	-0.0179671
PGA_scaffold0__352_contigs__length_93459789	89400001	89450000	251	0.138798	0.12867
PGA_scaffold0__352_contigs__length_93459789	89450001	89500000	181	0.210247	0.197691
PGA_scaffold0__352_contigs__length_93459789	89500001	89550000	41	0.135135	0.0867675
PGA_scaffold0__352_contigs__length_93459789	89550001	89600000	40	0.253769	0.12983
PGA_scaffold0__352_contigs__length_93459789	89600001	89650000	15	-0.0714286	-0.0642857
PGA_scaffold0__352_contigs__length_93459789	89650001	89700000	29	0.0131579	-0.011289
PGA_scaffold0__352_contigs__length_93459789	89700001	89750000	67	-0.132153	-0.151599
PGA_scaffold0__352_contigs__length_93459789	89750001	89800000	63	-0.0895669	-0.0874132
PGA_scaffold0__352_contigs__length_93459789	89800001	89850000	96	0.19084	0.121279
PGA_scaffold0__352_contigs__length_93459789	89850001	89900000	131	0.196721	0.119834
PGA_scaffold0__352_contigs__length_93459789	89900001	89950000	109	0.014881	-0.00833753
PGA_scaffold0__352_contigs__length_93459789	89950001	90000000	69	0.204188	0.146921
PGA_scaffold0__352_contigs__length_93459789	90000001	90050000	117	0.228524	0.110574
PGA_scaffold0__352_contigs__length_93459789	90050001	90100000	66	0.201807	0.118448
PGA_scaffold0__352_contigs__length_93459789	90100001	90150000	148	0.144351	0.0694341
PGA_scaffold0__352_contigs__length_93459789	90150001	90200000	193	0.164932	0.0677932
PGA_scaffold0__352_contigs__length_93459789	90200001	90250000	128	0.294971	0.20773
PGA_scaffold0__352_contigs__length_93459789	90250001	90300000	218	0.31382	0.236212
PGA_scaffold0__352_contigs__length_93459789	90300001	90350000	137	0.254319	0.179448
PGA_scaffold0__352_contigs__length_93459789	90350001	90400000	127	0.123276	0.0853541
PGA_scaffold0__352_contigs__length_93459789	90400001	90450000	57	0.155894	0.0669655
PGA_scaffold0__352_contigs__length_93459789	90450001	90500000	84	0.0778894	0.051134
PGA_scaffold0__352_contigs__length_93459789	90500001	90550000	94	0.190265	0.139477
PGA_scaffold0__352_contigs__length_93459789	90550001	90600000	166	0.0294118	0.00272579
PGA_scaffold0__352_contigs__length_93459789	90600001	90650000	115	-0.259669	-0.224928
PGA_scaffold0__352_contigs__length_93459789	90650001	90700000	140	0.209495	0.160389
PGA_scaffold0__352_contigs__length_93459789	90700001	90750000	137	-0.160284	-0.119074
PGA_scaffold0__352_contigs__length_93459789	90750001	90800000	238	-0.271863	-0.236174
PGA_scaffold0__352_contigs__length_93459789	90800001	90850000	107	-0.201681	-0.14852
PGA_scaffold0__352_contigs__length_93459789	90850001	90900000	147	-0.241192	-0.203871
PGA_scaffold0__352_contigs__length_93459789	90900001	90950000	130	-0.219149	-0.199048
PGA_scaffold0__352_contigs__length_93459789	90950001	91000000	97	0.304102	0.239503
PGA_scaffold0__352_contigs__length_93459789	91000001	91050000	68	0.123426	0.089986
PGA_scaffold0__352_contigs__length_93459789	91050001	91100000	258	0.0052356	0.0114861
PGA_scaffold0__352_contigs__length_93459789	91100001	91150000	129	-0.0447471	-0.0260105
PGA_scaffold0__352_contigs__length_93459789	91150001	91200000	57	0.045977	0.0385129
PGA_scaffold0__352_contigs__length_93459789	91200001	91250000	149	0.0177665	0.013275
PGA_scaffold0__352_contigs__length_93459789	91250001	91300000	210	0.0571429	0.0249278
PGA_scaffold0__352_contigs__length_93459789	91300001	91350000	95	0.104167	0.0570175
PGA_scaffold0__352_contigs__length_93459789	91350001	91400000	127	0.0543478	0.0244141
PGA_scaffold0__352_contigs__length_93459789	91400001	91450000	145	0.0135699	0.00410509
PGA_scaffold0__352_contigs__length_93459789	91450001	91500000	154	0.077686	0.0306292
PGA_scaffold0__352_contigs__length_93459789	91500001	91550000	109	0.0118243	0.00298165
PGA_scaffold0__352_contigs__length_93459789	91550001	91600000	123	-0.0282486	-0.0123597
PGA_scaffold0__352_contigs__length_93459789	91600001	91650000	100	0.115741	0.104321
PGA_scaffold0__352_contigs__length_93459789	91650001	91700000	118	0.140625	0.110766
PGA_scaffold0__352_contigs__length_93459789	91700001	91750000	117	0.054717	0.0241055
PGA_scaffold0__352_contigs__length_93459789	91750001	91800000	142	-0.0896226	-0.0797512
PGA_scaffold0__352_contigs__length_93459789	91800001	91850000	188	-0.0472393	-0.0387538
PGA_scaffold0__352_contigs__length_93459789	91850001	91900000	131	0.0268166	0.0192566
PGA_scaffold0__352_contigs__length_93459789	91900001	91950000	79	0.205882	0.17384
PGA_scaffold0__352_contigs__length_93459789	91950001	92000000	146	0.0798319	0.0401663
PGA_scaffold0__352_contigs__length_93459789	92000001	92050000	154	0.157842	0.167424
PGA_scaffold0__352_contigs__length_93459789	92050001	92100000	131	0.145295	0.143098
PGA_scaffold0__352_contigs__length_93459789	92100001	92150000	43	0.0691057	0.0630122
PGA_scaffold0__352_contigs__length_93459789	92150001	92200000	52	-0.056338	-0.0505037
PGA_scaffold0__352_contigs__length_93459789	92200001	92250000	6	-0.08	-0.0888889
PGA_scaffold0__352_contigs__length_93459789	92250001	92300000	46	0.0924765	0.0714992
PGA_scaffold0__352_contigs__length_93459789	92300001	92350000	35	0.11597	0.0970748
PGA_scaffold0__352_contigs__length_93459789	92350001	92400000	88	0.0353846	0.0110795
PGA_scaffold0__352_contigs__length_93459789	92400001	92450000	53	-0.0408163	-0.0255615
PGA_scaffold0__352_contigs__length_93459789	92450001	92500000	205	0.0347003	0.0235772
PGA_scaffold0__352_contigs__length_93459789	92500001	92550000	144	-0.0971352	-0.0853753
PGA_scaffold0__352_contigs__length_93459789	92550001	92600000	72	-0.0129412	-0.0130862
PGA_scaffold0__352_contigs__length_93459789	92600001	92650000	60	0.0162791	0.0058631
PGA_scaffold0__352_contigs__length_93459789	92650001	92700000	66	-0.0471698	-0.0266234
PGA_scaffold0__352_contigs__length_93459789	92700001	92750000	85	0.0302115	0.0182073
PGA_scaffold0__352_contigs__length_93459789	92750001	92800000	194	0.00446429	0.00322165
PGA_scaffold0__352_contigs__length_93459789	92800001	92850000	151	-0.0095057	-0.00663828
PGA_scaffold0__352_contigs__length_93459789	92850001	92900000	14	-4.46946e-17	-7.21149e-17
PGA_scaffold0__352_contigs__length_93459789	92900001	92950000	97	-0.0526316	-0.0317869
PGA_scaffold0__352_contigs__length_93459789	92950001	93000000	138	0.0308756	0.0214866
PGA_scaffold0__352_contigs__length_93459789	93000001	93050000	193	-0.0414508	-0.0430977
PGA_scaffold0__352_contigs__length_93459789	93050001	93100000	30	0.0860465	0.0646032
PGA_scaffold0__352_contigs__length_93459789	93100001	93150000	26	0.00943396	0.0029304
PGA_scaffold0__352_contigs__length_93459789	93150001	93200000	17	0.0232558	0.0134454
PGA_scaffold0__352_contigs__length_93459789	93200001	93250000	51	0.426554	0.377092
PGA_scaffold0__352_contigs__length_93459789	93250001	93300000	17	0.613636	0.50783
PGA_scaffold0__352_contigs__length_93459789	93350001	93400000	2	-1.14492e-16	-1.14492e-16
PGA_scaffold1__210_contigs__length_43329510	1	50000	215	0.0637517	0.0385302
PGA_scaffold1__210_contigs__length_43329510	50001	100000	118	-0.00203666	-0.0228639
PGA_scaffold1__210_contigs__length_43329510	100001	150000	195	0.239618	0.20023
PGA_scaffold1__210_contigs__length_43329510	150001	200000	118	0.070568	0.041586
PGA_scaffold1__210_contigs__length_43329510	200001	250000	60	0.147132	0.0660498
PGA_scaffold1__210_contigs__length_43329510	250001	300000	160	0.183146	0.142624
PGA_scaffold1__210_contigs__length_43329510	300001	350000	152	0.171451	0.138807
PGA_scaffold1__210_contigs__length_43329510	350001	400000	13	0.0878378	0.0535964
PGA_scaffold1__210_contigs__length_43329510	400001	450000	72	0.0992268	0.0630697
PGA_scaffold1__210_contigs__length_43329510	450001	500000	80	0.263359	0.155208
PGA_scaffold1__210_contigs__length_43329510	500001	550000	28	0.059322	0.0213044
PGA_scaffold1__210_contigs__length_43329510	550001	600000	214	-0.0744089	-0.065152
PGA_scaffold1__210_contigs__length_43329510	600001	650000	102	0.0337591	0.0205797
PGA_scaffold1__210_contigs__length_43329510	650001	700000	38	-0.00240385	-0.0157183
PGA_scaffold1__210_contigs__length_43329510	700001	750000	42	0.0782443	0.0475057
PGA_scaffold1__210_contigs__length_43329510	750001	800000	39	0.0512367	0.0295427
PGA_scaffold1__210_contigs__length_43329510	800001	850000	103	0.0518868	0.0229437
PGA_scaffold1__210_contigs__length_43329510	850001	900000	24	-0.0304348	-0.0380952
PGA_scaffold1__210_contigs__length_43329510	900001	950000	25	0.0238095	0.0127273
PGA_scaffold1__210_contigs__length_43329510	950001	1000000	31	-0.00621118	-0.00552995
PGA_scaffold1__210_contigs__length_43329510	1000001	1050000	55	0.00847458	0.00909091
PGA_scaffold1__210_contigs__length_43329510	1050001	1100000	135	-0.0616883	-0.0603792
PGA_scaffold1__210_contigs__length_43329510	1100001	1150000	44	0.0247525	0.0241957
PGA_scaffold1__210_contigs__length_43329510	1150001	1200000	30	-0.030303	-0.0323413
PGA_scaffold1__210_contigs__length_43329510	1200001	1250000	62	-0.05	-0.0543918
PGA_scaffold1__210_contigs__length_43329510	1250001	1300000	27	-0.0666667	-0.0560847
PGA_scaffold1__210_contigs__length_43329510	1300001	1350000	30	0.0803571	0.0501876
PGA_scaffold1__210_contigs__length_43329510	1350001	1400000	142	0.0929931	0.0611959
PGA_scaffold1__210_contigs__length_43329510	1400001	1450000	109	0.0383929	0.00883948
PGA_scaffold1__210_contigs__length_43329510	1450001	1500000	29	0.0785714	0.017707
PGA_scaffold1__210_contigs__length_43329510	1500001	1550000	110	-0.0482955	-0.0471807
PGA_scaffold1__210_contigs__length_43329510	1550001	1600000	58	-0.0429687	-0.0375616
PGA_scaffold1__210_contigs__length_43329510	1600001	1650000	134	0.0193662	0.00941478
PGA_scaffold1__210_contigs__length_43329510	1650001	1700000	180	0.129291	0.0852916
PGA_scaffold1__210_contigs__length_43329510	1700001	1750000	233	0.161689	0.0931976
PGA_scaffold1__210_contigs__length_43329510	1750001	1800000	152	0.349167	0.239303
PGA_scaffold1__210_contigs__length_43329510	1800001	1850000	149	0.187351	0.1065
PGA_scaffold1__210_contigs__length_43329510	1850001	1900000	179	0.339502	0.260626
PGA_scaffold1__210_contigs__length_43329510	1900001	1950000	145	0.420977	0.254834
PGA_scaffold1__210_contigs__length_43329510	1950001	2000000	211	0.00804759	0.0201478
PGA_scaffold1__210_contigs__length_43329510	2000001	2050000	228	-0.04947	-0.0575482
PGA_scaffold1__210_contigs__length_43329510	2050001	2100000	106	-0.0170623	-0.0192355
PGA_scaffold1__210_contigs__length_43329510	2100001	2150000	155	0.0615251	-0.0031099
PGA_scaffold1__210_contigs__length_43329510	2150001	2200000	308	0.0398089	0.0236567
PGA_scaffold1__210_contigs__length_43329510	2200001	2250000	105	0.167293	0.11183
PGA_scaffold1__210_contigs__length_43329510	2250001	2300000	241	-0.0340782	-0.0506745
PGA_scaffold1__210_contigs__length_43329510	2300001	2350000	266	0.0117005	0.0154263
PGA_scaffold1__210_contigs__length_43329510	2350001	2400000	247	-0.0144349	-0.0262899
PGA_scaffold1__210_contigs__length_43329510	2400001	2450000	209	0.0658514	0.0109773
PGA_scaffold1__210_contigs__length_43329510	2450001	2500000	150	0.133051	0.0880303
PGA_scaffold1__210_contigs__length_43329510	2500001	2550000	75	0.156436	0.148714
PGA_scaffold1__210_contigs__length_43329510	2550001	2600000	83	-0.00987433	-0.0132343
PGA_scaffold1__210_contigs__length_43329510	2600001	2650000	44	-0.0377907	-0.0334416
PGA_scaffold1__210_contigs__length_43329510	2650001	2700000	32	-1.02506e-16	-1.08312e-16
PGA_scaffold1__210_contigs__length_43329510	2700001	2750000	33	0.00704225	0.00530303
PGA_scaffold1__210_contigs__length_43329510	2750001	2800000	161	0.0117371	0.00734452
PGA_scaffold1__210_contigs__length_43329510	2800001	2850000	130	0.016	0.00717033
PGA_scaffold1__210_contigs__length_43329510	2850001	2900000	250	-0.116041	-0.115787
PGA_scaffold1__210_contigs__length_43329510	2900001	2950000	264	-0.0377103	-0.0403464
PGA_scaffold1__210_contigs__length_43329510	2950001	3000000	315	0.0198864	0.00441919
PGA_scaffold1__210_contigs__length_43329510	3000001	3050000	160	0.0428731	0.00389342
PGA_scaffold1__210_contigs__length_43329510	3050001	3100000	354	0.0313765	0.0169189
PGA_scaffold1__210_contigs__length_43329510	3100001	3150000	203	0.0294821	-0.006018
PGA_scaffold1__210_contigs__length_43329510	3150001	3200000	229	-0.0329708	-0.0237082
PGA_scaffold1__210_contigs__length_43329510	3200001	3250000	274	0.0722135	0.0638455
PGA_scaffold1__210_contigs__length_43329510	3250001	3300000	103	0.00147275	-0.0140209
PGA_scaffold1__210_contigs__length_43329510	3300001	3350000	206	-0.0602644	-0.0592191
PGA_scaffold1__210_contigs__length_43329510	3350001	3400000	258	-0.0834798	-0.0815107
PGA_scaffold1__210_contigs__length_43329510	3400001	3450000	278	0.00101523	-0.00789868
PGA_scaffold1__210_contigs__length_43329510	3450001	3500000	156	0.0284749	0.00714494
PGA_scaffold1__210_contigs__length_43329510	3500001	3550000	184	-0.0529891	-0.055433
PGA_scaffold1__210_contigs__length_43329510	3550001	3600000	63	-0.0815603	-0.0905277
PGA_scaffold1__210_contigs__length_43329510	3600001	3650000	276	-0.0318849	-0.0334465
PGA_scaffold1__210_contigs__length_43329510	3650001	3700000	318	-0.103606	-0.0761354
PGA_scaffold1__210_contigs__length_43329510	3700001	3750000	164	0.0891325	0.0463349
PGA_scaffold1__210_contigs__length_43329510	3750001	3800000	134	0.0167364	-0.00739161
PGA_scaffold1__210_contigs__length_43329510	3800001	3850000	159	0.0415822	0.0219605
PGA_scaffold1__210_contigs__length_43329510	3850001	3900000	268	0.0390183	0.022286
PGA_scaffold1__210_contigs__length_43329510	3900001	3950000	171	0.00771456	-0.00460495
PGA_scaffold1__210_contigs__length_43329510	3950001	4000000	195	-0.0014771	-0.00466866
PGA_scaffold1__210_contigs__length_43329510	4000001	4050000	112	0.142857	0.124519
PGA_scaffold1__210_contigs__length_43329510	4050001	4100000	170	-0.0909091	-0.0626225
PGA_scaffold1__210_contigs__length_43329510	4100001	4150000	116	-0.111656	-0.0976601
PGA_scaffold1__210_contigs__length_43329510	4150001	4200000	162	0.0583414	0.0533546
PGA_scaffold1__210_contigs__length_43329510	4200001	4250000	78	-0.109447	-0.110786
PGA_scaffold1__210_contigs__length_43329510	4250001	4300000	134	-0.163694	-0.120211
PGA_scaffold1__210_contigs__length_43329510	4300001	4350000	80	0.135734	0.0738988
PGA_scaffold1__210_contigs__length_43329510	4350001	4400000	125	0.171983	0.0907619
PGA_scaffold1__210_contigs__length_43329510	4400001	4450000	124	-0.0919689	-0.077724
PGA_scaffold1__210_contigs__length_43329510	4450001	4500000	150	-0.0318471	-0.0475076
PGA_scaffold1__210_contigs__length_43329510	4500001	4550000	219	-0.00867052	-0.0143999
PGA_scaffold1__210_contigs__length_43329510	4550001	4600000	130	-0.0470297	-0.0350612
PGA_scaffold1__210_contigs__length_43329510	4600001	4650000	190	-0.0417755	-0.0405027
PGA_scaffold1__210_contigs__length_43329510	4650001	4700000	114	-0.00879567	-0.00838555
PGA_scaffold1__210_contigs__length_43329510	4700001	4750000	202	-0.0457143	-0.0387695
PGA_scaffold1__210_contigs__length_43329510	4750001	4800000	115	0.0199715	0.0193789
PGA_scaffold1__210_contigs__length_43329510	4800001	4850000	142	-0.135484	-0.118266
PGA_scaffold1__210_contigs__length_43329510	4850001	4900000	192	-0.0462675	-0.0447731
PGA_scaffold1__210_contigs__length_43329510	4900001	4950000	90	-0.0646688	-0.0690007
PGA_scaffold1__210_contigs__length_43329510	4950001	5000000	216	-0.0324934	-0.0294946
PGA_scaffold1__210_contigs__length_43329510	5000001	5050000	244	-0.00909091	-0.00818186
PGA_scaffold1__210_contigs__length_43329510	5050001	5100000	315	-0.0277636	-0.0234369
PGA_scaffold1__210_contigs__length_43329510	5100001	5150000	270	0.103779	0.0683474
PGA_scaffold1__210_contigs__length_43329510	5150001	5200000	122	-0.0169147	-0.010002
PGA_scaffold1__210_contigs__length_43329510	5200001	5250000	154	-0.0411568	-0.038901
PGA_scaffold1__210_contigs__length_43329510	5250001	5300000	273	-0.0350482	-0.0358885
PGA_scaffold1__210_contigs__length_43329510	5300001	5350000	135	-0.100318	-0.079978
PGA_scaffold1__210_contigs__length_43329510	5350001	5400000	198	-0.135103	-0.112033
PGA_scaffold1__210_contigs__length_43329510	5400001	5450000	237	-0.024188	-0.0118191
PGA_scaffold1__210_contigs__length_43329510	5450001	5500000	109	-0.0504087	-0.0327217
PGA_scaffold1__210_contigs__length_43329510	5500001	5550000	123	-0.0286832	-0.0391758
PGA_scaffold1__210_contigs__length_43329510	5550001	5600000	157	0.0626621	0.0386943
PGA_scaffold1__210_contigs__length_43329510	5600001	5650000	226	0.0122411	0.00458509
PGA_scaffold1__210_contigs__length_43329510	5650001	5700000	252	-0.010589	-0.0067456
PGA_scaffold1__210_contigs__length_43329510	5700001	5750000	90	-0.021327	-0.0318783
PGA_scaffold1__210_contigs__length_43329510	5750001	5800000	37	0.0202952	0.0160875
PGA_scaffold1__210_contigs__length_43329510	5800001	5850000	47	-0.0361272	-0.0266211
PGA_scaffold1__210_contigs__length_43329510	5850001	5900000	129	-0.0832377	-0.0741602
PGA_scaffold1__210_contigs__length_43329510	5950001	6000000	6	-0.171875	-0.178571
PGA_scaffold1__210_contigs__length_43329510	6000001	6050000	106	-0.0865964	-0.0871743
PGA_scaffold1__210_contigs__length_43329510	6050001	6100000	87	-0.0287518	-0.0391626
PGA_scaffold1__210_contigs__length_43329510	6100001	6150000	65	-0.0452632	-0.0457509
PGA_scaffold1__210_contigs__length_43329510	6150001	6200000	64	-0.076087	-0.0756882
PGA_scaffold1__210_contigs__length_43329510	6200001	6250000	46	0.143548	0.0720391
PGA_scaffold1__210_contigs__length_43329510	6250001	6300000	167	-0.147138	-0.122084
PGA_scaffold1__210_contigs__length_43329510	6300001	6350000	108	-0.0736842	-0.0726135
PGA_scaffold1__210_contigs__length_43329510	6350001	6400000	141	0.00892857	0.0154298
PGA_scaffold1__210_contigs__length_43329510	6400001	6450000	83	-0.0425894	-0.0457786
PGA_scaffold1__210_contigs__length_43329510	6450001	6500000	30	-0.0788177	-0.0694444
PGA_scaffold1__210_contigs__length_43329510	6500001	6550000	39	-0.0041841	-0.0014652
PGA_scaffold1__210_contigs__length_43329510	6600001	6650000	192	-0.0432373	-0.0452798
PGA_scaffold1__210_contigs__length_43329510	6650001	6700000	150	-0.12406	-0.105556
PGA_scaffold1__210_contigs__length_43329510	6700001	6750000	25	0.00636943	0.00390476
PGA_scaffold1__210_contigs__length_43329510	6750001	6800000	73	-0.0408805	-0.0739889
PGA_scaffold1__210_contigs__length_43329510	6800001	6850000	136	-0.0352645	-0.0484093
PGA_scaffold1__210_contigs__length_43329510	6850001	6900000	134	0.0363501	0.0236636
PGA_scaffold1__210_contigs__length_43329510	6900001	6950000	200	-0.0374849	-0.0310341
PGA_scaffold1__210_contigs__length_43329510	6950001	7000000	130	-0.0434783	-0.0360872
PGA_scaffold1__210_contigs__length_43329510	7000001	7050000	104	-0.0362595	-0.0233173
PGA_scaffold1__210_contigs__length_43329510	7050001	7100000	282	-0.0162387	-0.0160461
[truncated: 32,997 more rows]
