# Supplementary material for: Genomic architecture of adaptive radiation and hybridization in Alpine whitefish
Source: Nat Commun. 2022 Aug 2;13:4479. doi: 10.1038/s41467-022-32181-8 (PMC9345977; doi:10.1038/s41467-022-32181-8)
Supplement: Supplementary file 8 — Source Data [file 41467_2022_32181_MOESM8_ESM.zip › SourceData/SUPPLEMENTARY_FIGURES/Figure_S8_Fst-landscapes/C.zugensis_Lucerne.indivlist_C.bodenbalchen_Lucerne.indivlist_fst.windowed.weir.fst]

CHROM	BIN_START	BIN_END	N_VARIANTS	WEIGHTED_FST	MEAN_FST
PGA_scaffold0__352_contigs__length_93459789	1	50000	100	0.183398	0.109091
PGA_scaffold0__352_contigs__length_93459789	50001	100000	90	-0.069869	-0.0769841
PGA_scaffold0__352_contigs__length_93459789	100001	150000	145	-0.131342	-0.107167
PGA_scaffold0__352_contigs__length_93459789	150001	200000	65	0.0412371	0.0243407
PGA_scaffold0__352_contigs__length_93459789	200001	250000	125	0.0413306	0.0191822
PGA_scaffold0__352_contigs__length_93459789	250001	300000	200	0.162974	0.127441
PGA_scaffold0__352_contigs__length_93459789	300001	350000	91	0.187685	0.136264
PGA_scaffold0__352_contigs__length_93459789	350001	400000	43	0.115789	0.0628259
PGA_scaffold0__352_contigs__length_93459789	400001	450000	80	0.168478	0.0976082
PGA_scaffold0__352_contigs__length_93459789	450001	500000	120	0.119469	0.0770238
PGA_scaffold0__352_contigs__length_93459789	500001	550000	34	0.213656	0.158333
PGA_scaffold0__352_contigs__length_93459789	550001	600000	45	0.194444	0.168519
PGA_scaffold0__352_contigs__length_93459789	600001	650000	83	0.213526	0.179285
PGA_scaffold0__352_contigs__length_93459789	650001	700000	138	0.25	0.234457
PGA_scaffold0__352_contigs__length_93459789	700001	750000	61	0.0111111	0.0122951
PGA_scaffold0__352_contigs__length_93459789	750001	800000	40	0.206731	0.16753
PGA_scaffold0__352_contigs__length_93459789	800001	850000	120	0.148148	0.138438
PGA_scaffold0__352_contigs__length_93459789	850001	900000	54	0.23913	0.208995
PGA_scaffold0__352_contigs__length_93459789	900001	950000	57	0.0676471	0.0687135
PGA_scaffold0__352_contigs__length_93459789	950001	1000000	129	0.274303	0.260693
PGA_scaffold0__352_contigs__length_93459789	1000001	1050000	31	0.315315	0.307918
PGA_scaffold0__352_contigs__length_93459789	1050001	1100000	6	-0.05	-0.0333333
PGA_scaffold0__352_contigs__length_93459789	1100001	1150000	50	0.744366	0.713179
PGA_scaffold0__352_contigs__length_93459789	1150001	1200000	117	0.374902	0.347898
PGA_scaffold0__352_contigs__length_93459789	1200001	1250000	16	0.219512	0.146294
PGA_scaffold0__352_contigs__length_93459789	1250001	1300000	31	0.286713	0.234074
PGA_scaffold0__352_contigs__length_93459789	1300001	1350000	86	0.275031	0.231197
PGA_scaffold0__352_contigs__length_93459789	1350001	1400000	68	-0.0572519	-0.0743825
PGA_scaffold0__352_contigs__length_93459789	1400001	1450000	175	0.110211	0.0705529
PGA_scaffold0__352_contigs__length_93459789	1450001	1500000	45	0.0705742	0.0622619
PGA_scaffold0__352_contigs__length_93459789	1500001	1550000	15	0.318182	0.171329
PGA_scaffold0__352_contigs__length_93459789	1550001	1600000	86	0.438348	0.352673
PGA_scaffold0__352_contigs__length_93459789	1600001	1650000	116	0.445455	0.329872
PGA_scaffold0__352_contigs__length_93459789	1650001	1700000	39	0.117647	0.115929
PGA_scaffold0__352_contigs__length_93459789	1700001	1750000	59	0.123894	0.120783
PGA_scaffold0__352_contigs__length_93459789	1750001	1800000	101	-0.000773994	-0.0745735
PGA_scaffold0__352_contigs__length_93459789	1800001	1850000	69	0.186356	0.133333
PGA_scaffold0__352_contigs__length_93459789	1850001	1900000	94	0.218228	0.180954
PGA_scaffold0__352_contigs__length_93459789	1900001	1950000	84	0.238938	0.184869
PGA_scaffold0__352_contigs__length_93459789	1950001	2000000	109	0.26361	0.219909
PGA_scaffold0__352_contigs__length_93459789	2000001	2050000	47	0.326625	0.206213
PGA_scaffold0__352_contigs__length_93459789	2050001	2100000	166	0.266099	0.185326
PGA_scaffold0__352_contigs__length_93459789	2100001	2150000	134	0.0161597	0.0105544
PGA_scaffold0__352_contigs__length_93459789	2150001	2200000	155	0.217703	0.204681
PGA_scaffold0__352_contigs__length_93459789	2200001	2250000	94	0.130402	0.0946152
PGA_scaffold0__352_contigs__length_93459789	2250001	2300000	130	0.534057	0.443132
PGA_scaffold0__352_contigs__length_93459789	2300001	2350000	71	-0.0376147	-0.0514755
PGA_scaffold0__352_contigs__length_93459789	2350001	2400000	72	0.0168739	0.0104993
PGA_scaffold0__352_contigs__length_93459789	2400001	2450000	171	0.00604089	-0.00771848
PGA_scaffold0__352_contigs__length_93459789	2450001	2500000	69	-0.0173913	-0.0223775
PGA_scaffold0__352_contigs__length_93459789	2500001	2550000	105	-0.00554017	-0.00421769
PGA_scaffold0__352_contigs__length_93459789	2550001	2600000	113	-0.0229961	-0.0226296
PGA_scaffold0__352_contigs__length_93459789	2600001	2650000	240	-0.0225933	-0.0254162
PGA_scaffold0__352_contigs__length_93459789	2650001	2700000	94	0.228824	0.196817
PGA_scaffold0__352_contigs__length_93459789	2700001	2750000	63	0.230461	0.207882
PGA_scaffold0__352_contigs__length_93459789	2750001	2800000	161	-0.163238	-0.147683
PGA_scaffold0__352_contigs__length_93459789	2800001	2850000	209	0.0439967	0.0119321
PGA_scaffold0__352_contigs__length_93459789	2850001	2900000	275	-0.137391	-0.116578
PGA_scaffold0__352_contigs__length_93459789	2900001	2950000	256	-0.00667476	-0.0140837
PGA_scaffold0__352_contigs__length_93459789	2950001	3000000	66	0.221854	0.118876
PGA_scaffold0__352_contigs__length_93459789	3000001	3050000	270	0.247661	0.141428
PGA_scaffold0__352_contigs__length_93459789	3050001	3100000	175	0.34354	0.224858
PGA_scaffold0__352_contigs__length_93459789	3100001	3150000	124	-0.0971867	-0.0747696
PGA_scaffold0__352_contigs__length_93459789	3150001	3200000	90	-0.0758468	-0.0643585
PGA_scaffold0__352_contigs__length_93459789	3200001	3250000	154	-0.0394487	-0.018522
PGA_scaffold0__352_contigs__length_93459789	3250001	3300000	134	-0.0300795	-0.0137494
PGA_scaffold0__352_contigs__length_93459789	3300001	3350000	146	0.00909091	0.0142857
PGA_scaffold0__352_contigs__length_93459789	3350001	3400000	107	0.138245	0.13251
PGA_scaffold0__352_contigs__length_93459789	3400001	3450000	82	0.280242	0.192973
PGA_scaffold0__352_contigs__length_93459789	3450001	3500000	52	0.370853	0.335927
PGA_scaffold0__352_contigs__length_93459789	3500001	3550000	141	0.00742312	-0.00157847
PGA_scaffold0__352_contigs__length_93459789	3550001	3600000	110	-0.032294	-0.0165909
PGA_scaffold0__352_contigs__length_93459789	3600001	3650000	83	-0.0290102	-0.0226047
PGA_scaffold0__352_contigs__length_93459789	3650001	3700000	101	0.227027	0.207921
PGA_scaffold0__352_contigs__length_93459789	3700001	3750000	83	0.148876	0.0929719
PGA_scaffold0__352_contigs__length_93459789	3750001	3800000	88	0.0404157	0.0308171
PGA_scaffold0__352_contigs__length_93459789	3800001	3850000	10	-0.0227273	-0.0142857
PGA_scaffold0__352_contigs__length_93459789	3850001	3900000	114	-0.0854801	-0.0618108
PGA_scaffold0__352_contigs__length_93459789	3900001	3950000	72	-0.123978	-0.123636
PGA_scaffold0__352_contigs__length_93459789	3950001	4000000	81	-0.0444685	-0.0240153
PGA_scaffold0__352_contigs__length_93459789	4000001	4050000	76	0.0777027	0.0354637
PGA_scaffold0__352_contigs__length_93459789	4050001	4100000	163	0.00638298	-0.00190257
PGA_scaffold0__352_contigs__length_93459789	4100001	4150000	195	0.136115	0.0747954
PGA_scaffold0__352_contigs__length_93459789	4150001	4200000	168	0.138733	0.0778489
PGA_scaffold0__352_contigs__length_93459789	4200001	4250000	209	0.00148258	-0.0101134
PGA_scaffold0__352_contigs__length_93459789	4250001	4300000	104	-0.160508	-0.154882
PGA_scaffold0__352_contigs__length_93459789	4300001	4350000	71	-0.0566298	-0.0279343
PGA_scaffold0__352_contigs__length_93459789	4350001	4400000	141	-1.14492e-16	-1.14492e-16
PGA_scaffold0__352_contigs__length_93459789	4400001	4450000	91	0.0471698	0.0192308
PGA_scaffold0__352_contigs__length_93459789	4450001	4500000	187	0.278139	0.227941
PGA_scaffold0__352_contigs__length_93459789	4500001	4550000	497	0.172294	0.111181
PGA_scaffold0__352_contigs__length_93459789	4550001	4600000	330	-0.048483	-0.0446789
PGA_scaffold0__352_contigs__length_93459789	4600001	4650000	308	0.142166	0.0924885
PGA_scaffold0__352_contigs__length_93459789	4650001	4700000	222	0.077957	0.0355661
PGA_scaffold0__352_contigs__length_93459789	4700001	4750000	308	-0.0227603	-0.0277843
PGA_scaffold0__352_contigs__length_93459789	4750001	4800000	164	0.04	0.0346508
PGA_scaffold0__352_contigs__length_93459789	4800001	4850000	279	0.0357751	0.00819142
PGA_scaffold0__352_contigs__length_93459789	4850001	4900000	214	0.113858	0.0839033
PGA_scaffold0__352_contigs__length_93459789	4900001	4950000	194	0.341905	0.22547
PGA_scaffold0__352_contigs__length_93459789	4950001	5000000	271	0.0631548	0.0400345
PGA_scaffold0__352_contigs__length_93459789	5000001	5050000	256	0.0117253	0.00620963
PGA_scaffold0__352_contigs__length_93459789	5050001	5100000	183	0.295226	0.203946
PGA_scaffold0__352_contigs__length_93459789	5100001	5150000	207	0.211293	0.16145
PGA_scaffold0__352_contigs__length_93459789	5150001	5200000	146	-0.00714286	-0.00402508
PGA_scaffold0__352_contigs__length_93459789	5200001	5250000	256	0.0257083	0.0118908
PGA_scaffold0__352_contigs__length_93459789	5250001	5300000	181	0.124906	0.0854984
PGA_scaffold0__352_contigs__length_93459789	5300001	5350000	88	-0.00276243	-0.00132576
PGA_scaffold0__352_contigs__length_93459789	5350001	5400000	31	-0.05	-0.0284946
PGA_scaffold0__352_contigs__length_93459789	5400001	5450000	30	0.0288462	0.0345238
PGA_scaffold0__352_contigs__length_93459789	5450001	5500000	164	-0.0147929	0.000646051
PGA_scaffold0__352_contigs__length_93459789	5500001	5550000	191	0.0988636	0.058245
PGA_scaffold0__352_contigs__length_93459789	5550001	5600000	198	0.065032	0.0459869
PGA_scaffold0__352_contigs__length_93459789	5600001	5650000	102	-0.109137	-0.0904178
PGA_scaffold0__352_contigs__length_93459789	5650001	5700000	91	-0.0461957	-0.0400576
PGA_scaffold0__352_contigs__length_93459789	5700001	5750000	139	0.0540356	0.0414868
PGA_scaffold0__352_contigs__length_93459789	5750001	5800000	47	-0.0490798	-0.0340426
PGA_scaffold0__352_contigs__length_93459789	5800001	5850000	104	0.490597	0.287616
PGA_scaffold0__352_contigs__length_93459789	5850001	5900000	112	-0.0896	-0.0824057
PGA_scaffold0__352_contigs__length_93459789	5900001	5950000	180	-0.0428177	-0.0407176
PGA_scaffold0__352_contigs__length_93459789	5950001	6000000	255	0.0938735	0.0741868
PGA_scaffold0__352_contigs__length_93459789	6000001	6050000	204	0.202818	0.117654
PGA_scaffold0__352_contigs__length_93459789	6050001	6100000	249	0.0916715	0.0411871
PGA_scaffold0__352_contigs__length_93459789	6100001	6150000	278	0.251162	0.183082
PGA_scaffold0__352_contigs__length_93459789	6150001	6200000	354	0.0769726	0.0491932
PGA_scaffold0__352_contigs__length_93459789	6200001	6250000	194	0.00631313	0.000220162
PGA_scaffold0__352_contigs__length_93459789	6250001	6300000	341	-0.096283	-0.0911884
PGA_scaffold0__352_contigs__length_93459789	6300001	6350000	210	-0.0857245	-0.075051
PGA_scaffold0__352_contigs__length_93459789	6350001	6400000	336	0.158333	0.0810664
PGA_scaffold0__352_contigs__length_93459789	6400001	6450000	304	0.315857	0.212794
PGA_scaffold0__352_contigs__length_93459789	6450001	6500000	315	-0.00740242	-0.0221879
PGA_scaffold0__352_contigs__length_93459789	6500001	6550000	273	0.0927152	0.0474117
PGA_scaffold0__352_contigs__length_93459789	6550001	6600000	114	0.419412	0.296366
PGA_scaffold0__352_contigs__length_93459789	6600001	6650000	71	0.0563187	0.0142522
PGA_scaffold0__352_contigs__length_93459789	6650001	6700000	74	-0.062963	-0.044852
PGA_scaffold0__352_contigs__length_93459789	6700001	6750000	95	0.0105348	-0.00764183
PGA_scaffold0__352_contigs__length_93459789	6750001	6800000	266	0.129136	0.0745384
PGA_scaffold0__352_contigs__length_93459789	6800001	6850000	302	0.0903027	0.0423972
PGA_scaffold0__352_contigs__length_93459789	6850001	6900000	198	0.00251509	-0.01138
PGA_scaffold0__352_contigs__length_93459789	6900001	6950000	178	0.281646	0.217947
PGA_scaffold0__352_contigs__length_93459789	6950001	7000000	412	0.0874646	0.0334252
PGA_scaffold0__352_contigs__length_93459789	7000001	7050000	412	0.0307325	0.00412822
PGA_scaffold0__352_contigs__length_93459789	7050001	7100000	267	0.0520833	0.039261
PGA_scaffold0__352_contigs__length_93459789	7100001	7150000	146	-0.154655	-0.142148
PGA_scaffold0__352_contigs__length_93459789	7150001	7200000	162	-0.0631199	-0.0741997
PGA_scaffold0__352_contigs__length_93459789	7200001	7250000	436	-0.0694832	-0.0646511
PGA_scaffold0__352_contigs__length_93459789	7250001	7300000	146	0.127867	0.0600955
PGA_scaffold0__352_contigs__length_93459789	7300001	7350000	220	0.0629795	0.0142547
PGA_scaffold0__352_contigs__length_93459789	7350001	7400000	270	0.00477707	-0.00776235
PGA_scaffold0__352_contigs__length_93459789	7400001	7450000	128	-0.0503641	-0.0441723
PGA_scaffold0__352_contigs__length_93459789	7450001	7500000	182	0.021519	0.0127521
PGA_scaffold0__352_contigs__length_93459789	7500001	7550000	200	-0.097449	-0.0772216
PGA_scaffold0__352_contigs__length_93459789	7550001	7600000	156	-0.0841584	-0.0611607
PGA_scaffold0__352_contigs__length_93459789	7600001	7650000	254	-0.0738476	-0.0459505
PGA_scaffold0__352_contigs__length_93459789	7650001	7700000	85	-0.104255	-0.0779832
PGA_scaffold0__352_contigs__length_93459789	7700001	7750000	220	-0.0651709	-0.0420386
PGA_scaffold0__352_contigs__length_93459789	7750001	7800000	311	-0.119572	-0.0962111
PGA_scaffold0__352_contigs__length_93459789	7800001	7850000	298	0.447717	0.278673
PGA_scaffold0__352_contigs__length_93459789	7850001	7900000	222	0.262681	0.143199
PGA_scaffold0__352_contigs__length_93459789	7900001	7950000	196	0.210821	0.16307
PGA_scaffold0__352_contigs__length_93459789	7950001	8000000	223	-0.0433579	-0.0534914
PGA_scaffold0__352_contigs__length_93459789	8000001	8050000	199	0.000593824	0.000430725
PGA_scaffold0__352_contigs__length_93459789	8050001	8100000	196	0.0333333	0.0178571
PGA_scaffold0__352_contigs__length_93459789	8100001	8150000	95	0.207767	0.186316
PGA_scaffold0__352_contigs__length_93459789	8150001	8200000	126	0.00518135	0.00238095
PGA_scaffold0__352_contigs__length_93459789	8200001	8250000	280	0.45935	0.275915
PGA_scaffold0__352_contigs__length_93459789	8250001	8300000	191	0.227181	0.162603
PGA_scaffold0__352_contigs__length_93459789	8300001	8350000	242	-0.0253767	-0.0142473
PGA_scaffold0__352_contigs__length_93459789	8350001	8400000	183	-0.0689873	-0.0408112
PGA_scaffold0__352_contigs__length_93459789	8400001	8450000	47	0.169304	0.0505826
PGA_scaffold0__352_contigs__length_93459789	8450001	8500000	81	-0.202586	-0.19479
PGA_scaffold0__352_contigs__length_93459789	8500001	8550000	218	-0.199521	-0.156455
PGA_scaffold0__352_contigs__length_93459789	8550001	8600000	281	0.0953307	0.0535651
PGA_scaffold0__352_contigs__length_93459789	8600001	8650000	388	0.0255272	0.00914624
PGA_scaffold0__352_contigs__length_93459789	8650001	8700000	274	-0.0244154	-0.0269617
PGA_scaffold0__352_contigs__length_93459789	8700001	8750000	429	0.235818	0.122622
PGA_scaffold0__352_contigs__length_93459789	8750001	8800000	143	-0.0290503	-0.0241448
PGA_scaffold0__352_contigs__length_93459789	8800001	8850000	41	0.0960912	0.0900538
PGA_scaffold0__352_contigs__length_93459789	8850001	8900000	182	0.151929	0.102618
PGA_scaffold0__352_contigs__length_93459789	8900001	8950000	94	0.179775	0.146241
PGA_scaffold0__352_contigs__length_93459789	8950001	9000000	148	0.0292398	-0.00920206
PGA_scaffold0__352_contigs__length_93459789	9000001	9050000	84	0.127106	0.0861968
PGA_scaffold0__352_contigs__length_93459789	9050001	9100000	225	-0.0171717	-0.0397598
PGA_scaffold0__352_contigs__length_93459789	9100001	9150000	311	0.227363	0.160239
PGA_scaffold0__352_contigs__length_93459789	9150001	9200000	169	0.155172	0.0543271
PGA_scaffold0__352_contigs__length_93459789	9200001	9250000	161	0.17518	0.1111
PGA_scaffold0__352_contigs__length_93459789	9250001	9300000	265	0.0780488	0.0434261
PGA_scaffold0__352_contigs__length_93459789	9300001	9350000	239	0.0786408	0.0798004
PGA_scaffold0__352_contigs__length_93459789	9350001	9400000	449	-0.00577712	-0.0123712
PGA_scaffold0__352_contigs__length_93459789	9400001	9450000	172	0.084375	0.0405862
PGA_scaffold0__352_contigs__length_93459789	9450001	9500000	252	0.0475698	0.0132447
PGA_scaffold0__352_contigs__length_93459789	9500001	9550000	114	0.0762548	0.031248
PGA_scaffold0__352_contigs__length_93459789	9550001	9600000	118	-0.0511811	-0.0133021
PGA_scaffold0__352_contigs__length_93459789	9600001	9650000	131	-0.127159	-0.113377
PGA_scaffold0__352_contigs__length_93459789	9650001	9700000	280	0.316667	0.163326
PGA_scaffold0__352_contigs__length_93459789	9700001	9750000	245	0.454859	0.26268
PGA_scaffold0__352_contigs__length_93459789	9750001	9800000	291	-0.00847971	0.0100638
PGA_scaffold0__352_contigs__length_93459789	9800001	9850000	210	0.0444444	0.0271372
PGA_scaffold0__352_contigs__length_93459789	9850001	9900000	63	-0.10473	-0.0951814
PGA_scaffold0__352_contigs__length_93459789	9900001	9950000	153	-0.132287	-0.113617
PGA_scaffold0__352_contigs__length_93459789	9950001	10000000	240	-0.0554148	-0.0673864
PGA_scaffold0__352_contigs__length_93459789	10000001	10050000	153	-0.109406	-0.119577
PGA_scaffold0__352_contigs__length_93459789	10050001	10100000	336	-0.160156	-0.16504
PGA_scaffold0__352_contigs__length_93459789	10100001	10150000	223	-0.0930353	-0.0717542
PGA_scaffold0__352_contigs__length_93459789	10150001	10200000	240	-0.026253	-0.0199702
PGA_scaffold0__352_contigs__length_93459789	10200001	10250000	204	-0.003125	-0.000163399
PGA_scaffold0__352_contigs__length_93459789	10250001	10300000	131	-0.0557325	-0.0439658
PGA_scaffold0__352_contigs__length_93459789	10300001	10350000	226	-0.0530186	-0.0480428
PGA_scaffold0__352_contigs__length_93459789	10350001	10400000	11	0.0172414	0.00757576
PGA_scaffold0__352_contigs__length_93459789	10450001	10500000	180	0.00797546	-0.00248316
PGA_scaffold0__352_contigs__length_93459789	10500001	10550000	334	0.212346	0.162699
PGA_scaffold0__352_contigs__length_93459789	10550001	10600000	207	0.081262	0.0676923
PGA_scaffold0__352_contigs__length_93459789	10600001	10650000	287	0.00213068	0.00552155
PGA_scaffold0__352_contigs__length_93459789	10650001	10700000	287	0.0853846	0.0552239
PGA_scaffold0__352_contigs__length_93459789	10700001	10750000	385	0.196251	0.164066
PGA_scaffold0__352_contigs__length_93459789	10750001	10800000	204	0.159327	0.0702475
PGA_scaffold0__352_contigs__length_93459789	10800001	10850000	280	0.174607	0.127507
PGA_scaffold0__352_contigs__length_93459789	10850001	10900000	263	-0.00987433	-0.0409733
PGA_scaffold0__352_contigs__length_93459789	10900001	10950000	297	0.100877	0.0503037
PGA_scaffold0__352_contigs__length_93459789	10950001	11000000	163	-0.202128	-0.199514
PGA_scaffold0__352_contigs__length_93459789	11000001	11050000	111	0.0856959	0.0801743
PGA_scaffold0__352_contigs__length_93459789	11050001	11100000	215	-0.0855932	-0.0808761
PGA_scaffold0__352_contigs__length_93459789	11100001	11150000	189	0.0272448	-0.00387998
PGA_scaffold0__352_contigs__length_93459789	11150001	11200000	203	0.0371126	0.0111384
PGA_scaffold0__352_contigs__length_93459789	11200001	11250000	292	0.0270728	0.0037358
PGA_scaffold0__352_contigs__length_93459789	11250001	11300000	240	0.0413341	0.0115707
PGA_scaffold0__352_contigs__length_93459789	11300001	11350000	176	0.305601	0.137896
PGA_scaffold0__352_contigs__length_93459789	11350001	11400000	272	0.039391	0.0246964
PGA_scaffold0__352_contigs__length_93459789	11400001	11450000	284	0.24142	0.180605
PGA_scaffold0__352_contigs__length_93459789	11450001	11500000	382	0.153743	0.100601
PGA_scaffold0__352_contigs__length_93459789	11500001	11550000	172	0.114251	0.0713505
PGA_scaffold0__352_contigs__length_93459789	11550001	11600000	285	0.127391	0.0804612
PGA_scaffold0__352_contigs__length_93459789	11600001	11650000	163	0.0938628	0.0391021
PGA_scaffold0__352_contigs__length_93459789	11650001	11700000	211	0.271622	0.155018
PGA_scaffold0__352_contigs__length_93459789	11700001	11750000	88	-0.00537634	-0.00397727
PGA_scaffold0__352_contigs__length_93459789	11750001	11800000	284	0.160966	0.0875767
PGA_scaffold0__352_contigs__length_93459789	11800001	11850000	314	0.542676	0.32842
PGA_scaffold0__352_contigs__length_93459789	11850001	11900000	234	0.683353	0.451814
PGA_scaffold0__352_contigs__length_93459789	11900001	11950000	235	0.370428	0.217766
PGA_scaffold0__352_contigs__length_93459789	11950001	12000000	217	0.464684	0.368043
PGA_scaffold0__352_contigs__length_93459789	12000001	12050000	264	0.137394	0.105709
PGA_scaffold0__352_contigs__length_93459789	12050001	12100000	206	0.215751	0.178056
PGA_scaffold0__352_contigs__length_93459789	12100001	12150000	159	0.242014	0.139751
PGA_scaffold0__352_contigs__length_93459789	12150001	12200000	174	0.38296	0.312153
PGA_scaffold0__352_contigs__length_93459789	12200001	12250000	101	0.603918	0.586964
PGA_scaffold0__352_contigs__length_93459789	12250001	12300000	204	0.561158	0.428122
PGA_scaffold0__352_contigs__length_93459789	12300001	12350000	191	0.42891	0.328145
PGA_scaffold0__352_contigs__length_93459789	12350001	12400000	160	-0.0666067	-0.0659673
PGA_scaffold0__352_contigs__length_93459789	12400001	12450000	175	0.0864662	0.0542041
PGA_scaffold0__352_contigs__length_93459789	12450001	12500000	202	0.0268097	0.0164604
PGA_scaffold0__352_contigs__length_93459789	12500001	12550000	163	-0.0401035	-0.0235612
PGA_scaffold0__352_contigs__length_93459789	12550001	12600000	189	0.111215	0.0957131
PGA_scaffold0__352_contigs__length_93459789	12600001	12650000	263	-0.0856454	-0.0782821
PGA_scaffold0__352_contigs__length_93459789	12650001	12700000	188	-0.00337838	-0.00379709
PGA_scaffold0__352_contigs__length_93459789	12700001	12750000	290	0.189655	0.167667
PGA_scaffold0__352_contigs__length_93459789	12750001	12800000	413	0.0744048	0.0470298
PGA_scaffold0__352_contigs__length_93459789	12800001	12850000	396	0.0275754	0.00245612
PGA_scaffold0__352_contigs__length_93459789	12850001	12900000	269	0.140641	0.0836606
PGA_scaffold0__352_contigs__length_93459789	12900001	12950000	263	-0.0698229	-0.0637108
PGA_scaffold0__352_contigs__length_93459789	12950001	13000000	203	0.141786	0.0932037
PGA_scaffold0__352_contigs__length_93459789	13000001	13050000	232	0.147378	0.089565
PGA_scaffold0__352_contigs__length_93459789	13050001	13100000	208	0.122841	0.0477049
PGA_scaffold0__352_contigs__length_93459789	13100001	13150000	267	-0.0626374	-0.0576244
PGA_scaffold0__352_contigs__length_93459789	13150001	13200000	302	-0.0552561	-0.0426203
PGA_scaffold0__352_contigs__length_93459789	13200001	13250000	148	0.189189	0.0871122
PGA_scaffold0__352_contigs__length_93459789	13250001	13300000	143	0.215596	0.125071
PGA_scaffold0__352_contigs__length_93459789	13300001	13350000	203	0.0376055	0.0235016
PGA_scaffold0__352_contigs__length_93459789	13350001	13400000	280	-0.0633903	-0.0388911
PGA_scaffold0__352_contigs__length_93459789	13400001	13450000	155	0.128229	0.124558
PGA_scaffold0__352_contigs__length_93459789	13450001	13500000	300	0.0239625	0.00692659
PGA_scaffold0__352_contigs__length_93459789	13500001	13550000	164	0.558824	0.255245
PGA_scaffold0__352_contigs__length_93459789	13550001	13600000	204	0.62191	0.456705
PGA_scaffold0__352_contigs__length_93459789	13600001	13650000	234	0.670688	0.502581
PGA_scaffold0__352_contigs__length_93459789	13650001	13700000	244	0.551162	0.291254
PGA_scaffold0__352_contigs__length_93459789	13700001	13750000	76	0.581343	0.359299
PGA_scaffold0__352_contigs__length_93459789	13750001	13800000	171	0.0555556	-0.00374041
PGA_scaffold0__352_contigs__length_93459789	13800001	13850000	159	-0.0632911	-0.054294
PGA_scaffold0__352_contigs__length_93459789	13850001	13900000	224	0.0927093	0.0502459
PGA_scaffold0__352_contigs__length_93459789	13900001	13950000	283	0.622329	0.384971
PGA_scaffold0__352_contigs__length_93459789	13950001	14000000	138	0.272532	0.113734
PGA_scaffold0__352_contigs__length_93459789	14000001	14050000	215	0.328947	0.322204
PGA_scaffold0__352_contigs__length_93459789	14050001	14100000	129	0.31513	0.305971
PGA_scaffold0__352_contigs__length_93459789	14100001	14150000	51	0.296429	0.267157
PGA_scaffold0__352_contigs__length_93459789	14150001	14200000	90	-0.00977654	-0.00398148
PGA_scaffold0__352_contigs__length_93459789	14200001	14250000	131	0.0145773	0.00373418
PGA_scaffold0__352_contigs__length_93459789	14250001	14300000	318	-0.0956835	-0.102348
PGA_scaffold0__352_contigs__length_93459789	14300001	14350000	131	0.13253	0.0447272
PGA_scaffold0__352_contigs__length_93459789	14350001	14400000	88	-0.00297619	-0.0132987
PGA_scaffold0__352_contigs__length_93459789	14400001	14450000	293	-0.0202525	-0.0198523
PGA_scaffold0__352_contigs__length_93459789	14450001	14500000	232	-0.000607533	-0.00140856
PGA_scaffold0__352_contigs__length_93459789	14500001	14550000	101	-0.0555556	-0.0487474
PGA_scaffold0__352_contigs__length_93459789	14550001	14600000	44	0.36217	0.244584
PGA_scaffold0__352_contigs__length_93459789	14600001	14650000	133	0.262508	0.243655
PGA_scaffold0__352_contigs__length_93459789	14650001	14700000	126	0.0946548	0.108297
PGA_scaffold0__352_contigs__length_93459789	14700001	14750000	89	0.117778	0.136704
PGA_scaffold0__352_contigs__length_93459789	14750001	14800000	43	0.0389222	0.0438689
PGA_scaffold0__352_contigs__length_93459789	14800001	14850000	21	-0.0359712	-0.0410431
PGA_scaffold0__352_contigs__length_93459789	14850001	14900000	68	-0.189286	-0.152539
PGA_scaffold0__352_contigs__length_93459789	14900001	14950000	94	-0.232541	-0.217199
PGA_scaffold0__352_contigs__length_93459789	14950001	15000000	182	-0.191318	-0.194021
PGA_scaffold0__352_contigs__length_93459789	15000001	15050000	107	-0.0813008	-0.0656542
PGA_scaffold0__352_contigs__length_93459789	15050001	15100000	94	-0.182737	-0.149838
PGA_scaffold0__352_contigs__length_93459789	15100001	15150000	112	-0.216947	-0.199957
PGA_scaffold0__352_contigs__length_93459789	15150001	15200000	102	-0.0474339	-0.0781852
PGA_scaffold0__352_contigs__length_93459789	15200001	15250000	257	0.174467	0.126493
PGA_scaffold0__352_contigs__length_93459789	15250001	15300000	345	0.0551126	0.0312115
PGA_scaffold0__352_contigs__length_93459789	15300001	15350000	253	0.471982	0.268015
PGA_scaffold0__352_contigs__length_93459789	15350001	15400000	41	-0.0514706	-0.050813
PGA_scaffold0__352_contigs__length_93459789	15400001	15450000	83	-0.118547	-0.102485
PGA_scaffold0__352_contigs__length_93459789	15450001	15500000	93	-0.0310734	-0.02468
PGA_scaffold0__352_contigs__length_93459789	15500001	15550000	210	-0.0811821	-0.0510317
PGA_scaffold0__352_contigs__length_93459789	15550001	15600000	179	-0.148785	-0.137557
PGA_scaffold0__352_contigs__length_93459789	15600001	15650000	65	-0.00471698	-0.00797619
PGA_scaffold0__352_contigs__length_93459789	15650001	15700000	152	-0.0493631	-0.0424773
PGA_scaffold0__352_contigs__length_93459789	15700001	15750000	318	0.0296896	0.0107068
PGA_scaffold0__352_contigs__length_93459789	15750001	15800000	276	0.149733	0.123802
PGA_scaffold0__352_contigs__length_93459789	15800001	15850000	165	0.135223	0.09618
PGA_scaffold0__352_contigs__length_93459789	15850001	15900000	201	0.326154	0.211774
PGA_scaffold0__352_contigs__length_93459789	15900001	15950000	71	0.1673	0.0742068
PGA_scaffold0__352_contigs__length_93459789	15950001	16000000	85	0.48524	0.392029
PGA_scaffold0__352_contigs__length_93459789	16000001	16050000	190	0.66422	0.578872
PGA_scaffold0__352_contigs__length_93459789	16050001	16100000	85	0.241153	0.216453
PGA_scaffold0__352_contigs__length_93459789	16100001	16150000	68	0.103854	0.093411
PGA_scaffold0__352_contigs__length_93459789	16150001	16200000	48	0.00151976	0.00873016
PGA_scaffold0__352_contigs__length_93459789	16200001	16250000	114	0.448475	0.396448
PGA_scaffold0__352_contigs__length_93459789	16250001	16300000	88	0.204032	0.0917245
PGA_scaffold0__352_contigs__length_93459789	16300001	16350000	285	0.114973	0.0980595
PGA_scaffold0__352_contigs__length_93459789	16350001	16400000	195	0.142075	0.0958708
PGA_scaffold0__352_contigs__length_93459789	16400001	16450000	175	0.0589953	0.0336333
PGA_scaffold0__352_contigs__length_93459789	16450001	16500000	127	0.0112426	-0.00715905
PGA_scaffold0__352_contigs__length_93459789	16500001	16550000	198	0.296599	0.248455
PGA_scaffold0__352_contigs__length_93459789	16550001	16600000	198	0.318476	0.255651
PGA_scaffold0__352_contigs__length_93459789	16600001	16650000	156	0.221176	0.211423
PGA_scaffold0__352_contigs__length_93459789	16650001	16700000	165	0.146099	0.138431
PGA_scaffold0__352_contigs__length_93459789	16700001	16750000	110	0.0920578	0.09073
PGA_scaffold0__352_contigs__length_93459789	16750001	16800000	133	0.197209	0.127239
PGA_scaffold0__352_contigs__length_93459789	16800001	16850000	175	-0.0783476	-0.0850078
PGA_scaffold0__352_contigs__length_93459789	16850001	16900000	73	-0.00426439	-0.019459
PGA_scaffold0__352_contigs__length_93459789	16900001	16950000	133	0.0696452	0.0301459
PGA_scaffold0__352_contigs__length_93459789	16950001	17000000	138	0.00625	-0.00367809
PGA_scaffold0__352_contigs__length_93459789	17000001	17050000	123	-0.0554711	-0.0388599
PGA_scaffold0__352_contigs__length_93459789	17050001	17100000	148	-0.0288136	-0.0342423
PGA_scaffold0__352_contigs__length_93459789	17100001	17150000	71	0.186947	0.183333
PGA_scaffold0__352_contigs__length_93459789	17150001	17200000	189	0.220745	0.218739
PGA_scaffold0__352_contigs__length_93459789	17200001	17250000	117	0.216197	0.213919
PGA_scaffold0__352_contigs__length_93459789	17250001	17300000	269	0.222702	0.222101
PGA_scaffold0__352_contigs__length_93459789	17300001	17350000	259	0.241769	0.239994
PGA_scaffold0__352_contigs__length_93459789	17350001	17400000	167	0.231595	0.225663
PGA_scaffold0__352_contigs__length_93459789	17400001	17450000	149	0.204947	0.179762
PGA_scaffold0__352_contigs__length_93459789	17450001	17500000	27	0.346154	0.167593
PGA_scaffold0__352_contigs__length_93459789	17500001	17550000	37	0.2725	0.139125
PGA_scaffold0__352_contigs__length_93459789	17550001	17600000	27	0.323529	0.191358
PGA_scaffold0__352_contigs__length_93459789	17600001	17650000	23	0.183333	0.0652174
PGA_scaffold0__352_contigs__length_93459789	17650001	17700000	112	0.0568182	0.0249575
PGA_scaffold0__352_contigs__length_93459789	17700001	17750000	38	0.12766	0.0592105
PGA_scaffold0__352_contigs__length_93459789	17750001	17800000	12	0.272727	0.208333
PGA_scaffold0__352_contigs__length_93459789	17800001	17850000	35	0.0514706	0.0338095
PGA_scaffold0__352_contigs__length_93459789	17850001	17900000	54	0.222393	0.208682
PGA_scaffold0__352_contigs__length_93459789	17900001	17950000	48	0.196429	0.160723
PGA_scaffold0__352_contigs__length_93459789	17950001	18000000	51	0.221519	0.201923
PGA_scaffold0__352_contigs__length_93459789	18000001	18050000	62	0.205882	0.197591
PGA_scaffold0__352_contigs__length_93459789	18050001	18100000	61	0.193314	0.171205
PGA_scaffold0__352_contigs__length_93459789	18100001	18150000	71	0.217687	0.209676
PGA_scaffold0__352_contigs__length_93459789	18150001	18200000	35	0.182464	0.180714
PGA_scaffold0__352_contigs__length_93459789	18200001	18250000	57	0.112108	0.0388664
PGA_scaffold0__352_contigs__length_93459789	18250001	18300000	81	0.0946215	0.05265
PGA_scaffold0__352_contigs__length_93459789	18300001	18350000	93	0.147516	0.105461
PGA_scaffold0__352_contigs__length_93459789	18350001	18400000	106	0.0250991	0.0181103
PGA_scaffold0__352_contigs__length_93459789	18400001	18450000	293	0.166189	0.136886
PGA_scaffold0__352_contigs__length_93459789	18450001	18500000	274	0.139581	0.114874
PGA_scaffold0__352_contigs__length_93459789	18500001	18550000	274	0.19812	0.121644
PGA_scaffold0__352_contigs__length_93459789	18550001	18600000	113	0.0727273	0.0365743
PGA_scaffold0__352_contigs__length_93459789	18600001	18650000	106	-0.0382653	-0.0241015
PGA_scaffold0__352_contigs__length_93459789	18650001	18700000	161	-0.0954301	-0.076745
PGA_scaffold0__352_contigs__length_93459789	18700001	18750000	148	-0.070028	-0.0589688
PGA_scaffold0__352_contigs__length_93459789	18750001	18800000	149	0.167235	0.120757
PGA_scaffold0__352_contigs__length_93459789	18800001	18850000	120	0.212074	0.195409
PGA_scaffold0__352_contigs__length_93459789	18850001	18900000	23	-0.132075	-0.101449
PGA_scaffold0__352_contigs__length_93459789	18900001	18950000	115	-0.0345622	-0.0320925
PGA_scaffold0__352_contigs__length_93459789	18950001	19000000	177	-0.0726619	-0.0324926
PGA_scaffold0__352_contigs__length_93459789	19000001	19050000	142	-0.0608365	-0.0269282
PGA_scaffold0__352_contigs__length_93459789	19050001	19100000	188	0.00977995	0.0108473
PGA_scaffold0__352_contigs__length_93459789	19100001	19150000	52	-0.0257353	-0.0121795
PGA_scaffold0__352_contigs__length_93459789	19150001	19200000	42	0.013369	0.0121032
PGA_scaffold0__352_contigs__length_93459789	19200001	19250000	214	0.0139276	0.00669226
PGA_scaffold0__352_contigs__length_93459789	19250001	19300000	310	0.232597	0.224823
PGA_scaffold0__352_contigs__length_93459789	19300001	19350000	293	0.2311	0.229534
PGA_scaffold0__352_contigs__length_93459789	19350001	19400000	276	0.231707	0.23229
PGA_scaffold0__352_contigs__length_93459789	19400001	19450000	209	0.23741	0.237098
PGA_scaffold0__352_contigs__length_93459789	19450001	19500000	134	0.198905	0.201892
PGA_scaffold0__352_contigs__length_93459789	19500001	19550000	135	0.219407	0.215503
PGA_scaffold0__352_contigs__length_93459789	19550001	19600000	178	0.238658	0.23427
PGA_scaffold0__352_contigs__length_93459789	19600001	19650000	62	0.163866	0.152189
PGA_scaffold0__352_contigs__length_93459789	19650001	19700000	103	0.141256	0.139135
PGA_scaffold0__352_contigs__length_93459789	19700001	19750000	89	0.170974	0.155979
PGA_scaffold0__352_contigs__length_93459789	19750001	19800000	96	0.191682	0.180804
PGA_scaffold0__352_contigs__length_93459789	19800001	19850000	77	0.214286	0.202968
PGA_scaffold0__352_contigs__length_93459789	19850001	19900000	78	0.176907	0.178022
PGA_scaffold0__352_contigs__length_93459789	19900001	19950000	67	0.196296	0.195949
PGA_scaffold0__352_contigs__length_93459789	19950001	20000000	72	0.215078	0.21756
PGA_scaffold0__352_contigs__length_93459789	20000001	20050000	70	0.180191	0.173197
PGA_scaffold0__352_contigs__length_93459789	20050001	20100000	79	0.202703	0.187342
PGA_scaffold0__352_contigs__length_93459789	20100001	20150000	88	0.151099	0.154992
PGA_scaffold0__352_contigs__length_93459789	20150001	20200000	43	0.210227	0.20814
PGA_scaffold0__352_contigs__length_93459789	20200001	20250000	69	0.182783	0.181573
PGA_scaffold0__352_contigs__length_93459789	20250001	20300000	52	0.213355	0.201603
PGA_scaffold0__352_contigs__length_93459789	20300001	20350000	62	0.178371	0.161521
PGA_scaffold0__352_contigs__length_93459789	20350001	20400000	37	0.22488	0.210811
PGA_scaffold0__352_contigs__length_93459789	20400001	20450000	63	0.194656	0.196825
PGA_scaffold0__352_contigs__length_93459789	20450001	20500000	51	0.205047	0.20056
PGA_scaffold0__352_contigs__length_93459789	20500001	20550000	84	0.202857	0.205003
PGA_scaffold0__352_contigs__length_93459789	20550001	20600000	53	0.21148	0.201797
PGA_scaffold0__352_contigs__length_93459789	20600001	20650000	66	0.178663	0.170815
PGA_scaffold0__352_contigs__length_93459789	20650001	20700000	67	0.190594	0.183191
PGA_scaffold0__352_contigs__length_93459789	20700001	20750000	59	0.164	0.167857
PGA_scaffold0__352_contigs__length_93459789	20750001	20800000	50	0.117143	0.1235
PGA_scaffold0__352_contigs__length_93459789	20800001	20850000	57	-0.0147059	-0.0174812
PGA_scaffold0__352_contigs__length_93459789	20850001	20900000	67	0.124776	0.108458
PGA_scaffold0__352_contigs__length_93459789	20900001	20950000	103	-0.00843373	-0.00738558
PGA_scaffold0__352_contigs__length_93459789	20950001	21000000	258	0.0226308	0.0281931
PGA_scaffold0__352_contigs__length_93459789	21000001	21050000	178	0.222015	0.221502
PGA_scaffold0__352_contigs__length_93459789	21050001	21100000	52	0.25	0.233654
PGA_scaffold0__352_contigs__length_93459789	21100001	21150000	85	0.180037	0.180084
PGA_scaffold0__352_contigs__length_93459789	21150001	21200000	94	0.168739	0.163019
PGA_scaffold0__352_contigs__length_93459789	21200001	21250000	36	0.148241	0.134722
PGA_scaffold0__352_contigs__length_93459789	21250001	21300000	3	-0.0384615	-0.05
PGA_scaffold0__352_contigs__length_93459789	21300001	21350000	83	0.0695709	0.0660069
PGA_scaffold0__352_contigs__length_93459789	21350001	21400000	242	0.0819843	0.0927087
PGA_scaffold0__352_contigs__length_93459789	21400001	21450000	251	0.133583	0.145722
PGA_scaffold0__352_contigs__length_93459789	21450001	21500000	184	0.2145	0.212202
PGA_scaffold0__352_contigs__length_93459789	21500001	21550000	155	0.279456	0.233003
PGA_scaffold0__352_contigs__length_93459789	21550001	21600000	1	-1.14492e-16	-1.14492e-16
PGA_scaffold0__352_contigs__length_93459789	21650001	21700000	144	0.209551	0.213509
PGA_scaffold0__352_contigs__length_93459789	21700001	21750000	245	0.214772	0.214344
PGA_scaffold0__352_contigs__length_93459789	21750001	21800000	130	0.198182	0.208077
PGA_scaffold0__352_contigs__length_93459789	21800001	21850000	56	0.178862	0.189286
PGA_scaffold0__352_contigs__length_93459789	21850001	21900000	53	0.12027	0.137803
PGA_scaffold0__352_contigs__length_93459789	21900001	21950000	52	-0.00507614	-0.00574634
PGA_scaffold0__352_contigs__length_93459789	21950001	22000000	49	0.0254237	0.0255102
PGA_scaffold0__352_contigs__length_93459789	22000001	22050000	72	0.0372233	0.0338459
PGA_scaffold0__352_contigs__length_93459789	22050001	22100000	50	0.0461741	0.0436667
PGA_scaffold0__352_contigs__length_93459789	22100001	22150000	42	-0.0334448	-0.0472222
PGA_scaffold0__352_contigs__length_93459789	22150001	22200000	46	0.00806452	0.00261387
PGA_scaffold0__352_contigs__length_93459789	22200001	22250000	22	0.0660377	0.0670455
PGA_scaffold0__352_contigs__length_93459789	22250001	22300000	67	0.0186335	0.0139303
PGA_scaffold0__352_contigs__length_93459789	22300001	22350000	80	0.0234522	0.0204167
PGA_scaffold0__352_contigs__length_93459789	22350001	22400000	64	0.0789474	0.0759115
PGA_scaffold0__352_contigs__length_93459789	22400001	22450000	128	0.133969	0.134273
PGA_scaffold0__352_contigs__length_93459789	22450001	22500000	91	0.131833	0.116667
PGA_scaffold0__352_contigs__length_93459789	22500001	22550000	44	0.0429104	0.0331169
PGA_scaffold0__352_contigs__length_93459789	22550001	22600000	30	0.0886076	0.102778
PGA_scaffold0__352_contigs__length_93459789	22600001	22650000	32	-0.0283843	-0.0362351
PGA_scaffold0__352_contigs__length_93459789	22650001	22700000	240	0.0524079	0.0376786
PGA_scaffold0__352_contigs__length_93459789	22700001	22750000	73	0.0078125	0.00807241
PGA_scaffold0__352_contigs__length_93459789	22750001	22800000	139	0.139464	0.132237
PGA_scaffold0__352_contigs__length_93459789	22800001	22850000	79	0.189655	0.170193
PGA_scaffold0__352_contigs__length_93459789	22850001	22900000	68	0.122573	0.116807
PGA_scaffold0__352_contigs__length_93459789	22900001	22950000	64	-0.0554017	-0.0699033
PGA_scaffold0__352_contigs__length_93459789	22950001	23000000	34	-0.0210843	-0.0240546
PGA_scaffold0__352_contigs__length_93459789	23000001	23050000	55	0.031348	-0.00807359
PGA_scaffold0__352_contigs__length_93459789	23050001	23100000	50	-0.0608365	-0.0943333
PGA_scaffold0__352_contigs__length_93459789	23100001	23150000	65	0.139276	0.0421762
PGA_scaffold0__352_contigs__length_93459789	23150001	23200000	68	0.229592	0.096201
PGA_scaffold0__352_contigs__length_93459789	23200001	23250000	90	0.0681818	0.0234259
PGA_scaffold0__352_contigs__length_93459789	23250001	23300000	132	0.10443	0.0375631
PGA_scaffold0__352_contigs__length_93459789	23300001	23350000	92	0.140052	0.0558359
PGA_scaffold0__352_contigs__length_93459789	23350001	23400000	36	0.225543	0.10463
PGA_scaffold0__352_contigs__length_93459789	23400001	23450000	28	0.25	0.129945
PGA_scaffold0__352_contigs__length_93459789	23450001	23500000	60	0.68859	0.507308
PGA_scaffold0__352_contigs__length_93459789	23500001	23550000	102	0.72398	0.589006
PGA_scaffold0__352_contigs__length_93459789	23550001	23600000	154	0.523237	0.276755
PGA_scaffold0__352_contigs__length_93459789	23600001	23650000	199	0.020195	-0.00697535
PGA_scaffold0__352_contigs__length_93459789	23650001	23700000	272	-0.0178117	-0.0538477
PGA_scaffold0__352_contigs__length_93459789	23700001	23750000	362	0.428464	0.251366
PGA_scaffold0__352_contigs__length_93459789	23750001	23800000	154	0.652761	0.51695
PGA_scaffold0__352_contigs__length_93459789	23800001	23850000	114	0.466964	0.34773
PGA_scaffold0__352_contigs__length_93459789	23850001	23900000	68	0.443652	0.367643
PGA_scaffold0__352_contigs__length_93459789	23900001	23950000	175	0.335565	0.296045
PGA_scaffold0__352_contigs__length_93459789	23950001	24000000	305	0.442324	0.288154
PGA_scaffold0__352_contigs__length_93459789	24000001	24050000	97	0.582111	0.507548
PGA_scaffold0__352_contigs__length_93459789	24050001	24100000	36	0.316832	0.137599
PGA_scaffold0__352_contigs__length_93459789	24100001	24150000	204	0.0691176	0.0198063
PGA_scaffold0__352_contigs__length_93459789	24150001	24200000	313	0.0212569	0.00866043
PGA_scaffold0__352_contigs__length_93459789	24200001	24250000	252	0.0466102	0.0101805
PGA_scaffold0__352_contigs__length_93459789	24250001	24300000	369	0.028169	0.00697832
PGA_scaffold0__352_contigs__length_93459789	24300001	24350000	207	0.543961	0.191908
PGA_scaffold0__352_contigs__length_93459789	24350001	24400000	366	0.803563	0.604258
PGA_scaffold0__352_contigs__length_93459789	24400001	24450000	94	0.802152	0.555674
PGA_scaffold0__352_contigs__length_93459789	24450001	24500000	121	0.582022	0.273042
PGA_scaffold0__352_contigs__length_93459789	24500001	24550000	44	0.661184	0.448907
PGA_scaffold0__352_contigs__length_93459789	24550001	24600000	5	0.753425	0.747692
PGA_scaffold0__352_contigs__length_93459789	24600001	24650000	43	0.35125	0.297243
PGA_scaffold0__352_contigs__length_93459789	24650001	24700000	16	0.396341	0.355114
PGA_scaffold0__352_contigs__length_93459789	24700001	24750000	203	0.491935	0.427623
PGA_scaffold0__352_contigs__length_93459789	24750001	24800000	334	0.415795	0.300814
PGA_scaffold0__352_contigs__length_93459789	24800001	24850000	1	0.8	0.8
PGA_scaffold0__352_contigs__length_93459789	24850001	24900000	37	0.590504	0.337214
PGA_scaffold0__352_contigs__length_93459789	24900001	24950000	36	0.560423	0.355487
PGA_scaffold0__352_contigs__length_93459789	24950001	25000000	28	0.617871	0.425069
PGA_scaffold0__352_contigs__length_93459789	25000001	25050000	26	0.370166	0.23315
PGA_scaffold0__352_contigs__length_93459789	25050001	25100000	30	0.26009	0.205449
PGA_scaffold0__352_contigs__length_93459789	25100001	25150000	95	0.0464896	0.0249123
PGA_scaffold0__352_contigs__length_93459789	25150001	25200000	48	0.254491	0.157192
PGA_scaffold0__352_contigs__length_93459789	25200001	25250000	43	0.225455	0.127029
PGA_scaffold0__352_contigs__length_93459789	25250001	25300000	51	0.170927	0.119824
PGA_scaffold0__352_contigs__length_93459789	25300001	25350000	188	0.200666	0.142587
PGA_scaffold0__352_contigs__length_93459789	25350001	25400000	342	-0.06835	-0.0645178
PGA_scaffold0__352_contigs__length_93459789	25400001	25450000	462	-0.0713023	-0.0709081
PGA_scaffold0__352_contigs__length_93459789	25450001	25500000	299	0.0623108	0.0405348
PGA_scaffold0__352_contigs__length_93459789	25500001	25550000	153	0.368154	0.287689
PGA_scaffold0__352_contigs__length_93459789	25550001	25600000	126	-0.133588	-0.120333
PGA_scaffold0__352_contigs__length_93459789	25600001	25650000	81	-0.0236769	-0.0225402
PGA_scaffold0__352_contigs__length_93459789	25650001	25700000	142	0.131352	0.093191
PGA_scaffold0__352_contigs__length_93459789	25700001	25750000	178	0.171468	0.159099
PGA_scaffold0__352_contigs__length_93459789	25750001	25800000	260	0.2072	0.183322
PGA_scaffold0__352_contigs__length_93459789	25800001	25850000	216	0.413318	0.30649
PGA_scaffold0__352_contigs__length_93459789	25850001	25900000	100	0.382647	0.269416
PGA_scaffold0__352_contigs__length_93459789	25900001	25950000	85	0.161765	0.0910007
PGA_scaffold0__352_contigs__length_93459789	25950001	26000000	431	0.225341	0.14217
PGA_scaffold0__352_contigs__length_93459789	26000001	26050000	140	0.0703671	0.0600278
PGA_scaffold0__352_contigs__length_93459789	26050001	26100000	292	0.0314701	0.0155385
PGA_scaffold0__352_contigs__length_93459789	26100001	26150000	109	0.040404	0.0413837
PGA_scaffold0__352_contigs__length_93459789	26150001	26200000	49	0.0403023	0.0461613
PGA_scaffold0__352_contigs__length_93459789	26200001	26250000	110	0.294466	0.228593
PGA_scaffold0__352_contigs__length_93459789	26250001	26300000	123	0.452174	0.420118
PGA_scaffold0__352_contigs__length_93459789	26300001	26350000	3	0.347826	0.272727
PGA_scaffold0__352_contigs__length_93459789	26350001	26400000	102	0.166667	0.154269
PGA_scaffold0__352_contigs__length_93459789	26400001	26450000	79	0.0114416	0.0110609
PGA_scaffold0__352_contigs__length_93459789	26450001	26500000	27	-0.0277778	-0.0185185
PGA_scaffold0__352_contigs__length_93459789	26500001	26550000	26	-0.00884956	-0.00521978
PGA_scaffold0__352_contigs__length_93459789	26550001	26600000	19	0.0342466	0.0223684
PGA_scaffold0__352_contigs__length_93459789	26600001	26650000	23	-0.0172414	-0.00621118
PGA_scaffold0__352_contigs__length_93459789	26650001	26700000	13	-0.0324675	-0.0123626
PGA_scaffold0__352_contigs__length_93459789	26700001	26750000	16	-0.0434783	-0.028125
PGA_scaffold0__352_contigs__length_93459789	26750001	26800000	20	-0.045082	-0.0615476
PGA_scaffold0__352_contigs__length_93459789	26800001	26850000	26	-0.0283019	-0.0269689
PGA_scaffold0__352_contigs__length_93459789	26850001	26900000	140	0.200361	0.19699
PGA_scaffold0__352_contigs__length_93459789	26900001	26950000	93	-0.0175258	-0.00281618
PGA_scaffold0__352_contigs__length_93459789	26950001	27000000	239	-0.183133	-0.178096
PGA_scaffold0__352_contigs__length_93459789	27000001	27050000	202	-0.185613	-0.183887
PGA_scaffold0__352_contigs__length_93459789	27050001	27100000	142	-0.112768	-0.0860999
PGA_scaffold0__352_contigs__length_93459789	27100001	27150000	51	0.149329	0.145168
PGA_scaffold0__352_contigs__length_93459789	27150001	27200000	150	-0.109036	-0.102619
PGA_scaffold0__352_contigs__length_93459789	27200001	27250000	71	0.0929412	0.0982394
PGA_scaffold0__352_contigs__length_93459789	27250001	27300000	77	0.155814	0.0724377
PGA_scaffold0__352_contigs__length_93459789	27300001	27350000	155	-0.0699865	-0.0849246
PGA_scaffold0__352_contigs__length_93459789	27350001	27400000	183	-0.0211685	-0.0369615
PGA_scaffold0__352_contigs__length_93459789	27400001	27450000	268	-0.0260638	-0.0194321
PGA_scaffold0__352_contigs__length_93459789	27450001	27500000	119	0.155835	0.100993
PGA_scaffold0__352_contigs__length_93459789	27500001	27550000	176	0.255824	0.200188
PGA_scaffold0__352_contigs__length_93459789	27550001	27600000	419	0.331189	0.200905
PGA_scaffold0__352_contigs__length_93459789	27600001	27650000	67	0.193622	0.151244
PGA_scaffold0__352_contigs__length_93459789	27650001	27700000	114	0.13871	0.0678793
PGA_scaffold0__352_contigs__length_93459789	27700001	27750000	43	-2.34188e-17	-0.0038206
PGA_scaffold0__352_contigs__length_93459789	27750001	27800000	90	0.00851789	0.0354233
PGA_scaffold0__352_contigs__length_93459789	27800001	27850000	228	0.0951276	0.0596491
PGA_scaffold0__352_contigs__length_93459789	27850001	27900000	208	0.0182139	0.0115213
PGA_scaffold0__352_contigs__length_93459789	27900001	27950000	314	-0.0695652	-0.0608773
PGA_scaffold0__352_contigs__length_93459789	27950001	28000000	300	0.00296976	-0.0172958
PGA_scaffold0__352_contigs__length_93459789	28000001	28050000	51	0.107639	0.100724
PGA_scaffold0__352_contigs__length_93459789	28050001	28100000	32	0.253555	0.194754
PGA_scaffold0__352_contigs__length_93459789	28100001	28150000	13	0.00769231	0.00961538
PGA_scaffold0__352_contigs__length_93459789	28150001	28200000	248	-0.0763359	-0.0467214
PGA_scaffold0__352_contigs__length_93459789	28200001	28250000	222	-0.0195969	-0.0112103
PGA_scaffold0__352_contigs__length_93459789	28250001	28300000	271	-0.108974	-0.0641473
PGA_scaffold0__352_contigs__length_93459789	28300001	28350000	418	-0.106812	-0.106158
PGA_scaffold0__352_contigs__length_93459789	28350001	28400000	340	-0.0370216	-0.0426356
PGA_scaffold0__352_contigs__length_93459789	28400001	28450000	176	0.0541667	0.0295996
PGA_scaffold0__352_contigs__length_93459789	28450001	28500000	156	0.18743	0.166552
PGA_scaffold0__352_contigs__length_93459789	28500001	28550000	107	-0.00208333	-0.000678683
PGA_scaffold0__352_contigs__length_93459789	28550001	28600000	79	-0.202335	-0.146022
PGA_scaffold0__352_contigs__length_93459789	28600001	28650000	134	-0.0389163	-0.0465521
PGA_scaffold0__352_contigs__length_93459789	28650001	28700000	304	-0.0904459	-0.087919
PGA_scaffold0__352_contigs__length_93459789	28700001	28750000	200	0.201961	0.148385
PGA_scaffold0__352_contigs__length_93459789	28750001	28800000	241	0.179097	0.126101
PGA_scaffold0__352_contigs__length_93459789	28800001	28850000	117	-0.10517	-0.095757
PGA_scaffold0__352_contigs__length_93459789	28850001	28900000	190	-0.101563	-0.0787719
PGA_scaffold0__352_contigs__length_93459789	28900001	28950000	104	-0.0488722	-0.0443983
PGA_scaffold0__352_contigs__length_93459789	28950001	29000000	338	0.065872	0.0419771
PGA_scaffold0__352_contigs__length_93459789	29000001	29050000	382	-0.0354682	-0.0391981
PGA_scaffold0__352_contigs__length_93459789	29050001	29100000	191	0.0917647	0.0820812
PGA_scaffold0__352_contigs__length_93459789	29100001	29150000	238	0.0594966	0.0270572
PGA_scaffold0__352_contigs__length_93459789	29150001	29200000	402	0.218492	0.17318
PGA_scaffold0__352_contigs__length_93459789	29200001	29250000	220	-0.0858051	-0.0636742
PGA_scaffold0__352_contigs__length_93459789	29250001	29300000	198	-0.0870106	-0.0801429
PGA_scaffold0__352_contigs__length_93459789	29300001	29350000	250	0.308223	0.211383
PGA_scaffold0__352_contigs__length_93459789	29350001	29400000	68	0.511468	0.430147
PGA_scaffold0__352_contigs__length_93459789	29400001	29450000	33	-0.0241379	-0.0251804
PGA_scaffold0__352_contigs__length_93459789	29450001	29500000	122	0.257212	0.245609
PGA_scaffold0__352_contigs__length_93459789	29500001	29550000	159	0.0875648	0.0993711
PGA_scaffold0__352_contigs__length_93459789	29550001	29600000	237	-0.0041841	-0.00194897
PGA_scaffold0__352_contigs__length_93459789	29600001	29650000	149	0.35692	0.284756
PGA_scaffold0__352_contigs__length_93459789	29650001	29700000	368	0.0782817	0.0343677
PGA_scaffold0__352_contigs__length_93459789	29700001	29750000	374	-0.0540025	-0.0506628
PGA_scaffold0__352_contigs__length_93459789	29750001	29800000	368	-0.00395175	-0.000332322
PGA_scaffold0__352_contigs__length_93459789	29800001	29850000	333	-0.0483202	-0.0409767
PGA_scaffold0__352_contigs__length_93459789	29850001	29900000	347	0.129965	0.100949
PGA_scaffold0__352_contigs__length_93459789	29900001	29950000	239	-0.077381	-0.06975
PGA_scaffold0__352_contigs__length_93459789	29950001	30000000	130	0.261246	0.136105
PGA_scaffold0__352_contigs__length_93459789	30000001	30050000	128	0.271556	0.105655
PGA_scaffold0__352_contigs__length_93459789	30050001	30100000	35	-0.0121107	-0.0129252
PGA_scaffold0__352_contigs__length_93459789	30100001	30150000	192	0.154426	0.141934
PGA_scaffold0__352_contigs__length_93459789	30150001	30200000	212	0.0404814	0.0292157
PGA_scaffold0__352_contigs__length_93459789	30200001	30250000	295	0.0744518	0.0548489
PGA_scaffold0__352_contigs__length_93459789	30250001	30300000	290	0.173822	0.100415
PGA_scaffold0__352_contigs__length_93459789	30300001	30350000	257	0.117389	0.0746486
PGA_scaffold0__352_contigs__length_93459789	30350001	30400000	122	-0.0596175	-0.0778786
PGA_scaffold0__352_contigs__length_93459789	30400001	30450000	290	0.0987842	0.0759116
PGA_scaffold0__352_contigs__length_93459789	30450001	30500000	161	0.0652632	0.0315553
PGA_scaffold0__352_contigs__length_93459789	30500001	30550000	82	-0.0263158	-0.0155633
PGA_scaffold0__352_contigs__length_93459789	30550001	30600000	227	-0.139939	-0.119236
PGA_scaffold0__352_contigs__length_93459789	30600001	30650000	144	-0.108158	-0.102174
PGA_scaffold0__352_contigs__length_93459789	30650001	30700000	229	-0.120443	-0.086702
PGA_scaffold0__352_contigs__length_93459789	30700001	30750000	291	-0.157609	-0.117604
PGA_scaffold0__352_contigs__length_93459789	30750001	30800000	111	-0.0416667	-0.035843
PGA_scaffold0__352_contigs__length_93459789	30800001	30850000	219	0.0136986	-0.0036584
PGA_scaffold0__352_contigs__length_93459789	30850001	30900000	300	0.00848593	0.0133611
PGA_scaffold0__352_contigs__length_93459789	30900001	30950000	188	0.0824524	0.0728582
PGA_scaffold0__352_contigs__length_93459789	30950001	31000000	100	0.0597983	0.0080303
PGA_scaffold0__352_contigs__length_93459789	31000001	31050000	357	0.27436	0.189022
PGA_scaffold0__352_contigs__length_93459789	31050001	31100000	248	0.220274	0.121207
PGA_scaffold0__352_contigs__length_93459789	31100001	31150000	383	-0.0288162	-0.0299919
PGA_scaffold0__352_contigs__length_93459789	31150001	31200000	315	-0.0114423	-0.0176292
PGA_scaffold0__352_contigs__length_93459789	31200001	31250000	317	-0.0206537	-0.0238655
PGA_scaffold0__352_contigs__length_93459789	31250001	31300000	256	-0.015674	-0.0190616
PGA_scaffold0__352_contigs__length_93459789	31300001	31350000	212	-0.0233813	-0.0309805
PGA_scaffold0__352_contigs__length_93459789	31350001	31400000	248	-0.0714286	-0.0956893
PGA_scaffold0__352_contigs__length_93459789	31400001	31450000	137	-0.00285714	-0.0111835
PGA_scaffold0__352_contigs__length_93459789	31450001	31500000	198	-0.097561	-0.0722763
PGA_scaffold0__352_contigs__length_93459789	31500001	31550000	287	-0.062357	-0.0442654
PGA_scaffold0__352_contigs__length_93459789	31550001	31600000	135	0.00145349	-0.00485009
PGA_scaffold0__352_contigs__length_93459789	31600001	31650000	181	0.137931	0.136707
PGA_scaffold0__352_contigs__length_93459789	31650001	31700000	96	0.202962	0.200942
PGA_scaffold0__352_contigs__length_93459789	31700001	31750000	86	0.0960912	0.072536
PGA_scaffold0__352_contigs__length_93459789	31750001	31800000	219	0.00879662	0.0133576
PGA_scaffold0__352_contigs__length_93459789	31800001	31850000	202	0.088035	0.0454676
PGA_scaffold0__352_contigs__length_93459789	31850001	31900000	182	0.0337243	0.0411172
PGA_scaffold0__352_contigs__length_93459789	31900001	31950000	280	0.0900853	0.0574644
PGA_scaffold0__352_contigs__length_93459789	31950001	32000000	203	0.0328	-0.000185447
PGA_scaffold0__352_contigs__length_93459789	32000001	32050000	210	-0.0568513	-0.0803309
PGA_scaffold0__352_contigs__length_93459789	32050001	32100000	181	-0.0144231	-0.0472427
PGA_scaffold0__352_contigs__length_93459789	32100001	32150000	205	0.0297278	-0.00660945
PGA_scaffold0__352_contigs__length_93459789	32150001	32200000	203	0.0732265	0.00718014
PGA_scaffold0__352_contigs__length_93459789	32200001	32250000	246	0.109715	0.047852
PGA_scaffold0__352_contigs__length_93459789	32250001	32300000	54	0.178947	0.175154
PGA_scaffold0__352_contigs__length_93459789	32300001	32350000	198	0.0766537	0.0838143
PGA_scaffold0__352_contigs__length_93459789	32350001	32400000	181	0.163054	0.125263
PGA_scaffold0__352_contigs__length_93459789	32400001	32450000	361	0.204301	0.205141
PGA_scaffold0__352_contigs__length_93459789	32450001	32500000	156	0.442634	0.401525
PGA_scaffold0__352_contigs__length_93459789	32500001	32550000	272	0.281265	0.257823
PGA_scaffold0__352_contigs__length_93459789	32550001	32600000	227	0.245719	0.172319
PGA_scaffold0__352_contigs__length_93459789	32600001	32650000	163	0.145968	0.0667663
PGA_scaffold0__352_contigs__length_93459789	32650001	32700000	104	0.561467	0.371879
PGA_scaffold0__352_contigs__length_93459789	32700001	32750000	265	0.398011	0.27385
PGA_scaffold0__352_contigs__length_93459789	32750001	32800000	159	0.282967	0.16022
PGA_scaffold0__352_contigs__length_93459789	32800001	32850000	131	0.333192	0.279439
PGA_scaffold0__352_contigs__length_93459789	32850001	32900000	119	0.205062	0.186167
PGA_scaffold0__352_contigs__length_93459789	32900001	32950000	268	0.0302961	0.0318598
PGA_scaffold0__352_contigs__length_93459789	32950001	33000000	91	0.290837	0.275275
PGA_scaffold0__352_contigs__length_93459789	33000001	33050000	184	0.216552	0.137992
PGA_scaffold0__352_contigs__length_93459789	33050001	33100000	306	0.107595	0.0617697
PGA_scaffold0__352_contigs__length_93459789	33100001	33150000	75	0.122159	0.0966667
PGA_scaffold0__352_contigs__length_93459789	33150001	33200000	163	0.0478589	0.0423897
PGA_scaffold0__352_contigs__length_93459789	33200001	33250000	197	0.105898	0.0798646
PGA_scaffold0__352_contigs__length_93459789	33250001	33300000	231	0.116123	0.0945166
PGA_scaffold0__352_contigs__length_93459789	33300001	33350000	58	0.192308	0.168309
PGA_scaffold0__352_contigs__length_93459789	33400001	33450000	21	0.254237	0.246032
PGA_scaffold0__352_contigs__length_93459789	33450001	33500000	85	0.289804	0.275098
PGA_scaffold0__352_contigs__length_93459789	33500001	33550000	47	0.0693069	0.0363982
PGA_scaffold0__352_contigs__length_93459789	33550001	33600000	29	0.0698324	0.0614943
PGA_scaffold0__352_contigs__length_93459789	33600001	33650000	23	0.0657895	0.0543478
PGA_scaffold0__352_contigs__length_93459789	33650001	33700000	37	0.016055	0.0238739
PGA_scaffold0__352_contigs__length_93459789	33700001	33750000	39	0.0176471	0.032967
PGA_scaffold0__352_contigs__length_93459789	33750001	33800000	109	0.0334728	0.014526
PGA_scaffold0__352_contigs__length_93459789	33800001	33850000	279	0.619797	0.51478
PGA_scaffold0__352_contigs__length_93459789	33850001	33900000	233	0.121742	0.0858434
PGA_scaffold0__352_contigs__length_93459789	33900001	33950000	177	0.0293309	0.0152341
PGA_scaffold0__352_contigs__length_93459789	33950001	34000000	135	0.00304878	-0.00296296
PGA_scaffold0__352_contigs__length_93459789	34000001	34050000	138	-0.0737028	-0.0624827
PGA_scaffold0__352_contigs__length_93459789	34050001	34100000	237	0.090954	0.0739029
PGA_scaffold0__352_contigs__length_93459789	34100001	34150000	265	0.0151671	0.00706812
PGA_scaffold0__352_contigs__length_93459789	34150001	34200000	153	0.132287	0.110543
PGA_scaffold0__352_contigs__length_93459789	34200001	34250000	297	0.0408163	0.0306492
PGA_scaffold0__352_contigs__length_93459789	34250001	34300000	376	0.00472103	0.00921871
PGA_scaffold0__352_contigs__length_93459789	34300001	34350000	244	0.220752	0.216886
PGA_scaffold0__352_contigs__length_93459789	34350001	34400000	141	0.0432802	0.0450209
PGA_scaffold0__352_contigs__length_93459789	34400001	34450000	94	0.087156	0.106406
PGA_scaffold0__352_contigs__length_93459789	34450001	34500000	176	0.0558087	0.0861558
PGA_scaffold0__352_contigs__length_93459789	34500001	34550000	284	0.0422875	0.0266924
PGA_scaffold0__352_contigs__length_93459789	34550001	34600000	364	0.150602	0.122333
PGA_scaffold0__352_contigs__length_93459789	34600001	34650000	237	0.136466	0.108006
PGA_scaffold0__352_contigs__length_93459789	34650001	34700000	160	0.158427	0.141081
PGA_scaffold0__352_contigs__length_93459789	34700001	34750000	234	0.116227	0.114171
PGA_scaffold0__352_contigs__length_93459789	34750001	34800000	336	0.106185	0.0984649
PGA_scaffold0__352_contigs__length_93459789	34800001	34850000	77	0.113889	0.0873349
PGA_scaffold0__352_contigs__length_93459789	34850001	34900000	157	0.201723	0.131853
PGA_scaffold0__352_contigs__length_93459789	34900001	34950000	86	0.291545	0.198825
PGA_scaffold0__352_contigs__length_93459789	34950001	35000000	188	0.237675	0.152168
PGA_scaffold0__352_contigs__length_93459789	35000001	35050000	273	-0.0924977	-0.102072
PGA_scaffold0__352_contigs__length_93459789	35050001	35100000	391	0.00997783	0.00118369
PGA_scaffold0__352_contigs__length_93459789	35100001	35150000	308	-0.112259	-0.0998782
PGA_scaffold0__352_contigs__length_93459789	35150001	35200000	167	0.0252976	0.0193328
PGA_scaffold0__352_contigs__length_93459789	35200001	35250000	38	0.0263158	0.0192982
PGA_scaffold0__352_contigs__length_93459789	35250001	35300000	104	0.0536278	0.0326923
PGA_scaffold0__352_contigs__length_93459789	35300001	35350000	192	0.086544	0.0800347
PGA_scaffold0__352_contigs__length_93459789	35350001	35400000	209	0.0322295	0.0243506
PGA_scaffold0__352_contigs__length_93459789	35400001	35450000	134	0.0317816	0.0263682
PGA_scaffold0__352_contigs__length_93459789	35450001	35500000	180	0.00339674	0.000509259
PGA_scaffold0__352_contigs__length_93459789	35500001	35550000	3	-1.14492e-16	-1.14492e-16
PGA_scaffold0__352_contigs__length_93459789	35550001	35600000	63	0.0239234	0.0136054
PGA_scaffold0__352_contigs__length_93459789	35600001	35650000	169	0.0567485	0.0321429
PGA_scaffold0__352_contigs__length_93459789	35650001	35700000	181	0.0829493	0.0497238
PGA_scaffold0__352_contigs__length_93459789	35700001	35750000	98	0.0245399	0.0138484
PGA_scaffold0__352_contigs__length_93459789	35750001	35800000	83	0.0337079	0.0180723
PGA_scaffold0__352_contigs__length_93459789	35800001	35850000	289	-0.0741641	-0.0521008
PGA_scaffold0__352_contigs__length_93459789	35850001	35900000	342	0.0779483	0.0409914
PGA_scaffold0__352_contigs__length_93459789	35900001	35950000	198	0.0347222	0.0188312
PGA_scaffold0__352_contigs__length_93459789	35950001	36000000	132	0.0414798	0.0179293
PGA_scaffold0__352_contigs__length_93459789	36000001	36050000	139	0.0520231	0.0249829
PGA_scaffold0__352_contigs__length_93459789	36050001	36100000	249	-0.0645714	-0.033276
PGA_scaffold0__352_contigs__length_93459789	36100001	36150000	255	0.0712329	0.0336134
PGA_scaffold0__352_contigs__length_93459789	36150001	36200000	120	0.165261	0.103532
PGA_scaffold0__352_contigs__length_93459789	36200001	36250000	94	0.25569	0.211525
PGA_scaffold0__352_contigs__length_93459789	36250001	36300000	76	0.263285	0.241009
PGA_scaffold0__352_contigs__length_93459789	36300001	36350000	27	0.0732484	0.0652557
PGA_scaffold0__352_contigs__length_93459789	36350001	36400000	110	-0.0217729	-0.0162338
PGA_scaffold0__352_contigs__length_93459789	36400001	36450000	91	-0.0987654	-0.0682365
PGA_scaffold0__352_contigs__length_93459789	36450001	36500000	63	-0.24569	-0.177211
PGA_scaffold0__352_contigs__length_93459789	36500001	36550000	85	-0.289691	-0.218543
PGA_scaffold0__352_contigs__length_93459789	36550001	36600000	94	-0.271186	-0.222087
PGA_scaffold0__352_contigs__length_93459789	36600001	36650000	233	-0.261176	-0.208522
PGA_scaffold0__352_contigs__length_93459789	36650001	36700000	255	-0.041598	-0.0227871
PGA_scaffold0__352_contigs__length_93459789	36700001	36750000	382	0.0694564	0.0738345
PGA_scaffold0__352_contigs__length_93459789	36750001	36800000	134	-0.026824	-0.0228145
PGA_scaffold0__352_contigs__length_93459789	36800001	36850000	204	-0.0359375	-0.0341795
PGA_scaffold0__352_contigs__length_93459789	36850001	36900000	172	0.0627178	0.0464009
PGA_scaffold0__352_contigs__length_93459789	36900001	36950000	190	0.0747443	0.0706892
PGA_scaffold0__352_contigs__length_93459789	36950001	37000000	262	0.0631296	0.0477554
PGA_scaffold0__352_contigs__length_93459789	37000001	37050000	275	0.0037931	0.00247619
PGA_scaffold0__352_contigs__length_93459789	37050001	37100000	226	0.0360755	0.0275074
PGA_scaffold0__352_contigs__length_93459789	37100001	37150000	210	-0.0835189	-0.06178
PGA_scaffold0__352_contigs__length_93459789	37150001	37200000	283	-0.056391	-0.034528
PGA_scaffold0__352_contigs__length_93459789	37200001	37250000	221	-0.107143	-0.0953282
PGA_scaffold0__352_contigs__length_93459789	37250001	37300000	228	0.062263	0.0378586
PGA_scaffold0__352_contigs__length_93459789	37300001	37350000	93	-0.010479	-0.0196912
PGA_scaffold0__352_contigs__length_93459789	37350001	37400000	252	0.00583431	-0.00901683
PGA_scaffold0__352_contigs__length_93459789	37400001	37450000	325	-0.122711	-0.129445
PGA_scaffold0__352_contigs__length_93459789	37450001	37500000	142	-0.115672	-0.138338
PGA_scaffold0__352_contigs__length_93459789	37500001	37550000	271	-0.0996656	-0.1307
PGA_scaffold0__352_contigs__length_93459789	37550001	37600000	83	0.0664137	0.0167358
PGA_scaffold0__352_contigs__length_93459789	37600001	37650000	199	-0.11477	-0.141467
PGA_scaffold0__352_contigs__length_93459789	37650001	37700000	226	-0.0425	-0.068178
PGA_scaffold0__352_contigs__length_93459789	37700001	37750000	205	0.0940594	0.0829089
PGA_scaffold0__352_contigs__length_93459789	37750001	37800000	211	0.134441	0.0921729
PGA_scaffold0__352_contigs__length_93459789	37800001	37850000	143	-0.0281849	-0.0323801
PGA_scaffold0__352_contigs__length_93459789	37850001	37900000	186	-0.0707831	-0.065866
PGA_scaffold0__352_contigs__length_93459789	37900001	37950000	301	0.0656542	0.0512613
PGA_scaffold0__352_contigs__length_93459789	37950001	38000000	248	0.07	0.0582338
PGA_scaffold0__352_contigs__length_93459789	38000001	38050000	220	-0.0854271	-0.0818939
PGA_scaffold0__352_contigs__length_93459789	38050001	38100000	110	-0.0185449	-0.0288725
PGA_scaffold0__352_contigs__length_93459789	38100001	38150000	187	-0.0659522	-0.0706693
PGA_scaffold0__352_contigs__length_93459789	38150001	38200000	159	-0.0627256	-0.0930967
PGA_scaffold0__352_contigs__length_93459789	38200001	38250000	110	0.424825	0.284459
PGA_scaffold0__352_contigs__length_93459789	38250001	38300000	164	0.476596	0.255883
PGA_scaffold0__352_contigs__length_93459789	38300001	38350000	224	0.0366242	0.00838116
PGA_scaffold0__352_contigs__length_93459789	38350001	38400000	304	0.0962656	0.0795187
PGA_scaffold0__352_contigs__length_93459789	38400001	38450000	289	0.0358392	-0.00316362
PGA_scaffold0__352_contigs__length_93459789	38450001	38500000	94	0.394569	0.220143
PGA_scaffold0__352_contigs__length_93459789	38500001	38550000	105	-0.12314	-0.101854
PGA_scaffold0__352_contigs__length_93459789	38550001	38600000	101	-0.0120818	-0.0104019
PGA_scaffold0__352_contigs__length_93459789	38600001	38650000	59	0.0241935	0.0127119
PGA_scaffold0__352_contigs__length_93459789	38650001	38700000	135	0.126374	0.126808
PGA_scaffold0__352_contigs__length_93459789	38700001	38750000	35	0.222222	0.195238
PGA_scaffold0__352_contigs__length_93459789	38750001	38800000	88	0.132325	0.134267
PGA_scaffold0__352_contigs__length_93459789	38800001	38850000	111	-0.0383065	-0.0335264
PGA_scaffold0__352_contigs__length_93459789	38850001	38900000	196	-0.194812	-0.19488
PGA_scaffold0__352_contigs__length_93459789	38900001	38950000	158	-0.156329	-0.156962
PGA_scaffold0__352_contigs__length_93459789	38950001	39000000	23	-0.125	-0.149209
PGA_scaffold0__352_contigs__length_93459789	39000001	39050000	9	-0.0116279	-0.00198413
PGA_scaffold0__352_contigs__length_93459789	39050001	39100000	35	-0.0276596	-0.022449
PGA_scaffold0__352_contigs__length_93459789	39100001	39150000	76	-0.0511811	-0.031015
PGA_scaffold0__352_contigs__length_93459789	39150001	39200000	76	-0.0576497	-0.0613878
PGA_scaffold0__352_contigs__length_93459789	39200001	39250000	151	-0.00887574	-0.00543992
PGA_scaffold0__352_contigs__length_93459789	39250001	39300000	177	0.00833333	0.00423729
PGA_scaffold0__352_contigs__length_93459789	39300001	39350000	140	0.0133333	0.00404762
PGA_scaffold0__352_contigs__length_93459789	39350001	39400000	68	-0.0236052	-0.0124475
PGA_scaffold0__352_contigs__length_93459789	39400001	39450000	40	-0.0333333	-0.02375
PGA_scaffold0__352_contigs__length_93459789	39450001	39500000	50	-0.0115132	0.0075
PGA_scaffold0__352_contigs__length_93459789	39500001	39550000	113	0.0973451	0.0856511
PGA_scaffold0__352_contigs__length_93459789	39550001	39600000	82	-0.0932836	-0.0856344
PGA_scaffold0__352_contigs__length_93459789	39600001	39650000	129	-0.100529	-0.067105
PGA_scaffold0__352_contigs__length_93459789	39650001	39700000	91	-0.0554545	-0.0494636
PGA_scaffold0__352_contigs__length_93459789	39700001	39750000	216	-0.14714	-0.121956
PGA_scaffold0__352_contigs__length_93459789	39750001	39800000	142	-0.118026	-0.0950243
PGA_scaffold0__352_contigs__length_93459789	39800001	39850000	169	-0.125468	-0.081375
PGA_scaffold0__352_contigs__length_93459789	39850001	39900000	336	-0.181278	-0.124178
PGA_scaffold0__352_contigs__length_93459789	39900001	39950000	225	-0.0927978	-0.0641587
PGA_scaffold0__352_contigs__length_93459789	39950001	40000000	100	0.174868	0.165982
PGA_scaffold0__352_contigs__length_93459789	40000001	40050000	219	0.182692	0.177272
PGA_scaffold0__352_contigs__length_93459789	40050001	40100000	106	0.104839	0.0670894
PGA_scaffold0__352_contigs__length_93459789	40100001	40150000	79	-0.0135983	-0.0244342
PGA_scaffold0__352_contigs__length_93459789	40150001	40200000	72	0.027027	0.0176587
PGA_scaffold0__352_contigs__length_93459789	40200001	40250000	184	0.337182	0.229965
PGA_scaffold0__352_contigs__length_93459789	40250001	40300000	221	0.251429	0.167232
PGA_scaffold0__352_contigs__length_93459789	40300001	40350000	167	0.0903141	0.0652559
PGA_scaffold0__352_contigs__length_93459789	40350001	40400000	137	-0.104271	-0.081048
PGA_scaffold0__352_contigs__length_93459789	40400001	40450000	152	-0.0283843	-0.0168546
PGA_scaffold0__352_contigs__length_93459789	40450001	40500000	72	-0.010661	-0.00281085
PGA_scaffold0__352_contigs__length_93459789	40500001	40550000	108	0.0665236	0.0532638
PGA_scaffold0__352_contigs__length_93459789	40550001	40600000	131	-0.161465	-0.155107
PGA_scaffold0__352_contigs__length_93459789	40600001	40650000	311	-0.0226131	-0.0171643
PGA_scaffold0__352_contigs__length_93459789	40650001	40700000	112	0.175676	0.146848
PGA_scaffold0__352_contigs__length_93459789	40700001	40750000	212	0.139485	0.137359
PGA_scaffold0__352_contigs__length_93459789	40750001	40800000	219	0.124907	0.0806455
PGA_scaffold0__352_contigs__length_93459789	40800001	40850000	237	0.0907821	0.0650853
PGA_scaffold0__352_contigs__length_93459789	40850001	40900000	115	0.0364238	0.0175438
PGA_scaffold0__352_contigs__length_93459789	40900001	40950000	266	-0.171233	-0.130128
PGA_scaffold0__352_contigs__length_93459789	40950001	41000000	104	-0.234884	-0.218933
PGA_scaffold0__352_contigs__length_93459789	41000001	41050000	186	-0.185336	-0.173169
PGA_scaffold0__352_contigs__length_93459789	41050001	41100000	196	-0.124028	-0.105313
PGA_scaffold0__352_contigs__length_93459789	41100001	41150000	159	-0.0513636	-0.042167
PGA_scaffold0__352_contigs__length_93459789	41150001	41200000	189	0.0833333	0.0621126
PGA_scaffold0__352_contigs__length_93459789	41200001	41250000	94	0.0667244	0.0374436
PGA_scaffold0__352_contigs__length_93459789	41250001	41300000	129	0.0369128	0.0211517
PGA_scaffold0__352_contigs__length_93459789	41300001	41350000	83	0.108209	0.0899312
PGA_scaffold0__352_contigs__length_93459789	41350001	41400000	91	0.153774	0.146769
PGA_scaffold0__352_contigs__length_93459789	41450001	41500000	88	0.219057	0.20901
PGA_scaffold0__352_contigs__length_93459789	41500001	41550000	92	0.242068	0.208723
PGA_scaffold0__352_contigs__length_93459789	41550001	41600000	259	0.38381	0.289952
PGA_scaffold0__352_contigs__length_93459789	41600001	41650000	313	0.204812	0.0947175
PGA_scaffold0__352_contigs__length_93459789	41650001	41700000	151	0.378135	0.239502
PGA_scaffold0__352_contigs__length_93459789	41700001	41750000	173	0.0853333	0.0541585
PGA_scaffold0__352_contigs__length_93459789	41750001	41800000	159	0.046875	0.0296401
PGA_scaffold0__352_contigs__length_93459789	41800001	41850000	158	0.0156951	0.0116226
PGA_scaffold0__352_contigs__length_93459789	41850001	41900000	2	-0.0384615	-0.025
PGA_scaffold0__352_contigs__length_93459789	41900001	41950000	65	-0.0293006	-0.0271928
PGA_scaffold0__352_contigs__length_93459789	41950001	42000000	182	0.0640669	0.0496617
PGA_scaffold0__352_contigs__length_93459789	42000001	42050000	52	0.260274	0.20728
PGA_scaffold0__352_contigs__length_93459789	42050001	42100000	35	0.269108	0.2205
PGA_scaffold0__352_contigs__length_93459789	42100001	42150000	36	0.112245	0.0619889
PGA_scaffold0__352_contigs__length_93459789	42150001	42200000	69	0.0945946	0.0431836
PGA_scaffold0__352_contigs__length_93459789	42200001	42250000	235	-0.0117521	-0.0138703
PGA_scaffold0__352_contigs__length_93459789	42250001	42300000	211	0.102757	0.0737136
PGA_scaffold0__352_contigs__length_93459789	42300001	42350000	159	0.10549	0.0722994
PGA_scaffold0__352_contigs__length_93459789	42350001	42400000	81	0.0314961	-0.00515986
PGA_scaffold0__352_contigs__length_93459789	42400001	42450000	153	0.0816327	0.0434664
PGA_scaffold0__352_contigs__length_93459789	42450001	42500000	259	0.0967012	0.0558397
PGA_scaffold0__352_contigs__length_93459789	42500001	42550000	123	-0.0710383	-0.0565041
PGA_scaffold0__352_contigs__length_93459789	42550001	42600000	115	0.0350877	0.0277847
PGA_scaffold0__352_contigs__length_93459789	42600001	42650000	51	-0.0258621	-0.0144958
PGA_scaffold0__352_contigs__length_93459789	42650001	42700000	85	-0.030303	-0.0217367
PGA_scaffold0__352_contigs__length_93459789	42700001	42750000	73	-0.0367647	-0.0461424
PGA_scaffold0__352_contigs__length_93459789	42750001	42800000	185	-0.0122449	-0.0147584
PGA_scaffold0__352_contigs__length_93459789	42800001	42850000	223	0.043725	0.0123745
PGA_scaffold0__352_contigs__length_93459789	42850001	42900000	294	0.10841	0.0334519
PGA_scaffold0__352_contigs__length_93459789	42900001	42950000	341	0.0386069	-0.013249
PGA_scaffold0__352_contigs__length_93459789	42950001	43000000	146	-0.0599534	-0.0601439
PGA_scaffold0__352_contigs__length_93459789	43000001	43050000	398	0.336395	0.204251
PGA_scaffold0__352_contigs__length_93459789	43050001	43100000	255	0.275063	0.256324
PGA_scaffold0__352_contigs__length_93459789	43100001	43150000	146	0.0030349	-0.0316518
PGA_scaffold0__352_contigs__length_93459789	43150001	43200000	229	-0.154031	-0.158546
PGA_scaffold0__352_contigs__length_93459789	43200001	43250000	276	-0.222403	-0.215724
PGA_scaffold0__352_contigs__length_93459789	43250001	43300000	284	-0.173364	-0.115506
PGA_scaffold0__352_contigs__length_93459789	43300001	43350000	334	0.142857	0.125064
PGA_scaffold0__352_contigs__length_93459789	43350001	43400000	202	0.0541401	0.0331742
PGA_scaffold0__352_contigs__length_93459789	43450001	43500000	66	0.154303	0.132062
PGA_scaffold0__352_contigs__length_93459789	43500001	43550000	64	0.028	0.00983157
PGA_scaffold0__352_contigs__length_93459789	43550001	43600000	86	-0.202153	-0.129997
PGA_scaffold0__352_contigs__length_93459789	43600001	43650000	223	-0.209158	-0.15587
PGA_scaffold0__352_contigs__length_93459789	43650001	43700000	111	-0.131188	-0.105003
PGA_scaffold0__352_contigs__length_93459789	43700001	43750000	199	-0.0424949	-0.0620124
PGA_scaffold0__352_contigs__length_93459789	43750001	43800000	122	0.213935	0.187158
PGA_scaffold0__352_contigs__length_93459789	43800001	43850000	139	0.0772358	0.0658125
PGA_scaffold0__352_contigs__length_93459789	43850001	43900000	173	0.579237	0.404004
PGA_scaffold0__352_contigs__length_93459789	43900001	43950000	169	0.0817757	0.0503019
PGA_scaffold0__352_contigs__length_93459789	43950001	44000000	225	0.0994133	0.0760524
PGA_scaffold0__352_contigs__length_93459789	44000001	44050000	225	0.0931091	0.0627196
PGA_scaffold0__352_contigs__length_93459789	44050001	44100000	78	-0.0477759	-0.0460317
PGA_scaffold0__352_contigs__length_93459789	44100001	44150000	161	-0.00211416	-0.0100118
PGA_scaffold0__352_contigs__length_93459789	44150001	44200000	176	-0.118952	-0.079904
PGA_scaffold0__352_contigs__length_93459789	44200001	44250000	131	-0.0436747	-0.0273793
PGA_scaffold0__352_contigs__length_93459789	44250001	44300000	214	-0.0623167	-0.0458945
PGA_scaffold0__352_contigs__length_93459789	44300001	44350000	279	0.27207	0.175337
PGA_scaffold0__352_contigs__length_93459789	44350001	44400000	218	-0.0154525	-0.0320502
PGA_scaffold0__352_contigs__length_93459789	44400001	44450000	251	-0.221668	-0.188776
PGA_scaffold0__352_contigs__length_93459789	44450001	44500000	108	-0.0542705	-0.0266975
PGA_scaffold0__352_contigs__length_93459789	44500001	44550000	210	-0.0538881	-0.0379819
PGA_scaffold0__352_contigs__length_93459789	44550001	44600000	232	-0.0191176	-0.011915
PGA_scaffold0__352_contigs__length_93459789	44600001	44650000	221	-0.0119332	-0.00822021
PGA_scaffold0__352_contigs__length_93459789	44650001	44700000	94	-0.0416667	-0.0575228
PGA_scaffold0__352_contigs__length_93459789	44700001	44750000	57	-0.11276	-0.109649
PGA_scaffold0__352_contigs__length_93459789	44750001	44800000	42	-0.0350877	-0.0306973
PGA_scaffold0__352_contigs__length_93459789	44800001	44850000	152	-0.059322	-0.0357613
PGA_scaffold0__352_contigs__length_93459789	44850001	44900000	173	-0.0931232	-0.0804294
PGA_scaffold0__352_contigs__length_93459789	44900001	44950000	198	-0.0471698	-0.0292208
PGA_scaffold0__352_contigs__length_93459789	44950001	45000000	239	-0.0331633	-0.0209653
PGA_scaffold0__352_contigs__length_93459789	45000001	45050000	151	0.00549451	0.00212078
PGA_scaffold0__352_contigs__length_93459789	45050001	45100000	52	-0.0287958	-0.0152473
PGA_scaffold0__352_contigs__length_93459789	45100001	45150000	78	-0.160668	-0.161615
PGA_scaffold0__352_contigs__length_93459789	45150001	45200000	200	0.133958	0.116201
PGA_scaffold0__352_contigs__length_93459789	45200001	45250000	118	0.23003	0.218362
PGA_scaffold0__352_contigs__length_93459789	45250001	45300000	79	0.165625	0.118585
PGA_scaffold0__352_contigs__length_93459789	45300001	45350000	80	0.0946746	0.0621023
PGA_scaffold0__352_contigs__length_93459789	45350001	45400000	175	0.0330579	0.0213946
PGA_scaffold0__352_contigs__length_93459789	45400001	45450000	197	0.27395	0.218752
PGA_scaffold0__352_contigs__length_93459789	45450001	45500000	242	0.493086	0.332405
PGA_scaffold0__352_contigs__length_93459789	45500001	45550000	80	0.598248	0.457857
PGA_scaffold0__352_contigs__length_93459789	45550001	45600000	59	-0.00968523	-0.013585
PGA_scaffold0__352_contigs__length_93459789	45600001	45650000	105	-0.0392422	-0.0411905
PGA_scaffold0__352_contigs__length_93459789	45650001	45700000	116	0.281799	0.187214
PGA_scaffold0__352_contigs__length_93459789	45700001	45750000	115	0.416898	0.30481
PGA_scaffold0__352_contigs__length_93459789	45750001	45800000	89	0.430246	0.316676
PGA_scaffold0__352_contigs__length_93459789	45800001	45850000	282	0.290616	0.203241
PGA_scaffold0__352_contigs__length_93459789	45850001	45900000	244	0.267263	0.222619
PGA_scaffold0__352_contigs__length_93459789	45900001	45950000	142	0.150565	0.0978286
PGA_scaffold0__352_contigs__length_93459789	45950001	46000000	123	0.153894	0.129046
PGA_scaffold0__352_contigs__length_93459789	46000001	46050000	212	0.211907	0.199764
PGA_scaffold0__352_contigs__length_93459789	46050001	46100000	219	0.203307	0.192922
PGA_scaffold0__352_contigs__length_93459789	46100001	46150000	115	0.294721	0.288116
PGA_scaffold0__352_contigs__length_93459789	46150001	46200000	173	0.491379	0.464473
PGA_scaffold0__352_contigs__length_93459789	46200001	46250000	251	0.398283	0.360539
PGA_scaffold0__352_contigs__length_93459789	46250001	46300000	247	0.302657	0.267047
PGA_scaffold0__352_contigs__length_93459789	46300001	46350000	181	0.0650768	0.0394143
PGA_scaffold0__352_contigs__length_93459789	46350001	46400000	276	0.042517	0.0522559
PGA_scaffold0__352_contigs__length_93459789	46400001	46450000	152	-0.00588235	-0.00768327
PGA_scaffold0__352_contigs__length_93459789	46450001	46500000	118	0.0130293	0.0077812
PGA_scaffold0__352_contigs__length_93459789	46500001	46550000	69	0.0305344	-0.000627392
PGA_scaffold0__352_contigs__length_93459789	46550001	46600000	132	0.0347003	0.00869339
PGA_scaffold0__352_contigs__length_93459789	46600001	46650000	217	0.150283	0.098095
PGA_scaffold0__352_contigs__length_93459789	46650001	46700000	112	0.0858779	0.043215
PGA_scaffold0__352_contigs__length_93459789	46700001	46750000	299	0.22585	0.138438
PGA_scaffold0__352_contigs__length_93459789	46750001	46800000	257	0.236111	0.141804
PGA_scaffold0__352_contigs__length_93459789	46800001	46850000	107	-0.100701	-0.0688858
PGA_scaffold0__352_contigs__length_93459789	46850001	46900000	186	-0.142487	-0.0827893
PGA_scaffold0__352_contigs__length_93459789	46900001	46950000	105	-0.0707899	-0.0426644
PGA_scaffold0__352_contigs__length_93459789	46950001	47000000	204	0.0951807	0.0974498
PGA_scaffold0__352_contigs__length_93459789	47000001	47050000	172	-0.0484904	-0.0244913
PGA_scaffold0__352_contigs__length_93459789	47050001	47100000	263	-0.118942	-0.121929
PGA_scaffold0__352_contigs__length_93459789	47100001	47150000	256	0.019171	-0.00282252
PGA_scaffold0__352_contigs__length_93459789	47150001	47200000	165	-0.0805687	-0.0607648
PGA_scaffold0__352_contigs__length_93459789	47200001	47250000	130	0.0370603	0.0256548
PGA_scaffold0__352_contigs__length_93459789	47250001	47300000	102	0.125289	0.128758
PGA_scaffold0__352_contigs__length_93459789	47300001	47350000	151	0.242067	0.172359
PGA_scaffold0__352_contigs__length_93459789	47350001	47400000	111	0.068567	-0.00850396
PGA_scaffold0__352_contigs__length_93459789	47400001	47450000	20	0.263006	0.224237
PGA_scaffold0__352_contigs__length_93459789	47450001	47500000	60	0.193705	0.12824
PGA_scaffold0__352_contigs__length_93459789	47500001	47550000	104	0.148795	0.0842595
PGA_scaffold0__352_contigs__length_93459789	47550001	47600000	340	0.369939	0.257305
PGA_scaffold0__352_contigs__length_93459789	47600001	47650000	256	0.064688	0.0456236
PGA_scaffold0__352_contigs__length_93459789	47650001	47700000	234	-0.0754717	-0.0476928
PGA_scaffold0__352_contigs__length_93459789	47700001	47750000	161	0.0269036	0.00759872
PGA_scaffold0__352_contigs__length_93459789	47750001	47800000	270	-0.00689465	-0.013293
PGA_scaffold0__352_contigs__length_93459789	47800001	47850000	225	-0.0650519	-0.0646931
PGA_scaffold0__352_contigs__length_93459789	47850001	47900000	120	0.330387	0.212484
PGA_scaffold0__352_contigs__length_93459789	47900001	47950000	132	0.353792	0.281572
PGA_scaffold0__352_contigs__length_93459789	47950001	48000000	282	-0.0522979	-0.0670261
PGA_scaffold0__352_contigs__length_93459789	48000001	48050000	231	0.13035	0.0902307
PGA_scaffold0__352_contigs__length_93459789	48050001	48100000	209	0.0587289	0.0534821
PGA_scaffold0__352_contigs__length_93459789	48100001	48150000	93	-0.11276	-0.110637
PGA_scaffold0__352_contigs__length_93459789	48150001	48200000	40	-0.109155	-0.110893
PGA_scaffold0__352_contigs__length_93459789	48200001	48250000	62	-0.0539474	-0.0586118
PGA_scaffold0__352_contigs__length_93459789	48250001	48300000	81	-0.069873	-0.0748383
PGA_scaffold0__352_contigs__length_93459789	48300001	48350000	131	0.132383	0.0658848
PGA_scaffold0__352_contigs__length_93459789	48350001	48400000	120	0.221125	0.150519
PGA_scaffold0__352_contigs__length_93459789	48400001	48450000	103	0.342733	0.260978
PGA_scaffold0__352_contigs__length_93459789	48450001	48500000	88	0.0438066	0.0408009
PGA_scaffold0__352_contigs__length_93459789	48500001	48550000	109	0.0296804	0.0201398
PGA_scaffold0__352_contigs__length_93459789	48550001	48600000	197	-0.041791	-0.0345359
PGA_scaffold0__352_contigs__length_93459789	48600001	48650000	70	-0.123919	-0.12301
PGA_scaffold0__352_contigs__length_93459789	48650001	48700000	13	-0.0212766	-0.010989
PGA_scaffold0__352_contigs__length_93459789	48700001	48750000	67	-0.0739857	-0.0724947
PGA_scaffold0__352_contigs__length_93459789	48750001	48800000	201	0.26186	0.23867
PGA_scaffold0__352_contigs__length_93459789	48800001	48850000	46	0.0346021	0.00864389
PGA_scaffold0__352_contigs__length_93459789	48850001	48900000	118	-0.0773723	-0.0706013
PGA_scaffold0__352_contigs__length_93459789	48900001	48950000	17	-0.0629921	-0.0705882
PGA_scaffold0__352_contigs__length_93459789	48950001	49000000	183	-0.0399516	-0.042701
PGA_scaffold0__352_contigs__length_93459789	49000001	49050000	174	-0.0113861	-0.020095
PGA_scaffold0__352_contigs__length_93459789	49050001	49100000	74	0.0620609	0.0286592
PGA_scaffold0__352_contigs__length_93459789	49100001	49150000	119	0.113244	0.0730292
PGA_scaffold0__352_contigs__length_93459789	49150001	49200000	168	0.070993	0.0591341
PGA_scaffold0__352_contigs__length_93459789	49200001	49250000	182	0.144817	0.0339306
PGA_scaffold0__352_contigs__length_93459789	49250001	49300000	97	-0.152273	-0.137776
PGA_scaffold0__352_contigs__length_93459789	49300001	49350000	62	-0.134409	-0.123387
PGA_scaffold0__352_contigs__length_93459789	49350001	49400000	67	-0.101493	-0.106947
PGA_scaffold0__352_contigs__length_93459789	49400001	49450000	75	-0.182927	-0.178857
PGA_scaffold0__352_contigs__length_93459789	49450001	49500000	56	-0.0948905	-0.0619048
PGA_scaffold0__352_contigs__length_93459789	49500001	49550000	162	-0.10745	-0.0825838
PGA_scaffold0__352_contigs__length_93459789	49550001	49600000	176	-0.0367836	-0.0193317
PGA_scaffold0__352_contigs__length_93459789	49600001	49650000	29	0.127404	0.074011
PGA_scaffold0__352_contigs__length_93459789	49650001	49700000	91	-0.112691	-0.0675563
PGA_scaffold0__352_contigs__length_93459789	49700001	49750000	141	-0.0214724	-0.006974
PGA_scaffold0__352_contigs__length_93459789	49750001	49800000	20	0.0240964	0.0191667
PGA_scaffold0__352_contigs__length_93459789	49800001	49850000	51	-0.0125	-0.00784314
PGA_scaffold0__352_contigs__length_93459789	49850001	49900000	10	0.0357143	-0.00818182
PGA_scaffold0__352_contigs__length_93459789	49900001	49950000	141	0.244706	0.126581
PGA_scaffold0__352_contigs__length_93459789	49950001	50000000	88	0.308792	0.302738
PGA_scaffold0__352_contigs__length_93459789	50000001	50050000	31	0.027027	0.016129
PGA_scaffold0__352_contigs__length_93459789	50050001	50100000	19	0.025	0.0131579
PGA_scaffold0__352_contigs__length_93459789	50100001	50150000	10	2.77556e-17	0.00142857
PGA_scaffold0__352_contigs__length_93459789	50150001	50200000	14	0.0555556	0.0357143
PGA_scaffold0__352_contigs__length_93459789	50200001	50250000	13	-0.00746269	-0.0262821
PGA_scaffold0__352_contigs__length_93459789	50250001	50300000	34	0.0684932	0.0482843
PGA_scaffold0__352_contigs__length_93459789	50300001	50350000	138	0.0575221	0.0477053
PGA_scaffold0__352_contigs__length_93459789	50350001	50400000	82	0.101362	0.0902294
PGA_scaffold0__352_contigs__length_93459789	50400001	50450000	95	0.23233	0.2099
PGA_scaffold0__352_contigs__length_93459789	50450001	50500000	64	0.307407	0.211719
PGA_scaffold0__352_contigs__length_93459789	50500001	50550000	50	0.0706522	0.0285714
PGA_scaffold0__352_contigs__length_93459789	50550001	50600000	20	0.317241	0.258929
PGA_scaffold0__352_contigs__length_93459789	50600001	50650000	11	0.361386	0.366667
PGA_scaffold0__352_contigs__length_93459789	50650001	50700000	21	0.0978261	0.0641156
PGA_scaffold0__352_contigs__length_93459789	50700001	50750000	14	0.171875	0.131122
PGA_scaffold0__352_contigs__length_93459789	50750001	50800000	80	0.315256	0.298147
PGA_scaffold0__352_contigs__length_93459789	50800001	50850000	232	0.313402	0.29684
PGA_scaffold0__352_contigs__length_93459789	50850001	50900000	81	0.27833	0.14504
PGA_scaffold0__352_contigs__length_93459789	50900001	50950000	94	0.314286	0.178009
PGA_scaffold0__352_contigs__length_93459789	50950001	51000000	77	0.324869	0.201208
PGA_scaffold0__352_contigs__length_93459789	51000001	51050000	119	0.429847	0.346462
PGA_scaffold0__352_contigs__length_93459789	51050001	51100000	147	0.373832	0.260949
PGA_scaffold0__352_contigs__length_93459789	51100001	51150000	116	0.31778	0.216342
PGA_scaffold0__352_contigs__length_93459789	51150001	51200000	85	0.286558	0.192064
PGA_scaffold0__352_contigs__length_93459789	51200001	51250000	22	0.375598	0.312487
PGA_scaffold0__352_contigs__length_93459789	51250001	51300000	23	0.311765	0.205804
PGA_scaffold0__352_contigs__length_93459789	51300001	51350000	20	0.274834	0.163782
PGA_scaffold0__352_contigs__length_93459789	51350001	51400000	65	-0.035461	-0.0448352
PGA_scaffold0__352_contigs__length_93459789	51400001	51450000	121	-0.0558546	-0.0438607
PGA_scaffold0__352_contigs__length_93459789	51450001	51500000	254	-0.0879603	-0.0740462
PGA_scaffold0__352_contigs__length_93459789	51500001	51550000	302	-0.128401	-0.104652
PGA_scaffold0__352_contigs__length_93459789	51550001	51600000	318	0.0150094	0.0185946
PGA_scaffold0__352_contigs__length_93459789	51600001	51650000	150	-0.124652	-0.108817
PGA_scaffold0__352_contigs__length_93459789	51650001	51700000	119	-0.108883	-0.0762305
PGA_scaffold0__352_contigs__length_93459789	51700001	51750000	75	-0.0376712	-0.0166667
PGA_scaffold0__352_contigs__length_93459789	51750001	51800000	23	0.37037	0.268676
PGA_scaffold0__352_contigs__length_93459789	51800001	51850000	49	0.305714	0.261591
PGA_scaffold0__352_contigs__length_93459789	51850001	51900000	48	0.347059	0.278456
PGA_scaffold0__352_contigs__length_93459789	51900001	51950000	53	0.381649	0.267349
PGA_scaffold0__352_contigs__length_93459789	51950001	52000000	79	0.142412	0.0719711
PGA_scaffold0__352_contigs__length_93459789	52000001	52050000	65	0.00625	-0.00652681
PGA_scaffold0__352_contigs__length_93459789	52050001	52100000	14	-0.0813953	-0.0742347
PGA_scaffold0__352_contigs__length_93459789	52100001	52150000	25	0.226115	0.12039
PGA_scaffold0__352_contigs__length_93459789	52150001	52200000	93	0.00863931	-0.00391007
PGA_scaffold0__352_contigs__length_93459789	52200001	52250000	63	-0.0102041	-0.021018
PGA_scaffold0__352_contigs__length_93459789	52250001	52300000	49	-0.012987	-0.0109396
PGA_scaffold0__352_contigs__length_93459789	52300001	52350000	53	0.0265957	0.00951564
PGA_scaffold0__352_contigs__length_93459789	52350001	52400000	70	0.0207254	-0.00466605
PGA_scaffold0__352_contigs__length_93459789	52400001	52450000	56	0.0264901	0.00914889
PGA_scaffold0__352_contigs__length_93459789	52450001	52500000	53	-0.00182482	-0.00851507
PGA_scaffold0__352_contigs__length_93459789	52500001	52550000	43	3.41988e-18	-0.00724857
PGA_scaffold0__352_contigs__length_93459789	52550001	52600000	73	-0.00536193	-0.0138765
PGA_scaffold0__352_contigs__length_93459789	52600001	52650000	78	0.110512	0.0364072
PGA_scaffold0__352_contigs__length_93459789	52650001	52700000	123	0.52904	0.355566
PGA_scaffold0__352_contigs__length_93459789	52700001	52750000	148	0.510593	0.349152
PGA_scaffold0__352_contigs__length_93459789	52750001	52800000	87	0.444818	0.268982
PGA_scaffold0__352_contigs__length_93459789	52800001	52850000	110	0.436524	0.27062
PGA_scaffold0__352_contigs__length_93459789	52850001	52900000	120	0.496269	0.306462
PGA_scaffold0__352_contigs__length_93459789	52900001	52950000	154	0.0506329	-0.00203482
PGA_scaffold0__352_contigs__length_93459789	52950001	53000000	82	0.00806452	-0.0626014
PGA_scaffold0__352_contigs__length_93459789	53000001	53050000	278	0.0526316	0.0282528
PGA_scaffold0__352_contigs__length_93459789	53050001	53100000	225	0.262643	0.148507
PGA_scaffold0__352_contigs__length_93459789	53100001	53150000	255	0.131825	0.0837277
PGA_scaffold0__352_contigs__length_93459789	53150001	53200000	57	0.00581395	-0.0639071
PGA_scaffold0__352_contigs__length_93459789	53200001	53250000	98	0.113009	0.0480508
PGA_scaffold0__352_contigs__length_93459789	53250001	53300000	80	0.239099	0.160155
PGA_scaffold0__352_contigs__length_93459789	53300001	53350000	51	0.341463	0.254323
PGA_scaffold0__352_contigs__length_93459789	53350001	53400000	74	0.229483	0.157429
PGA_scaffold0__352_contigs__length_93459789	53400001	53450000	115	0.0312046	-0.0113012
PGA_scaffold0__352_contigs__length_93459789	53450001	53500000	23	-0.0816327	-0.118841
PGA_scaffold0__352_contigs__length_93459789	53500001	53550000	28	0.319672	0.126356
PGA_scaffold0__352_contigs__length_93459789	53550001	53600000	85	0.112624	0.0391258
PGA_scaffold0__352_contigs__length_93459789	53600001	53650000	138	0.0140086	-0.00238095
PGA_scaffold0__352_contigs__length_93459789	53650001	53700000	279	0.0129611	-0.000614439
PGA_scaffold0__352_contigs__length_93459789	53700001	53750000	161	0.0505319	0.0147737
PGA_scaffold0__352_contigs__length_93459789	53750001	53800000	55	0.0330579	-0.00292208
PGA_scaffold0__352_contigs__length_93459789	53800001	53850000	77	0.0598291	0.0378015
PGA_scaffold0__352_contigs__length_93459789	53850001	53900000	69	-0.0133172	-0.0705606
PGA_scaffold0__352_contigs__length_93459789	53900001	53950000	78	-0.105114	-0.124176
PGA_scaffold0__352_contigs__length_93459789	53950001	54000000	275	0.193501	0.148646
PGA_scaffold0__352_contigs__length_93459789	54000001	54050000	188	0.132132	0.109071
PGA_scaffold0__352_contigs__length_93459789	54050001	54100000	70	0.13354	0.0348176
PGA_scaffold0__352_contigs__length_93459789	54100001	54150000	166	0.0320122	-0.0389754
PGA_scaffold0__352_contigs__length_93459789	54150001	54200000	248	-0.0632638	-0.109049
PGA_scaffold0__352_contigs__length_93459789	54200001	54250000	238	0.0727273	0.00558223
PGA_scaffold0__352_contigs__length_93459789	54250001	54300000	220	0.146195	0.11112
PGA_scaffold0__352_contigs__length_93459789	54300001	54350000	193	0.247585	0.222798
PGA_scaffold0__352_contigs__length_93459789	54350001	54400000	194	0.059189	0.0540612
PGA_scaffold0__352_contigs__length_93459789	54400001	54450000	114	0.151341	0.0973119
PGA_scaffold0__352_contigs__length_93459789	54450001	54500000	164	0.104798	0.070666
PGA_scaffold0__352_contigs__length_93459789	54500001	54550000	134	0.041779	-0.0145442
PGA_scaffold0__352_contigs__length_93459789	54550001	54600000	179	0.0897872	-0.00172458
PGA_scaffold0__352_contigs__length_93459789	54600001	54650000	91	0.278761	0.202269
PGA_scaffold0__352_contigs__length_93459789	54650001	54700000	89	0.12211	0.0823581
PGA_scaffold0__352_contigs__length_93459789	54700001	54750000	103	0.142023	0.0986593
PGA_scaffold0__352_contigs__length_93459789	54750001	54800000	165	0.157831	0.0726446
PGA_scaffold0__352_contigs__length_93459789	54800001	54850000	152	0.103873	0.0260566
PGA_scaffold0__352_contigs__length_93459789	54850001	54900000	223	0.317857	0.243804
PGA_scaffold0__352_contigs__length_93459789	54900001	54950000	183	0.145977	0.0544461
PGA_scaffold0__352_contigs__length_93459789	54950001	55000000	177	0.176535	0.0919993
PGA_scaffold0__352_contigs__length_93459789	55000001	55050000	120	0.262017	0.209324
PGA_scaffold0__352_contigs__length_93459789	55050001	55100000	133	0.02589	-0.000843017
PGA_scaffold0__352_contigs__length_93459789	55100001	55150000	122	0.162963	0.128468
PGA_scaffold0__352_contigs__length_93459789	55150001	55200000	125	0.0506329	0.0311429
PGA_scaffold0__352_contigs__length_93459789	55200001	55250000	130	0.0200401	0.00225275
PGA_scaffold0__352_contigs__length_93459789	55250001	55300000	168	0.015625	0.00359269
PGA_scaffold0__352_contigs__length_93459789	55300001	55350000	103	-0.00321543	-0.00194175
PGA_scaffold0__352_contigs__length_93459789	55350001	55400000	176	-0.047541	-0.0335498
PGA_scaffold0__352_contigs__length_93459789	55400001	55450000	73	-0.0441558	-0.11607
PGA_scaffold0__352_contigs__length_93459789	55450001	55500000	49	-0.00188679	-0.0874075
PGA_scaffold0__352_contigs__length_93459789	55500001	55550000	137	-0.143855	-0.170404
PGA_scaffold0__352_contigs__length_93459789	55550001	55600000	203	-0.114431	-0.0945493
PGA_scaffold0__352_contigs__length_93459789	55600001	55650000	188	-0.0203046	-0.0302322
PGA_scaffold0__352_contigs__length_93459789	55650001	55700000	204	-0.133033	-0.119275
PGA_scaffold0__352_contigs__length_93459789	55700001	55750000	286	-0.0990385	-0.128819
PGA_scaffold0__352_contigs__length_93459789	55750001	55800000	181	-0.0933264	-0.128918
PGA_scaffold0__352_contigs__length_93459789	55800001	55850000	86	0.122934	0.0461052
PGA_scaffold0__352_contigs__length_93459789	55850001	55900000	110	0.0538922	0.00684967
PGA_scaffold0__352_contigs__length_93459789	55900001	55950000	111	0.115811	0.0525898
PGA_scaffold0__352_contigs__length_93459789	55950001	56000000	134	0.117052	0.0678513
PGA_scaffold0__352_contigs__length_93459789	56000001	56050000	99	0.0983027	0.0356563
PGA_scaffold0__352_contigs__length_93459789	56050001	56100000	129	0.0208062	-0.0164784
PGA_scaffold0__352_contigs__length_93459789	56100001	56150000	85	0.135017	0.0684645
PGA_scaffold0__352_contigs__length_93459789	56150001	56200000	139	0.0736	0.0147124
PGA_scaffold0__352_contigs__length_93459789	56200001	56250000	110	0.154399	0.0656543
PGA_scaffold0__352_contigs__length_93459789	56250001	56300000	280	0.357143	0.181825
PGA_scaffold0__352_contigs__length_93459789	56300001	56350000	307	0.515055	0.446819
PGA_scaffold0__352_contigs__length_93459789	56350001	56400000	187	0.289936	0.259439
PGA_scaffold0__352_contigs__length_93459789	56400001	56450000	215	0.275026	0.226568
PGA_scaffold0__352_contigs__length_93459789	56450001	56500000	298	0.247971	0.191384
PGA_scaffold0__352_contigs__length_93459789	56500001	56550000	187	0.290064	0.25999
PGA_scaffold0__352_contigs__length_93459789	56550001	56600000	141	0.262771	0.210453
PGA_scaffold0__352_contigs__length_93459789	56600001	56650000	51	-0.0176678	-0.0193394
PGA_scaffold0__352_contigs__length_93459789	56650001	56700000	251	-0.0265252	-0.017805
PGA_scaffold0__352_contigs__length_93459789	56700001	56750000	187	-0.0207101	-0.00559906
PGA_scaffold0__352_contigs__length_93459789	56750001	56800000	156	-0.0057971	0.00480769
PGA_scaffold0__352_contigs__length_93459789	56800001	56850000	316	0.0526956	0.0599156
PGA_scaffold0__352_contigs__length_93459789	56850001	56900000	219	-0.106502	-0.0927931
PGA_scaffold0__352_contigs__length_93459789	56900001	56950000	350	-0.108179	-0.0799728
PGA_scaffold0__352_contigs__length_93459789	56950001	57000000	260	-0.102011	-0.0705495
PGA_scaffold0__352_contigs__length_93459789	57000001	57050000	331	-0.137931	-0.115847
PGA_scaffold0__352_contigs__length_93459789	57050001	57100000	328	0.0907278	0.0639115
PGA_scaffold0__352_contigs__length_93459789	57100001	57150000	93	0.209407	0.164406
PGA_scaffold0__352_contigs__length_93459789	57150001	57200000	109	0.152597	0.104115
PGA_scaffold0__352_contigs__length_93459789	57200001	57250000	111	0.0184564	0.00194415
PGA_scaffold0__352_contigs__length_93459789	57250001	57300000	158	-0.00890411	-0.00712025
PGA_scaffold0__352_contigs__length_93459789	57300001	57350000	111	0.0015625	-0.00337838
PGA_scaffold0__352_contigs__length_93459789	57350001	57400000	110	-0.0415691	-0.0411688
PGA_scaffold0__352_contigs__length_93459789	57400001	57450000	190	-0.0722154	-0.0526065
PGA_scaffold0__352_contigs__length_93459789	57450001	57500000	146	-0.0730769	-0.0520548
PGA_scaffold0__352_contigs__length_93459789	57500001	57550000	119	0.0637584	0.0616747
PGA_scaffold0__352_contigs__length_93459789	57550001	57600000	293	-0.0277296	-0.0305616
PGA_scaffold0__352_contigs__length_93459789	57600001	57650000	145	0.138235	0.0778629
PGA_scaffold0__352_contigs__length_93459789	57650001	57700000	125	0.0500705	0.0193714
PGA_scaffold0__352_contigs__length_93459789	57700001	57750000	99	0.0767544	0.0381368
PGA_scaffold0__352_contigs__length_93459789	57750001	57800000	76	0.170588	0.111814
PGA_scaffold0__352_contigs__length_93459789	57800001	57850000	110	0.0775623	0.0398283
PGA_scaffold0__352_contigs__length_93459789	57850001	57900000	226	0.107692	0.064789
PGA_scaffold0__352_contigs__length_93459789	57900001	57950000	122	0.0608696	0.0350978
PGA_scaffold0__352_contigs__length_93459789	57950001	58000000	94	0.0611511	0.0377637
PGA_scaffold0__352_contigs__length_93459789	58000001	58050000	46	0.220848	0.148221
PGA_scaffold0__352_contigs__length_93459789	58050001	58100000	97	0.230583	0.142287
PGA_scaffold0__352_contigs__length_93459789	58100001	58150000	122	0.268293	0.162938
PGA_scaffold0__352_contigs__length_93459789	58150001	58200000	140	0.114478	0.0645261
PGA_scaffold0__352_contigs__length_93459789	58200001	58250000	135	0.0846824	0.0547354
PGA_scaffold0__352_contigs__length_93459789	58250001	58300000	237	0.0726525	0.0475939
PGA_scaffold0__352_contigs__length_93459789	58300001	58350000	264	0.106465	0.0675075
PGA_scaffold0__352_contigs__length_93459789	58350001	58400000	182	0.0995334	0.0602766
PGA_scaffold0__352_contigs__length_93459789	58400001	58450000	225	0.155783	0.108644
PGA_scaffold0__352_contigs__length_93459789	58450001	58500000	240	0.240716	0.200436
PGA_scaffold0__352_contigs__length_93459789	58500001	58550000	94	-0.100619	-0.101019
PGA_scaffold0__352_contigs__length_93459789	58600001	58650000	40	0.273438	0.20368
PGA_scaffold0__352_contigs__length_93459789	58650001	58700000	86	0.0904255	0.0602688
PGA_scaffold0__352_contigs__length_93459789	58700001	58750000	79	0.0163934	0.00458861
PGA_scaffold0__352_contigs__length_93459789	58750001	58800000	55	-0.141484	-0.115422
PGA_scaffold0__352_contigs__length_93459789	58800001	58850000	39	0.0111732	0.00337302
PGA_scaffold0__352_contigs__length_93459789	58850001	58900000	52	0.059322	0.0336538
PGA_scaffold0__352_contigs__length_93459789	58900001	58950000	72	0.022541	0.00719697
PGA_scaffold0__352_contigs__length_93459789	58950001	59000000	45	0.01	0.00333333
PGA_scaffold0__352_contigs__length_93459789	59000001	59050000	94	0.00917431	0.00292899
PGA_scaffold0__352_contigs__length_93459789	59050001	59100000	7	0.0689655	0.0428571
PGA_scaffold0__352_contigs__length_93459789	59100001	59150000	22	0.0973451	0.0637052
PGA_scaffold0__352_contigs__length_93459789	59150001	59200000	51	0.00943396	0.00658263
PGA_scaffold0__352_contigs__length_93459789	59200001	59250000	72	-0.0352113	-0.0256944
PGA_scaffold0__352_contigs__length_93459789	59250001	59300000	44	0.308333	0.278857
PGA_scaffold0__352_contigs__length_93459789	59300001	59350000	93	0.314607	0.300568
PGA_scaffold0__352_contigs__length_93459789	59350001	59400000	39	0.239655	0.176995
PGA_scaffold0__352_contigs__length_93459789	59400001	59450000	90	0.160902	0.0919865
PGA_scaffold0__352_contigs__length_93459789	59450001	59500000	101	0.151344	0.0867676
PGA_scaffold0__352_contigs__length_93459789	59500001	59550000	81	0.237458	0.147117
PGA_scaffold0__352_contigs__length_93459789	59550001	59600000	123	0.563154	0.391355
PGA_scaffold0__352_contigs__length_93459789	59600001	59650000	118	0.685629	0.619518
PGA_scaffold0__352_contigs__length_93459789	59650001	59700000	110	0.714639	0.639429
PGA_scaffold0__352_contigs__length_93459789	59700001	59750000	127	0.598988	0.463631
PGA_scaffold0__352_contigs__length_93459789	59750001	59800000	95	0.55836	0.414778
PGA_scaffold0__352_contigs__length_93459789	59800001	59850000	72	0.601717	0.465759
PGA_scaffold0__352_contigs__length_93459789	59850001	59900000	76	0.540103	0.415978
PGA_scaffold0__352_contigs__length_93459789	59900001	59950000	150	0.555876	0.487708
PGA_scaffold0__352_contigs__length_93459789	59950001	60000000	107	0.41393	0.325221
PGA_scaffold0__352_contigs__length_93459789	60000001	60050000	117	0.396842	0.321225
PGA_scaffold0__352_contigs__length_93459789	60050001	60100000	96	0.484589	0.395742
PGA_scaffold0__352_contigs__length_93459789	60100001	60150000	97	0.598678	0.511245
PGA_scaffold0__352_contigs__length_93459789	60150001	60200000	93	0.576196	0.472477
PGA_scaffold0__352_contigs__length_93459789	60200001	60250000	100	0.58707	0.480019
PGA_scaffold0__352_contigs__length_93459789	60250001	60300000	129	0.428144	0.347739
PGA_scaffold0__352_contigs__length_93459789	60300001	60350000	203	0.36565	0.309763
PGA_scaffold0__352_contigs__length_93459789	60350001	60400000	165	0.266986	0.238043
PGA_scaffold0__352_contigs__length_93459789	60400001	60450000	179	0.21744	0.196407
PGA_scaffold0__352_contigs__length_93459789	60450001	60500000	128	0.084607	0.0792318
PGA_scaffold0__352_contigs__length_93459789	60500001	60550000	136	0.511042	0.349816
PGA_scaffold0__352_contigs__length_93459789	60550001	60600000	106	0.511198	0.32865
PGA_scaffold0__352_contigs__length_93459789	60600001	60650000	117	0.465232	0.359402
PGA_scaffold0__352_contigs__length_93459789	60650001	60700000	256	0.42757	0.335896
PGA_scaffold0__352_contigs__length_93459789	60700001	60750000	213	0.703963	0.554385
PGA_scaffold0__352_contigs__length_93459789	60750001	60800000	206	0.88641	0.743204
PGA_scaffold0__352_contigs__length_93459789	60800001	60850000	179	0.893212	0.699517
PGA_scaffold0__352_contigs__length_93459789	60850001	60900000	181	0.418809	0.32875
PGA_scaffold0__352_contigs__length_93459789	60900001	60950000	200	0.547855	0.367571
PGA_scaffold0__352_contigs__length_93459789	60950001	61000000	191	0.876696	0.677531
PGA_scaffold0__352_contigs__length_93459789	61000001	61050000	68	0.418685	0.165074
PGA_scaffold0__352_contigs__length_93459789	61050001	61100000	131	0.71051	0.577472
PGA_scaffold0__352_contigs__length_93459789	61100001	61150000	91	0.332232	0.22593
PGA_scaffold0__352_contigs__length_93459789	61150001	61200000	91	0.167373	0.104515
PGA_scaffold0__352_contigs__length_93459789	61200001	61250000	149	0.152174	0.123086
PGA_scaffold0__352_contigs__length_93459789	61250001	61300000	69	0.40797	0.223533
PGA_scaffold0__352_contigs__length_93459789	61300001	61350000	114	0.56954	0.393745
PGA_scaffold0__352_contigs__length_93459789	61350001	61400000	66	0.139961	0.112528
PGA_scaffold0__352_contigs__length_93459789	61400001	61450000	87	0.305184	0.231737
PGA_scaffold0__352_contigs__length_93459789	61450001	61500000	200	0.568829	0.41531
PGA_scaffold0__352_contigs__length_93459789	61500001	61550000	222	0.267598	0.206771
PGA_scaffold0__352_contigs__length_93459789	61550001	61600000	216	0.201782	0.170041
PGA_scaffold0__352_contigs__length_93459789	61600001	61650000	176	0.168644	0.136198
PGA_scaffold0__352_contigs__length_93459789	61650001	61700000	166	0.544045	0.417109
PGA_scaffold0__352_contigs__length_93459789	61700001	61750000	161	0.480674	0.303565
PGA_scaffold0__352_contigs__length_93459789	61750001	61800000	114	0.415629	0.273784
PGA_scaffold0__352_contigs__length_93459789	61800001	61850000	141	-0.108511	-0.131645
PGA_scaffold0__352_contigs__length_93459789	61850001	61900000	81	0.27496	0.158443
PGA_scaffold0__352_contigs__length_93459789	61900001	61950000	71	0.434916	0.327193
PGA_scaffold0__352_contigs__length_93459789	61950001	62000000	54	0.45509	0.343451
PGA_scaffold0__352_contigs__length_93459789	62000001	62050000	41	0.354701	0.224852
PGA_scaffold0__352_contigs__length_93459789	62050001	62100000	9	0.21831	0.132323
PGA_scaffold0__352_contigs__length_93459789	62100001	62150000	31	0.207006	0.106012
PGA_scaffold0__352_contigs__length_93459789	62150001	62200000	11	0.307692	0.157713
PGA_scaffold0__352_contigs__length_93459789	62200001	62250000	11	0.04	-0.00289256
PGA_scaffold0__352_contigs__length_93459789	62250001	62300000	17	0.0483871	-0.0110772
PGA_scaffold0__352_contigs__length_93459789	62300001	62350000	20	0.0581395	0.0125
PGA_scaffold0__352_contigs__length_93459789	62350001	62400000	43	0.0344828	0.00590456
PGA_scaffold0__352_contigs__length_93459789	62400001	62450000	95	0.101562	0.0598714
PGA_scaffold0__352_contigs__length_93459789	62450001	62500000	120	0.151534	0.0857017
PGA_scaffold0__352_contigs__length_93459789	62500001	62550000	149	0.15655	0.122714
PGA_scaffold0__352_contigs__length_93459789	62550001	62600000	187	0.18595	0.124192
PGA_scaffold0__352_contigs__length_93459789	62600001	62650000	123	0.207847	0.147927
PGA_scaffold0__352_contigs__length_93459789	62650001	62700000	119	0.228529	0.188132
PGA_scaffold0__352_contigs__length_93459789	62700001	62750000	183	0.236002	0.198553
PGA_scaffold0__352_contigs__length_93459789	62750001	62800000	154	0.126225	0.0796333
PGA_scaffold0__352_contigs__length_93459789	62800001	62850000	133	0.285991	0.252178
PGA_scaffold0__352_contigs__length_93459789	62850001	62900000	117	0.211039	0.183904
PGA_scaffold0__352_contigs__length_93459789	62900001	62950000	33	0.0362319	-0.0261314
PGA_scaffold0__352_contigs__length_93459789	62950001	63000000	172	0.0354398	0.0188016
PGA_scaffold0__352_contigs__length_93459789	63000001	63050000	85	-0.0897436	-0.0718487
PGA_scaffold0__352_contigs__length_93459789	63050001	63100000	167	-0.012696	-0.0101084
PGA_scaffold0__352_contigs__length_93459789	63100001	63150000	72	-0.0585714	-0.0434028
PGA_scaffold0__352_contigs__length_93459789	63150001	63200000	57	-0.0467914	-0.0183793
PGA_scaffold0__352_contigs__length_93459789	63200001	63250000	38	-0.0671937	-0.0382989
PGA_scaffold0__352_contigs__length_93459789	63250001	63300000	169	0.0133222	0.00754078
PGA_scaffold0__352_contigs__length_93459789	63300001	63350000	135	0.226148	0.198503
PGA_scaffold0__352_contigs__length_93459789	63350001	63400000	106	0.199702	0.195607
PGA_scaffold0__352_contigs__length_93459789	63400001	63450000	53	0.170588	0.152614
PGA_scaffold0__352_contigs__length_93459789	63450001	63500000	72	0.23904	0.173243
PGA_scaffold0__352_contigs__length_93459789	63500001	63550000	101	0.294224	0.26856
PGA_scaffold0__352_contigs__length_93459789	63550001	63600000	95	0.142344	0.0781955
PGA_scaffold0__352_contigs__length_93459789	63600001	63650000	33	0.00328947	0.00321068
PGA_scaffold0__352_contigs__length_93459789	63650001	63700000	68	-0.0546318	-0.0470588
PGA_scaffold0__352_contigs__length_93459789	63700001	63750000	31	0.0223881	0.00979263
PGA_scaffold0__352_contigs__length_93459789	63750001	63800000	19	0.0823529	0.0657895
PGA_scaffold0__352_contigs__length_93459789	63800001	63850000	32	0.12963	0.103135
PGA_scaffold0__352_contigs__length_93459789	63850001	63900000	45	0.2	0.196667
PGA_scaffold0__352_contigs__length_93459789	63900001	63950000	81	0.0605536	0.0351852
PGA_scaffold0__352_contigs__length_93459789	63950001	64000000	114	0.0130719	0.00913221
PGA_scaffold0__352_contigs__length_93459789	64000001	64050000	126	-0.154968	-0.14033
PGA_scaffold0__352_contigs__length_93459789	64050001	64100000	143	-0.0332	-0.0443223
PGA_scaffold0__352_contigs__length_93459789	64100001	64150000	104	0.0695553	0.0560554
PGA_scaffold0__352_contigs__length_93459789	64150001	64200000	33	-0.0925926	-0.0779582
PGA_scaffold0__352_contigs__length_93459789	64200001	64250000	112	-0.0414658	-0.0422184
PGA_scaffold0__352_contigs__length_93459789	64250001	64300000	146	0.0293356	0.0264373
PGA_scaffold0__352_contigs__length_93459789	64300001	64350000	121	0.474872	0.428512
PGA_scaffold0__352_contigs__length_93459789	64350001	64400000	170	0.232334	0.20201
PGA_scaffold0__352_contigs__length_93459789	64400001	64450000	49	0.0555556	0.0421769
PGA_scaffold0__352_contigs__length_93459789	64450001	64500000	39	0.168122	0.12967
PGA_scaffold0__352_contigs__length_93459789	64500001	64550000	112	0.206186	0.128529
PGA_scaffold0__352_contigs__length_93459789	64550001	64600000	246	0.187943	0.156994
PGA_scaffold0__352_contigs__length_93459789	64600001	64650000	185	0.09839	0.0702404
PGA_scaffold0__352_contigs__length_93459789	64650001	64700000	310	0.121173	0.116282
PGA_scaffold0__352_contigs__length_93459789	64700001	64750000	87	-0.100943	-0.0816297
PGA_scaffold0__352_contigs__length_93459789	64750001	64800000	68	-0.0182482	-0.0144345
PGA_scaffold0__352_contigs__length_93459789	64800001	64850000	132	-0.0536145	-0.0390939
PGA_scaffold0__352_contigs__length_93459789	64850001	64900000	99	-0.00746269	-0.00337903
PGA_scaffold0__352_contigs__length_93459789	64900001	64950000	123	0.254002	0.140789
PGA_scaffold0__352_contigs__length_93459789	64950001	65000000	100	0.359006	0.231276
PGA_scaffold0__352_contigs__length_93459789	65000001	65050000	77	0.617438	0.473007
PGA_scaffold0__352_contigs__length_93459789	65050001	65100000	137	0.487776	0.314255
PGA_scaffold0__352_contigs__length_93459789	65100001	65150000	83	0.619342	0.302553
PGA_scaffold0__352_contigs__length_93459789	65150001	65200000	65	0.104	-0.0247496
PGA_scaffold0__352_contigs__length_93459789	65200001	65250000	91	0.264662	0.160714
PGA_scaffold0__352_contigs__length_93459789	65250001	65300000	179	0.252058	0.177701
PGA_scaffold0__352_contigs__length_93459789	65300001	65350000	211	0.362911	0.288147
PGA_scaffold0__352_contigs__length_93459789	65350001	65400000	170	0.205571	0.142744
PGA_scaffold0__352_contigs__length_93459789	65400001	65450000	97	0.087766	0.0852602
PGA_scaffold0__352_contigs__length_93459789	65450001	65500000	229	-0.0364264	-0.022931
PGA_scaffold0__352_contigs__length_93459789	65500001	65550000	204	0.152812	0.156892
PGA_scaffold0__352_contigs__length_93459789	65550001	65600000	73	0.124161	0.124038
PGA_scaffold0__352_contigs__length_93459789	65600001	65650000	159	-0.0211921	-0.0130765
PGA_scaffold0__352_contigs__length_93459789	65650001	65700000	177	-0.0813433	-0.0720003
PGA_scaffold0__352_contigs__length_93459789	65700001	65750000	143	0.0112967	-4.38955e-05
PGA_scaffold0__352_contigs__length_93459789	65750001	65800000	133	0.272819	0.193266
PGA_scaffold0__352_contigs__length_93459789	65800001	65850000	171	0.286627	0.172902
PGA_scaffold0__352_contigs__length_93459789	65850001	65900000	98	0.0301954	-0.0362828
PGA_scaffold0__352_contigs__length_93459789	65900001	65950000	91	0.495468	0.427791
PGA_scaffold0__352_contigs__length_93459789	65950001	66000000	72	0.357805	0.263916
PGA_scaffold0__352_contigs__length_93459789	66000001	66050000	119	0.359756	0.334854
PGA_scaffold0__352_contigs__length_93459789	66050001	66100000	150	0.452661	0.383294
PGA_scaffold0__352_contigs__length_93459789	66100001	66150000	77	0.545692	0.405361
PGA_scaffold0__352_contigs__length_93459789	66150001	66200000	108	0.451413	0.389459
PGA_scaffold0__352_contigs__length_93459789	66200001	66250000	72	0.313	0.268162
PGA_scaffold0__352_contigs__length_93459789	66250001	66300000	241	0.159806	0.130809
PGA_scaffold0__352_contigs__length_93459789	66300001	66350000	117	0.0510204	0.0237586
PGA_scaffold0__352_contigs__length_93459789	66350001	66400000	112	0.06	0.0151361
PGA_scaffold0__352_contigs__length_93459789	66400001	66450000	34	0.115385	0.0843137
PGA_scaffold0__352_contigs__length_93459789	66450001	66500000	70	0.0509479	0.0385034
PGA_scaffold0__352_contigs__length_93459789	66500001	66550000	87	-0.0119863	-0.0116037
PGA_scaffold0__352_contigs__length_93459789	66550001	66600000	173	-0.0105149	-0.00793421
PGA_scaffold0__352_contigs__length_93459789	66600001	66650000	276	0.00470286	0.00680328
PGA_scaffold0__352_contigs__length_93459789	66650001	66700000	111	-0.0384615	-0.0222973
PGA_scaffold0__352_contigs__length_93459789	66700001	66750000	165	-0.0876232	-0.0526335
PGA_scaffold0__352_contigs__length_93459789	66750001	66800000	112	-0.0116279	-0.000488946
PGA_scaffold0__352_contigs__length_93459789	66800001	66850000	264	-0.105932	-0.078824
PGA_scaffold0__352_contigs__length_93459789	66850001	66900000	317	-0.133613	-0.0943875
PGA_scaffold0__352_contigs__length_93459789	66900001	66950000	271	-0.0227273	-0.0195165
PGA_scaffold0__352_contigs__length_93459789	66950001	67000000	93	-0.0702703	-0.049488
PGA_scaffold0__352_contigs__length_93459789	67000001	67050000	193	-0.110063	-0.0905903
PGA_scaffold0__352_contigs__length_93459789	67050001	67100000	100	0.0578331	0.0851786
PGA_scaffold0__352_contigs__length_93459789	67100001	67150000	217	-0.244518	-0.184826
PGA_scaffold0__352_contigs__length_93459789	67150001	67200000	133	-0.0122378	0.0201396
PGA_scaffold0__352_contigs__length_93459789	67200001	67250000	131	0.274902	0.261655
PGA_scaffold0__352_contigs__length_93459789	67250001	67300000	185	0.305016	0.294048
PGA_scaffold0__352_contigs__length_93459789	67300001	67350000	196	-0.143722	-0.107404
PGA_scaffold0__352_contigs__length_93459789	67350001	67400000	234	-0.193149	-0.175579
PGA_scaffold0__352_contigs__length_93459789	67400001	67450000	228	-0.198076	-0.183715
PGA_scaffold0__352_contigs__length_93459789	67450001	67500000	116	-0.195673	-0.178941
PGA_scaffold0__352_contigs__length_93459789	67500001	67550000	109	-0.130797	-0.0934087
PGA_scaffold0__352_contigs__length_93459789	67550001	67600000	124	-0.101457	-0.0627208
PGA_scaffold0__352_contigs__length_93459789	67600001	67650000	147	-0.0769944	-0.0412941
PGA_scaffold0__352_contigs__length_93459789	67650001	67700000	163	0.297398	0.274009
PGA_scaffold0__352_contigs__length_93459789	67700001	67750000	78	0.279715	0.246795
PGA_scaffold0__352_contigs__length_93459789	67750001	67800000	111	0.297771	0.280588
PGA_scaffold0__352_contigs__length_93459789	67800001	67850000	142	0.294044	0.274941
PGA_scaffold0__352_contigs__length_93459789	67850001	67900000	150	0.153846	0.0905556
PGA_scaffold0__352_contigs__length_93459789	67900001	67950000	143	0.0569137	0.0402257
PGA_scaffold0__352_contigs__length_93459789	67950001	68000000	86	0.00186567	-0.00454042
PGA_scaffold0__352_contigs__length_93459789	68000001	68050000	130	0.0102592	-0.0160506
PGA_scaffold0__352_contigs__length_93459789	68050001	68100000	144	0.661188	0.616279
PGA_scaffold0__352_contigs__length_93459789	68100001	68150000	158	0.802613	0.712903
PGA_scaffold0__352_contigs__length_93459789	68150001	68200000	60	0.844538	0.577917
PGA_scaffold0__352_contigs__length_93459789	68200001	68250000	102	0.442111	0.361094
PGA_scaffold0__352_contigs__length_93459789	68250001	68300000	115	0.414302	0.266594
PGA_scaffold0__352_contigs__length_93459789	68300001	68350000	53	0.195198	0.138365
PGA_scaffold0__352_contigs__length_93459789	68350001	68400000	90	0.680952	0.468205
PGA_scaffold0__352_contigs__length_93459789	68400001	68450000	48	0.859165	0.700694
PGA_scaffold0__352_contigs__length_93459789	68450001	68500000	166	-0.148104	-0.124498
PGA_scaffold0__352_contigs__length_93459789	68500001	68550000	258	-0.0794587	-0.0408361
PGA_scaffold0__352_contigs__length_93459789	68550001	68600000	131	0.113577	0.0578526
PGA_scaffold0__352_contigs__length_93459789	68600001	68650000	29	0.0431034	0.0199825
PGA_scaffold0__352_contigs__length_93459789	68650001	68700000	97	0.274379	0.163316
PGA_scaffold0__352_contigs__length_93459789	68700001	68750000	104	0.379908	0.336473
PGA_scaffold0__352_contigs__length_93459789	68750001	68800000	124	0.283505	0.222878
PGA_scaffold0__352_contigs__length_93459789	68800001	68850000	210	0.267404	0.250956
PGA_scaffold0__352_contigs__length_93459789	68850001	68900000	79	0.342697	0.283163
PGA_scaffold0__352_contigs__length_93459789	68900001	68950000	54	0.0557554	0.0296797
PGA_scaffold0__352_contigs__length_93459789	68950001	69000000	56	0.235484	0.216071
PGA_scaffold0__352_contigs__length_93459789	69000001	69050000	162	0.280778	0.26065
PGA_scaffold0__352_contigs__length_93459789	69050001	69100000	138	0.26615	0.242754
PGA_scaffold0__352_contigs__length_93459789	69100001	69150000	120	0.271815	0.248988
PGA_scaffold0__352_contigs__length_93459789	69150001	69200000	157	0.21317	0.19862
PGA_scaffold0__352_contigs__length_93459789	69200001	69250000	139	0.04046	0.0364768
PGA_scaffold0__352_contigs__length_93459789	69250001	69300000	166	0.101393	0.0619977
PGA_scaffold0__352_contigs__length_93459789	69300001	69350000	283	0.0369928	0.0242082
PGA_scaffold0__352_contigs__length_93459789	69350001	69400000	142	0.244552	0.138792
PGA_scaffold0__352_contigs__length_93459789	69400001	69450000	77	0.365672	0.223928
PGA_scaffold0__352_contigs__length_93459789	69450001	69500000	146	0.299051	0.133436
PGA_scaffold0__352_contigs__length_93459789	69500001	69550000	130	0.649395	0.436827
PGA_scaffold0__352_contigs__length_93459789	69550001	69600000	208	0.299705	0.197104
PGA_scaffold0__352_contigs__length_93459789	69600001	69650000	201	0.507674	0.388806
PGA_scaffold0__352_contigs__length_93459789	69650001	69700000	143	0.350637	0.265495
PGA_scaffold0__352_contigs__length_93459789	69700001	69750000	138	0.513784	0.37968
PGA_scaffold0__352_contigs__length_93459789	69750001	69800000	167	0.481441	0.342171
PGA_scaffold0__352_contigs__length_93459789	69800001	69850000	252	0.299211	0.178095
PGA_scaffold0__352_contigs__length_93459789	69850001	69900000	275	0.152749	0.0495976
PGA_scaffold0__352_contigs__length_93459789	69900001	69950000	138	0.269231	0.0922215
PGA_scaffold0__352_contigs__length_93459789	69950001	70000000	120	0.267695	0.0874763
PGA_scaffold0__352_contigs__length_93459789	70000001	70050000	89	0.399593	0.220546
PGA_scaffold0__352_contigs__length_93459789	70050001	70100000	172	0.0327456	-0.0645374
PGA_scaffold0__352_contigs__length_93459789	70100001	70150000	239	0.158818	0.13996
PGA_scaffold0__352_contigs__length_93459789	70150001	70200000	165	0.177656	0.160088
PGA_scaffold0__352_contigs__length_93459789	70200001	70250000	161	0.0688753	0.0384275
PGA_scaffold0__352_contigs__length_93459789	70250001	70300000	29	0.285047	0.189584
PGA_scaffold0__352_contigs__length_93459789	70300001	70350000	28	0.33871	0.234432
PGA_scaffold0__352_contigs__length_93459789	70350001	70400000	54	0.463908	0.402303
PGA_scaffold0__352_contigs__length_93459789	70400001	70450000	48	0.256098	0.177598
PGA_scaffold0__352_contigs__length_93459789	70450001	70500000	40	0.226644	0.167587
PGA_scaffold0__352_contigs__length_93459789	70500001	70550000	42	0.286585	0.140518
PGA_scaffold0__352_contigs__length_93459789	70550001	70600000	27	0.735294	0.699145
PGA_scaffold0__352_contigs__length_93459789	70600001	70650000	61	0.582547	0.401936
PGA_scaffold0__352_contigs__length_93459789	70650001	70700000	80	0.578431	0.476165
PGA_scaffold0__352_contigs__length_93459789	70700001	70750000	103	0.373162	0.293614
PGA_scaffold0__352_contigs__length_93459789	70750001	70800000	225	0.473737	0.421278
PGA_scaffold0__352_contigs__length_93459789	70800001	70850000	246	0.733353	0.681314
PGA_scaffold0__352_contigs__length_93459789	70850001	70900000	85	0.496169	0.380092
PGA_scaffold0__352_contigs__length_93459789	70900001	70950000	131	0.438005	0.344547
PGA_scaffold0__352_contigs__length_93459789	70950001	71000000	120	0.737134	0.654113
PGA_scaffold0__352_contigs__length_93459789	71000001	71050000	116	0.720979	0.622701
PGA_scaffold0__352_contigs__length_93459789	71050001	71100000	80	0.648412	0.542519
PGA_scaffold0__352_contigs__length_93459789	71100001	71150000	57	0.693617	0.615789
PGA_scaffold0__352_contigs__length_93459789	71150001	71200000	43	0.601512	0.499732
PGA_scaffold0__352_contigs__length_93459789	71200001	71250000	135	0.588172	0.472915
PGA_scaffold0__352_contigs__length_93459789	71250001	71300000	42	-0.0860215	-0.064144
PGA_scaffold0__352_contigs__length_93459789	71300001	71350000	219	-0.143328	-0.133711
PGA_scaffold0__352_contigs__length_93459789	71350001	71400000	83	-0.0762195	-0.0508893
PGA_scaffold0__352_contigs__length_93459789	71400001	71450000	61	-0.00803859	-0.00670375
PGA_scaffold0__352_contigs__length_93459789	71450001	71500000	100	0.0121951	0.0158571
PGA_scaffold0__352_contigs__length_93459789	71500001	71550000	129	-0.0417323	-0.0224252
PGA_scaffold0__352_contigs__length_93459789	71550001	71600000	197	-0.00619195	-0.00840091
PGA_scaffold0__352_contigs__length_93459789	71600001	71650000	58	-0.0683453	-0.0372126
PGA_scaffold0__352_contigs__length_93459789	71650001	71700000	64	-0.00671141	0.000372024
PGA_scaffold0__352_contigs__length_93459789	71700001	71750000	177	-0.0220484	-0.0137642
PGA_scaffold0__352_contigs__length_93459789	71750001	71800000	104	0.0220418	0.00642483
PGA_scaffold0__352_contigs__length_93459789	71800001	71850000	77	0.044484	0.00995671
PGA_scaffold0__352_contigs__length_93459789	71850001	71900000	133	0.0241758	0.00923087
PGA_scaffold0__352_contigs__length_93459789	71900001	71950000	159	0.019685	0.00791609
PGA_scaffold0__352_contigs__length_93459789	71950001	72000000	101	-0.0287611	-0.0380567
PGA_scaffold0__352_contigs__length_93459789	72000001	72050000	79	0.244505	0.166694
PGA_scaffold0__352_contigs__length_93459789	72050001	72100000	174	0.309524	0.296121
PGA_scaffold0__352_contigs__length_93459789	72100001	72150000	181	0.436459	0.349032
PGA_scaffold0__352_contigs__length_93459789	72150001	72200000	211	0.1684	0.0893913
PGA_scaffold0__352_contigs__length_93459789	72200001	72250000	211	0.15404	0.137018
PGA_scaffold0__352_contigs__length_93459789	72250001	72300000	181	0.0241826	0.029096
PGA_scaffold0__352_contigs__length_93459789	72300001	72350000	133	0.203125	0.0854407
PGA_scaffold0__352_contigs__length_93459789	72350001	72400000	30	0.0242718	-0.0176768
PGA_scaffold0__352_contigs__length_93459789	72400001	72450000	53	0.0965418	0.0834681
PGA_scaffold0__352_contigs__length_93459789	72450001	72500000	70	0.154088	0.102641
PGA_scaffold0__352_contigs__length_93459789	72500001	72550000	33	0.281369	0.168124
PGA_scaffold0__352_contigs__length_93459789	72550001	72600000	27	0.215596	0.11997
PGA_scaffold0__352_contigs__length_93459789	72600001	72650000	27	0.0338983	-0.00135482
PGA_scaffold0__352_contigs__length_93459789	72650001	72700000	32	-0.103933	-0.0909226
PGA_scaffold0__352_contigs__length_93459789	72700001	72750000	87	0.133132	0.060917
PGA_scaffold0__352_contigs__length_93459789	72750001	72800000	21	0.122222	0.0047619
PGA_scaffold0__352_contigs__length_93459789	72800001	72850000	29	0.176923	0.0746842
PGA_scaffold0__352_contigs__length_93459789	72850001	72900000	75	-0.0714286	-0.0908413
PGA_scaffold0__352_contigs__length_93459789	72900001	72950000	73	-0.0376214	-0.0753751
PGA_scaffold0__352_contigs__length_93459789	72950001	73000000	152	0.0849057	0.0719687
PGA_scaffold0__352_contigs__length_93459789	73000001	73050000	212	0.130368	0.0932165
PGA_scaffold0__352_contigs__length_93459789	73050001	73100000	13	0.230769	0.0948718
PGA_scaffold0__352_contigs__length_93459789	73100001	73150000	81	0.0851648	0.0312316
PGA_scaffold0__352_contigs__length_93459789	73150001	73200000	38	0.439948	0.331383
PGA_scaffold0__352_contigs__length_93459789	73200001	73250000	81	-0.103825	-0.12532
PGA_scaffold0__352_contigs__length_93459789	73250001	73300000	233	-0.133197	-0.127125
PGA_scaffold0__352_contigs__length_93459789	73300001	73350000	168	-0.0694282	-0.0664116
PGA_scaffold0__352_contigs__length_93459789	73350001	73400000	169	-0.0892495	-0.0745914
PGA_scaffold0__352_contigs__length_93459789	73400001	73450000	283	-0.144825	-0.128605
PGA_scaffold0__352_contigs__length_93459789	73450001	73500000	68	-0.123037	-0.121989
PGA_scaffold0__352_contigs__length_93459789	73500001	73550000	61	0.0897436	0.0245902
PGA_scaffold0__352_contigs__length_93459789	73550001	73600000	89	0.451613	0.241573
PGA_scaffold0__352_contigs__length_93459789	73600001	73650000	179	0.248558	0.10908
PGA_scaffold0__352_contigs__length_93459789	73650001	73700000	99	0.201149	0.115693
PGA_scaffold0__352_contigs__length_93459789	73700001	73750000	16	0.0294118	0.015625
PGA_scaffold0__352_contigs__length_93459789	73750001	73800000	134	0.72314	0.517164
PGA_scaffold0__352_contigs__length_93459789	73800001	73850000	77	0.717553	0.584455
PGA_scaffold0__352_contigs__length_93459789	73850001	73900000	34	0.780142	0.629412
PGA_scaffold0__352_contigs__length_93459789	73900001	73950000	62	0.797297	0.741935
PGA_scaffold0__352_contigs__length_93459789	73950001	74000000	99	0.744783	0.615777
PGA_scaffold0__352_contigs__length_93459789	74000001	74050000	231	0.735156	0.500902
PGA_scaffold0__352_contigs__length_93459789	74050001	74100000	229	0.633941	0.437638
PGA_scaffold0__352_contigs__length_93459789	74100001	74150000	101	0.321782	0.238119
PGA_scaffold0__352_contigs__length_93459789	74150001	74200000	77	0.540625	0.423993
PGA_scaffold0__352_contigs__length_93459789	74200001	74250000	146	0.693971	0.499431
PGA_scaffold0__352_contigs__length_93459789	74250001	74300000	265	0.364303	0.276446
PGA_scaffold0__352_contigs__length_93459789	74300001	74350000	204	0.493084	0.402248
PGA_scaffold0__352_contigs__length_93459789	74350001	74400000	144	0.412605	0.275791
PGA_scaffold0__352_contigs__length_93459789	74400001	74450000	222	0.211722	0.149761
PGA_scaffold0__352_contigs__length_93459789	74450001	74500000	113	0.248193	0.139324
PGA_scaffold0__352_contigs__length_93459789	74500001	74550000	216	0.371503	0.203738
PGA_scaffold0__352_contigs__length_93459789	74550001	74600000	210	0.513167	0.263357
PGA_scaffold0__352_contigs__length_93459789	74600001	74650000	252	0.699146	0.451702
PGA_scaffold0__352_contigs__length_93459789	74650001	74700000	129	0.58011	0.355611
PGA_scaffold0__352_contigs__length_93459789	74700001	74750000	197	0.636119	0.404079
PGA_scaffold0__352_contigs__length_93459789	74750001	74800000	263	0.80187	0.65903
PGA_scaffold0__352_contigs__length_93459789	74800001	74850000	200	0.660863	0.45
PGA_scaffold0__352_contigs__length_93459789	74850001	74900000	104	0.434694	0.247861
PGA_scaffold0__352_contigs__length_93459789	74900001	74950000	105	0.330166	0.203787
PGA_scaffold0__352_contigs__length_93459789	74950001	75000000	293	0.469069	0.396089
PGA_scaffold0__352_contigs__length_93459789	75000001	75050000	103	0.366017	0.224977
PGA_scaffold0__352_contigs__length_93459789	75050001	75100000	85	-0.136719	-0.0809804
PGA_scaffold0__352_contigs__length_93459789	75100001	75150000	191	-0.0431818	-0.0219272
PGA_scaffold0__352_contigs__length_93459789	75150001	75200000	171	0.0243478	0.0112503
PGA_scaffold0__352_contigs__length_93459789	75200001	75250000	48	-0.0454545	-0.0322917
PGA_scaffold0__352_contigs__length_93459789	75250001	75300000	130	-0.0430029	-0.0371429
PGA_scaffold0__352_contigs__length_93459789	75300001	75350000	79	-0.0436893	-0.0316456
PGA_scaffold0__352_contigs__length_93459789	75350001	75400000	152	-0.00094518	-0.00722118
PGA_scaffold0__352_contigs__length_93459789	75400001	75450000	105	-0.0144124	-0.0147392
PGA_scaffold0__352_contigs__length_93459789	75450001	75500000	15	-0.0561224	-0.0766667
PGA_scaffold0__352_contigs__length_93459789	75500001	75550000	47	-0.158537	-0.168718
PGA_scaffold0__352_contigs__length_93459789	75550001	75600000	33	-0.00290698	-0.0204906
PGA_scaffold0__352_contigs__length_93459789	75600001	75650000	24	0.0151515	-0.000694444
PGA_scaffold0__352_contigs__length_93459789	75650001	75700000	20	0.115385	0.05
PGA_scaffold0__352_contigs__length_93459789	75700001	75750000	61	0.462264	0.401639
PGA_scaffold0__352_contigs__length_93459789	75750001	75800000	101	0.475694	0.456271
PGA_scaffold0__352_contigs__length_93459789	75800001	75850000	106	0.220238	0.145047
PGA_scaffold0__352_contigs__length_93459789	75850001	75900000	46	0.291667	0.164855
PGA_scaffold0__352_contigs__length_93459789	75900001	75950000	106	0.11194	0.0648585
PGA_scaffold0__352_contigs__length_93459789	75950001	76000000	129	0.0145482	-0.00389191
PGA_scaffold0__352_contigs__length_93459789	76000001	76050000	123	-0.00363636	-0.00687889
PGA_scaffold0__352_contigs__length_93459789	76050001	76100000	197	-0.0111821	-0.00774716
PGA_scaffold0__352_contigs__length_93459789	76100001	76150000	156	-0.0152439	-0.00906593
PGA_scaffold0__352_contigs__length_93459789	76150001	76200000	94	-0.108696	-0.091464
PGA_scaffold0__352_contigs__length_93459789	76200001	76250000	200	-0.0491202	-0.0323214
PGA_scaffold0__352_contigs__length_93459789	76250001	76300000	112	-0.0418719	-0.0272959
PGA_scaffold0__352_contigs__length_93459789	76300001	76350000	63	-0.0698113	-0.0556122
PGA_scaffold0__352_contigs__length_93459789	76350001	76400000	80	0.109813	0.0675325
PGA_scaffold0__352_contigs__length_93459789	76400001	76450000	66	0.0913978	0.0419618
PGA_scaffold0__352_contigs__length_93459789	76450001	76500000	63	0.102076	0.0719439
PGA_scaffold0__352_contigs__length_93459789	76500001	76550000	74	0.190073	0.17566
PGA_scaffold0__352_contigs__length_93459789	76550001	76600000	114	0.24451	0.244518
PGA_scaffold0__352_contigs__length_93459789	76600001	76650000	147	0.442997	0.422271
PGA_scaffold0__352_contigs__length_93459789	76650001	76700000	69	0.492683	0.487923
PGA_scaffold0__352_contigs__length_93459789	76700001	76750000	112	0.327206	0.263053
PGA_scaffold0__352_contigs__length_93459789	76750001	76800000	51	0.235632	0.133987
PGA_scaffold0__352_contigs__length_93459789	76800001	76850000	127	0.0298329	0.0128609
PGA_scaffold0__352_contigs__length_93459789	76850001	76900000	67	0.0625	0.0354478
PGA_scaffold0__352_contigs__length_93459789	76900001	76950000	112	-0.00367647	-0.00348639
PGA_scaffold0__352_contigs__length_93459789	76950001	77000000	73	-0.00398406	-0.00303327
PGA_scaffold0__352_contigs__length_93459789	77000001	77050000	174	0.230483	0.172653
PGA_scaffold0__352_contigs__length_93459789	77050001	77100000	150	0.211924	0.175317
PGA_scaffold0__352_contigs__length_93459789	77100001	77150000	174	0.297398	0.25665
PGA_scaffold0__352_contigs__length_93459789	77150001	77200000	68	0.279221	0.22549
PGA_scaffold0__352_contigs__length_93459789	77200001	77250000	130	-0.0772947	-0.0510165
PGA_scaffold0__352_contigs__length_93459789	77250001	77300000	36	-0.0698529	-0.0375
PGA_scaffold0__352_contigs__length_93459789	77300001	77350000	23	-0.035	-0.0251553
PGA_scaffold0__352_contigs__length_93459789	77350001	77400000	10	-0.0588235	-0.04
PGA_scaffold0__352_contigs__length_93459789	77400001	77450000	4	-3.53884e-17	-6.50521e-17
PGA_scaffold0__352_contigs__length_93459789	77450001	77500000	23	-0.151515	-0.130435
PGA_scaffold0__352_contigs__length_93459789	77500001	77550000	85	-0.0623342	-0.0620168
PGA_scaffold0__352_contigs__length_93459789	77550001	77600000	32	-0.0952381	-0.0678571
PGA_scaffold0__352_contigs__length_93459789	77600001	77650000	37	0.0142857	-0.000859951
PGA_scaffold0__352_contigs__length_93459789	77650001	77700000	55	0.244275	0.101673
PGA_scaffold0__352_contigs__length_93459789	77700001	77750000	147	0.617296	0.466191
PGA_scaffold0__352_contigs__length_93459789	77750001	77800000	186	0.712096	0.632268
PGA_scaffold0__352_contigs__length_93459789	77800001	77850000	88	0.656863	0.481061
PGA_scaffold0__352_contigs__length_93459789	77850001	77900000	143	0.530588	0.383333
PGA_scaffold0__352_contigs__length_93459789	77900001	77950000	138	0.616576	0.43574
PGA_scaffold0__352_contigs__length_93459789	77950001	78000000	156	0.132857	-0.0176023
PGA_scaffold0__352_contigs__length_93459789	78000001	78050000	76	0.0914634	0.0126666
PGA_scaffold0__352_contigs__length_93459789	78050001	78100000	29	0.293722	0.216764
PGA_scaffold0__352_contigs__length_93459789	78100001	78150000	96	0.144595	0.123911
PGA_scaffold0__352_contigs__length_93459789	78150001	78200000	174	0.159528	0.145466
PGA_scaffold0__352_contigs__length_93459789	78200001	78250000	92	0.0791855	0.0623358
PGA_scaffold0__352_contigs__length_93459789	78250001	78300000	137	0.176707	0.141223
PGA_scaffold0__352_contigs__length_93459789	78300001	78350000	174	0.213521	0.177232
PGA_scaffold0__352_contigs__length_93459789	78350001	78400000	79	0.119744	0.0880199
PGA_scaffold0__352_contigs__length_93459789	78400001	78450000	92	0.182663	0.146778
PGA_scaffold0__352_contigs__length_93459789	78450001	78500000	52	0.328947	0.320513
PGA_scaffold0__352_contigs__length_93459789	78500001	78550000	53	0.18705	0.158715
PGA_scaffold0__352_contigs__length_93459789	78550001	78600000	10	0.0181818	0.00166667
PGA_scaffold0__352_contigs__length_93459789	78600001	78650000	30	-0.0514706	-0.045754
PGA_scaffold0__352_contigs__length_93459789	78650001	78700000	108	-0.0964373	-0.0916556
PGA_scaffold0__352_contigs__length_93459789	78700001	78750000	51	-0.122166	-0.119048
PGA_scaffold0__352_contigs__length_93459789	78750001	78800000	148	-0.11448	-0.105413
PGA_scaffold0__352_contigs__length_93459789	78800001	78850000	53	0.117257	0.0870804
PGA_scaffold0__352_contigs__length_93459789	78850001	78900000	140	0.124665	0.0885011
PGA_scaffold0__352_contigs__length_93459789	78900001	78950000	92	0.136197	0.066796
PGA_scaffold0__352_contigs__length_93459789	78950001	79000000	176	0.37299	0.205397
PGA_scaffold0__352_contigs__length_93459789	79000001	79050000	145	0.418042	0.172016
PGA_scaffold0__352_contigs__length_93459789	79050001	79100000	125	0.386761	0.305969
PGA_scaffold0__352_contigs__length_93459789	79100001	79150000	90	0.430195	0.360958
PGA_scaffold0__352_contigs__length_93459789	79150001	79200000	275	0.510384	0.396707
PGA_scaffold0__352_contigs__length_93459789	79200001	79250000	100	0.327048	0.257048
PGA_scaffold0__352_contigs__length_93459789	79250001	79300000	188	0.181638	0.131825
PGA_scaffold0__352_contigs__length_93459789	79300001	79350000	128	0.227322	0.179302
PGA_scaffold0__352_contigs__length_93459789	79350001	79400000	56	0.478125	0.458333
PGA_scaffold0__352_contigs__length_93459789	79400001	79450000	47	0.460993	0.460993
PGA_scaffold0__352_contigs__length_93459789	79450001	79500000	99	0.470896	0.452814
PGA_scaffold0__352_contigs__length_93459789	79500001	79550000	148	0.490847	0.483671
PGA_scaffold0__352_contigs__length_93459789	79550001	79600000	61	0.123762	0.0882514
PGA_scaffold0__352_contigs__length_93459789	79600001	79650000	57	-0.0078125	-0.00413534
PGA_scaffold0__352_contigs__length_93459789	79650001	79700000	93	-0.0653409	-0.0523647
PGA_scaffold0__352_contigs__length_93459789	79700001	79750000	155	-0.0847682	-0.0886922
PGA_scaffold0__352_contigs__length_93459789	79750001	79800000	94	0.015896	0.000234296
PGA_scaffold0__352_contigs__length_93459789	79800001	79850000	112	0.145289	0.125779
PGA_scaffold0__352_contigs__length_93459789	79850001	79900000	31	0.140086	0.124194
PGA_scaffold0__352_contigs__length_93459789	79900001	79950000	31	0.194323	0.175269
PGA_scaffold0__352_contigs__length_93459789	79950001	80000000	35	0.264151	0.215918
PGA_scaffold0__352_contigs__length_93459789	80000001	80050000	25	0.453125	0.39
PGA_scaffold0__352_contigs__length_93459789	80050001	80100000	10	0.270833	0.216667
PGA_scaffold0__352_contigs__length_93459789	80100001	80150000	33	0.107759	0.0885281
PGA_scaffold0__352_contigs__length_93459789	80150001	80200000	46	0.0873786	0.0626035
PGA_scaffold0__352_contigs__length_93459789	80200001	80250000	71	0.254658	0.191365
PGA_scaffold0__352_contigs__length_93459789	80250001	80300000	78	0.42619	0.384615
PGA_scaffold0__352_contigs__length_93459789	80300001	80350000	90	0.385794	0.343651
PGA_scaffold0__352_contigs__length_93459789	80350001	80400000	108	0.0946653	0.09375
PGA_scaffold0__352_contigs__length_93459789	80400001	80450000	42	0.0784983	0.0623377
PGA_scaffold0__352_contigs__length_93459789	80450001	80500000	40	0.303922	0.242506
PGA_scaffold0__352_contigs__length_93459789	80500001	80550000	122	0.254902	0.2355
PGA_scaffold0__352_contigs__length_93459789	80550001	80600000	128	0.0721983	0.0425937
PGA_scaffold0__352_contigs__length_93459789	80600001	80650000	139	0.334327	0.232292
PGA_scaffold0__352_contigs__length_93459789	80650001	80700000	128	0.191981	0.138553
PGA_scaffold0__352_contigs__length_93459789	80700001	80750000	29	0.25	0.203657
PGA_scaffold0__352_contigs__length_93459789	80750001	80800000	3	0.0833333	0.0833333
PGA_scaffold0__352_contigs__length_93459789	80800001	80850000	54	0.00431034	0.000925926
PGA_scaffold0__352_contigs__length_93459789	80850001	80900000	158	0.0154799	0.00714286
PGA_scaffold0__352_contigs__length_93459789	80900001	80950000	130	0.25096	0.131406
PGA_scaffold0__352_contigs__length_93459789	80950001	81000000	77	0.285132	0.184504
PGA_scaffold0__352_contigs__length_93459789	81000001	81050000	34	-0.00961538	-0.0201331
PGA_scaffold0__352_contigs__length_93459789	81050001	81100000	7	0.0555556	0.0238095
PGA_scaffold0__352_contigs__length_93459789	81100001	81150000	6	-0.125	-0.1
PGA_scaffold0__352_contigs__length_93459789	81150001	81200000	49	0.311721	0.281633
PGA_scaffold0__352_contigs__length_93459789	81200001	81250000	95	0.3125	0.295113
PGA_scaffold0__352_contigs__length_93459789	81250001	81300000	40	-0.0125	-0.01125
PGA_scaffold0__352_contigs__length_93459789	81300001	81350000	15	-0.0125	-0.0147619
PGA_scaffold0__352_contigs__length_93459789	81350001	81400000	28	-0.0210084	-0.0191327
PGA_scaffold0__352_contigs__length_93459789	81400001	81450000	9	0.0909091	0.0555556
PGA_scaffold0__352_contigs__length_93459789	81450001	81500000	115	-0.0787966	-0.055854
PGA_scaffold0__352_contigs__length_93459789	81500001	81550000	74	0.47511	0.319739
PGA_scaffold0__352_contigs__length_93459789	81550001	81600000	112	0.327922	0.289894
PGA_scaffold0__352_contigs__length_93459789	81600001	81650000	81	0.504284	0.41893
PGA_scaffold0__352_contigs__length_93459789	81650001	81700000	152	0.603583	0.583263
PGA_scaffold0__352_contigs__length_93459789	81700001	81750000	202	0.620452	0.61283
PGA_scaffold0__352_contigs__length_93459789	81750001	81800000	160	0.338852	0.30593
PGA_scaffold0__352_contigs__length_93459789	81800001	81850000	167	0.324693	0.317508
PGA_scaffold0__352_contigs__length_93459789	81850001	81900000	94	0.30038	0.285942
PGA_scaffold0__352_contigs__length_93459789	81900001	81950000	220	0.0703733	0.0601869
PGA_scaffold0__352_contigs__length_93459789	81950001	82000000	99	0.341667	0.161688
PGA_scaffold0__352_contigs__length_93459789	82000001	82050000	71	0.579025	0.367108
PGA_scaffold0__352_contigs__length_93459789	82050001	82100000	78	-0.0541475	-0.105372
PGA_scaffold0__352_contigs__length_93459789	82100001	82150000	128	-0.120509	-0.161496
PGA_scaffold0__352_contigs__length_93459789	82150001	82200000	117	0.182369	-0.00402617
PGA_scaffold0__352_contigs__length_93459789	82200001	82250000	53	0.264241	0.145604
PGA_scaffold0__352_contigs__length_93459789	82250001	82300000	80	0.144608	0.10223
PGA_scaffold0__352_contigs__length_93459789	82300001	82350000	52	0.126582	0.0626082
PGA_scaffold0__352_contigs__length_93459789	82350001	82400000	49	0.102041	0.0335763
PGA_scaffold0__352_contigs__length_93459789	82400001	82450000	171	-0.117725	-0.131602
PGA_scaffold0__352_contigs__length_93459789	82450001	82500000	144	-0.0571298	-0.0824931
PGA_scaffold0__352_contigs__length_93459789	82500001	82550000	92	0.0423729	-0.00595885
PGA_scaffold0__352_contigs__length_93459789	82550001	82600000	60	-0.0746269	-0.0668452
PGA_scaffold0__352_contigs__length_93459789	82600001	82650000	82	-0.111421	-0.085061
PGA_scaffold0__352_contigs__length_93459789	82650001	82700000	131	-0.0505319	-0.035896
PGA_scaffold0__352_contigs__length_93459789	82700001	82750000	104	0.0361842	0.0189363
PGA_scaffold0__352_contigs__length_93459789	82750001	82800000	156	0.25	0.183633
PGA_scaffold0__352_contigs__length_93459789	82800001	82850000	30	0.359615	0.277273
PGA_scaffold0__352_contigs__length_93459789	82850001	82900000	68	-0.0935115	-0.0522059
PGA_scaffold0__352_contigs__length_93459789	82900001	82950000	190	-0.101076	-0.0911529
PGA_scaffold0__352_contigs__length_93459789	82950001	83000000	162	-0.095092	-0.077076
PGA_scaffold0__352_contigs__length_93459789	83000001	83050000	194	-0.171123	-0.126638
PGA_scaffold0__352_contigs__length_93459789	83050001	83100000	117	0.0933219	0.0374579
PGA_scaffold0__352_contigs__length_93459789	83100001	83150000	95	0.243039	0.210508
PGA_scaffold0__352_contigs__length_93459789	83150001	83200000	176	0.294989	0.208477
PGA_scaffold0__352_contigs__length_93459789	83200001	83250000	114	0.35473	0.23427
PGA_scaffold0__352_contigs__length_93459789	83250001	83300000	188	-0.0171103	-0.0183637
PGA_scaffold0__352_contigs__length_93459789	83300001	83350000	37	-0.0535714	-0.0481178
PGA_scaffold0__352_contigs__length_93459789	83350001	83400000	58	0.0228216	-0.00123153
PGA_scaffold0__352_contigs__length_93459789	83400001	83450000	111	0.055	0.00247748
PGA_scaffold0__352_contigs__length_93459789	83450001	83500000	36	0.11236	0.0949074
PGA_scaffold0__352_contigs__length_93459789	83500001	83550000	123	0.177765	0.144548
PGA_scaffold0__352_contigs__length_93459789	83550001	83600000	123	0.191919	0.131615
PGA_scaffold0__352_contigs__length_93459789	83600001	83650000	134	0.297486	0.202427
PGA_scaffold0__352_contigs__length_93459789	83650001	83700000	88	0.393568	0.236378
PGA_scaffold0__352_contigs__length_93459789	83700001	83750000	179	0.100569	-0.0307795
PGA_scaffold0__352_contigs__length_93459789	83750001	83800000	177	-0.0111821	-0.0161757
PGA_scaffold0__352_contigs__length_93459789	83800001	83850000	104	0.0521739	0.0200321
PGA_scaffold0__352_contigs__length_93459789	83850001	83900000	119	0.0802198	0.0279712
PGA_scaffold0__352_contigs__length_93459789	83900001	83950000	96	0.176934	0.115373
PGA_scaffold0__352_contigs__length_93459789	83950001	84000000	144	0.501817	0.342073
PGA_scaffold0__352_contigs__length_93459789	84000001	84050000	113	0.772446	0.549633
PGA_scaffold0__352_contigs__length_93459789	84050001	84100000	136	-0.0531915	-0.0987498
PGA_scaffold0__352_contigs__length_93459789	84100001	84150000	193	0.154566	0.0715217
PGA_scaffold0__352_contigs__length_93459789	84150001	84200000	224	0.620765	0.426255
PGA_scaffold0__352_contigs__length_93459789	84200001	84250000	167	-0.0266525	-0.0144853
PGA_scaffold0__352_contigs__length_93459789	84250001	84300000	36	-0.111364	-0.0883012
PGA_scaffold0__352_contigs__length_93459789	84300001	84350000	96	-0.0727459	-0.0564236
PGA_scaffold0__352_contigs__length_93459789	84350001	84400000	139	-0.151452	-0.0982614
PGA_scaffold0__352_contigs__length_93459789	84400001	84450000	64	-0.156542	-0.14747
PGA_scaffold0__352_contigs__length_93459789	84450001	84500000	44	-0.114286	-0.108442
PGA_scaffold0__352_contigs__length_93459789	84500001	84550000	289	-0.238592	-0.225237
PGA_scaffold0__352_contigs__length_93459789	84550001	84600000	44	-0.100619	-0.0940341
PGA_scaffold0__352_contigs__length_93459789	84600001	84650000	75	-0.0557404	-0.0550476
PGA_scaffold0__352_contigs__length_93459789	84650001	84700000	170	0.407548	0.325108
PGA_scaffold0__352_contigs__length_93459789	84700001	84750000	183	0.262802	0.193613
PGA_scaffold0__352_contigs__length_93459789	84750001	84800000	50	0.0495868	0.0491212
PGA_scaffold0__352_contigs__length_93459789	84800001	84850000	42	0.0759494	0.0451247
PGA_scaffold0__352_contigs__length_93459789	84850001	84900000	139	-0.0108696	-0.0161933
PGA_scaffold0__352_contigs__length_93459789	84900001	84950000	128	0.716019	0.398158
PGA_scaffold0__352_contigs__length_93459789	84950001	85000000	109	0.81583	0.579636
PGA_scaffold0__352_contigs__length_93459789	85000001	85050000	116	0.430361	0.294407
PGA_scaffold0__352_contigs__length_93459789	85050001	85100000	87	0.357843	0.204024
PGA_scaffold0__352_contigs__length_93459789	85100001	85150000	105	0.0292916	-0.0107864
PGA_scaffold0__352_contigs__length_93459789	85150001	85200000	212	0.188447	0.143452
PGA_scaffold0__352_contigs__length_93459789	85200001	85250000	87	0.888571	0.724302
PGA_scaffold0__352_contigs__length_93459789	85250001	85300000	23	0.228873	0.125856
PGA_scaffold0__352_contigs__length_93459789	85300001	85350000	18	0.261364	0.217593
PGA_scaffold0__352_contigs__length_93459789	85350001	85400000	105	0.178849	0.182086
PGA_scaffold0__352_contigs__length_93459789	85400001	85450000	40	0.105263	0.0967938
PGA_scaffold0__352_contigs__length_93459789	85450001	85500000	63	0.0348189	0.0284684
PGA_scaffold0__352_contigs__length_93459789	85500001	85550000	45	-0.0242718	-0.0225132
PGA_scaffold0__352_contigs__length_93459789	85550001	85600000	59	-0.0168831	-0.0167474
PGA_scaffold0__352_contigs__length_93459789	85600001	85650000	104	-0.0504967	-0.0488897
PGA_scaffold0__352_contigs__length_93459789	85650001	85700000	131	6.74087e-17	-0.00582515
PGA_scaffold0__352_contigs__length_93459789	85700001	85750000	55	0.10274	0.0677922
PGA_scaffold0__352_contigs__length_93459789	85750001	85800000	97	-0.0372751	-0.0272459
PGA_scaffold0__352_contigs__length_93459789	85800001	85850000	73	0.12234	0.0444553
PGA_scaffold0__352_contigs__length_93459789	85850001	85900000	106	0.251407	0.101968
PGA_scaffold0__352_contigs__length_93459789	85900001	85950000	120	0.227829	0.192683
PGA_scaffold0__352_contigs__length_93459789	85950001	86000000	115	0.227917	0.208841
PGA_scaffold0__352_contigs__length_93459789	86000001	86050000	19	0.226415	0.190328
PGA_scaffold0__352_contigs__length_93459789	86050001	86100000	49	0.114826	0.0926871
PGA_scaffold0__352_contigs__length_93459789	86100001	86150000	108	-0.0246914	-0.0362654
PGA_scaffold0__352_contigs__length_93459789	86150001	86200000	130	0.0372807	0.0364835
PGA_scaffold0__352_contigs__length_93459789	86200001	86250000	161	0.0809859	0.0708942
PGA_scaffold0__352_contigs__length_93459789	86250001	86300000	74	0.248366	0.237613
PGA_scaffold0__352_contigs__length_93459789	86300001	86350000	81	0.189805	0.176661
PGA_scaffold0__352_contigs__length_93459789	86350001	86400000	22	0.318182	0.318182
PGA_scaffold0__352_contigs__length_93459789	86400001	86450000	34	0.27259	0.247454
PGA_scaffold0__352_contigs__length_93459789	86450001	86500000	32	0.181818	0.174851
PGA_scaffold0__352_contigs__length_93459789	86500001	86550000	57	0.144231	0.133312
PGA_scaffold0__352_contigs__length_93459789	86550001	86600000	42	0.0892857	0.0870748
PGA_scaffold0__352_contigs__length_93459789	86600001	86650000	7	0.0357143	0.0241883
PGA_scaffold0__352_contigs__length_93459789	86650001	86700000	20	-3.62029e-18	-0.00864719
PGA_scaffold0__352_contigs__length_93459789	86700001	86750000	34	0.221154	0.217357
PGA_scaffold0__352_contigs__length_93459789	86750001	86800000	19	0.215596	0.206767
PGA_scaffold0__352_contigs__length_93459789	86800001	86850000	47	0.183908	0.171353
PGA_scaffold0__352_contigs__length_93459789	86850001	86900000	70	0.203571	0.193337
PGA_scaffold0__352_contigs__length_93459789	86900001	86950000	96	0.035854	0.00673927
PGA_scaffold0__352_contigs__length_93459789	86950001	87000000	71	0	-0.0164319
PGA_scaffold0__352_contigs__length_93459789	87000001	87050000	136	-0.0411985	-0.0299258
PGA_scaffold0__352_contigs__length_93459789	87050001	87100000	187	0.241268	0.224013
PGA_scaffold0__352_contigs__length_93459789	87100001	87150000	206	0.0176367	0.0196802
PGA_scaffold0__352_contigs__length_93459789	87150001	87200000	85	-0.0417227	-0.0445798
PGA_scaffold0__352_contigs__length_93459789	87200001	87250000	29	0.0414634	0.0144201
PGA_scaffold0__352_contigs__length_93459789	87250001	87300000	19	-3.48558e-17	-0.00968045
PGA_scaffold0__352_contigs__length_93459789	87300001	87350000	151	0.294802	0.280795
PGA_scaffold0__352_contigs__length_93459789	87350001	87400000	119	0.259494	0.237395
PGA_scaffold0__352_contigs__length_93459789	87400001	87450000	35	0.0290698	0.0261905
PGA_scaffold0__352_contigs__length_93459789	87450001	87500000	36	0.193182	0.162037
PGA_scaffold0__352_contigs__length_93459789	87500001	87550000	23	0.172414	0.139079
PGA_scaffold0__352_contigs__length_93459789	87550001	87600000	45	0.150316	0.122487
PGA_scaffold0__352_contigs__length_93459789	87600001	87650000	156	0.199438	0.15812
PGA_scaffold0__352_contigs__length_93459789	87650001	87700000	75	0.182777	0.153714
PGA_scaffold0__352_contigs__length_93459789	87700001	87750000	125	0.0371517	0.0321905
PGA_scaffold0__352_contigs__length_93459789	87750001	87800000	132	0.079878	0.0584867
PGA_scaffold0__352_contigs__length_93459789	87800001	87850000	39	-0.0723404	-0.053953
PGA_scaffold0__352_contigs__length_93459789	87850001	87900000	113	-0.123087	-0.0936051
PGA_scaffold0__352_contigs__length_93459789	87900001	87950000	164	0.0191205	0.0423563
PGA_scaffold0__352_contigs__length_93459789	87950001	88000000	26	7.11591e-17	6.04484e-17
PGA_scaffold0__352_contigs__length_93459789	88000001	88050000	80	0.222656	0.127857
PGA_scaffold0__352_contigs__length_93459789	88050001	88100000	67	0.230392	0.124627
PGA_scaffold0__352_contigs__length_93459789	88100001	88150000	64	0.174528	0.111979
PGA_scaffold0__352_contigs__length_93459789	88150001	88200000	66	0.224458	0.139205
PGA_scaffold0__352_contigs__length_93459789	88200001	88250000	54	-0.0626822	-0.0429894
PGA_scaffold0__352_contigs__length_93459789	88250001	88300000	62	0.494845	0.35223
PGA_scaffold0__352_contigs__length_93459789	88300001	88350000	151	0.594471	0.529067
PGA_scaffold0__352_contigs__length_93459789	88350001	88400000	110	0.402334	0.31624
PGA_scaffold0__352_contigs__length_93459789	88400001	88450000	28	0.219697	0.145804
PGA_scaffold0__352_contigs__length_93459789	88450001	88500000	149	0.263436	0.180136
PGA_scaffold0__352_contigs__length_93459789	88500001	88550000	126	0.185419	0.113913
PGA_scaffold0__352_contigs__length_93459789	88550001	88600000	52	0.214286	0.145542
PGA_scaffold0__352_contigs__length_93459789	88600001	88650000	48	0.0980066	0.0481602
PGA_scaffold0__352_contigs__length_93459789	88650001	88700000	172	0.0797342	0.074692
PGA_scaffold0__352_contigs__length_93459789	88700001	88750000	85	-0.116402	-0.0895168
PGA_scaffold0__352_contigs__length_93459789	88750001	88800000	117	-0.213755	-0.178297
PGA_scaffold0__352_contigs__length_93459789	88800001	88850000	100	-0.151596	-0.119958
PGA_scaffold0__352_contigs__length_93459789	88850001	88900000	150	-0.125526	-0.0985455
PGA_scaffold0__352_contigs__length_93459789	88900001	88950000	94	0.0119048	-0.0150387
PGA_scaffold0__352_contigs__length_93459789	88950001	89000000	70	-0.0434783	-0.0417007
PGA_scaffold0__352_contigs__length_93459789	89000001	89050000	96	0.125551	0.0950521
PGA_scaffold0__352_contigs__length_93459789	89050001	89100000	91	0.239973	0.181281
PGA_scaffold0__352_contigs__length_93459789	89100001	89150000	26	0.178571	0.0284763
PGA_scaffold0__352_contigs__length_93459789	89150001	89200000	61	0.209459	0.0717612
PGA_scaffold0__352_contigs__length_93459789	89200001	89250000	168	-0.216036	-0.166532
PGA_scaffold0__352_contigs__length_93459789	89250001	89300000	58	-0.056338	-0.0336207
PGA_scaffold0__352_contigs__length_93459789	89300001	89350000	103	-0.0318182	-0.018568
PGA_scaffold0__352_contigs__length_93459789	89350001	89400000	139	0.0625	0.0155478
PGA_scaffold0__352_contigs__length_93459789	89400001	89450000	201	0.00257732	-0.00584416
PGA_scaffold0__352_contigs__length_93459789	89450001	89500000	166	0.0669291	0.0370697
PGA_scaffold0__352_contigs__length_93459789	89500001	89550000	68	0.34	0.117232
PGA_scaffold0__352_contigs__length_93459789	89550001	89600000	58	0.284286	0.122106
PGA_scaffold0__352_contigs__length_93459789	89600001	89650000	41	0.488479	0.414745
PGA_scaffold0__352_contigs__length_93459789	89650001	89700000	42	0.64	0.442912
PGA_scaffold0__352_contigs__length_93459789	89700001	89750000	77	0.634592	0.472527
PGA_scaffold0__352_contigs__length_93459789	89750001	89800000	72	0.245263	0.19748
PGA_scaffold0__352_contigs__length_93459789	89800001	89850000	90	0.111842	0.0966342
PGA_scaffold0__352_contigs__length_93459789	89850001	89900000	114	0.187008	0.160346
PGA_scaffold0__352_contigs__length_93459789	89900001	89950000	115	0.211223	0.181656
PGA_scaffold0__352_contigs__length_93459789	89950001	90000000	60	0.0934466	0.0130772
PGA_scaffold0__352_contigs__length_93459789	90000001	90050000	106	0.161451	0.126596
PGA_scaffold0__352_contigs__length_93459789	90050001	90100000	36	0.246753	0.200936
PGA_scaffold0__352_contigs__length_93459789	90100001	90150000	132	0.393617	0.344408
PGA_scaffold0__352_contigs__length_93459789	90150001	90200000	157	0.441068	0.404193
PGA_scaffold0__352_contigs__length_93459789	90200001	90250000	101	0.260158	0.203548
PGA_scaffold0__352_contigs__length_93459789	90250001	90300000	169	0.227111	0.15495
PGA_scaffold0__352_contigs__length_93459789	90300001	90350000	121	0.527756	0.395485
PGA_scaffold0__352_contigs__length_93459789	90350001	90400000	120	0.529388	0.374907
PGA_scaffold0__352_contigs__length_93459789	90400001	90450000	68	0.646509	0.552893
PGA_scaffold0__352_contigs__length_93459789	90450001	90500000	113	0.488362	0.36461
PGA_scaffold0__352_contigs__length_93459789	90500001	90550000	88	0.203521	0.0971124
PGA_scaffold0__352_contigs__length_93459789	90550001	90600000	221	0.372273	0.249523
PGA_scaffold0__352_contigs__length_93459789	90600001	90650000	140	0.318795	0.264917
PGA_scaffold0__352_contigs__length_93459789	90650001	90700000	159	0.243621	0.112693
PGA_scaffold0__352_contigs__length_93459789	90700001	90750000	139	0.26087	0.178308
PGA_scaffold0__352_contigs__length_93459789	90750001	90800000	239	0.281846	0.234925
PGA_scaffold0__352_contigs__length_93459789	90800001	90850000	90	0.205696	0.135714
PGA_scaffold0__352_contigs__length_93459789	90850001	90900000	148	0.210843	0.169994
PGA_scaffold0__352_contigs__length_93459789	90900001	90950000	124	0.189706	0.145436
PGA_scaffold0__352_contigs__length_93459789	90950001	91000000	73	0.667734	0.506651
PGA_scaffold0__352_contigs__length_93459789	91000001	91050000	36	0.00869565	0.00496032
PGA_scaffold0__352_contigs__length_93459789	91050001	91100000	130	0.576797	0.270962
PGA_scaffold0__352_contigs__length_93459789	91100001	91150000	66	0.914873	0.827273
PGA_scaffold0__352_contigs__length_93459789	91150001	91200000	35	0.908907	0.725918
PGA_scaffold0__352_contigs__length_93459789	91200001	91250000	33	0.858824	0.620455
PGA_scaffold0__352_contigs__length_93459789	91250001	91300000	26	0.891129	0.755769
PGA_scaffold0__352_contigs__length_93459789	91300001	91350000	25	0.938462	0.824
PGA_scaffold0__352_contigs__length_93459789	91350001	91400000	39	0.845679	0.639744
PGA_scaffold0__352_contigs__length_93459789	91400001	91450000	12	0.844444	0.5625
PGA_scaffold0__352_contigs__length_93459789	91450001	91500000	40	0.810714	0.50625
PGA_scaffold0__352_contigs__length_93459789	91500001	91550000	84	0.090625	0.0267574
PGA_scaffold0__352_contigs__length_93459789	91550001	91600000	116	0.182112	0.0538091
PGA_scaffold0__352_contigs__length_93459789	91600001	91650000	24	-0.0736842	-0.0592262
PGA_scaffold0__352_contigs__length_93459789	91650001	91700000	8	0.333333	0.1
PGA_scaffold0__352_contigs__length_93459789	91700001	91750000	8	0.0142857	0.00625
PGA_scaffold0__352_contigs__length_93459789	91750001	91800000	27	-6.41848e-17	-0.000793651
PGA_scaffold0__352_contigs__length_93459789	91800001	91850000	45	0.461957	0.159259
PGA_scaffold0__352_contigs__length_93459789	91850001	91900000	63	0.90625	0.769048
PGA_scaffold0__352_contigs__length_93459789	91900001	91950000	59	0.799213	0.511158
PGA_scaffold0__352_contigs__length_93459789	91950001	92000000	137	0.737984	0.620064
PGA_scaffold0__352_contigs__length_93459789	92000001	92050000	201	0.627803	0.504803
PGA_scaffold0__352_contigs__length_93459789	92050001	92100000	147	0.63295	0.523806
PGA_scaffold0__352_contigs__length_93459789	92100001	92150000	42	-0.0147059	-0.0371315
PGA_scaffold0__352_contigs__length_93459789	92150001	92200000	52	0.605714	0.427774
PGA_scaffold0__352_contigs__length_93459789	92200001	92250000	6	0.420455	0.261364
PGA_scaffold0__352_contigs__length_93459789	92250001	92300000	53	0.404817	0.277064
PGA_scaffold0__352_contigs__length_93459789	92300001	92350000	29	0.545313	0.496003
PGA_scaffold0__352_contigs__length_93459789	92350001	92400000	85	-0.0571121	-0.132647
PGA_scaffold0__352_contigs__length_93459789	92400001	92450000	64	0.243506	0.107188
PGA_scaffold0__352_contigs__length_93459789	92450001	92500000	229	0.545885	0.305192
PGA_scaffold0__352_contigs__length_93459789	92500001	92550000	208	0.620315	0.543294
PGA_scaffold0__352_contigs__length_93459789	92550001	92600000	99	0.51505	0.41265
PGA_scaffold0__352_contigs__length_93459789	92600001	92650000	58	-0.0172414	-0.00800493
PGA_scaffold0__352_contigs__length_93459789	92650001	92700000	84	-0.244444	-0.200205
PGA_scaffold0__352_contigs__length_93459789	92700001	92750000	94	-0.231175	-0.201127
PGA_scaffold0__352_contigs__length_93459789	92750001	92800000	188	-0.113158	-0.0602235
PGA_scaffold0__352_contigs__length_93459789	92800001	92850000	157	-0.0354671	-0.0177093
PGA_scaffold0__352_contigs__length_93459789	92850001	92900000	17	-0.21978	-0.157563
PGA_scaffold0__352_contigs__length_93459789	92900001	92950000	108	-0.188525	-0.132374
PGA_scaffold0__352_contigs__length_93459789	92950001	93000000	136	-0.0880452	-0.0572479
PGA_scaffold0__352_contigs__length_93459789	93000001	93050000	186	-0.00952381	-0.00578597
PGA_scaffold0__352_contigs__length_93459789	93050001	93100000	31	-0.0419847	-0.0359447
PGA_scaffold0__352_contigs__length_93459789	93100001	93150000	27	0.025	-0.0138889
PGA_scaffold0__352_contigs__length_93459789	93150001	93200000	18	0.0704225	0.00853175
PGA_scaffold0__352_contigs__length_93459789	93200001	93250000	48	0.127907	0.0697917
PGA_scaffold0__352_contigs__length_93459789	93250001	93300000	28	0.236196	0.159311
PGA_scaffold0__352_contigs__length_93459789	93300001	93350000	1	0.25	0.25
PGA_scaffold0__352_contigs__length_93459789	93350001	93400000	3	-1.14492e-16	-1.14492e-16
PGA_scaffold1__210_contigs__length_43329510	1	50000	214	0.299221	0.242942
PGA_scaffold1__210_contigs__length_43329510	50001	100000	112	0.287606	0.272592
PGA_scaffold1__210_contigs__length_43329510	100001	150000	174	0.0312012	0.0311495
PGA_scaffold1__210_contigs__length_43329510	150001	200000	125	-0.0333333	-0.051026
PGA_scaffold1__210_contigs__length_43329510	200001	250000	68	-0.0837696	-0.101059
PGA_scaffold1__210_contigs__length_43329510	250001	300000	164	0.0234642	0.0227589
PGA_scaffold1__210_contigs__length_43329510	300001	350000	130	-0.11442	-0.106873
PGA_scaffold1__210_contigs__length_43329510	350001	400000	17	-0.0363636	-0.0235294
PGA_scaffold1__210_contigs__length_43329510	400001	450000	48	0.106977	0.0883049
PGA_scaffold1__210_contigs__length_43329510	450001	500000	33	-0.043956	-0.0435786
PGA_scaffold1__210_contigs__length_43329510	500001	550000	32	-0.0629139	-0.0406622
PGA_scaffold1__210_contigs__length_43329510	550001	600000	166	-0.0240385	-0.0174555
PGA_scaffold1__210_contigs__length_43329510	600001	650000	69	-0.0919118	-0.08794
PGA_scaffold1__210_contigs__length_43329510	650001	700000	25	-0.0422078	-0.0402857
PGA_scaffold1__210_contigs__length_43329510	700001	750000	21	0.465426	0.451531
PGA_scaffold1__210_contigs__length_43329510	750001	800000	23	0.5	0.5
PGA_scaffold1__210_contigs__length_43329510	800001	850000	36	0.015625	0.00992063
PGA_scaffold1__210_contigs__length_43329510	850001	900000	15	0.0142857	0.0119048
PGA_scaffold1__210_contigs__length_43329510	900001	950000	25	-0.0847458	-0.0765714
PGA_scaffold1__210_contigs__length_43329510	950001	1000000	14	-0.0740741	-0.060034
PGA_scaffold1__210_contigs__length_43329510	1000001	1050000	11	0.03125	0.0136364
PGA_scaffold1__210_contigs__length_43329510	1050001	1100000	38	-0.0149701	-0.024812
PGA_scaffold1__210_contigs__length_43329510	1100001	1150000	40	-2.41035e-17	-0.01
PGA_scaffold1__210_contigs__length_43329510	1150001	1200000	30	-0.00367647	-0.032381
PGA_scaffold1__210_contigs__length_43329510	1200001	1250000	19	-0.0384615	-0.024812
PGA_scaffold1__210_contigs__length_43329510	1250001	1300000	12	-0.0789474	-0.0478175
PGA_scaffold1__210_contigs__length_43329510	1300001	1350000	28	-0.0344828	-0.0262755
PGA_scaffold1__210_contigs__length_43329510	1350001	1400000	92	-0.0693431	-0.0379529
PGA_scaffold1__210_contigs__length_43329510	1400001	1450000	89	-0.0258621	-0.0128046
PGA_scaffold1__210_contigs__length_43329510	1450001	1500000	18	-0.076087	-0.0510582
PGA_scaffold1__210_contigs__length_43329510	1500001	1550000	52	-0.059633	-0.0413004
PGA_scaffold1__210_contigs__length_43329510	1550001	1600000	17	-0.0576923	-0.0368347
PGA_scaffold1__210_contigs__length_43329510	1600001	1650000	159	0.0541712	0.0339469
PGA_scaffold1__210_contigs__length_43329510	1650001	1700000	193	0.187554	0.114135
PGA_scaffold1__210_contigs__length_43329510	1700001	1750000	216	0.0963303	0.0591601
PGA_scaffold1__210_contigs__length_43329510	1750001	1800000	169	0.0453321	0.0380837
PGA_scaffold1__210_contigs__length_43329510	1800001	1850000	31	0.263473	0.166359
PGA_scaffold1__210_contigs__length_43329510	1850001	1900000	160	0.441748	0.265796
PGA_scaffold1__210_contigs__length_43329510	1900001	1950000	96	0.0292857	0.0430556
PGA_scaffold1__210_contigs__length_43329510	1950001	2000000	287	0.105276	0.0734186
PGA_scaffold1__210_contigs__length_43329510	2000001	2050000	205	0.390985	0.214584
PGA_scaffold1__210_contigs__length_43329510	2050001	2100000	119	0.0366569	0.0344943
PGA_scaffold1__210_contigs__length_43329510	2100001	2150000	198	0.11859	0.0788874
PGA_scaffold1__210_contigs__length_43329510	2150001	2200000	326	-0.00940367	-0.0248103
PGA_scaffold1__210_contigs__length_43329510	2200001	2250000	131	0.158784	0.104792
PGA_scaffold1__210_contigs__length_43329510	2250001	2300000	272	0.28125	0.177889
PGA_scaffold1__210_contigs__length_43329510	2300001	2350000	271	-0.0581197	-0.0527851
PGA_scaffold1__210_contigs__length_43329510	2350001	2400000	264	0.252574	0.140332
PGA_scaffold1__210_contigs__length_43329510	2400001	2450000	188	0.090708	0.0318896
PGA_scaffold1__210_contigs__length_43329510	2450001	2500000	159	-0.0403727	-0.0517724
PGA_scaffold1__210_contigs__length_43329510	2500001	2550000	63	-0.0304348	-0.020446
PGA_scaffold1__210_contigs__length_43329510	2550001	2600000	103	0.0838926	0.0690739
PGA_scaffold1__210_contigs__length_43329510	2600001	2650000	80	-0.0878713	-0.0626637
PGA_scaffold1__210_contigs__length_43329510	2650001	2700000	39	-0.0232558	-0.0139194
PGA_scaffold1__210_contigs__length_43329510	2700001	2750000	11	-0.0135135	-0.0113636
PGA_scaffold1__210_contigs__length_43329510	2750001	2800000	8	0.15	0.0625
PGA_scaffold1__210_contigs__length_43329510	2800001	2850000	67	0.0991501	0.0824805
PGA_scaffold1__210_contigs__length_43329510	2850001	2900000	183	0.168006	0.111889
PGA_scaffold1__210_contigs__length_43329510	2900001	2950000	293	-0.05	-0.0462832
PGA_scaffold1__210_contigs__length_43329510	2950001	3000000	290	-0.00982997	-0.0285166
PGA_scaffold1__210_contigs__length_43329510	3000001	3050000	126	0.0529197	0.00145509
PGA_scaffold1__210_contigs__length_43329510	3050001	3100000	269	-0.0210793	-0.0341746
PGA_scaffold1__210_contigs__length_43329510	3100001	3150000	159	-0.0271739	-0.0341906
PGA_scaffold1__210_contigs__length_43329510	3150001	3200000	222	-0.0446903	-0.0313546
PGA_scaffold1__210_contigs__length_43329510	3200001	3250000	196	-0.0384615	-0.0318497
PGA_scaffold1__210_contigs__length_43329510	3250001	3300000	119	0.101818	0.0534195
PGA_scaffold1__210_contigs__length_43329510	3300001	3350000	196	0.184657	0.116809
PGA_scaffold1__210_contigs__length_43329510	3350001	3400000	233	0.104793	0.0800225
PGA_scaffold1__210_contigs__length_43329510	3400001	3450000	328	-0.036036	-0.0325359
PGA_scaffold1__210_contigs__length_43329510	3450001	3500000	124	-0.0673913	-0.0697005
PGA_scaffold1__210_contigs__length_43329510	3500001	3550000	165	0.124514	0.0648624
PGA_scaffold1__210_contigs__length_43329510	3550001	3600000	62	-0.0106101	-0.033605
PGA_scaffold1__210_contigs__length_43329510	3600001	3650000	255	-0.0579151	-0.0568586
PGA_scaffold1__210_contigs__length_43329510	3650001	3700000	259	0.253882	0.204632
PGA_scaffold1__210_contigs__length_43329510	3700001	3750000	173	0.31673	0.195001
PGA_scaffold1__210_contigs__length_43329510	3750001	3800000	113	0.266784	0.18447
PGA_scaffold1__210_contigs__length_43329510	3800001	3850000	127	-0.004329	-0.0109111
PGA_scaffold1__210_contigs__length_43329510	3850001	3900000	267	0.049734	0.0279233
PGA_scaffold1__210_contigs__length_43329510	3900001	3950000	172	0.0699708	0.0662432
PGA_scaffold1__210_contigs__length_43329510	3950001	4000000	176	-0.0292479	-0.0226732
PGA_scaffold1__210_contigs__length_43329510	4000001	4050000	127	-0.000699301	-0.00481346
PGA_scaffold1__210_contigs__length_43329510	4050001	4100000	148	-0.0149502	-0.00290782
PGA_scaffold1__210_contigs__length_43329510	4100001	4150000	104	-0.166933	-0.135948
PGA_scaffold1__210_contigs__length_43329510	4150001	4200000	147	0.107595	0.10385
PGA_scaffold1__210_contigs__length_43329510	4200001	4250000	85	0.37061	0.218627
PGA_scaffold1__210_contigs__length_43329510	4250001	4300000	191	0.0979102	0.0528317
PGA_scaffold1__210_contigs__length_43329510	4300001	4350000	75	-0.125917	-0.102079
PGA_scaffold1__210_contigs__length_43329510	4350001	4400000	132	-0.0328784	-0.0472826
PGA_scaffold1__210_contigs__length_43329510	4400001	4450000	126	0.0157959	0.00457895
PGA_scaffold1__210_contigs__length_43329510	4450001	4500000	136	0.060479	0.0266874
PGA_scaffold1__210_contigs__length_43329510	4500001	4550000	214	-0.0290237	-0.0351008
PGA_scaffold1__210_contigs__length_43329510	4550001	4600000	148	0.0893971	0.0464805
PGA_scaffold1__210_contigs__length_43329510	4600001	4650000	167	0.213429	0.147995
PGA_scaffold1__210_contigs__length_43329510	4650001	4700000	107	-0.06875	-0.0700784
PGA_scaffold1__210_contigs__length_43329510	4700001	4750000	211	0.187225	0.0847787
PGA_scaffold1__210_contigs__length_43329510	4750001	4800000	262	-0.00790514	-0.0172208
PGA_scaffold1__210_contigs__length_43329510	4800001	4850000	186	-0.0375747	-0.0408186
PGA_scaffold1__210_contigs__length_43329510	4850001	4900000	251	-0.0109434	-0.0177559
PGA_scaffold1__210_contigs__length_43329510	4900001	4950000	97	0.237366	0.166573
PGA_scaffold1__210_contigs__length_43329510	4950001	5000000	326	0.0985729	0.0665133
PGA_scaffold1__210_contigs__length_43329510	5000001	5050000	247	-0.0589888	-0.0536205
PGA_scaffold1__210_contigs__length_43329510	5050001	5100000	327	0.102117	0.0588093
PGA_scaffold1__210_contigs__length_43329510	5100001	5150000	249	0.440878	0.27904
PGA_scaffold1__210_contigs__length_43329510	5150001	5200000	140	0.036608	0.0143027
PGA_scaffold1__210_contigs__length_43329510	5200001	5250000	123	-0.0496411	-0.0392809
PGA_scaffold1__210_contigs__length_43329510	5250001	5300000	212	-0.0075	-0.0220194
PGA_scaffold1__210_contigs__length_43329510	5300001	5350000	136	0.129851	0.0881064
PGA_scaffold1__210_contigs__length_43329510	5350001	5400000	180	-0.0469543	-0.0422902
PGA_scaffold1__210_contigs__length_43329510	5400001	5450000	221	-0.00953079	-0.0291938
PGA_scaffold1__210_contigs__length_43329510	5450001	5500000	256	0.122358	0.0948897
PGA_scaffold1__210_contigs__length_43329510	5500001	5550000	142	-0.0832377	-0.0877383
PGA_scaffold1__210_contigs__length_43329510	5550001	5600000	144	-0.107011	-0.107903
PGA_scaffold1__210_contigs__length_43329510	5600001	5650000	209	0.109653	0.064149
PGA_scaffold1__210_contigs__length_43329510	5650001	5700000	173	0.136012	0.0809317
PGA_scaffold1__210_contigs__length_43329510	5700001	5750000	59	0.247036	0.191269
PGA_scaffold1__210_contigs__length_43329510	5750001	5800000	53	0.366597	0.289885
PGA_scaffold1__210_contigs__length_43329510	5800001	5850000	47	0.372979	0.298062
PGA_scaffold1__210_contigs__length_43329510	5850001	5900000	112	0.131898	0.0693318
PGA_scaffold1__210_contigs__length_43329510	6000001	6050000	60	0.00856164	0.00400794
PGA_scaffold1__210_contigs__length_43329510	6050001	6100000	85	0.0271084	0.0165865
PGA_scaffold1__210_contigs__length_43329510	6100001	6150000	58	0.210723	0.168611
PGA_scaffold1__210_contigs__length_43329510	6150001	6200000	60	0.178125	0.170363
PGA_scaffold1__210_contigs__length_43329510	6200001	6250000	66	0.167464	0.162229
PGA_scaffold1__210_contigs__length_43329510	6250001	6300000	147	-0.00731159	-0.0078754
PGA_scaffold1__210_contigs__length_43329510	6300001	6350000	95	0.101002	0.0817521
PGA_scaffold1__210_contigs__length_43329510	6350001	6400000	111	0.23224	0.115916
PGA_scaffold1__210_contigs__length_43329510	6400001	6450000	63	0.651575	0.57791
PGA_scaffold1__210_contigs__length_43329510	6450001	6500000	18	0.522727	0.474074
PGA_scaffold1__210_contigs__length_43329510	6500001	6550000	20	0.00322581	0.0025
PGA_scaffold1__210_contigs__length_43329510	6600001	6650000	46	0.0871886	0.0576049
PGA_scaffold1__210_contigs__length_43329510	6650001	6700000	87	0.192748	0.124425
PGA_scaffold1__210_contigs__length_43329510	6700001	6750000	21	0.0306122	0.00891569
PGA_scaffold1__210_contigs__length_43329510	6750001	6800000	72	0.297989	0.273858
PGA_scaffold1__210_contigs__length_43329510	6800001	6850000	129	0.309353	0.227203
PGA_scaffold1__210_contigs__length_43329510	6850001	6900000	143	-0.0239362	-0.0170663
PGA_scaffold1__210_contigs__length_43329510	6900001	6950000	254	-0.015962	-0.0117946
PGA_scaffold1__210_contigs__length_43329510	6950001	7000000	147	0.226691	0.125173
[truncated: 32,994 more rows]
