# Supplementary material for: Genomic architecture of adaptive radiation and hybridization in Alpine whitefish
Source: Nat Commun. 2022 Aug 2;13:4479. doi: 10.1038/s41467-022-32181-8 (PMC9345977; doi:10.1038/s41467-022-32181-8)
Supplement: Supplementary file 8 — Source Data [file 41467_2022_32181_MOESM8_ESM.zip › SourceData/SUPPLEMENTARY_FIGURES/Figure_S8_Fst-landscapes/C.albellus_Brienz.indivlist_C.alpinus_Brienz.indivlist_fst.windowed.weir.fst]

CHROM	BIN_START	BIN_END	N_VARIANTS	WEIGHTED_FST	MEAN_FST
PGA_scaffold0__352_contigs__length_93459789	1	50000	81	0.172619	0.10431
PGA_scaffold0__352_contigs__length_93459789	50001	100000	75	0.191205	0.120975
PGA_scaffold0__352_contigs__length_93459789	100001	150000	97	-0.0677966	-0.0410898
PGA_scaffold0__352_contigs__length_93459789	150001	200000	51	0.388641	0.260777
PGA_scaffold0__352_contigs__length_93459789	200001	250000	109	0.542092	0.4071
PGA_scaffold0__352_contigs__length_93459789	250001	300000	187	0.678238	0.560304
PGA_scaffold0__352_contigs__length_93459789	300001	350000	85	0.563636	0.36166
PGA_scaffold0__352_contigs__length_93459789	350001	400000	33	0.359459	0.149351
PGA_scaffold0__352_contigs__length_93459789	400001	450000	74	0.427857	0.299903
PGA_scaffold0__352_contigs__length_93459789	450001	500000	115	0.118613	0.0918634
PGA_scaffold0__352_contigs__length_93459789	500001	550000	37	0.144531	0.11036
PGA_scaffold0__352_contigs__length_93459789	550001	600000	35	0.0674157	0.0571429
PGA_scaffold0__352_contigs__length_93459789	600001	650000	79	0.334621	0.224411
PGA_scaffold0__352_contigs__length_93459789	650001	700000	164	0.356021	0.184704
PGA_scaffold0__352_contigs__length_93459789	700001	750000	82	0.333537	0.244865
PGA_scaffold0__352_contigs__length_93459789	750001	800000	71	0.32802	0.259671
PGA_scaffold0__352_contigs__length_93459789	800001	850000	103	0.420765	0.324785
PGA_scaffold0__352_contigs__length_93459789	850001	900000	54	0.389126	0.271524
PGA_scaffold0__352_contigs__length_93459789	900001	950000	58	0.486029	0.439993
PGA_scaffold0__352_contigs__length_93459789	950001	1000000	30	0.602804	0.463718
PGA_scaffold0__352_contigs__length_93459789	1000001	1050000	8	-0.0178571	-0.00892857
PGA_scaffold0__352_contigs__length_93459789	1050001	1100000	32	-0.0188679	-0.0107143
PGA_scaffold0__352_contigs__length_93459789	1100001	1150000	54	0.705841	0.637637
PGA_scaffold0__352_contigs__length_93459789	1150001	1200000	62	0.195015	0.145174
PGA_scaffold0__352_contigs__length_93459789	1200001	1250000	33	0.0675676	0.030303
PGA_scaffold0__352_contigs__length_93459789	1250001	1300000	56	0.205882	0.125967
PGA_scaffold0__352_contigs__length_93459789	1300001	1350000	27	-0.0392857	-0.0372134
PGA_scaffold0__352_contigs__length_93459789	1350001	1400000	82	0.0567686	0.0177491
PGA_scaffold0__352_contigs__length_93459789	1400001	1450000	176	0.221277	0.124572
PGA_scaffold0__352_contigs__length_93459789	1450001	1500000	99	0.18543	0.155653
PGA_scaffold0__352_contigs__length_93459789	1500001	1550000	15	0.0833333	0.05
PGA_scaffold0__352_contigs__length_93459789	1550001	1600000	78	0.195701	0.182234
PGA_scaffold0__352_contigs__length_93459789	1600001	1650000	106	0.246644	0.193585
PGA_scaffold0__352_contigs__length_93459789	1650001	1700000	77	0.0162671	0.00844156
PGA_scaffold0__352_contigs__length_93459789	1700001	1750000	120	0.0374659	0.0182143
PGA_scaffold0__352_contigs__length_93459789	1750001	1800000	73	0.00589623	-0.00923768
PGA_scaffold0__352_contigs__length_93459789	1800001	1850000	106	0.22733	0.15669
PGA_scaffold0__352_contigs__length_93459789	1850001	1900000	94	0.129834	0.0736266
PGA_scaffold0__352_contigs__length_93459789	1900001	1950000	68	-0.189349	-0.112194
PGA_scaffold0__352_contigs__length_93459789	1950001	2000000	94	0.260417	0.158249
PGA_scaffold0__352_contigs__length_93459789	2000001	2050000	30	0.0533981	0.0094733
PGA_scaffold0__352_contigs__length_93459789	2050001	2100000	93	0.31571	0.239468
PGA_scaffold0__352_contigs__length_93459789	2100001	2150000	86	0.0141343	0.00784884
PGA_scaffold0__352_contigs__length_93459789	2150001	2200000	84	0.0743671	0.0037415
PGA_scaffold0__352_contigs__length_93459789	2200001	2250000	94	0.319788	0.174119
PGA_scaffold0__352_contigs__length_93459789	2250001	2300000	81	-0.069873	-0.0679012
PGA_scaffold0__352_contigs__length_93459789	2300001	2350000	125	-0.210405	-0.191348
PGA_scaffold0__352_contigs__length_93459789	2350001	2400000	102	-0.176704	-0.159425
PGA_scaffold0__352_contigs__length_93459789	2400001	2450000	172	0.0315893	0.0251309
PGA_scaffold0__352_contigs__length_93459789	2450001	2500000	91	-0.119171	-0.111709
PGA_scaffold0__352_contigs__length_93459789	2500001	2550000	196	-0.0806878	-0.0563654
PGA_scaffold0__352_contigs__length_93459789	2550001	2600000	110	-0.0261283	-0.0017316
PGA_scaffold0__352_contigs__length_93459789	2600001	2650000	299	0.0509786	0.0491519
PGA_scaffold0__352_contigs__length_93459789	2650001	2700000	86	0.0791815	0.0976744
PGA_scaffold0__352_contigs__length_93459789	2700001	2750000	28	-0.075	-0.0729592
PGA_scaffold0__352_contigs__length_93459789	2750001	2800000	129	-0.222164	-0.2043
PGA_scaffold0__352_contigs__length_93459789	2800001	2850000	136	0.0336967	-0.0228502
PGA_scaffold0__352_contigs__length_93459789	2850001	2900000	262	0.158631	0.107337
PGA_scaffold0__352_contigs__length_93459789	2900001	2950000	262	0.00348322	-0.00848782
PGA_scaffold0__352_contigs__length_93459789	2950001	3000000	47	-0.00833333	-0.0459579
PGA_scaffold0__352_contigs__length_93459789	3000001	3050000	204	0.116633	0.0263362
PGA_scaffold0__352_contigs__length_93459789	3050001	3100000	184	0.274481	0.177922
PGA_scaffold0__352_contigs__length_93459789	3100001	3150000	141	0.357338	0.226684
PGA_scaffold0__352_contigs__length_93459789	3150001	3200000	86	0.321168	0.256914
PGA_scaffold0__352_contigs__length_93459789	3200001	3250000	81	0.248193	0.120182
PGA_scaffold0__352_contigs__length_93459789	3250001	3300000	73	-0.0104603	-0.00365297
PGA_scaffold0__352_contigs__length_93459789	3300001	3350000	75	-0.0060241	-0.00361905
PGA_scaffold0__352_contigs__length_93459789	3350001	3400000	4	-0.166667	-0.104167
PGA_scaffold0__352_contigs__length_93459789	3400001	3450000	101	-0.319113	-0.311221
PGA_scaffold0__352_contigs__length_93459789	3450001	3500000	83	0.193257	0.197562
PGA_scaffold0__352_contigs__length_93459789	3500001	3550000	126	-0.115506	-0.086337
PGA_scaffold0__352_contigs__length_93459789	3550001	3600000	113	0.23284	0.176446
PGA_scaffold0__352_contigs__length_93459789	3600001	3650000	57	-0.184211	-0.17878
PGA_scaffold0__352_contigs__length_93459789	3650001	3700000	74	-0.307175	-0.309122
PGA_scaffold0__352_contigs__length_93459789	3700001	3750000	123	-0.246622	-0.204762
PGA_scaffold0__352_contigs__length_93459789	3750001	3800000	82	-0.147378	-0.124557
PGA_scaffold0__352_contigs__length_93459789	3800001	3850000	77	-0.0230263	-0.0910482
PGA_scaffold0__352_contigs__length_93459789	3850001	3900000	130	-0.165385	-0.138338
PGA_scaffold0__352_contigs__length_93459789	3900001	3950000	174	-0.0569444	-0.0468926
PGA_scaffold0__352_contigs__length_93459789	3950001	4000000	112	-0.0965825	-0.0849915
PGA_scaffold0__352_contigs__length_93459789	4000001	4050000	95	-0.0513804	-0.0640647
PGA_scaffold0__352_contigs__length_93459789	4050001	4100000	173	0.171838	0.0852291
PGA_scaffold0__352_contigs__length_93459789	4100001	4150000	204	0.170316	0.125607
PGA_scaffold0__352_contigs__length_93459789	4150001	4200000	161	0.348473	0.241796
PGA_scaffold0__352_contigs__length_93459789	4200001	4250000	173	0.522843	0.382215
PGA_scaffold0__352_contigs__length_93459789	4250001	4300000	100	0.226467	0.206273
PGA_scaffold0__352_contigs__length_93459789	4300001	4350000	38	0.18	0.153549
PGA_scaffold0__352_contigs__length_93459789	4350001	4400000	23	0.142857	0.10942
PGA_scaffold0__352_contigs__length_93459789	4400001	4450000	134	0.0279673	0.00662758
PGA_scaffold0__352_contigs__length_93459789	4450001	4500000	138	0.578281	0.527766
PGA_scaffold0__352_contigs__length_93459789	4500001	4550000	469	0.140602	0.125355
PGA_scaffold0__352_contigs__length_93459789	4550001	4600000	123	0.0188679	0.0011808
PGA_scaffold0__352_contigs__length_93459789	4600001	4650000	251	0.18253	0.118615
PGA_scaffold0__352_contigs__length_93459789	4650001	4700000	169	0.066345	0.0401823
PGA_scaffold0__352_contigs__length_93459789	4700001	4750000	296	0.24492	0.167068
PGA_scaffold0__352_contigs__length_93459789	4750001	4800000	144	0.0859613	0.0533577
PGA_scaffold0__352_contigs__length_93459789	4800001	4850000	213	0.188713	0.119626
PGA_scaffold0__352_contigs__length_93459789	4850001	4900000	194	0.31971	0.215133
PGA_scaffold0__352_contigs__length_93459789	4900001	4950000	126	-0.145425	-0.130565
PGA_scaffold0__352_contigs__length_93459789	4950001	5000000	266	-0.0857741	-0.0624687
PGA_scaffold0__352_contigs__length_93459789	5000001	5050000	250	-0.039	-0.028581
PGA_scaffold0__352_contigs__length_93459789	5050001	5100000	176	0.093551	0.0614399
PGA_scaffold0__352_contigs__length_93459789	5100001	5150000	288	0.167761	0.13046
PGA_scaffold0__352_contigs__length_93459789	5150001	5200000	119	0.0761589	0.0328795
PGA_scaffold0__352_contigs__length_93459789	5200001	5250000	261	0.21276	0.13232
PGA_scaffold0__352_contigs__length_93459789	5250001	5300000	224	0.0587176	0.0229492
PGA_scaffold0__352_contigs__length_93459789	5300001	5350000	89	0.117159	0.122271
PGA_scaffold0__352_contigs__length_93459789	5350001	5400000	11	-0.0178571	-0.00974026
PGA_scaffold0__352_contigs__length_93459789	5400001	5450000	30	-0.0677966	-0.0495238
PGA_scaffold0__352_contigs__length_93459789	5450001	5500000	177	0.0594595	0.0501767
PGA_scaffold0__352_contigs__length_93459789	5500001	5550000	211	-0.0689058	-0.06238
PGA_scaffold0__352_contigs__length_93459789	5550001	5600000	195	0.0567737	0.0496488
PGA_scaffold0__352_contigs__length_93459789	5600001	5650000	70	0.0628571	0.0403571
PGA_scaffold0__352_contigs__length_93459789	5650001	5700000	130	-0.0551576	-0.0519709
PGA_scaffold0__352_contigs__length_93459789	5700001	5750000	254	0.0383376	0.0304221
PGA_scaffold0__352_contigs__length_93459789	5750001	5800000	114	-0.0825243	-0.0563179
PGA_scaffold0__352_contigs__length_93459789	5800001	5850000	134	0.0495227	0.0344919
PGA_scaffold0__352_contigs__length_93459789	5850001	5900000	145	0.0291153	0.0140935
PGA_scaffold0__352_contigs__length_93459789	5900001	5950000	169	-0.00182983	-0.0118382
PGA_scaffold0__352_contigs__length_93459789	5950001	6000000	219	0.132121	0.0597724
PGA_scaffold0__352_contigs__length_93459789	6000001	6050000	166	0.111359	0.0783341
PGA_scaffold0__352_contigs__length_93459789	6050001	6100000	184	-0.0250447	-0.0293337
PGA_scaffold0__352_contigs__length_93459789	6100001	6150000	207	0.0434783	0.0354612
PGA_scaffold0__352_contigs__length_93459789	6150001	6200000	370	0.192154	0.104797
PGA_scaffold0__352_contigs__length_93459789	6200001	6250000	174	0.248696	0.15967
PGA_scaffold0__352_contigs__length_93459789	6250001	6300000	331	0.00980912	-0.00825552
PGA_scaffold0__352_contigs__length_93459789	6300001	6350000	225	-0.177155	-0.147923
PGA_scaffold0__352_contigs__length_93459789	6350001	6400000	393	-0.0341335	-0.0354044
PGA_scaffold0__352_contigs__length_93459789	6400001	6450000	315	-0.0203488	-0.0197916
PGA_scaffold0__352_contigs__length_93459789	6450001	6500000	307	0.0919801	0.0548826
PGA_scaffold0__352_contigs__length_93459789	6500001	6550000	289	0.0459043	0.0222913
PGA_scaffold0__352_contigs__length_93459789	6550001	6600000	107	-0.0829596	-0.0970628
PGA_scaffold0__352_contigs__length_93459789	6600001	6650000	182	0.168067	0.109125
PGA_scaffold0__352_contigs__length_93459789	6650001	6700000	265	-0.0228712	-0.00534228
PGA_scaffold0__352_contigs__length_93459789	6700001	6750000	131	-0.0592503	-0.066126
PGA_scaffold0__352_contigs__length_93459789	6750001	6800000	279	-0.145968	-0.127256
PGA_scaffold0__352_contigs__length_93459789	6800001	6850000	383	-0.0152514	-0.025615
PGA_scaffold0__352_contigs__length_93459789	6850001	6900000	218	0.0434132	0.0116377
PGA_scaffold0__352_contigs__length_93459789	6900001	6950000	180	0.174051	0.0932535
PGA_scaffold0__352_contigs__length_93459789	6950001	7000000	342	0.0442225	0.00689919
PGA_scaffold0__352_contigs__length_93459789	7000001	7050000	353	-0.0273022	-0.0362041
PGA_scaffold0__352_contigs__length_93459789	7050001	7100000	337	0.0721154	0.0434403
PGA_scaffold0__352_contigs__length_93459789	7100001	7150000	234	-0.0279943	-0.0187951
PGA_scaffold0__352_contigs__length_93459789	7150001	7200000	225	-0.00364964	-0.00598076
PGA_scaffold0__352_contigs__length_93459789	7200001	7250000	441	0.0414585	0.0344606
PGA_scaffold0__352_contigs__length_93459789	7250001	7300000	185	0.368477	0.264165
PGA_scaffold0__352_contigs__length_93459789	7300001	7350000	209	0.0544444	0.0365687
PGA_scaffold0__352_contigs__length_93459789	7350001	7400000	283	0.132231	0.0659818
PGA_scaffold0__352_contigs__length_93459789	7400001	7450000	116	0.300571	0.153498
PGA_scaffold0__352_contigs__length_93459789	7450001	7500000	139	-0.00993377	-0.00411528
PGA_scaffold0__352_contigs__length_93459789	7500001	7550000	183	0.000793021	-0.00239396
PGA_scaffold0__352_contigs__length_93459789	7550001	7600000	248	-0.00273973	-0.0128024
PGA_scaffold0__352_contigs__length_93459789	7600001	7650000	256	0.0108641	0.00699637
PGA_scaffold0__352_contigs__length_93459789	7650001	7700000	67	0.0364964	0.0222104
PGA_scaffold0__352_contigs__length_93459789	7700001	7750000	242	-0.0265554	-0.0268989
PGA_scaffold0__352_contigs__length_93459789	7750001	7800000	348	0.0617647	0.0354987
PGA_scaffold0__352_contigs__length_93459789	7800001	7850000	298	0.117104	0.0804637
PGA_scaffold0__352_contigs__length_93459789	7850001	7900000	156	-0.127536	-0.0940379
PGA_scaffold0__352_contigs__length_93459789	7900001	7950000	242	-0.10828	-0.0632133
PGA_scaffold0__352_contigs__length_93459789	7950001	8000000	361	-0.126841	-0.095629
PGA_scaffold0__352_contigs__length_93459789	8000001	8050000	189	0.293148	0.178625
PGA_scaffold0__352_contigs__length_93459789	8050001	8100000	129	0.141447	0.0364341
PGA_scaffold0__352_contigs__length_93459789	8100001	8150000	179	0.341837	0.199488
PGA_scaffold0__352_contigs__length_93459789	8150001	8200000	244	0.380927	0.255874
PGA_scaffold0__352_contigs__length_93459789	8200001	8250000	315	0.0703782	0.0454064
PGA_scaffold0__352_contigs__length_93459789	8250001	8300000	244	-0.0376387	-0.0342506
PGA_scaffold0__352_contigs__length_93459789	8300001	8350000	212	0.275479	0.191573
PGA_scaffold0__352_contigs__length_93459789	8350001	8400000	190	0.216491	0.139048
PGA_scaffold0__352_contigs__length_93459789	8400001	8450000	45	0.052	0.0251275
PGA_scaffold0__352_contigs__length_93459789	8450001	8500000	45	-0.0272727	-0.0155556
PGA_scaffold0__352_contigs__length_93459789	8500001	8550000	125	0.116525	0.0638134
PGA_scaffold0__352_contigs__length_93459789	8550001	8600000	319	0.0834059	0.0544172
PGA_scaffold0__352_contigs__length_93459789	8600001	8650000	365	-0.0729515	-0.0660699
PGA_scaffold0__352_contigs__length_93459789	8650001	8700000	199	0.184163	0.0656263
PGA_scaffold0__352_contigs__length_93459789	8700001	8750000	392	0.0314039	-0.0103248
PGA_scaffold0__352_contigs__length_93459789	8750001	8800000	221	-0.088172	-0.0728061
PGA_scaffold0__352_contigs__length_93459789	8800001	8850000	39	0.0736842	0.0421703
PGA_scaffold0__352_contigs__length_93459789	8850001	8900000	241	0.0650224	0.041432
PGA_scaffold0__352_contigs__length_93459789	8900001	8950000	115	0.163009	0.134793
PGA_scaffold0__352_contigs__length_93459789	8950001	9000000	138	0.1647	0.104136
PGA_scaffold0__352_contigs__length_93459789	9000001	9050000	190	0.186957	0.0874766
PGA_scaffold0__352_contigs__length_93459789	9050001	9100000	246	0.1713	0.0956788
PGA_scaffold0__352_contigs__length_93459789	9100001	9150000	309	-0.158324	-0.145359
PGA_scaffold0__352_contigs__length_93459789	9150001	9200000	114	0.0552239	0.020539
PGA_scaffold0__352_contigs__length_93459789	9200001	9250000	194	0.229235	0.0870077
PGA_scaffold0__352_contigs__length_93459789	9250001	9300000	222	0.15035	0.0808983
PGA_scaffold0__352_contigs__length_93459789	9300001	9350000	188	-0.0229563	-0.0163374
PGA_scaffold0__352_contigs__length_93459789	9350001	9400000	302	-0.0313411	-0.0452474
PGA_scaffold0__352_contigs__length_93459789	9400001	9450000	148	0.026178	0.0119852
PGA_scaffold0__352_contigs__length_93459789	9450001	9500000	357	-0.0941084	-0.0616921
PGA_scaffold0__352_contigs__length_93459789	9500001	9550000	177	0.191489	0.142597
PGA_scaffold0__352_contigs__length_93459789	9550001	9600000	215	-0.0168421	-0.0356067
PGA_scaffold0__352_contigs__length_93459789	9600001	9650000	145	0.141282	0.137681
PGA_scaffold0__352_contigs__length_93459789	9650001	9700000	334	0.0647359	0.0691968
PGA_scaffold0__352_contigs__length_93459789	9700001	9750000	348	0.00952381	0.00243289
PGA_scaffold0__352_contigs__length_93459789	9750001	9800000	351	0.0997249	0.0657076
PGA_scaffold0__352_contigs__length_93459789	9800001	9850000	283	0.0295898	-0.0002291
PGA_scaffold0__352_contigs__length_93459789	9850001	9900000	87	0.138935	0.0764691
PGA_scaffold0__352_contigs__length_93459789	9900001	9950000	228	0.220406	0.144038
PGA_scaffold0__352_contigs__length_93459789	9950001	10000000	249	0.222787	0.126994
PGA_scaffold0__352_contigs__length_93459789	10000001	10050000	163	-0.0263158	-0.0212679
PGA_scaffold0__352_contigs__length_93459789	10050001	10100000	182	-0.0717042	-0.0716409
PGA_scaffold0__352_contigs__length_93459789	10100001	10150000	182	-0.0853659	-0.108044
PGA_scaffold0__352_contigs__length_93459789	10150001	10200000	251	0.0551783	0.0412066
PGA_scaffold0__352_contigs__length_93459789	10200001	10250000	120	-0.156425	-0.139524
PGA_scaffold0__352_contigs__length_93459789	10250001	10300000	119	-0.102754	-0.080092
PGA_scaffold0__352_contigs__length_93459789	10300001	10350000	238	0.168154	0.123761
PGA_scaffold0__352_contigs__length_93459789	10350001	10400000	12	-0.101563	-0.047619
PGA_scaffold0__352_contigs__length_93459789	10450001	10500000	170	-0.113485	-0.0552521
PGA_scaffold0__352_contigs__length_93459789	10500001	10550000	314	-0.127111	-0.102593
PGA_scaffold0__352_contigs__length_93459789	10550001	10600000	106	-0.071727	-0.0653271
PGA_scaffold0__352_contigs__length_93459789	10600001	10650000	259	-0.117726	-0.104266
PGA_scaffold0__352_contigs__length_93459789	10650001	10700000	303	0.203084	0.132423
PGA_scaffold0__352_contigs__length_93459789	10700001	10750000	346	0.168176	0.133261
PGA_scaffold0__352_contigs__length_93459789	10750001	10800000	203	-0.0731798	-0.0712606
PGA_scaffold0__352_contigs__length_93459789	10800001	10850000	269	0.0742187	0.0460454
PGA_scaffold0__352_contigs__length_93459789	10850001	10900000	334	-0.0318203	-0.0355852
PGA_scaffold0__352_contigs__length_93459789	10900001	10950000	154	0.0500443	0.0411954
PGA_scaffold0__352_contigs__length_93459789	10950001	11000000	265	0.0290632	-0.00429552
PGA_scaffold0__352_contigs__length_93459789	11000001	11050000	114	0.0919023	0.0568267
PGA_scaffold0__352_contigs__length_93459789	11050001	11100000	220	0.0418605	0.0213265
PGA_scaffold0__352_contigs__length_93459789	11100001	11150000	201	0.249558	0.162848
PGA_scaffold0__352_contigs__length_93459789	11150001	11200000	207	0.0824775	0.0395005
PGA_scaffold0__352_contigs__length_93459789	11200001	11250000	279	0.28854	0.184656
PGA_scaffold0__352_contigs__length_93459789	11250001	11300000	285	0.438678	0.292054
PGA_scaffold0__352_contigs__length_93459789	11300001	11350000	242	0.294872	0.186169
PGA_scaffold0__352_contigs__length_93459789	11350001	11400000	198	0.111538	0.0509937
PGA_scaffold0__352_contigs__length_93459789	11400001	11450000	316	0.00837989	-0.0019561
PGA_scaffold0__352_contigs__length_93459789	11450001	11500000	322	0.197192	0.131088
PGA_scaffold0__352_contigs__length_93459789	11500001	11550000	197	0.208661	0.129213
PGA_scaffold0__352_contigs__length_93459789	11550001	11600000	218	0.2753	0.180853
PGA_scaffold0__352_contigs__length_93459789	11600001	11650000	68	0.231618	0.104469
PGA_scaffold0__352_contigs__length_93459789	11650001	11700000	104	0.0427873	0.0158404
PGA_scaffold0__352_contigs__length_93459789	11700001	11750000	49	0.0718232	0.0139942
PGA_scaffold0__352_contigs__length_93459789	11750001	11800000	145	0.189711	0.0783005
PGA_scaffold0__352_contigs__length_93459789	11800001	11850000	214	0.363613	0.302282
PGA_scaffold0__352_contigs__length_93459789	11850001	11900000	190	0.42814	0.325155
PGA_scaffold0__352_contigs__length_93459789	11900001	11950000	245	0.605016	0.483761
PGA_scaffold0__352_contigs__length_93459789	11950001	12000000	128	0.465261	0.342318
PGA_scaffold0__352_contigs__length_93459789	12000001	12050000	78	0.722002	0.641239
PGA_scaffold0__352_contigs__length_93459789	12050001	12100000	103	0.887329	0.787246
PGA_scaffold0__352_contigs__length_93459789	12100001	12150000	73	0.519103	0.237573
PGA_scaffold0__352_contigs__length_93459789	12150001	12200000	115	-0.097561	-0.085383
PGA_scaffold0__352_contigs__length_93459789	12200001	12250000	172	0.0167683	0.00395903
PGA_scaffold0__352_contigs__length_93459789	12250001	12300000	121	0.243946	0.213033
PGA_scaffold0__352_contigs__length_93459789	12300001	12350000	145	0.0700847	0.0520891
PGA_scaffold0__352_contigs__length_93459789	12350001	12400000	200	-0.0676198	-0.0322798
PGA_scaffold0__352_contigs__length_93459789	12400001	12450000	147	-0.162537	-0.130506
PGA_scaffold0__352_contigs__length_93459789	12450001	12500000	161	-0.0119962	-0.0340654
PGA_scaffold0__352_contigs__length_93459789	12500001	12550000	60	-0.110664	-0.105456
PGA_scaffold0__352_contigs__length_93459789	12550001	12600000	158	-0.092299	-0.0623493
PGA_scaffold0__352_contigs__length_93459789	12600001	12650000	230	0.083391	0.0117431
PGA_scaffold0__352_contigs__length_93459789	12650001	12700000	231	0.328922	0.244065
PGA_scaffold0__352_contigs__length_93459789	12700001	12750000	259	0.102633	0.0614368
PGA_scaffold0__352_contigs__length_93459789	12750001	12800000	188	-0.0140271	-0.0339016
PGA_scaffold0__352_contigs__length_93459789	12800001	12850000	325	0.142265	0.106355
PGA_scaffold0__352_contigs__length_93459789	12850001	12900000	227	-0.0728845	-0.0695664
PGA_scaffold0__352_contigs__length_93459789	12900001	12950000	161	-0.0768229	-0.0593463
PGA_scaffold0__352_contigs__length_93459789	12950001	13000000	190	-0.0454545	-0.0444424
PGA_scaffold0__352_contigs__length_93459789	13000001	13050000	160	-0.0939306	-0.117768
PGA_scaffold0__352_contigs__length_93459789	13050001	13100000	233	-0.090796	-0.0958512
PGA_scaffold0__352_contigs__length_93459789	13100001	13150000	243	-0.18589	-0.159338
PGA_scaffold0__352_contigs__length_93459789	13150001	13200000	215	0.178154	0.119216
PGA_scaffold0__352_contigs__length_93459789	13200001	13250000	212	-0.0568182	-0.0673752
PGA_scaffold0__352_contigs__length_93459789	13250001	13300000	77	-0.079235	-0.0651515
PGA_scaffold0__352_contigs__length_93459789	13300001	13350000	233	0.294653	0.202235
PGA_scaffold0__352_contigs__length_93459789	13350001	13400000	237	0.135838	0.0466978
PGA_scaffold0__352_contigs__length_93459789	13400001	13450000	128	0.589636	0.347622
PGA_scaffold0__352_contigs__length_93459789	13450001	13500000	278	0.2132	0.0963316
PGA_scaffold0__352_contigs__length_93459789	13500001	13550000	293	0.0311839	0.0174619
PGA_scaffold0__352_contigs__length_93459789	13550001	13600000	136	0.384521	0.264116
PGA_scaffold0__352_contigs__length_93459789	13600001	13650000	172	0.046786	-0.00481667
PGA_scaffold0__352_contigs__length_93459789	13650001	13700000	250	0.259224	0.216515
PGA_scaffold0__352_contigs__length_93459789	13700001	13750000	105	0.0350318	0.0322597
PGA_scaffold0__352_contigs__length_93459789	13750001	13800000	197	-0.160215	-0.162352
PGA_scaffold0__352_contigs__length_93459789	13800001	13850000	203	0.333601	0.230357
PGA_scaffold0__352_contigs__length_93459789	13850001	13900000	120	0.347826	0.250268
PGA_scaffold0__352_contigs__length_93459789	13900001	13950000	217	0.402302	0.292471
PGA_scaffold0__352_contigs__length_93459789	13950001	14000000	207	0.328947	0.22068
PGA_scaffold0__352_contigs__length_93459789	14000001	14050000	245	-0.0386925	-0.0337852
PGA_scaffold0__352_contigs__length_93459789	14050001	14100000	133	-0.00248756	-0.00151027
PGA_scaffold0__352_contigs__length_93459789	14100001	14150000	51	-0.0487106	-0.0535948
PGA_scaffold0__352_contigs__length_93459789	14150001	14200000	122	0.346517	0.267257
PGA_scaffold0__352_contigs__length_93459789	14200001	14250000	155	0.317561	0.226355
PGA_scaffold0__352_contigs__length_93459789	14250001	14300000	333	0.0195783	0.00640446
PGA_scaffold0__352_contigs__length_93459789	14300001	14350000	166	0.0705176	0.0534485
PGA_scaffold0__352_contigs__length_93459789	14350001	14400000	96	0.125581	0.0782614
PGA_scaffold0__352_contigs__length_93459789	14400001	14450000	240	0.215563	0.156131
PGA_scaffold0__352_contigs__length_93459789	14450001	14500000	186	0.22292	0.129139
PGA_scaffold0__352_contigs__length_93459789	14500001	14550000	174	0.235741	0.10835
PGA_scaffold0__352_contigs__length_93459789	14550001	14600000	80	0.076087	0.0417651
PGA_scaffold0__352_contigs__length_93459789	14600001	14650000	152	-0.131026	-0.141671
PGA_scaffold0__352_contigs__length_93459789	14650001	14700000	87	-0.15847	-0.157882
PGA_scaffold0__352_contigs__length_93459789	14700001	14750000	65	-0.143629	-0.14674
PGA_scaffold0__352_contigs__length_93459789	14750001	14800000	50	-0.155914	-0.153929
PGA_scaffold0__352_contigs__length_93459789	14800001	14850000	25	-0.00980392	-0.030033
PGA_scaffold0__352_contigs__length_93459789	14850001	14900000	145	0.0612903	0.0310136
PGA_scaffold0__352_contigs__length_93459789	14900001	14950000	102	0.223493	0.185805
PGA_scaffold0__352_contigs__length_93459789	14950001	15000000	128	0.364216	0.32317
PGA_scaffold0__352_contigs__length_93459789	15000001	15050000	119	0.13031	0.0444083
PGA_scaffold0__352_contigs__length_93459789	15050001	15100000	84	0.28391	0.243755
PGA_scaffold0__352_contigs__length_93459789	15100001	15150000	115	0.322157	0.245019
PGA_scaffold0__352_contigs__length_93459789	15150001	15200000	51	0.237705	0.189296
PGA_scaffold0__352_contigs__length_93459789	15200001	15250000	67	0.0666667	0.0486722
PGA_scaffold0__352_contigs__length_93459789	15250001	15300000	148	-0.0308511	-0.028668
PGA_scaffold0__352_contigs__length_93459789	15300001	15350000	172	0.253475	0.170745
PGA_scaffold0__352_contigs__length_93459789	15350001	15400000	21	0.0884615	0.0318027
PGA_scaffold0__352_contigs__length_93459789	15400001	15450000	31	0.450178	0.336227
PGA_scaffold0__352_contigs__length_93459789	15450001	15500000	32	0.357895	0.267958
PGA_scaffold0__352_contigs__length_93459789	15500001	15550000	130	0.321883	0.278168
PGA_scaffold0__352_contigs__length_93459789	15550001	15600000	47	0.291878	0.218555
PGA_scaffold0__352_contigs__length_93459789	15600001	15650000	170	0.289888	0.239097
PGA_scaffold0__352_contigs__length_93459789	15650001	15700000	291	0.265747	0.206005
PGA_scaffold0__352_contigs__length_93459789	15700001	15750000	365	0.186464	0.105002
PGA_scaffold0__352_contigs__length_93459789	15750001	15800000	241	0.309508	0.173585
PGA_scaffold0__352_contigs__length_93459789	15800001	15850000	124	-0.0960699	-0.123704
PGA_scaffold0__352_contigs__length_93459789	15850001	15900000	186	0.117575	0.0924111
PGA_scaffold0__352_contigs__length_93459789	15900001	15950000	109	0.0167015	0.00366972
PGA_scaffold0__352_contigs__length_93459789	15950001	16000000	53	0.00206612	-0.00974843
PGA_scaffold0__352_contigs__length_93459789	16000001	16050000	73	-0.108146	-0.109654
PGA_scaffold0__352_contigs__length_93459789	16050001	16100000	80	0.125263	0.116875
PGA_scaffold0__352_contigs__length_93459789	16100001	16150000	70	0.009839	0.00206246
PGA_scaffold0__352_contigs__length_93459789	16150001	16200000	91	0.187023	0.177263
PGA_scaffold0__352_contigs__length_93459789	16200001	16250000	122	0.0104302	0.0184426
PGA_scaffold0__352_contigs__length_93459789	16250001	16300000	102	0.113636	0.0984159
PGA_scaffold0__352_contigs__length_93459789	16300001	16350000	216	0.0996901	0.0606757
PGA_scaffold0__352_contigs__length_93459789	16350001	16400000	154	0.142544	0.105751
PGA_scaffold0__352_contigs__length_93459789	16400001	16450000	86	0.0869565	0.0534884
PGA_scaffold0__352_contigs__length_93459789	16450001	16500000	49	0.0138408	0.00344995
PGA_scaffold0__352_contigs__length_93459789	16500001	16550000	10	0.117647	0.0857143
PGA_scaffold0__352_contigs__length_93459789	16550001	16600000	20	0.21875	0.141667
PGA_scaffold0__352_contigs__length_93459789	16600001	16650000	8	0.235294	0.21875
PGA_scaffold0__352_contigs__length_93459789	16650001	16700000	2	0.166667	0.125
PGA_scaffold0__352_contigs__length_93459789	16700001	16750000	8	0.28125	0.203125
PGA_scaffold0__352_contigs__length_93459789	16750001	16800000	61	-0.161017	-0.15765
PGA_scaffold0__352_contigs__length_93459789	16800001	16850000	86	-0.102436	-0.100969
PGA_scaffold0__352_contigs__length_93459789	16850001	16900000	61	-0.104222	-0.0889149
PGA_scaffold0__352_contigs__length_93459789	16900001	16950000	133	-0.0422613	-0.0392853
PGA_scaffold0__352_contigs__length_93459789	16950001	17000000	119	0.134431	0.118347
PGA_scaffold0__352_contigs__length_93459789	17000001	17050000	87	0.204255	0.184866
PGA_scaffold0__352_contigs__length_93459789	17050001	17100000	114	-0.0418605	-0.0507623
PGA_scaffold0__352_contigs__length_93459789	17100001	17150000	24	0.0649351	0.0616071
PGA_scaffold0__352_contigs__length_93459789	17150001	17200000	16	0.0434783	0.019494
PGA_scaffold0__352_contigs__length_93459789	17200001	17250000	21	-0.00609756	0.000396825
PGA_scaffold0__352_contigs__length_93459789	17250001	17300000	21	0.0649351	0.0222222
PGA_scaffold0__352_contigs__length_93459789	17300001	17350000	11	0.0769231	0.0454545
PGA_scaffold0__352_contigs__length_93459789	17350001	17400000	22	0.150943	0.11039
PGA_scaffold0__352_contigs__length_93459789	17400001	17450000	44	0.0477528	0.0265152
PGA_scaffold0__352_contigs__length_93459789	17450001	17500000	36	-0.0423729	-0.0277778
PGA_scaffold0__352_contigs__length_93459789	17500001	17550000	38	-0.00714286	-0.00789474
PGA_scaffold0__352_contigs__length_93459789	17550001	17600000	17	0.0277778	0.0147059
PGA_scaffold0__352_contigs__length_93459789	17600001	17650000	6	-1.14492e-16	-1.14492e-16
PGA_scaffold0__352_contigs__length_93459789	17650001	17700000	32	0.0049505	0.0015625
PGA_scaffold0__352_contigs__length_93459789	17700001	17750000	13	-0.03125	-0.0269231
PGA_scaffold0__352_contigs__length_93459789	17750001	17800000	18	0.112676	0.0593434
PGA_scaffold0__352_contigs__length_93459789	17800001	17850000	36	-0.0153846	-0.00803571
PGA_scaffold0__352_contigs__length_93459789	17850001	17900000	20	0.0126582	0.0116071
PGA_scaffold0__352_contigs__length_93459789	17900001	17950000	25	0.0235849	0.0138095
PGA_scaffold0__352_contigs__length_93459789	17950001	18000000	17	0.0878378	0.0432264
PGA_scaffold0__352_contigs__length_93459789	18000001	18050000	13	-1.14492e-16	-1.14492e-16
PGA_scaffold0__352_contigs__length_93459789	18050001	18100000	18	0.037037	0.0353836
PGA_scaffold0__352_contigs__length_93459789	18100001	18150000	11	-0.03125	-0.0170996
PGA_scaffold0__352_contigs__length_93459789	18150001	18200000	10	-1.14492e-16	-1.14492e-16
PGA_scaffold0__352_contigs__length_93459789	18200001	18250000	54	-0.0374732	-0.044697
PGA_scaffold0__352_contigs__length_93459789	18250001	18300000	53	-0.112069	-0.103774
PGA_scaffold0__352_contigs__length_93459789	18300001	18350000	95	0.0927644	0.0535589
PGA_scaffold0__352_contigs__length_93459789	18350001	18400000	83	0.0305927	0.0122992
PGA_scaffold0__352_contigs__length_93459789	18400001	18450000	93	-0.220758	-0.208183
PGA_scaffold0__352_contigs__length_93459789	18450001	18500000	182	-0.211735	-0.196332
PGA_scaffold0__352_contigs__length_93459789	18500001	18550000	58	-0.0337838	-0.0244514
PGA_scaffold0__352_contigs__length_93459789	18550001	18600000	32	-0.100467	-0.0721726
PGA_scaffold0__352_contigs__length_93459789	18600001	18650000	103	-0.253117	-0.216395
PGA_scaffold0__352_contigs__length_93459789	18650001	18700000	161	-0.135976	-0.0751331
PGA_scaffold0__352_contigs__length_93459789	18700001	18750000	129	-0.00622776	-0.00411591
PGA_scaffold0__352_contigs__length_93459789	18750001	18800000	105	0.165584	0.0880952
PGA_scaffold0__352_contigs__length_93459789	18800001	18850000	106	0.0811688	0.0207547
PGA_scaffold0__352_contigs__length_93459789	18850001	18900000	26	0.114286	0.0442308
PGA_scaffold0__352_contigs__length_93459789	18900001	18950000	89	0.037594	0.0140851
PGA_scaffold0__352_contigs__length_93459789	18950001	19000000	175	0.208873	0.197551
PGA_scaffold0__352_contigs__length_93459789	19000001	19050000	134	0.133971	0.104531
PGA_scaffold0__352_contigs__length_93459789	19050001	19100000	182	-0.0468998	-0.0324176
PGA_scaffold0__352_contigs__length_93459789	19100001	19150000	95	-0.0190476	-0.0136842
PGA_scaffold0__352_contigs__length_93459789	19150001	19200000	200	0.000814332	-0.0015
PGA_scaffold0__352_contigs__length_93459789	19200001	19250000	24	0.073913	0.0559028
PGA_scaffold0__352_contigs__length_93459789	19250001	19300000	28	-0.045082	-0.0399235
PGA_scaffold0__352_contigs__length_93459789	19300001	19350000	21	0.02	0.015873
PGA_scaffold0__352_contigs__length_93459789	19350001	19400000	26	-2.08167e-17	-0.0120421
PGA_scaffold0__352_contigs__length_93459789	19400001	19450000	9	0.015625	0.00555556
PGA_scaffold0__352_contigs__length_93459789	19450001	19500000	21	0.0168067	0.00907029
PGA_scaffold0__352_contigs__length_93459789	19500001	19550000	24	0.132812	0.075
PGA_scaffold0__352_contigs__length_93459789	19550001	19600000	13	-0.107692	-0.0871795
PGA_scaffold0__352_contigs__length_93459789	19600001	19650000	23	0.0319149	0.00336439
PGA_scaffold0__352_contigs__length_93459789	19650001	19700000	36	0.00220264	-0.00800265
PGA_scaffold0__352_contigs__length_93459789	19700001	19750000	28	0.0348837	0.0334821
PGA_scaffold0__352_contigs__length_93459789	19750001	19800000	25	-1.14492e-16	-1.14492e-16
PGA_scaffold0__352_contigs__length_93459789	19800001	19850000	8	0.1	0.0333333
PGA_scaffold0__352_contigs__length_93459789	19850001	19900000	16	0.0227273	0.0178571
PGA_scaffold0__352_contigs__length_93459789	19900001	19950000	10	-0.0833333	-0.06
PGA_scaffold0__352_contigs__length_93459789	19950001	20000000	14	0.00892857	-0.00238095
PGA_scaffold0__352_contigs__length_93459789	20000001	20050000	35	0.288265	0.195714
PGA_scaffold0__352_contigs__length_93459789	20050001	20100000	11	0.0480769	0.0166667
PGA_scaffold0__352_contigs__length_93459789	20100001	20150000	30	0.0496894	0.0278968
PGA_scaffold0__352_contigs__length_93459789	20150001	20200000	10	0.0833333	0.05
PGA_scaffold0__352_contigs__length_93459789	20200001	20250000	16	0.0470588	0.0358631
PGA_scaffold0__352_contigs__length_93459789	20250001	20300000	15	-0.0408163	-0.0266667
PGA_scaffold0__352_contigs__length_93459789	20300001	20350000	22	0.0131579	0.00541126
PGA_scaffold0__352_contigs__length_93459789	20350001	20400000	7	-0.0555556	-0.0387755
PGA_scaffold0__352_contigs__length_93459789	20400001	20450000	10	0.181818	0.08
PGA_scaffold0__352_contigs__length_93459789	20450001	20500000	15	0.189655	0.133333
PGA_scaffold0__352_contigs__length_93459789	20500001	20550000	23	-0.0233645	-0.0227226
PGA_scaffold0__352_contigs__length_93459789	20550001	20600000	19	0.0769231	0.0463659
PGA_scaffold0__352_contigs__length_93459789	20600001	20650000	19	0.037037	-0.0105263
PGA_scaffold0__352_contigs__length_93459789	20650001	20700000	21	0.0483871	0.0138322
PGA_scaffold0__352_contigs__length_93459789	20700001	20750000	25	0.0135135	0.00914286
PGA_scaffold0__352_contigs__length_93459789	20750001	20800000	37	0.276923	0.184685
PGA_scaffold0__352_contigs__length_93459789	20800001	20850000	10	0.16	0.0857143
PGA_scaffold0__352_contigs__length_93459789	20850001	20900000	6	-1.14492e-16	-1.14492e-16
PGA_scaffold0__352_contigs__length_93459789	20900001	20950000	7	0.0666667	0.0714286
PGA_scaffold0__352_contigs__length_93459789	20950001	21000000	23	0.0847458	0.0662008
PGA_scaffold0__352_contigs__length_93459789	21000001	21050000	14	0.04	0.0380102
PGA_scaffold0__352_contigs__length_93459789	21050001	21100000	8	-0.0108696	-0.00833333
PGA_scaffold0__352_contigs__length_93459789	21100001	21150000	34	0.0421687	0.0242297
PGA_scaffold0__352_contigs__length_93459789	21150001	21200000	34	0.0121951	0.00903361
PGA_scaffold0__352_contigs__length_93459789	21200001	21250000	17	-0.0813953	-0.0659664
PGA_scaffold0__352_contigs__length_93459789	21300001	21350000	8	-0.05	-0.0630952
PGA_scaffold0__352_contigs__length_93459789	21350001	21400000	35	0.170051	0.105578
PGA_scaffold0__352_contigs__length_93459789	21400001	21450000	45	0.0335052	0.014709
PGA_scaffold0__352_contigs__length_93459789	21450001	21500000	25	0.18662	0.157333
PGA_scaffold0__352_contigs__length_93459789	21500001	21550000	56	0.101852	0.0857143
PGA_scaffold0__352_contigs__length_93459789	21650001	21700000	133	0.00943396	0.00507519
PGA_scaffold0__352_contigs__length_93459789	21700001	21750000	243	0.0013369	0.000323339
PGA_scaffold0__352_contigs__length_93459789	21750001	21800000	111	-0.00540541	-0.00611326
PGA_scaffold0__352_contigs__length_93459789	21800001	21850000	57	0.0227273	-0.00131579
PGA_scaffold0__352_contigs__length_93459789	21850001	21900000	66	0.016	0.00900974
PGA_scaffold0__352_contigs__length_93459789	21900001	21950000	52	0.0666667	0.0672619
PGA_scaffold0__352_contigs__length_93459789	21950001	22000000	42	0.152778	0.131293
PGA_scaffold0__352_contigs__length_93459789	22000001	22050000	60	0.143564	0.12371
PGA_scaffold0__352_contigs__length_93459789	22050001	22100000	53	0.138298	0.11989
PGA_scaffold0__352_contigs__length_93459789	22100001	22150000	62	0.0659509	0.066321
PGA_scaffold0__352_contigs__length_93459789	22150001	22200000	40	0.0923077	0.078869
PGA_scaffold0__352_contigs__length_93459789	22200001	22250000	19	0.138889	0.138784
PGA_scaffold0__352_contigs__length_93459789	22250001	22300000	77	0.157143	0.125131
PGA_scaffold0__352_contigs__length_93459789	22300001	22350000	62	0.119186	0.113729
PGA_scaffold0__352_contigs__length_93459789	22350001	22400000	71	0.0850785	0.0728538
PGA_scaffold0__352_contigs__length_93459789	22400001	22450000	148	0.028	0.0204271
PGA_scaffold0__352_contigs__length_93459789	22450001	22500000	78	0.0104712	0.0159112
PGA_scaffold0__352_contigs__length_93459789	22500001	22550000	39	0.04	0.0383089
PGA_scaffold0__352_contigs__length_93459789	22550001	22600000	44	0.108491	0.087987
PGA_scaffold0__352_contigs__length_93459789	22600001	22650000	39	0.0546875	0.0538767
PGA_scaffold0__352_contigs__length_93459789	22650001	22700000	52	-0.114583	-0.0804602
PGA_scaffold0__352_contigs__length_93459789	22700001	22750000	30	-0.157895	-0.109325
PGA_scaffold0__352_contigs__length_93459789	22750001	22800000	60	-0.0432692	-0.0254266
PGA_scaffold0__352_contigs__length_93459789	22800001	22850000	34	0.0140449	0.00983894
PGA_scaffold0__352_contigs__length_93459789	22850001	22900000	55	0.179825	0.113903
PGA_scaffold0__352_contigs__length_93459789	22900001	22950000	50	0.21885	0.102553
PGA_scaffold0__352_contigs__length_93459789	22950001	23000000	32	0.195122	0.115885
PGA_scaffold0__352_contigs__length_93459789	23000001	23050000	45	0.204392	0.109276
PGA_scaffold0__352_contigs__length_93459789	23050001	23100000	25	0.0853659	0.0399524
PGA_scaffold0__352_contigs__length_93459789	23100001	23150000	36	0.102871	0.0605159
PGA_scaffold0__352_contigs__length_93459789	23150001	23200000	17	0.329545	0.289216
PGA_scaffold0__352_contigs__length_93459789	23200001	23250000	52	0.0395683	0.0180632
PGA_scaffold0__352_contigs__length_93459789	23250001	23300000	18	0.210526	0.166667
PGA_scaffold0__352_contigs__length_93459789	23300001	23350000	36	0.101744	0.0601852
PGA_scaffold0__352_contigs__length_93459789	23350001	23400000	15	0.1	0.0571429
PGA_scaffold0__352_contigs__length_93459789	23400001	23450000	130	0.165738	0.14767
PGA_scaffold0__352_contigs__length_93459789	23450001	23500000	226	0.199088	0.190833
PGA_scaffold0__352_contigs__length_93459789	23500001	23550000	188	0.262431	0.239671
PGA_scaffold0__352_contigs__length_93459789	23550001	23600000	246	0.258539	0.226887
PGA_scaffold0__352_contigs__length_93459789	23600001	23650000	196	0.375942	0.322
PGA_scaffold0__352_contigs__length_93459789	23650001	23700000	267	0.550792	0.465482
PGA_scaffold0__352_contigs__length_93459789	23700001	23750000	288	0.544622	0.375915
PGA_scaffold0__352_contigs__length_93459789	23750001	23800000	133	0.446602	0.207522
PGA_scaffold0__352_contigs__length_93459789	23800001	23850000	93	0.542683	0.422866
PGA_scaffold0__352_contigs__length_93459789	23850001	23900000	63	0.458861	0.379233
PGA_scaffold0__352_contigs__length_93459789	23900001	23950000	169	-0.0825815	-0.0800789
PGA_scaffold0__352_contigs__length_93459789	23950001	24000000	211	-0.10897	-0.09732
PGA_scaffold0__352_contigs__length_93459789	24000001	24050000	21	-0.00531915	-0.00918367
PGA_scaffold0__352_contigs__length_93459789	24050001	24100000	47	-0.0128866	-0.0207953
PGA_scaffold0__352_contigs__length_93459789	24100001	24150000	208	0.035868	0.0126202
PGA_scaffold0__352_contigs__length_93459789	24150001	24200000	304	0.217033	0.215915
PGA_scaffold0__352_contigs__length_93459789	24200001	24250000	253	0.0505682	0.0284161
PGA_scaffold0__352_contigs__length_93459789	24250001	24300000	384	0.0075188	0.00243676
PGA_scaffold0__352_contigs__length_93459789	24300001	24350000	200	0.144951	0.0602045
PGA_scaffold0__352_contigs__length_93459789	24350001	24400000	397	0.192308	0.140196
PGA_scaffold0__352_contigs__length_93459789	24400001	24450000	77	0.313351	0.274055
PGA_scaffold0__352_contigs__length_93459789	24450001	24500000	70	0.318426	0.24724
PGA_scaffold0__352_contigs__length_93459789	24500001	24550000	38	0.0396341	0.0194862
PGA_scaffold0__352_contigs__length_93459789	24550001	24600000	9	-0.0263158	-0.0138889
PGA_scaffold0__352_contigs__length_93459789	24600001	24650000	37	0.0225806	0.00945946
PGA_scaffold0__352_contigs__length_93459789	24650001	24700000	17	0.0719424	0.0644258
PGA_scaffold0__352_contigs__length_93459789	24700001	24750000	192	0.556191	0.484209
PGA_scaffold0__352_contigs__length_93459789	24750001	24800000	229	0.582104	0.531064
PGA_scaffold0__352_contigs__length_93459789	24800001	24850000	1	-1.14492e-16	-1.14492e-16
PGA_scaffold0__352_contigs__length_93459789	24850001	24900000	38	0.0502959	0.0394737
PGA_scaffold0__352_contigs__length_93459789	24900001	24950000	34	-0.0137363	-0.012465
PGA_scaffold0__352_contigs__length_93459789	24950001	25000000	22	0.125	0.0909091
PGA_scaffold0__352_contigs__length_93459789	25000001	25050000	22	7.47265e-18	0.00405844
PGA_scaffold0__352_contigs__length_93459789	25050001	25100000	28	0.10219	0.0743622
PGA_scaffold0__352_contigs__length_93459789	25100001	25150000	98	0.0065445	-0.000291545
PGA_scaffold0__352_contigs__length_93459789	25150001	25200000	42	0.106218	0.0718537
PGA_scaffold0__352_contigs__length_93459789	25200001	25250000	41	0.0886076	0.064518
PGA_scaffold0__352_contigs__length_93459789	25250001	25300000	43	0.0731707	0.0327519
PGA_scaffold0__352_contigs__length_93459789	25300001	25350000	105	0.208191	0.162208
PGA_scaffold0__352_contigs__length_93459789	25350001	25400000	124	0.221076	0.180773
PGA_scaffold0__352_contigs__length_93459789	25400001	25450000	202	0.315065	0.304437
PGA_scaffold0__352_contigs__length_93459789	25450001	25500000	160	0.0335793	0.013679
PGA_scaffold0__352_contigs__length_93459789	25500001	25550000	100	0.213514	0.184667
PGA_scaffold0__352_contigs__length_93459789	25550001	25600000	177	0.0770975	0.0558448
PGA_scaffold0__352_contigs__length_93459789	25600001	25650000	192	0.0842776	0.0462544
PGA_scaffold0__352_contigs__length_93459789	25650001	25700000	210	0.310089	0.184753
PGA_scaffold0__352_contigs__length_93459789	25700001	25750000	209	0.003861	-0.00423165
PGA_scaffold0__352_contigs__length_93459789	25750001	25800000	118	0.257282	0.112616
PGA_scaffold0__352_contigs__length_93459789	25800001	25850000	288	0.136006	0.0809851
PGA_scaffold0__352_contigs__length_93459789	25850001	25900000	193	0.0737782	0.0336788
PGA_scaffold0__352_contigs__length_93459789	25900001	25950000	212	0.372743	0.329973
PGA_scaffold0__352_contigs__length_93459789	25950001	26000000	401	0.471154	0.351184
PGA_scaffold0__352_contigs__length_93459789	26000001	26050000	111	0.231039	0.218173
PGA_scaffold0__352_contigs__length_93459789	26050001	26100000	233	0.0166375	0.029721
PGA_scaffold0__352_contigs__length_93459789	26100001	26150000	243	0.249606	0.185649
PGA_scaffold0__352_contigs__length_93459789	26150001	26200000	226	0.358678	0.255115
PGA_scaffold0__352_contigs__length_93459789	26200001	26250000	147	0.416667	0.165476
PGA_scaffold0__352_contigs__length_93459789	26250001	26300000	127	0.0401376	0.0159474
PGA_scaffold0__352_contigs__length_93459789	26300001	26350000	3	0.025	0.0357143
PGA_scaffold0__352_contigs__length_93459789	26350001	26400000	57	0.168814	0.164041
PGA_scaffold0__352_contigs__length_93459789	26400001	26450000	68	0.0112782	-0.0165562
PGA_scaffold0__352_contigs__length_93459789	26450001	26500000	24	-0.184211	-0.175
PGA_scaffold0__352_contigs__length_93459789	26500001	26550000	22	0.141026	0.0778305
PGA_scaffold0__352_contigs__length_93459789	26550001	26600000	30	0.204268	0.182222
PGA_scaffold0__352_contigs__length_93459789	26600001	26650000	36	0.24581	0.14797
PGA_scaffold0__352_contigs__length_93459789	26650001	26700000	17	0.207865	0.0868778
PGA_scaffold0__352_contigs__length_93459789	26700001	26750000	23	0.211679	0.100187
PGA_scaffold0__352_contigs__length_93459789	26750001	26800000	17	0.183168	0.134615
PGA_scaffold0__352_contigs__length_93459789	26800001	26850000	31	0.213514	0.134277
PGA_scaffold0__352_contigs__length_93459789	26850001	26900000	136	0.477121	0.454603
PGA_scaffold0__352_contigs__length_93459789	26900001	26950000	39	0.468051	0.411243
PGA_scaffold0__352_contigs__length_93459789	26950001	27000000	266	0.28119	0.1348
PGA_scaffold0__352_contigs__length_93459789	27000001	27050000	66	0.516409	0.323586
PGA_scaffold0__352_contigs__length_93459789	27050001	27100000	108	0.630024	0.605787
PGA_scaffold0__352_contigs__length_93459789	27100001	27150000	36	0.0859375	0.0588624
PGA_scaffold0__352_contigs__length_93459789	27150001	27200000	11	-0.0540541	-0.0363636
PGA_scaffold0__352_contigs__length_93459789	27200001	27250000	72	0.256356	0.211227
PGA_scaffold0__352_contigs__length_93459789	27250001	27300000	38	0.0488959	0.0451754
PGA_scaffold0__352_contigs__length_93459789	27300001	27350000	126	0.00756144	0.0103175
PGA_scaffold0__352_contigs__length_93459789	27350001	27400000	165	0.00927835	0.00893939
PGA_scaffold0__352_contigs__length_93459789	27400001	27450000	177	0.00382409	0.00449287
PGA_scaffold0__352_contigs__length_93459789	27450001	27500000	39	0.0804598	0.057265
PGA_scaffold0__352_contigs__length_93459789	27500001	27550000	78	0.0367647	0.0235043
PGA_scaffold0__352_contigs__length_93459789	27550001	27600000	285	0.0303293	0.012422
PGA_scaffold0__352_contigs__length_93459789	27600001	27650000	90	0.194954	0.170245
PGA_scaffold0__352_contigs__length_93459789	27650001	27700000	123	-0.00184502	-0.0210001
PGA_scaffold0__352_contigs__length_93459789	27700001	27750000	54	-0.0928571	-0.0739638
PGA_scaffold0__352_contigs__length_93459789	27750001	27800000	134	0.195043	0.13867
PGA_scaffold0__352_contigs__length_93459789	27800001	27850000	233	-0.0157143	0.0174331
PGA_scaffold0__352_contigs__length_93459789	27850001	27900000	238	0.0960621	0.0856443
PGA_scaffold0__352_contigs__length_93459789	27900001	27950000	362	0.305923	0.222284
PGA_scaffold0__352_contigs__length_93459789	27950001	28000000	335	0.12751	0.0903999
PGA_scaffold0__352_contigs__length_93459789	28000001	28050000	55	0.192067	0.18
PGA_scaffold0__352_contigs__length_93459789	28050001	28100000	87	-0.126394	-0.103968
PGA_scaffold0__352_contigs__length_93459789	28100001	28150000	16	0.0921053	0.0580357
PGA_scaffold0__352_contigs__length_93459789	28150001	28200000	308	0.0421788	0.0238986
PGA_scaffold0__352_contigs__length_93459789	28200001	28250000	304	0.0107759	-0.0041615
PGA_scaffold0__352_contigs__length_93459789	28250001	28300000	410	0.108465	0.0710697
PGA_scaffold0__352_contigs__length_93459789	28300001	28350000	381	0.165942	0.0933693
PGA_scaffold0__352_contigs__length_93459789	28350001	28400000	329	-0.102533	-0.0886984
PGA_scaffold0__352_contigs__length_93459789	28400001	28450000	256	0.0831981	0.0470128
PGA_scaffold0__352_contigs__length_93459789	28450001	28500000	49	0.0698324	0.0360235
PGA_scaffold0__352_contigs__length_93459789	28500001	28550000	137	-0.00803859	-0.00901112
PGA_scaffold0__352_contigs__length_93459789	28550001	28600000	133	-0.0144168	-0.0109112
PGA_scaffold0__352_contigs__length_93459789	28600001	28650000	109	-0.10503	-0.0943862
PGA_scaffold0__352_contigs__length_93459789	28650001	28700000	215	-0.012844	-0.0289967
PGA_scaffold0__352_contigs__length_93459789	28700001	28750000	258	0.422436	0.227299
PGA_scaffold0__352_contigs__length_93459789	28750001	28800000	270	0.296447	0.208576
PGA_scaffold0__352_contigs__length_93459789	28800001	28850000	115	0.2979	0.269045
PGA_scaffold0__352_contigs__length_93459789	28850001	28900000	161	0.142019	0.0999308
PGA_scaffold0__352_contigs__length_93459789	28900001	28950000	164	0.00523311	-0.0168369
PGA_scaffold0__352_contigs__length_93459789	28950001	29000000	270	0.031185	0.0052902
PGA_scaffold0__352_contigs__length_93459789	29000001	29050000	379	0.0729002	0.0335158
PGA_scaffold0__352_contigs__length_93459789	29050001	29100000	224	0.00391389	-0.0323963
PGA_scaffold0__352_contigs__length_93459789	29100001	29150000	366	0.165025	0.111147
PGA_scaffold0__352_contigs__length_93459789	29150001	29200000	399	0.120673	0.0838114
PGA_scaffold0__352_contigs__length_93459789	29200001	29250000	197	0.0130465	0.00371042
PGA_scaffold0__352_contigs__length_93459789	29250001	29300000	294	0.067328	0.0652851
PGA_scaffold0__352_contigs__length_93459789	29300001	29350000	217	0.0297723	0.0163238
PGA_scaffold0__352_contigs__length_93459789	29350001	29400000	101	0.0497573	0.0365512
PGA_scaffold0__352_contigs__length_93459789	29400001	29450000	67	0.116232	0.102825
PGA_scaffold0__352_contigs__length_93459789	29450001	29500000	150	0.127027	0.0943319
PGA_scaffold0__352_contigs__length_93459789	29500001	29550000	183	-0.052795	-0.0363388
PGA_scaffold0__352_contigs__length_93459789	29550001	29600000	214	-0.0878294	-0.0648031
PGA_scaffold0__352_contigs__length_93459789	29600001	29650000	206	-0.0461538	-0.0401484
PGA_scaffold0__352_contigs__length_93459789	29650001	29700000	315	0.192259	0.141597
PGA_scaffold0__352_contigs__length_93459789	29700001	29750000	321	0.142769	0.0914041
PGA_scaffold0__352_contigs__length_93459789	29750001	29800000	367	0.0896806	0.046272
PGA_scaffold0__352_contigs__length_93459789	29800001	29850000	331	-0.0351682	-0.0230776
PGA_scaffold0__352_contigs__length_93459789	29850001	29900000	267	0.0393258	0.0117925
PGA_scaffold0__352_contigs__length_93459789	29900001	29950000	251	0.108108	0.0919288
PGA_scaffold0__352_contigs__length_93459789	29950001	30000000	251	-0.0535844	-0.0843293
PGA_scaffold0__352_contigs__length_93459789	30000001	30050000	113	-0.0412621	-0.0334282
PGA_scaffold0__352_contigs__length_93459789	30050001	30100000	41	-0.0342105	-0.0224448
PGA_scaffold0__352_contigs__length_93459789	30100001	30150000	132	0.0187713	0.0129903
PGA_scaffold0__352_contigs__length_93459789	30150001	30200000	223	0.0774895	0.0443558
PGA_scaffold0__352_contigs__length_93459789	30200001	30250000	269	-0.0449961	-0.04703
PGA_scaffold0__352_contigs__length_93459789	30250001	30300000	319	-0.0310313	-0.0467565
PGA_scaffold0__352_contigs__length_93459789	30300001	30350000	330	0.142769	0.105419
PGA_scaffold0__352_contigs__length_93459789	30350001	30400000	98	0.0528256	0.0453231
PGA_scaffold0__352_contigs__length_93459789	30400001	30450000	332	0.124324	0.0937608
PGA_scaffold0__352_contigs__length_93459789	30450001	30500000	293	-0.0569666	-0.0401837
PGA_scaffold0__352_contigs__length_93459789	30500001	30550000	73	-0.032	-0.0166341
PGA_scaffold0__352_contigs__length_93459789	30550001	30600000	275	0.121452	0.0800433
PGA_scaffold0__352_contigs__length_93459789	30600001	30650000	207	-0.0127246	-0.0193509
PGA_scaffold0__352_contigs__length_93459789	30650001	30700000	257	-0.0865691	-0.0552066
PGA_scaffold0__352_contigs__length_93459789	30700001	30750000	271	0.0862445	0.0694518
PGA_scaffold0__352_contigs__length_93459789	30750001	30800000	136	0.12092	0.0799457
PGA_scaffold0__352_contigs__length_93459789	30800001	30850000	156	0.124896	0.109538
PGA_scaffold0__352_contigs__length_93459789	30850001	30900000	286	0.0581948	0.0312571
PGA_scaffold0__352_contigs__length_93459789	30900001	30950000	240	-0.0374288	-0.032877
PGA_scaffold0__352_contigs__length_93459789	30950001	31000000	93	0.000791139	-0.044849
PGA_scaffold0__352_contigs__length_93459789	31000001	31050000	335	0.205919	0.134081
PGA_scaffold0__352_contigs__length_93459789	31050001	31100000	150	-0.0762943	-0.0809437
PGA_scaffold0__352_contigs__length_93459789	31100001	31150000	260	0.0708431	0.0353034
PGA_scaffold0__352_contigs__length_93459789	31150001	31200000	374	0.0936081	0.060392
PGA_scaffold0__352_contigs__length_93459789	31200001	31250000	403	-0.0393613	-0.0207136
PGA_scaffold0__352_contigs__length_93459789	31250001	31300000	306	-0.0247368	-0.0152504
PGA_scaffold0__352_contigs__length_93459789	31300001	31350000	224	0.140748	0.130488
PGA_scaffold0__352_contigs__length_93459789	31350001	31400000	309	0.234649	0.204533
PGA_scaffold0__352_contigs__length_93459789	31400001	31450000	189	0.109113	0.0514633
PGA_scaffold0__352_contigs__length_93459789	31450001	31500000	231	-0.104283	-0.103597
PGA_scaffold0__352_contigs__length_93459789	31500001	31550000	212	0.0112285	-0.00590593
PGA_scaffold0__352_contigs__length_93459789	31550001	31600000	159	0.165323	0.119132
PGA_scaffold0__352_contigs__length_93459789	31600001	31650000	120	-0.0443459	-0.0363366
PGA_scaffold0__352_contigs__length_93459789	31650001	31700000	108	0.0351124	0.0108796
PGA_scaffold0__352_contigs__length_93459789	31700001	31750000	134	0.247678	0.110885
PGA_scaffold0__352_contigs__length_93459789	31750001	31800000	232	0.0959821	0.0566686
PGA_scaffold0__352_contigs__length_93459789	31800001	31850000	135	0.208387	0.141631
PGA_scaffold0__352_contigs__length_93459789	31850001	31900000	174	0.00413223	-0.00810569
PGA_scaffold0__352_contigs__length_93459789	31900001	31950000	233	0.119062	0.0436514
PGA_scaffold0__352_contigs__length_93459789	31950001	32000000	296	0.110652	0.0507455
PGA_scaffold0__352_contigs__length_93459789	32000001	32050000	109	-0.0694154	-0.0753823
PGA_scaffold0__352_contigs__length_93459789	32050001	32100000	148	0.159881	0.128254
PGA_scaffold0__352_contigs__length_93459789	32100001	32150000	200	0.0532056	0.0456683
PGA_scaffold0__352_contigs__length_93459789	32150001	32200000	209	0.0126973	0.00624858
PGA_scaffold0__352_contigs__length_93459789	32200001	32250000	248	0.00317662	0.00490591
PGA_scaffold0__352_contigs__length_93459789	32250001	32300000	31	0.232759	0.217742
PGA_scaffold0__352_contigs__length_93459789	32300001	32350000	114	0.201087	0.167617
PGA_scaffold0__352_contigs__length_93459789	32350001	32400000	104	-0.00160514	-0.0144116
PGA_scaffold0__352_contigs__length_93459789	32400001	32450000	232	0.0861751	0.0795669
PGA_scaffold0__352_contigs__length_93459789	32450001	32500000	148	0.0809778	0.0718468
PGA_scaffold0__352_contigs__length_93459789	32500001	32550000	303	0.089856	0.0634813
PGA_scaffold0__352_contigs__length_93459789	32550001	32600000	148	0.119527	0.0963481
PGA_scaffold0__352_contigs__length_93459789	32600001	32650000	113	0.323469	0.312182
PGA_scaffold0__352_contigs__length_93459789	32650001	32700000	13	0.0510204	0.00769231
PGA_scaffold0__352_contigs__length_93459789	32700001	32750000	15	-0.101563	-0.09
PGA_scaffold0__352_contigs__length_93459789	32750001	32800000	11	0.194444	0.159091
PGA_scaffold0__352_contigs__length_93459789	32800001	32850000	31	0.0526316	0.0341014
PGA_scaffold0__352_contigs__length_93459789	32850001	32900000	30	0.0414201	0.0440476
PGA_scaffold0__352_contigs__length_93459789	32900001	32950000	47	0.15146	0.1481
PGA_scaffold0__352_contigs__length_93459789	32950001	33000000	165	0.241573	0.237951
PGA_scaffold0__352_contigs__length_93459789	33000001	33050000	113	0.15	0.143572
PGA_scaffold0__352_contigs__length_93459789	33050001	33100000	245	-0.00977869	0.0186275
PGA_scaffold0__352_contigs__length_93459789	33100001	33150000	15	0.0905512	0.0742929
PGA_scaffold0__352_contigs__length_93459789	33150001	33200000	33	0.192857	0.168083
PGA_scaffold0__352_contigs__length_93459789	33200001	33250000	47	0.217131	0.184075
PGA_scaffold0__352_contigs__length_93459789	33250001	33300000	38	0.232394	0.208333
PGA_scaffold0__352_contigs__length_93459789	33300001	33350000	14	0.195122	0.185374
PGA_scaffold0__352_contigs__length_93459789	33400001	33450000	4	0.125	0.125
PGA_scaffold0__352_contigs__length_93459789	33450001	33500000	28	0.237569	0.210969
PGA_scaffold0__352_contigs__length_93459789	33500001	33550000	28	0.0869565	0.0922619
PGA_scaffold0__352_contigs__length_93459789	33550001	33600000	34	0.25	0.229947
PGA_scaffold0__352_contigs__length_93459789	33600001	33650000	28	0.240741	0.22619
PGA_scaffold0__352_contigs__length_93459789	33650001	33700000	47	0.140244	0.124468
PGA_scaffold0__352_contigs__length_93459789	33700001	33750000	173	0.217588	0.207413
PGA_scaffold0__352_contigs__length_93459789	33750001	33800000	152	0.251634	0.251096
PGA_scaffold0__352_contigs__length_93459789	33800001	33850000	256	0.479391	0.375341
PGA_scaffold0__352_contigs__length_93459789	33850001	33900000	306	0.229014	0.132186
PGA_scaffold0__352_contigs__length_93459789	33900001	33950000	166	0.0606199	0.0359764
PGA_scaffold0__352_contigs__length_93459789	33950001	34000000	140	0.0900474	0.0803896
PGA_scaffold0__352_contigs__length_93459789	34000001	34050000	138	0.112952	0.102793
PGA_scaffold0__352_contigs__length_93459789	34050001	34100000	269	-0.247539	-0.235551
PGA_scaffold0__352_contigs__length_93459789	34100001	34150000	264	-0.163402	-0.147636
PGA_scaffold0__352_contigs__length_93459789	34150001	34200000	117	0.105411	0.0722476
PGA_scaffold0__352_contigs__length_93459789	34200001	34250000	227	0.00951904	0.00680531
PGA_scaffold0__352_contigs__length_93459789	34250001	34300000	160	-0.0532659	-0.0522991
PGA_scaffold0__352_contigs__length_93459789	34300001	34350000	31	0.0498008	0.0542627
PGA_scaffold0__352_contigs__length_93459789	34350001	34400000	84	0.374255	0.271178
PGA_scaffold0__352_contigs__length_93459789	34400001	34450000	55	0.336387	0.215974
PGA_scaffold0__352_contigs__length_93459789	34450001	34500000	93	0.223062	0.209485
PGA_scaffold0__352_contigs__length_93459789	34500001	34550000	208	-0.0719512	-0.0593407
PGA_scaffold0__352_contigs__length_93459789	34550001	34600000	308	-0.115299	-0.101395
PGA_scaffold0__352_contigs__length_93459789	34600001	34650000	211	-0.0701651	-0.0534586
PGA_scaffold0__352_contigs__length_93459789	34650001	34700000	140	-0.140644	-0.136556
PGA_scaffold0__352_contigs__length_93459789	34700001	34750000	233	-0.114381	-0.111941
PGA_scaffold0__352_contigs__length_93459789	34750001	34800000	339	-0.114662	-0.108112
PGA_scaffold0__352_contigs__length_93459789	34800001	34850000	73	-0.0740741	-0.058529
PGA_scaffold0__352_contigs__length_93459789	34850001	34900000	143	-0.0772559	-0.0602897
PGA_scaffold0__352_contigs__length_93459789	34900001	34950000	77	-0.0221774	-0.0213358
PGA_scaffold0__352_contigs__length_93459789	34950001	35000000	160	-0.0868025	-0.0838616
PGA_scaffold0__352_contigs__length_93459789	35000001	35050000	312	-0.0846702	-0.0822497
PGA_scaffold0__352_contigs__length_93459789	35050001	35100000	312	-0.0976923	-0.0967033
PGA_scaffold0__352_contigs__length_93459789	35100001	35150000	211	-0.0999265	-0.0817705
PGA_scaffold0__352_contigs__length_93459789	35150001	35200000	74	0.0252918	0.0148005
PGA_scaffold0__352_contigs__length_93459789	35200001	35250000	8	-0.05	-0.0547619
PGA_scaffold0__352_contigs__length_93459789	35250001	35300000	46	0.0208333	0.0108696
PGA_scaffold0__352_contigs__length_93459789	35300001	35350000	180	-0.0104712	-0.00604828
PGA_scaffold0__352_contigs__length_93459789	35350001	35400000	266	-0.0364155	-0.0221245
PGA_scaffold0__352_contigs__length_93459789	35400001	35450000	127	-0.138081	-0.124016
PGA_scaffold0__352_contigs__length_93459789	35450001	35500000	177	-0.015895	-0.0156174
PGA_scaffold0__352_contigs__length_93459789	35500001	35550000	3	2.77556e-17	2.77556e-17
PGA_scaffold0__352_contigs__length_93459789	35550001	35600000	71	-0.013834	0.00503018
PGA_scaffold0__352_contigs__length_93459789	35600001	35650000	176	0.0563877	0.0523926
PGA_scaffold0__352_contigs__length_93459789	35650001	35700000	195	0.384058	0.315108
PGA_scaffold0__352_contigs__length_93459789	35700001	35750000	126	0.417331	0.329736
PGA_scaffold0__352_contigs__length_93459789	35750001	35800000	112	0.202648	0.175291
PGA_scaffold0__352_contigs__length_93459789	35800001	35850000	277	-0.00671785	-0.00432353
PGA_scaffold0__352_contigs__length_93459789	35850001	35900000	359	0.0172226	0.0169203
PGA_scaffold0__352_contigs__length_93459789	35900001	35950000	218	-0.0207627	-0.0126199
PGA_scaffold0__352_contigs__length_93459789	35950001	36000000	180	1.90585e-17	0.00266474
PGA_scaffold0__352_contigs__length_93459789	36000001	36050000	156	0.0407125	0.0437371
PGA_scaffold0__352_contigs__length_93459789	36050001	36100000	237	-0.12192	-0.0985092
PGA_scaffold0__352_contigs__length_93459789	36100001	36150000	250	-0.154822	-0.123524
PGA_scaffold0__352_contigs__length_93459789	36150001	36200000	117	-0.193843	-0.158285
PGA_scaffold0__352_contigs__length_93459789	36200001	36250000	114	-0.19434	-0.163429
PGA_scaffold0__352_contigs__length_93459789	36250001	36300000	115	-0.247012	-0.19441
PGA_scaffold0__352_contigs__length_93459789	36300001	36350000	74	-0.154762	-0.122442
PGA_scaffold0__352_contigs__length_93459789	36350001	36400000	153	0.00821355	0.0282135
PGA_scaffold0__352_contigs__length_93459789	36400001	36450000	96	0.1841	0.152034
PGA_scaffold0__352_contigs__length_93459789	36450001	36500000	111	0.0841346	0.0520592
PGA_scaffold0__352_contigs__length_93459789	36500001	36550000	80	0.0936556	0.0649107
PGA_scaffold0__352_contigs__length_93459789	36550001	36600000	136	0.0327103	0.0240634
PGA_scaffold0__352_contigs__length_93459789	36600001	36650000	220	-0.0496783	-0.0389394
PGA_scaffold0__352_contigs__length_93459789	36650001	36700000	230	0.0606913	0.0332642
PGA_scaffold0__352_contigs__length_93459789	36700001	36750000	496	0.214444	0.164934
PGA_scaffold0__352_contigs__length_93459789	36750001	36800000	312	0.280263	0.220484
PGA_scaffold0__352_contigs__length_93459789	36800001	36850000	200	-0.108751	-0.079875
PGA_scaffold0__352_contigs__length_93459789	36850001	36900000	165	-0.108134	-0.109812
PGA_scaffold0__352_contigs__length_93459789	36900001	36950000	163	0.229294	0.174387
PGA_scaffold0__352_contigs__length_93459789	36950001	37000000	258	0.233425	0.187445
PGA_scaffold0__352_contigs__length_93459789	37000001	37050000	349	0.0387755	0.0425058
PGA_scaffold0__352_contigs__length_93459789	37050001	37100000	298	0.129721	0.106282
PGA_scaffold0__352_contigs__length_93459789	37100001	37150000	215	0.0402976	0.0317235
PGA_scaffold0__352_contigs__length_93459789	37150001	37200000	320	0.00291545	-0.0164364
PGA_scaffold0__352_contigs__length_93459789	37200001	37250000	258	0.0675444	0.0331691
PGA_scaffold0__352_contigs__length_93459789	37250001	37300000	182	0.0445993	-0.00719413
PGA_scaffold0__352_contigs__length_93459789	37300001	37350000	47	0.302905	0.284908
PGA_scaffold0__352_contigs__length_93459789	37350001	37400000	168	0.271589	0.230415
PGA_scaffold0__352_contigs__length_93459789	37400001	37450000	243	0.021316	0.0125609
PGA_scaffold0__352_contigs__length_93459789	37450001	37500000	185	0.209854	0.176335
PGA_scaffold0__352_contigs__length_93459789	37500001	37550000	306	0.307148	0.251612
PGA_scaffold0__352_contigs__length_93459789	37550001	37600000	223	0.287274	0.24499
PGA_scaffold0__352_contigs__length_93459789	37600001	37650000	284	0.308543	0.289527
PGA_scaffold0__352_contigs__length_93459789	37650001	37700000	138	0.326	0.318767
PGA_scaffold0__352_contigs__length_93459789	37700001	37750000	139	0.275219	0.239807
PGA_scaffold0__352_contigs__length_93459789	37750001	37800000	90	0.334165	0.271706
PGA_scaffold0__352_contigs__length_93459789	37800001	37850000	104	0.00912409	-0.0220786
PGA_scaffold0__352_contigs__length_93459789	37850001	37900000	176	-0.224154	-0.183144
PGA_scaffold0__352_contigs__length_93459789	37900001	37950000	252	-0.230281	-0.183043
PGA_scaffold0__352_contigs__length_93459789	37950001	38000000	245	-0.148504	-0.116404
PGA_scaffold0__352_contigs__length_93459789	38000001	38050000	206	-0.0544925	-0.0365031
PGA_scaffold0__352_contigs__length_93459789	38050001	38100000	175	0.0457774	0.0406024
PGA_scaffold0__352_contigs__length_93459789	38100001	38150000	184	0.109465	0.0826158
PGA_scaffold0__352_contigs__length_93459789	38150001	38200000	233	0.118808	0.0917243
PGA_scaffold0__352_contigs__length_93459789	38200001	38250000	100	0.0107239	0.00154762
PGA_scaffold0__352_contigs__length_93459789	38250001	38300000	175	0.0703782	0.0641497
PGA_scaffold0__352_contigs__length_93459789	38300001	38350000	322	0.227846	0.157163
PGA_scaffold0__352_contigs__length_93459789	38350001	38400000	308	0.0183276	0.000646567
PGA_scaffold0__352_contigs__length_93459789	38400001	38450000	339	0.191541	0.135697
PGA_scaffold0__352_contigs__length_93459789	38450001	38500000	124	0.141902	0.112884
PGA_scaffold0__352_contigs__length_93459789	38500001	38550000	100	0.579251	0.484153
PGA_scaffold0__352_contigs__length_93459789	38550001	38600000	100	0.499054	0.443169
PGA_scaffold0__352_contigs__length_93459789	38600001	38650000	77	0.0702179	0.0367192
PGA_scaffold0__352_contigs__length_93459789	38650001	38700000	119	-0.0907012	-0.0566327
PGA_scaffold0__352_contigs__length_93459789	38700001	38750000	118	-0.062753	-0.0570521
PGA_scaffold0__352_contigs__length_93459789	38750001	38800000	161	0.307383	0.17869
PGA_scaffold0__352_contigs__length_93459789	38800001	38850000	119	0.36534	0.339767
PGA_scaffold0__352_contigs__length_93459789	38850001	38900000	196	0.315949	0.312568
PGA_scaffold0__352_contigs__length_93459789	38900001	38950000	160	0.281153	0.256932
PGA_scaffold0__352_contigs__length_93459789	38950001	39000000	164	0.115502	0.0441611
PGA_scaffold0__352_contigs__length_93459789	39000001	39050000	185	0.0484694	0.0127027
PGA_scaffold0__352_contigs__length_93459789	39050001	39100000	45	0.466019	0.244444
PGA_scaffold0__352_contigs__length_93459789	39100001	39150000	66	0.598404	0.366696
PGA_scaffold0__352_contigs__length_93459789	39150001	39200000	83	0.198276	0.0673838
PGA_scaffold0__352_contigs__length_93459789	39200001	39250000	22	-0.0227273	-0.0181818
PGA_scaffold0__352_contigs__length_93459789	39250001	39300000	5	-1.14492e-16	-1.14492e-16
PGA_scaffold0__352_contigs__length_93459789	39300001	39350000	15	-0.0754717	-0.0533333
PGA_scaffold0__352_contigs__length_93459789	39350001	39400000	14	0.197674	0.156803
PGA_scaffold0__352_contigs__length_93459789	39400001	39450000	8	0.0769231	0.0729167
PGA_scaffold0__352_contigs__length_93459789	39450001	39500000	41	0.25	0.245935
PGA_scaffold0__352_contigs__length_93459789	39500001	39550000	57	0.19195	0.177193
PGA_scaffold0__352_contigs__length_93459789	39550001	39600000	81	-0.201149	-0.194503
PGA_scaffold0__352_contigs__length_93459789	39600001	39650000	112	-0.253012	-0.243144
PGA_scaffold0__352_contigs__length_93459789	39650001	39700000	55	-0.245902	-0.233766
PGA_scaffold0__352_contigs__length_93459789	39700001	39750000	55	0.00858369	0.00311688
PGA_scaffold0__352_contigs__length_93459789	39750001	39800000	57	0.0785714	0.0482456
PGA_scaffold0__352_contigs__length_93459789	39800001	39850000	83	0.0672854	0.0472044
PGA_scaffold0__352_contigs__length_93459789	39850001	39900000	61	0.0535714	0.0346338
PGA_scaffold0__352_contigs__length_93459789	39900001	39950000	146	0.0796862	0.0532794
PGA_scaffold0__352_contigs__length_93459789	39950001	40000000	109	0.247899	0.221268
PGA_scaffold0__352_contigs__length_93459789	40000001	40050000	45	0.0428016	0.0197306
PGA_scaffold0__352_contigs__length_93459789	40050001	40100000	82	-0.112167	-0.105121
PGA_scaffold0__352_contigs__length_93459789	40100001	40150000	70	-0.0627413	-0.0653865
PGA_scaffold0__352_contigs__length_93459789	40150001	40200000	72	0.038874	0.00771705
PGA_scaffold0__352_contigs__length_93459789	40200001	40250000	215	0.0874384	0.0388777
PGA_scaffold0__352_contigs__length_93459789	40250001	40300000	204	0.129973	0.0582333
PGA_scaffold0__352_contigs__length_93459789	40300001	40350000	155	0.025974	0.0289708
PGA_scaffold0__352_contigs__length_93459789	40350001	40400000	139	-0.0134771	-0.0147996
PGA_scaffold0__352_contigs__length_93459789	40400001	40450000	104	0.094375	0.0893606
PGA_scaffold0__352_contigs__length_93459789	40450001	40500000	61	0.04	0.0410581
PGA_scaffold0__352_contigs__length_93459789	40500001	40550000	84	0.18442	0.165095
PGA_scaffold0__352_contigs__length_93459789	40550001	40600000	106	-0.0296296	-0.00702442
PGA_scaffold0__352_contigs__length_93459789	40600001	40650000	265	0.00891493	0.0353594
PGA_scaffold0__352_contigs__length_93459789	40650001	40700000	54	0.10101	0.0715949
PGA_scaffold0__352_contigs__length_93459789	40700001	40750000	98	0.225881	0.145068
PGA_scaffold0__352_contigs__length_93459789	40750001	40800000	131	0.311098	0.202546
PGA_scaffold0__352_contigs__length_93459789	40800001	40850000	198	-0.0117261	-0.0326857
PGA_scaffold0__352_contigs__length_93459789	40850001	40900000	53	-0.0348101	-0.0256065
PGA_scaffold0__352_contigs__length_93459789	40900001	40950000	185	-0.00890093	-0.0103777
PGA_scaffold0__352_contigs__length_93459789	40950001	41000000	128	0.0121951	0.0127139
PGA_scaffold0__352_contigs__length_93459789	41000001	41050000	266	0.0667996	0.0404447
PGA_scaffold0__352_contigs__length_93459789	41050001	41100000	233	0.169106	0.112548
PGA_scaffold0__352_contigs__length_93459789	41100001	41150000	149	0.176505	0.0913267
PGA_scaffold0__352_contigs__length_93459789	41150001	41200000	166	0.116262	0.082401
PGA_scaffold0__352_contigs__length_93459789	41200001	41250000	78	-0.106452	-0.0937882
PGA_scaffold0__352_contigs__length_93459789	41250001	41300000	25	0.201923	0.20581
PGA_scaffold0__352_contigs__length_93459789	41300001	41350000	71	-0.0289017	-0.00704225
PGA_scaffold0__352_contigs__length_93459789	41350001	41400000	89	-0.0417933	-0.0241172
PGA_scaffold0__352_contigs__length_93459789	41450001	41500000	96	-0.0515933	-0.0528011
PGA_scaffold0__352_contigs__length_93459789	41500001	41550000	81	-0.0212766	-0.0154054
PGA_scaffold0__352_contigs__length_93459789	41550001	41600000	331	-0.00928074	-0.00869156
PGA_scaffold0__352_contigs__length_93459789	41600001	41650000	93	0.218702	0.155414
PGA_scaffold0__352_contigs__length_93459789	41650001	41700000	137	0.339054	0.288461
PGA_scaffold0__352_contigs__length_93459789	41700001	41750000	120	0.527855	0.354817
PGA_scaffold0__352_contigs__length_93459789	41750001	41800000	127	0.550286	0.513813
PGA_scaffold0__352_contigs__length_93459789	41800001	41850000	149	0.517554	0.472021
PGA_scaffold0__352_contigs__length_93459789	41850001	41900000	2	0.678571	0.669231
PGA_scaffold0__352_contigs__length_93459789	41900001	41950000	54	0.489691	0.329416
PGA_scaffold0__352_contigs__length_93459789	41950001	42000000	153	0.503626	0.24907
PGA_scaffold0__352_contigs__length_93459789	42000001	42050000	88	0.22	0.0950029
PGA_scaffold0__352_contigs__length_93459789	42050001	42100000	39	0.488131	0.377439
PGA_scaffold0__352_contigs__length_93459789	42100001	42150000	29	0.326531	0.220292
PGA_scaffold0__352_contigs__length_93459789	42150001	42200000	105	0.252266	0.201746
PGA_scaffold0__352_contigs__length_93459789	42200001	42250000	195	0.168625	0.143541
PGA_scaffold0__352_contigs__length_93459789	42250001	42300000	163	-0.0750605	-0.0656296
PGA_scaffold0__352_contigs__length_93459789	42300001	42350000	153	0.105799	0.0707439
PGA_scaffold0__352_contigs__length_93459789	42350001	42400000	49	0.111538	0.0484694
PGA_scaffold0__352_contigs__length_93459789	42400001	42450000	106	0.125	0.0688679
PGA_scaffold0__352_contigs__length_93459789	42450001	42500000	231	0.214965	0.091411
PGA_scaffold0__352_contigs__length_93459789	42500001	42550000	62	-9.21444e-17	-0.00337942
PGA_scaffold0__352_contigs__length_93459789	42550001	42600000	82	0.0776398	0.0235192
PGA_scaffold0__352_contigs__length_93459789	42600001	42650000	71	0.0337838	0.00880282
PGA_scaffold0__352_contigs__length_93459789	42650001	42700000	75	0.0361217	0.00504762
PGA_scaffold0__352_contigs__length_93459789	42700001	42750000	95	0.0866142	0.0386591
PGA_scaffold0__352_contigs__length_93459789	42750001	42800000	29	0.344311	0.132249
PGA_scaffold0__352_contigs__length_93459789	42800001	42850000	45	0.416413	0.228718
PGA_scaffold0__352_contigs__length_93459789	42850001	42900000	177	0.536388	0.533033
PGA_scaffold0__352_contigs__length_93459789	42900001	42950000	297	0.112537	0.0474988
PGA_scaffold0__352_contigs__length_93459789	42950001	43000000	114	0.255778	0.144236
PGA_scaffold0__352_contigs__length_93459789	43000001	43050000	309	0.291505	0.196571
PGA_scaffold0__352_contigs__length_93459789	43050001	43100000	53	0.267544	0.20283
PGA_scaffold0__352_contigs__length_93459789	43100001	43150000	111	0.674175	0.510725
PGA_scaffold0__352_contigs__length_93459789	43150001	43200000	229	0.623738	0.517445
PGA_scaffold0__352_contigs__length_93459789	43200001	43250000	262	0.605754	0.5088
PGA_scaffold0__352_contigs__length_93459789	43250001	43300000	135	0.536876	0.405711
PGA_scaffold0__352_contigs__length_93459789	43300001	43350000	50	-0.00510204	-0.0664286
PGA_scaffold0__352_contigs__length_93459789	43350001	43400000	180	0.0142857	0.00793651
PGA_scaffold0__352_contigs__length_93459789	43450001	43500000	27	-0.0142045	-0.0350168
PGA_scaffold0__352_contigs__length_93459789	43500001	43550000	38	0.118243	0.0733254
PGA_scaffold0__352_contigs__length_93459789	43550001	43600000	65	-0.00391389	-0.00765901
PGA_scaffold0__352_contigs__length_93459789	43600001	43650000	209	-0.211066	-0.163876
PGA_scaffold0__352_contigs__length_93459789	43650001	43700000	95	-0.114362	-0.0794486
PGA_scaffold0__352_contigs__length_93459789	43700001	43750000	147	0.182955	0.139091
PGA_scaffold0__352_contigs__length_93459789	43750001	43800000	88	-0.0132075	-0.012013
PGA_scaffold0__352_contigs__length_93459789	43800001	43850000	106	0.00744681	-0.00172956
PGA_scaffold0__352_contigs__length_93459789	43850001	43900000	194	0.162132	0.131347
PGA_scaffold0__352_contigs__length_93459789	43900001	43950000	197	0.160085	0.0968222
PGA_scaffold0__352_contigs__length_93459789	43950001	44000000	305	0.159149	0.0749672
PGA_scaffold0__352_contigs__length_93459789	44000001	44050000	281	0.20336	0.129868
PGA_scaffold0__352_contigs__length_93459789	44050001	44100000	109	0.382848	0.330414
PGA_scaffold0__352_contigs__length_93459789	44100001	44150000	165	0.443624	0.266954
PGA_scaffold0__352_contigs__length_93459789	44150001	44200000	207	0.296751	0.20696
PGA_scaffold0__352_contigs__length_93459789	44200001	44250000	205	0.0532677	0.00749446
PGA_scaffold0__352_contigs__length_93459789	44250001	44300000	217	0.0399485	0.0156507
PGA_scaffold0__352_contigs__length_93459789	44300001	44350000	300	0.29735	0.232169
PGA_scaffold0__352_contigs__length_93459789	44350001	44400000	220	-0.0735755	-0.0613144
PGA_scaffold0__352_contigs__length_93459789	44400001	44450000	247	0.0610687	0.0411724
PGA_scaffold0__352_contigs__length_93459789	44450001	44500000	83	0.0364706	0.00843765
PGA_scaffold0__352_contigs__length_93459789	44500001	44550000	40	-0.0078125	-0.00357143
PGA_scaffold0__352_contigs__length_93459789	44550001	44600000	17	0.04	0.0194169
PGA_scaffold0__352_contigs__length_93459789	44600001	44650000	140	0.0137694	0.0027149
PGA_scaffold0__352_contigs__length_93459789	44650001	44700000	165	0.0188578	0.00735406
PGA_scaffold0__352_contigs__length_93459789	44700001	44750000	164	0.0625	0.0273255
PGA_scaffold0__352_contigs__length_93459789	44750001	44800000	30	0.0889571	0.0346429
PGA_scaffold0__352_contigs__length_93459789	44800001	44850000	180	0.00827423	-0.00194444
PGA_scaffold0__352_contigs__length_93459789	44850001	44900000	246	-0.0553837	-0.0488821
PGA_scaffold0__352_contigs__length_93459789	44900001	44950000	228	-0.12477	-0.101243
PGA_scaffold0__352_contigs__length_93459789	44950001	45000000	351	0.160939	0.0903091
PGA_scaffold0__352_contigs__length_93459789	45000001	45050000	216	0.444136	0.335714
PGA_scaffold0__352_contigs__length_93459789	45050001	45100000	74	0.442702	0.361423
PGA_scaffold0__352_contigs__length_93459789	45100001	45150000	156	0.557554	0.414014
PGA_scaffold0__352_contigs__length_93459789	45150001	45200000	187	-0.0667939	-0.0546823
PGA_scaffold0__352_contigs__length_93459789	45200001	45250000	156	-0.0725806	-0.0567127
PGA_scaffold0__352_contigs__length_93459789	45250001	45300000	60	0.210526	0.0986301
PGA_scaffold0__352_contigs__length_93459789	45300001	45350000	124	0.0159236	0.00922619
PGA_scaffold0__352_contigs__length_93459789	45350001	45400000	151	-0.00697211	-0.00649637
PGA_scaffold0__352_contigs__length_93459789	45400001	45450000	188	0.0154083	0.00835233
PGA_scaffold0__352_contigs__length_93459789	45450001	45500000	193	0.179024	0.128497
PGA_scaffold0__352_contigs__length_93459789	45500001	45550000	72	0.166667	0.119213
PGA_scaffold0__352_contigs__length_93459789	45550001	45600000	34	0.0465587	0.0428762
PGA_scaffold0__352_contigs__length_93459789	45600001	45650000	102	-0.00679852	-0.00606909
PGA_scaffold0__352_contigs__length_93459789	45650001	45700000	94	0.130319	0.0879374
PGA_scaffold0__352_contigs__length_93459789	45700001	45750000	122	0.118721	0.107699
PGA_scaffold0__352_contigs__length_93459789	45750001	45800000	123	0.0659574	0.0661247
PGA_scaffold0__352_contigs__length_93459789	45800001	45850000	267	0.0622392	0.0528068
PGA_scaffold0__352_contigs__length_93459789	45850001	45900000	204	-0.00299177	-0.0250668
PGA_scaffold0__352_contigs__length_93459789	45900001	45950000	131	0.0716724	0.0422937
PGA_scaffold0__352_contigs__length_93459789	45950001	46000000	115	0.0688854	0.0368474
PGA_scaffold0__352_contigs__length_93459789	46000001	46050000	19	0.165563	0.123035
PGA_scaffold0__352_contigs__length_93459789	46050001	46100000	89	-0.0102041	-0.00973053
PGA_scaffold0__352_contigs__length_93459789	46100001	46150000	94	-0.0109489	-0.00785208
PGA_scaffold0__352_contigs__length_93459789	46150001	46200000	52	-0.0103627	-0.00590659
PGA_scaffold0__352_contigs__length_93459789	46200001	46250000	129	-0.026699	-0.0170127
PGA_scaffold0__352_contigs__length_93459789	46250001	46300000	203	-0.0239637	-0.0130249
PGA_scaffold0__352_contigs__length_93459789	46300001	46350000	126	-0.0299043	-0.0291053
PGA_scaffold0__352_contigs__length_93459789	46350001	46400000	245	0.332774	0.258701
PGA_scaffold0__352_contigs__length_93459789	46400001	46450000	146	0.159746	0.118386
PGA_scaffold0__352_contigs__length_93459789	46450001	46500000	123	0.217919	0.129414
PGA_scaffold0__352_contigs__length_93459789	46500001	46550000	106	0.20013	0.173245
PGA_scaffold0__352_contigs__length_93459789	46550001	46600000	159	0.231439	0.164583
PGA_scaffold0__352_contigs__length_93459789	46600001	46650000	174	0.471687	0.405257
PGA_scaffold0__352_contigs__length_93459789	46650001	46700000	219	0.303178	0.237992
PGA_scaffold0__352_contigs__length_93459789	46700001	46750000	244	0.183057	0.125236
PGA_scaffold0__352_contigs__length_93459789	46750001	46800000	141	0.169329	0.173463
PGA_scaffold0__352_contigs__length_93459789	46800001	46850000	77	0.262791	0.186112
PGA_scaffold0__352_contigs__length_93459789	46850001	46900000	228	0.473885	0.407916
PGA_scaffold0__352_contigs__length_93459789	46900001	46950000	178	0.499696	0.391599
PGA_scaffold0__352_contigs__length_93459789	46950001	47000000	140	0.420902	0.317513
PGA_scaffold0__352_contigs__length_93459789	47000001	47050000	123	0.295359	0.231707
PGA_scaffold0__352_contigs__length_93459789	47050001	47100000	196	0.384807	0.307533
PGA_scaffold0__352_contigs__length_93459789	47100001	47150000	206	0.351136	0.246966
PGA_scaffold0__352_contigs__length_93459789	47150001	47200000	67	0.0852273	0.0393923
PGA_scaffold0__352_contigs__length_93459789	47200001	47250000	101	0.637276	0.430057
PGA_scaffold0__352_contigs__length_93459789	47250001	47300000	141	0.543641	0.421631
PGA_scaffold0__352_contigs__length_93459789	47300001	47350000	129	0.305344	0.154393
PGA_scaffold0__352_contigs__length_93459789	47350001	47400000	100	0.810446	0.707218
PGA_scaffold0__352_contigs__length_93459789	47400001	47450000	8	0.857143	0.6625
PGA_scaffold0__352_contigs__length_93459789	47450001	47500000	38	0.775168	0.512124
PGA_scaffold0__352_contigs__length_93459789	47500001	47550000	91	0.749135	0.437912
PGA_scaffold0__352_contigs__length_93459789	47550001	47600000	273	0.726449	0.589125
PGA_scaffold0__352_contigs__length_93459789	47600001	47650000	207	0.616531	0.450929
PGA_scaffold0__352_contigs__length_93459789	47650001	47700000	234	0.0770751	0.00598036
PGA_scaffold0__352_contigs__length_93459789	47700001	47750000	153	0.22157	0.0778448
PGA_scaffold0__352_contigs__length_93459789	47750001	47800000	274	0.324749	0.176991
PGA_scaffold0__352_contigs__length_93459789	47800001	47850000	214	0.378199	0.269346
PGA_scaffold0__352_contigs__length_93459789	47850001	47900000	174	0.0220339	0.000303528
PGA_scaffold0__352_contigs__length_93459789	47900001	47950000	130	0.118982	0.0534291
PGA_scaffold0__352_contigs__length_93459789	47950001	48000000	311	0.164489	0.0969912
PGA_scaffold0__352_contigs__length_93459789	48000001	48050000	186	0.429915	0.287533
PGA_scaffold0__352_contigs__length_93459789	48050001	48100000	178	0.588091	0.48597
PGA_scaffold0__352_contigs__length_93459789	48100001	48150000	92	0.270979	0.247554
PGA_scaffold0__352_contigs__length_93459789	48150001	48200000	40	0.272222	0.253125
PGA_scaffold0__352_contigs__length_93459789	48200001	48250000	46	0.267647	0.158807
PGA_scaffold0__352_contigs__length_93459789	48250001	48300000	87	0.384058	0.305008
PGA_scaffold0__352_contigs__length_93459789	48300001	48350000	230	0.330189	0.274717
PGA_scaffold0__352_contigs__length_93459789	48350001	48400000	157	0.184343	0.137607
PGA_scaffold0__352_contigs__length_93459789	48400001	48450000	110	0.0289474	0.0192611
PGA_scaffold0__352_contigs__length_93459789	48450001	48500000	160	-0.0556962	-0.0413521
PGA_scaffold0__352_contigs__length_93459789	48500001	48550000	148	0.0367965	-0.0144553
PGA_scaffold0__352_contigs__length_93459789	48550001	48600000	250	-0.0553191	-0.0521048
PGA_scaffold0__352_contigs__length_93459789	48600001	48650000	50	0.0569307	0.0342857
PGA_scaffold0__352_contigs__length_93459789	48650001	48700000	37	0.0547945	0.0324324
PGA_scaffold0__352_contigs__length_93459789	48700001	48750000	61	0.427731	0.357026
PGA_scaffold0__352_contigs__length_93459789	48750001	48800000	166	0.542151	0.348636
PGA_scaffold0__352_contigs__length_93459789	48800001	48850000	44	0.3175	0.188961
PGA_scaffold0__352_contigs__length_93459789	48850001	48900000	121	-0.0695364	-0.045917
PGA_scaffold0__352_contigs__length_93459789	48900001	48950000	29	0.404669	0.282073
PGA_scaffold0__352_contigs__length_93459789	48950001	49000000	186	0.489481	0.356187
PGA_scaffold0__352_contigs__length_93459789	49000001	49050000	167	-0.00947159	-0.0101848
PGA_scaffold0__352_contigs__length_93459789	49050001	49100000	102	0.0490331	0.0207288
PGA_scaffold0__352_contigs__length_93459789	49100001	49150000	162	0.344017	0.320988
PGA_scaffold0__352_contigs__length_93459789	49150001	49200000	140	0.0831044	0.0401044
PGA_scaffold0__352_contigs__length_93459789	49200001	49250000	222	0.184893	0.16339
PGA_scaffold0__352_contigs__length_93459789	49250001	49300000	111	0.39783	0.34813
PGA_scaffold0__352_contigs__length_93459789	49300001	49350000	72	0.436391	0.359772
PGA_scaffold0__352_contigs__length_93459789	49350001	49400000	80	0.323913	0.222243
PGA_scaffold0__352_contigs__length_93459789	49400001	49450000	86	0.454087	0.401709
PGA_scaffold0__352_contigs__length_93459789	49450001	49500000	58	0.146684	0.0925511
PGA_scaffold0__352_contigs__length_93459789	49500001	49550000	90	0.277273	0.247762
PGA_scaffold0__352_contigs__length_93459789	49550001	49600000	125	0.341499	0.237805
PGA_scaffold0__352_contigs__length_93459789	49600001	49650000	27	0.370763	0.280463
PGA_scaffold0__352_contigs__length_93459789	49650001	49700000	193	0.264706	0.196935
PGA_scaffold0__352_contigs__length_93459789	49700001	49750000	161	0.27115	0.154159
PGA_scaffold0__352_contigs__length_93459789	49750001	49800000	29	-0.00877193	-0.00307882
PGA_scaffold0__352_contigs__length_93459789	49800001	49850000	75	-0.0636364	-0.039373
PGA_scaffold0__352_contigs__length_93459789	49850001	49900000	32	0.00847458	0.0101563
PGA_scaffold0__352_contigs__length_93459789	49900001	49950000	185	0.1513	0.13619
PGA_scaffold0__352_contigs__length_93459789	49950001	50000000	91	0.237044	0.223277
PGA_scaffold0__352_contigs__length_93459789	50000001	50050000	115	0.0851064	0.0409317
PGA_scaffold0__352_contigs__length_93459789	50050001	50100000	65	0.0357143	0.0192308
PGA_scaffold0__352_contigs__length_93459789	50100001	50150000	84	0.0237288	0.0116497
PGA_scaffold0__352_contigs__length_93459789	50150001	50200000	176	0.0628141	0.0319602
PGA_scaffold0__352_contigs__length_93459789	50200001	50250000	58	0.161417	0.0971328
PGA_scaffold0__352_contigs__length_93459789	50250001	50300000	48	0.111413	0.0545455
PGA_scaffold0__352_contigs__length_93459789	50300001	50350000	148	0.181611	0.117761
PGA_scaffold0__352_contigs__length_93459789	50350001	50400000	91	0.140152	0.0768482
PGA_scaffold0__352_contigs__length_93459789	50400001	50450000	87	0.0938416	0.0503831
PGA_scaffold0__352_contigs__length_93459789	50450001	50500000	41	0.320866	0.227439
PGA_scaffold0__352_contigs__length_93459789	50500001	50550000	58	0.426887	0.352217
PGA_scaffold0__352_contigs__length_93459789	50550001	50600000	41	0.366337	0.321138
PGA_scaffold0__352_contigs__length_93459789	50600001	50650000	77	0.0448113	0.0405844
PGA_scaffold0__352_contigs__length_93459789	50650001	50700000	105	-0.142336	-0.124467
PGA_scaffold0__352_contigs__length_93459789	50700001	50750000	87	-0.154321	-0.143678
PGA_scaffold0__352_contigs__length_93459789	50750001	50800000	98	0.467988	0.411565
PGA_scaffold0__352_contigs__length_93459789	50800001	50850000	243	0.583425	0.557644
PGA_scaffold0__352_contigs__length_93459789	50850001	50900000	103	0.42487	0.370631
PGA_scaffold0__352_contigs__length_93459789	50900001	50950000	89	0.466038	0.44382
PGA_scaffold0__352_contigs__length_93459789	50950001	51000000	89	0.3125	0.28414
PGA_scaffold0__352_contigs__length_93459789	51000001	51050000	135	0.312701	0.27963
PGA_scaffold0__352_contigs__length_93459789	51050001	51100000	136	0.300331	0.2526
PGA_scaffold0__352_contigs__length_93459789	51100001	51150000	121	0.193961	0.139397
PGA_scaffold0__352_contigs__length_93459789	51150001	51200000	61	0.538462	0.517511
PGA_scaffold0__352_contigs__length_93459789	51200001	51250000	49	0.542514	0.509354
PGA_scaffold0__352_contigs__length_93459789	51250001	51300000	77	0.228117	0.0987941
PGA_scaffold0__352_contigs__length_93459789	51300001	51350000	39	0.00571429	0.00549451
PGA_scaffold0__352_contigs__length_93459789	51350001	51400000	70	0.124729	0.0998794
PGA_scaffold0__352_contigs__length_93459789	51400001	51450000	84	-0.0250447	-0.0201247
PGA_scaffold0__352_contigs__length_93459789	51450001	51500000	120	0.0749718	0.060748
PGA_scaffold0__352_contigs__length_93459789	51500001	51550000	278	0.0657836	0.0684882
PGA_scaffold0__352_contigs__length_93459789	51550001	51600000	271	0.229351	0.223576
PGA_scaffold0__352_contigs__length_93459789	51600001	51650000	134	0.264381	0.246482
PGA_scaffold0__352_contigs__length_93459789	51650001	51700000	90	0.22	0.190833
PGA_scaffold0__352_contigs__length_93459789	51700001	51750000	56	0.209503	0.152501
PGA_scaffold0__352_contigs__length_93459789	51750001	51800000	104	0.185804	0.0675859
PGA_scaffold0__352_contigs__length_93459789	51800001	51850000	101	0.451681	0.228248
PGA_scaffold0__352_contigs__length_93459789	51850001	51900000	81	0.439065	0.264477
PGA_scaffold0__352_contigs__length_93459789	51900001	51950000	104	0.362903	0.251419
PGA_scaffold0__352_contigs__length_93459789	51950001	52000000	141	0.259663	0.251041
PGA_scaffold0__352_contigs__length_93459789	52000001	52050000	72	0.236088	0.215614
PGA_scaffold0__352_contigs__length_93459789	52050001	52100000	14	0.109375	0.0929654
PGA_scaffold0__352_contigs__length_93459789	52100001	52150000	27	0.273438	0.221942
PGA_scaffold0__352_contigs__length_93459789	52150001	52200000	109	0.242857	0.215019
PGA_scaffold0__352_contigs__length_93459789	52200001	52250000	66	0.25	0.224587
PGA_scaffold0__352_contigs__length_93459789	52250001	52300000	49	0.209158	0.176668
PGA_scaffold0__352_contigs__length_93459789	52300001	52350000	55	0.294479	0.268085
PGA_scaffold0__352_contigs__length_93459789	52350001	52400000	75	0.265163	0.235694
PGA_scaffold0__352_contigs__length_93459789	52400001	52450000	73	0.228571	0.183797
PGA_scaffold0__352_contigs__length_93459789	52450001	52500000	58	0.275449	0.261638
PGA_scaffold0__352_contigs__length_93459789	52500001	52550000	58	0.27451	0.23848
PGA_scaffold0__352_contigs__length_93459789	52550001	52600000	95	0.24896	0.213804
PGA_scaffold0__352_contigs__length_93459789	52600001	52650000	82	0.2891	0.259387
PGA_scaffold0__352_contigs__length_93459789	52650001	52700000	141	0.0786397	0.0810537
PGA_scaffold0__352_contigs__length_93459789	52700001	52750000	170	0.0974026	0.0992857
PGA_scaffold0__352_contigs__length_93459789	52750001	52800000	83	0.22813	0.197992
PGA_scaffold0__352_contigs__length_93459789	52800001	52850000	64	0.210359	0.174851
PGA_scaffold0__352_contigs__length_93459789	52850001	52900000	52	0.222628	0.203526
PGA_scaffold0__352_contigs__length_93459789	52900001	52950000	115	-0.0788337	-0.0756108
PGA_scaffold0__352_contigs__length_93459789	52950001	53000000	70	-0.149746	-0.13801
PGA_scaffold0__352_contigs__length_93459789	53000001	53050000	177	0.361578	0.295094
PGA_scaffold0__352_contigs__length_93459789	53050001	53100000	145	0.20092	0.130077
PGA_scaffold0__352_contigs__length_93459789	53100001	53150000	218	0.0505952	0.0158657
PGA_scaffold0__352_contigs__length_93459789	53150001	53200000	53	-0.162162	-0.146226
PGA_scaffold0__352_contigs__length_93459789	53200001	53250000	93	-0.0924528	-0.0824373
PGA_scaffold0__352_contigs__length_93459789	53250001	53300000	70	-0.0879397	-0.0797619
PGA_scaffold0__352_contigs__length_93459789	53300001	53350000	47	2.5425e-18	0.0070922
PGA_scaffold0__352_contigs__length_93459789	53350001	53400000	79	-0.0827233	-0.074141
PGA_scaffold0__352_contigs__length_93459789	53400001	53450000	63	0.241477	0.22619
PGA_scaffold0__352_contigs__length_93459789	53450001	53500000	29	0.228972	0.1922
PGA_scaffold0__352_contigs__length_93459789	53500001	53550000	53	0.723571	0.659531
PGA_scaffold0__352_contigs__length_93459789	53550001	53600000	115	0.683099	0.584596
PGA_scaffold0__352_contigs__length_93459789	53600001	53650000	83	0.680626	0.570625
PGA_scaffold0__352_contigs__length_93459789	53650001	53700000	71	0.156615	0.131908
PGA_scaffold0__352_contigs__length_93459789	53700001	53750000	34	0.173077	0.139706
PGA_scaffold0__352_contigs__length_93459789	53750001	53800000	30	0.246667	0.213889
PGA_scaffold0__352_contigs__length_93459789	53800001	53850000	197	0.115713	0.0539763
PGA_scaffold0__352_contigs__length_93459789	53850001	53900000	71	0.440171	0.355282
PGA_scaffold0__352_contigs__length_93459789	53900001	53950000	74	0.241379	0.226351
PGA_scaffold0__352_contigs__length_93459789	53950001	54000000	50	0.00127551	-0.00466667
PGA_scaffold0__352_contigs__length_93459789	54000001	54050000	188	0.225033	0.199476
PGA_scaffold0__352_contigs__length_93459789	54050001	54100000	116	0.225	0.181322
PGA_scaffold0__352_contigs__length_93459789	54100001	54150000	66	0.0971338	0.0568182
PGA_scaffold0__352_contigs__length_93459789	54150001	54200000	53	0.0701357	0.0320755
PGA_scaffold0__352_contigs__length_93459789	54200001	54250000	69	0.0659341	0.0289855
PGA_scaffold0__352_contigs__length_93459789	54250001	54300000	74	0.048	0.0217342
PGA_scaffold0__352_contigs__length_93459789	54300001	54350000	52	-0.0052356	-0.00398352
PGA_scaffold0__352_contigs__length_93459789	54350001	54400000	152	0.0100548	-0.000642231
PGA_scaffold0__352_contigs__length_93459789	54400001	54450000	108	-0.0812357	-0.0635582
PGA_scaffold0__352_contigs__length_93459789	54450001	54500000	155	-0.0804348	-0.067381
PGA_scaffold0__352_contigs__length_93459789	54500001	54550000	114	0.116071	0.0935777
PGA_scaffold0__352_contigs__length_93459789	54550001	54600000	108	0.228426	0.206019
PGA_scaffold0__352_contigs__length_93459789	54600001	54650000	71	0.197183	0.154577
PGA_scaffold0__352_contigs__length_93459789	54650001	54700000	55	0.148496	0.117273
PGA_scaffold0__352_contigs__length_93459789	54700001	54750000	51	0.131222	0.0921569
PGA_scaffold0__352_contigs__length_93459789	54750001	54800000	140	0.0254989	0.0132143
PGA_scaffold0__352_contigs__length_93459789	54800001	54850000	106	0.026087	0.0123765
PGA_scaffold0__352_contigs__length_93459789	54850001	54900000	200	0.0633188	0.03625
PGA_scaffold0__352_contigs__length_93459789	54900001	54950000	215	0.0873724	0.0516279
PGA_scaffold0__352_contigs__length_93459789	54950001	55000000	188	0.0937931	0.0602774
PGA_scaffold0__352_contigs__length_93459789	55000001	55050000	141	0.17217	0.123818
PGA_scaffold0__352_contigs__length_93459789	55050001	55100000	126	0.563095	0.509416
PGA_scaffold0__352_contigs__length_93459789	55100001	55150000	106	0.150662	0.120395
PGA_scaffold0__352_contigs__length_93459789	55150001	55200000	48	-0.0833333	-0.0739087
PGA_scaffold0__352_contigs__length_93459789	55200001	55250000	62	0.0137615	0.0141321
PGA_scaffold0__352_contigs__length_93459789	55250001	55300000	27	-0.0692308	-0.0550265
PGA_scaffold0__352_contigs__length_93459789	55300001	55350000	13	0.0338983	0.0153846
PGA_scaffold0__352_contigs__length_93459789	55350001	55400000	63	0.308642	0.267196
PGA_scaffold0__352_contigs__length_93459789	55400001	55450000	88	0.184601	0.192018
PGA_scaffold0__352_contigs__length_93459789	55450001	55500000	258	0.244735	0.244878
PGA_scaffold0__352_contigs__length_93459789	55500001	55550000	83	0.229211	0.216007
PGA_scaffold0__352_contigs__length_93459789	55550001	55600000	127	0.0451681	0.0232283
PGA_scaffold0__352_contigs__length_93459789	55600001	55650000	98	0.021322	0.00940233
PGA_scaffold0__352_contigs__length_93459789	55650001	55700000	104	0.218107	0.194712
PGA_scaffold0__352_contigs__length_93459789	55700001	55750000	161	0.174074	0.146828
PGA_scaffold0__352_contigs__length_93459789	55750001	55800000	94	0.0840708	0.0487589
PGA_scaffold0__352_contigs__length_93459789	55800001	55850000	68	0.0700935	0.0457108
PGA_scaffold0__352_contigs__length_93459789	55850001	55900000	47	0.111111	0.058384
PGA_scaffold0__352_contigs__length_93459789	55900001	55950000	80	0.175339	0.107173
PGA_scaffold0__352_contigs__length_93459789	55950001	56000000	111	0.0345865	0.0199592
PGA_scaffold0__352_contigs__length_93459789	56000001	56050000	66	0.0359712	0.0194805
PGA_scaffold0__352_contigs__length_93459789	56050001	56100000	82	-0.00763359	-0.00609756
PGA_scaffold0__352_contigs__length_93459789	56100001	56150000	59	0.0273973	0.0169492
PGA_scaffold0__352_contigs__length_93459789	56150001	56200000	202	0.0415408	0.0212871
PGA_scaffold0__352_contigs__length_93459789	56200001	56250000	263	0.0323149	0.0153178
PGA_scaffold0__352_contigs__length_93459789	56250001	56300000	247	0.127382	0.0828755
PGA_scaffold0__352_contigs__length_93459789	56300001	56350000	277	0.217555	0.205089
PGA_scaffold0__352_contigs__length_93459789	56350001	56400000	180	0.0324232	0.0172222
PGA_scaffold0__352_contigs__length_93459789	56400001	56450000	204	0.0323308	0.0156629
PGA_scaffold0__352_contigs__length_93459789	56450001	56500000	239	0.127907	0.0872385
PGA_scaffold0__352_contigs__length_93459789	56500001	56550000	201	0.206575	0.170737
PGA_scaffold0__352_contigs__length_93459789	56550001	56600000	141	0.195745	0.160767
PGA_scaffold0__352_contigs__length_93459789	56600001	56650000	13	0.0735294	0.0714286
PGA_scaffold0__352_contigs__length_93459789	56650001	56700000	37	0.0684932	0.0595882
PGA_scaffold0__352_contigs__length_93459789	56700001	56750000	25	0.112676	0.109286
PGA_scaffold0__352_contigs__length_93459789	56750001	56800000	43	0.252874	0.251938
PGA_scaffold0__352_contigs__length_93459789	56800001	56850000	163	0.248457	0.243865
PGA_scaffold0__352_contigs__length_93459789	56850001	56900000	39	0.243421	0.237179
PGA_scaffold0__352_contigs__length_93459789	56900001	56950000	194	0.166946	0.163991
PGA_scaffold0__352_contigs__length_93459789	56950001	57000000	129	0.239216	0.236434
PGA_scaffold0__352_contigs__length_93459789	57000001	57050000	107	0.25819	0.244626
PGA_scaffold0__352_contigs__length_93459789	57050001	57100000	25	0.208904	0.198
PGA_scaffold0__352_contigs__length_93459789	57100001	57150000	26	0.0153374	-0.00769231
PGA_scaffold0__352_contigs__length_93459789	57150001	57200000	40	0.149123	0.11928
PGA_scaffold0__352_contigs__length_93459789	57200001	57250000	53	0.188525	0.1565
PGA_scaffold0__352_contigs__length_93459789	57250001	57300000	47	0.293737	0.268306
PGA_scaffold0__352_contigs__length_93459789	57300001	57350000	57	0.299465	0.273929
PGA_scaffold0__352_contigs__length_93459789	57350001	57400000	95	0.187875	0.156906
PGA_scaffold0__352_contigs__length_93459789	57400001	57450000	60	0.0461741	0.0409524
PGA_scaffold0__352_contigs__length_93459789	57450001	57500000	12	-4.996e-17	0.00694444
PGA_scaffold0__352_contigs__length_93459789	57500001	57550000	115	0.192935	0.130039
PGA_scaffold0__352_contigs__length_93459789	57550001	57600000	215	0.618655	0.565489
PGA_scaffold0__352_contigs__length_93459789	57600001	57650000	119	0.577938	0.499793
PGA_scaffold0__352_contigs__length_93459789	57650001	57700000	55	0.365854	0.340909
PGA_scaffold0__352_contigs__length_93459789	57700001	57750000	63	0.401099	0.335317
PGA_scaffold0__352_contigs__length_93459789	57750001	57800000	43	0.286585	0.237791
PGA_scaffold0__352_contigs__length_93459789	57800001	57850000	61	0.305328	0.255484
PGA_scaffold0__352_contigs__length_93459789	57850001	57900000	213	0.246998	0.226777
PGA_scaffold0__352_contigs__length_93459789	57900001	57950000	122	0.219331	0.218579
PGA_scaffold0__352_contigs__length_93459789	57950001	58000000	91	0.230892	0.231816
PGA_scaffold0__352_contigs__length_93459789	58000001	58050000	46	0.287834	0.266563
PGA_scaffold0__352_contigs__length_93459789	58050001	58100000	112	0.309187	0.2674
PGA_scaffold0__352_contigs__length_93459789	58100001	58150000	138	0.256624	0.226432
PGA_scaffold0__352_contigs__length_93459789	58150001	58200000	63	0.186384	0.123677
PGA_scaffold0__352_contigs__length_93459789	58200001	58250000	10	0.0689655	0.075
PGA_scaffold0__352_contigs__length_93459789	58250001	58300000	37	-0.0555556	-0.0446268
PGA_scaffold0__352_contigs__length_93459789	58300001	58350000	145	0.195986	0.185099
PGA_scaffold0__352_contigs__length_93459789	58350001	58400000	87	0.202632	0.213602
PGA_scaffold0__352_contigs__length_93459789	58400001	58450000	119	0.223554	0.223489
PGA_scaffold0__352_contigs__length_93459789	58450001	58500000	202	0.232529	0.230622
PGA_scaffold0__352_contigs__length_93459789	58500001	58550000	58	0.231806	0.232451
PGA_scaffold0__352_contigs__length_93459789	58600001	58650000	27	0.20936	0.193519
PGA_scaffold0__352_contigs__length_93459789	58650001	58700000	94	0.348361	0.287538
PGA_scaffold0__352_contigs__length_93459789	58700001	58750000	72	0.25	0.223091
PGA_scaffold0__352_contigs__length_93459789	58750001	58800000	46	0.618902	0.523059
PGA_scaffold0__352_contigs__length_93459789	58800001	58850000	29	0.236111	0.208128
PGA_scaffold0__352_contigs__length_93459789	58850001	58900000	53	0.317217	0.271541
PGA_scaffold0__352_contigs__length_93459789	58900001	58950000	67	0.31383	0.293213
PGA_scaffold0__352_contigs__length_93459789	58950001	59000000	46	0.319549	0.301165
PGA_scaffold0__352_contigs__length_93459789	59000001	59050000	97	0.251908	0.225712
PGA_scaffold0__352_contigs__length_93459789	59050001	59100000	28	0.0879397	0.0688776
PGA_scaffold0__352_contigs__length_93459789	59100001	59150000	17	0.129771	0.0946078
PGA_scaffold0__352_contigs__length_93459789	59150001	59200000	33	0.263158	0.144943
PGA_scaffold0__352_contigs__length_93459789	59200001	59250000	39	0.33	0.211844
PGA_scaffold0__352_contigs__length_93459789	59250001	59300000	42	0.584967	0.534645
PGA_scaffold0__352_contigs__length_93459789	59300001	59350000	91	0.602339	0.566808
PGA_scaffold0__352_contigs__length_93459789	59350001	59400000	36	0.466176	0.367505
PGA_scaffold0__352_contigs__length_93459789	59400001	59450000	85	0.351293	0.250116
PGA_scaffold0__352_contigs__length_93459789	59450001	59500000	82	0.422388	0.298642
PGA_scaffold0__352_contigs__length_93459789	59500001	59550000	70	0.278547	0.206577
PGA_scaffold0__352_contigs__length_93459789	59550001	59600000	121	0.0866511	0.0663912
PGA_scaffold0__352_contigs__length_93459789	59600001	59650000	119	0.0215116	0.00402161
PGA_scaffold0__352_contigs__length_93459789	59650001	59700000	123	0.0892857	0.0646922
PGA_scaffold0__352_contigs__length_93459789	59700001	59750000	132	0.170243	0.142415
PGA_scaffold0__352_contigs__length_93459789	59750001	59800000	91	0.218792	0.192926
PGA_scaffold0__352_contigs__length_93459789	59800001	59850000	76	0.201087	0.181297
PGA_scaffold0__352_contigs__length_93459789	59850001	59900000	81	0.0659938	0.0456202
PGA_scaffold0__352_contigs__length_93459789	59900001	59950000	152	0.0393836	0.020802
PGA_scaffold0__352_contigs__length_93459789	59950001	60000000	121	0.166329	0.140496
PGA_scaffold0__352_contigs__length_93459789	60000001	60050000	66	0.297641	0.27197
PGA_scaffold0__352_contigs__length_93459789	60050001	60100000	72	0.19171	0.162004
PGA_scaffold0__352_contigs__length_93459789	60100001	60150000	80	0.153146	0.11692
PGA_scaffold0__352_contigs__length_93459789	60150001	60200000	108	0.158784	0.137731
PGA_scaffold0__352_contigs__length_93459789	60200001	60250000	89	0.220884	0.198957
PGA_scaffold0__352_contigs__length_93459789	60250001	60300000	74	0.220207	0.19778
PGA_scaffold0__352_contigs__length_93459789	60300001	60350000	106	0.195853	0.200539
PGA_scaffold0__352_contigs__length_93459789	60350001	60400000	64	0.194307	0.187221
PGA_scaffold0__352_contigs__length_93459789	60400001	60450000	93	0.0306122	0.0480671
PGA_scaffold0__352_contigs__length_93459789	60450001	60500000	75	0.0621302	0.0766667
PGA_scaffold0__352_contigs__length_93459789	60500001	60550000	129	0.0814978	0.0674419
PGA_scaffold0__352_contigs__length_93459789	60550001	60600000	110	0.0884901	0.0762067
PGA_scaffold0__352_contigs__length_93459789	60600001	60650000	127	-0.0980583	-0.0890045
PGA_scaffold0__352_contigs__length_93459789	60650001	60700000	256	-0.133631	-0.123189
PGA_scaffold0__352_contigs__length_93459789	60700001	60750000	227	-0.123496	-0.112307
PGA_scaffold0__352_contigs__length_93459789	60750001	60800000	211	0.17735	0.166227
PGA_scaffold0__352_contigs__length_93459789	60800001	60850000	188	0.158714	0.110924
PGA_scaffold0__352_contigs__length_93459789	60850001	60900000	83	0.400974	0.191452
PGA_scaffold0__352_contigs__length_93459789	60900001	60950000	131	0.534175	0.407144
PGA_scaffold0__352_contigs__length_93459789	60950001	61000000	178	0.274102	0.268652
PGA_scaffold0__352_contigs__length_93459789	61000001	61050000	95	-0.000616523	-0.00461153
PGA_scaffold0__352_contigs__length_93459789	61050001	61100000	147	0.3737	0.306838
PGA_scaffold0__352_contigs__length_93459789	61100001	61150000	96	0.417722	0.279601
PGA_scaffold0__352_contigs__length_93459789	61150001	61200000	84	0.130042	0.0991638
PGA_scaffold0__352_contigs__length_93459789	61200001	61250000	160	0.0547619	0.0226038
PGA_scaffold0__352_contigs__length_93459789	61250001	61300000	90	0.242838	0.182381
PGA_scaffold0__352_contigs__length_93459789	61300001	61350000	81	0.620985	0.516358
PGA_scaffold0__352_contigs__length_93459789	61350001	61400000	73	0.114428	0.121005
PGA_scaffold0__352_contigs__length_93459789	61400001	61450000	105	0.209732	0.200476
PGA_scaffold0__352_contigs__length_93459789	61450001	61500000	159	0.125984	0.122686
PGA_scaffold0__352_contigs__length_93459789	61500001	61550000	233	0.197849	0.169943
PGA_scaffold0__352_contigs__length_93459789	61550001	61600000	206	-0.143627	-0.130057
PGA_scaffold0__352_contigs__length_93459789	61600001	61650000	152	0.0828729	0.059234
PGA_scaffold0__352_contigs__length_93459789	61650001	61700000	160	0.0378378	0.0302083
PGA_scaffold0__352_contigs__length_93459789	61700001	61750000	126	0.280861	0.231055
PGA_scaffold0__352_contigs__length_93459789	61750001	61800000	131	0.0339266	0.0135025
PGA_scaffold0__352_contigs__length_93459789	61800001	61850000	172	0.331404	0.294075
PGA_scaffold0__352_contigs__length_93459789	61850001	61900000	87	0.165171	0.112231
PGA_scaffold0__352_contigs__length_93459789	61900001	61950000	74	0.0969388	0.0449237
PGA_scaffold0__352_contigs__length_93459789	61950001	62000000	52	0.0799419	0.0544268
PGA_scaffold0__352_contigs__length_93459789	62000001	62050000	120	0.100598	0.0377381
PGA_scaffold0__352_contigs__length_93459789	62050001	62100000	152	0.0739645	0.0220395
PGA_scaffold0__352_contigs__length_93459789	62100001	62150000	104	0.136585	0.065293
PGA_scaffold0__352_contigs__length_93459789	62150001	62200000	38	0.1	0.0539474
PGA_scaffold0__352_contigs__length_93459789	62200001	62250000	35	0.244898	0.085
PGA_scaffold0__352_contigs__length_93459789	62250001	62300000	59	0.222892	0.0837571
PGA_scaffold0__352_contigs__length_93459789	62300001	62350000	31	0.174497	0.056106
PGA_scaffold0__352_contigs__length_93459789	62350001	62400000	69	0.144595	0.0717956
PGA_scaffold0__352_contigs__length_93459789	62400001	62450000	120	0.607595	0.42375
PGA_scaffold0__352_contigs__length_93459789	62450001	62500000	94	0.52509	0.384207
PGA_scaffold0__352_contigs__length_93459789	62500001	62550000	145	0.885909	0.734091
PGA_scaffold0__352_contigs__length_93459789	62550001	62600000	159	0.545134	0.362391
PGA_scaffold0__352_contigs__length_93459789	62600001	62650000	154	0.26584	0.157932
PGA_scaffold0__352_contigs__length_93459789	62650001	62700000	143	0.266724	0.170758
PGA_scaffold0__352_contigs__length_93459789	62700001	62750000	220	0.0656475	0.0444535
PGA_scaffold0__352_contigs__length_93459789	62750001	62800000	168	0.135656	0.100962
PGA_scaffold0__352_contigs__length_93459789	62800001	62850000	133	0.114532	0.108068
PGA_scaffold0__352_contigs__length_93459789	62850001	62900000	126	0.216728	0.17895
PGA_scaffold0__352_contigs__length_93459789	62900001	62950000	41	0.11875	0.109146
PGA_scaffold0__352_contigs__length_93459789	62950001	63000000	156	0.0531011	0.0381181
PGA_scaffold0__352_contigs__length_93459789	63000001	63050000	82	0.0535988	0.037108
PGA_scaffold0__352_contigs__length_93459789	63050001	63100000	51	0.0371901	0.0264706
PGA_scaffold0__352_contigs__length_93459789	63100001	63150000	62	-0.00765864	-0.0115207
PGA_scaffold0__352_contigs__length_93459789	63150001	63200000	52	0.0175202	-0.0044622
PGA_scaffold0__352_contigs__length_93459789	63200001	63250000	34	0.0581395	0.043742
PGA_scaffold0__352_contigs__length_93459789	63250001	63300000	171	-0.0164756	-0.018273
PGA_scaffold0__352_contigs__length_93459789	63300001	63350000	154	0.0217391	0.0176533
PGA_scaffold0__352_contigs__length_93459789	63350001	63400000	110	0.00158228	0.00059819
PGA_scaffold0__352_contigs__length_93459789	63400001	63450000	56	-0.0102041	-0.014477
PGA_scaffold0__352_contigs__length_93459789	63450001	63500000	50	-0.0015528	-0.0150779
PGA_scaffold0__352_contigs__length_93459789	63500001	63550000	32	-0.00230415	-0.030993
PGA_scaffold0__352_contigs__length_93459789	63550001	63600000	54	-0.09	-0.112458
PGA_scaffold0__352_contigs__length_93459789	63600001	63650000	34	-0.0390244	-0.0545455
PGA_scaffold0__352_contigs__length_93459789	63650001	63700000	131	-0.0889423	-0.0567409
PGA_scaffold0__352_contigs__length_93459789	63700001	63750000	79	-0.029661	-0.0209313
PGA_scaffold0__352_contigs__length_93459789	63750001	63800000	67	-0.0570866	-0.0324805
PGA_scaffold0__352_contigs__length_93459789	63800001	63850000	47	0.0954774	0.0659574
PGA_scaffold0__352_contigs__length_93459789	63850001	63900000	53	0.134855	0.0946541
PGA_scaffold0__352_contigs__length_93459789	63900001	63950000	25	0.0106383	-0.01
PGA_scaffold0__352_contigs__length_93459789	63950001	64000000	46	0.00526316	-0.00132693
PGA_scaffold0__352_contigs__length_93459789	64000001	64050000	119	0.272629	0.22557
PGA_scaffold0__352_contigs__length_93459789	64050001	64100000	150	0.288945	0.252
PGA_scaffold0__352_contigs__length_93459789	64100001	64150000	120	0.254491	0.19002
PGA_scaffold0__352_contigs__length_93459789	64150001	64200000	42	0.182979	0.113492
PGA_scaffold0__352_contigs__length_93459789	64200001	64250000	117	0.305825	0.26745
PGA_scaffold0__352_contigs__length_93459789	64250001	64300000	154	0.213463	0.17191
PGA_scaffold0__352_contigs__length_93459789	64300001	64350000	69	0.19403	0.174027
PGA_scaffold0__352_contigs__length_93459789	64350001	64400000	64	-0.0214932	-0.0152716
PGA_scaffold0__352_contigs__length_93459789	64400001	64450000	64	-0.0719512	-0.0512463
PGA_scaffold0__352_contigs__length_93459789	64450001	64500000	39	0.0230263	0.0094475
PGA_scaffold0__352_contigs__length_93459789	64500001	64550000	60	0.0238095	0.0125
PGA_scaffold0__352_contigs__length_93459789	64550001	64600000	191	-0.0442275	-0.0409408
PGA_scaffold0__352_contigs__length_93459789	64600001	64650000	131	-0.100917	-0.0876772
PGA_scaffold0__352_contigs__length_93459789	64650001	64700000	298	0.280467	0.143566
PGA_scaffold0__352_contigs__length_93459789	64700001	64750000	87	0.606358	0.474754
PGA_scaffold0__352_contigs__length_93459789	64750001	64800000	69	0.495327	0.315335
PGA_scaffold0__352_contigs__length_93459789	64800001	64850000	109	0.215054	0.105988
PGA_scaffold0__352_contigs__length_93459789	64850001	64900000	61	0.133929	0.0745706
PGA_scaffold0__352_contigs__length_93459789	64900001	64950000	114	0.0933824	0.0730648
PGA_scaffold0__352_contigs__length_93459789	64950001	65000000	167	0.0741191	0.0549382
PGA_scaffold0__352_contigs__length_93459789	65000001	65050000	135	0.0277338	0.0161508
PGA_scaffold0__352_contigs__length_93459789	65050001	65100000	127	-0.0115473	-0.0110564
PGA_scaffold0__352_contigs__length_93459789	65100001	65150000	95	-0.00373832	0.00531328
PGA_scaffold0__352_contigs__length_93459789	65150001	65200000	90	-0.130346	-0.105026
PGA_scaffold0__352_contigs__length_93459789	65200001	65250000	124	-0.102781	-0.0951661
PGA_scaffold0__352_contigs__length_93459789	65250001	65300000	233	-0.0445434	-0.0462344
PGA_scaffold0__352_contigs__length_93459789	65300001	65350000	234	0.0563741	0.0260226
PGA_scaffold0__352_contigs__length_93459789	65350001	65400000	244	-0.0259117	-0.022419
PGA_scaffold0__352_contigs__length_93459789	65400001	65450000	105	0.0844749	0.0793991
PGA_scaffold0__352_contigs__length_93459789	65450001	65500000	279	-0.00105932	0.013457
PGA_scaffold0__352_contigs__length_93459789	65500001	65550000	223	0.236486	0.210582
PGA_scaffold0__352_contigs__length_93459789	65550001	65600000	110	0.168702	0.134004
PGA_scaffold0__352_contigs__length_93459789	65600001	65650000	154	0.105795	0.0909112
PGA_scaffold0__352_contigs__length_93459789	65650001	65700000	180	0.0149038	0.0229828
PGA_scaffold0__352_contigs__length_93459789	65700001	65750000	139	0.0472313	0.0458555
PGA_scaffold0__352_contigs__length_93459789	65750001	65800000	145	-0.0188335	-0.016146
PGA_scaffold0__352_contigs__length_93459789	65800001	65850000	182	-0.0975318	-0.0894296
PGA_scaffold0__352_contigs__length_93459789	65850001	65900000	121	0.107387	0.0979634
PGA_scaffold0__352_contigs__length_93459789	65900001	65950000	81	-0.282609	-0.270245
PGA_scaffold0__352_contigs__length_93459789	65950001	66000000	74	-0.103612	-0.0866795
PGA_scaffold0__352_contigs__length_93459789	66000001	66050000	134	0.10559	0.10398
PGA_scaffold0__352_contigs__length_93459789	66050001	66100000	177	0.153291	0.134941
PGA_scaffold0__352_contigs__length_93459789	66100001	66150000	121	-0.0141935	-0.0235242
PGA_scaffold0__352_contigs__length_93459789	66150001	66200000	123	0.129514	0.110368
PGA_scaffold0__352_contigs__length_93459789	66200001	66250000	83	0.19171	0.0934924
PGA_scaffold0__352_contigs__length_93459789	66250001	66300000	49	0.121495	0.0431358
PGA_scaffold0__352_contigs__length_93459789	66300001	66350000	171	-0.0951195	-0.10563
PGA_scaffold0__352_contigs__length_93459789	66350001	66400000	115	0.0301568	0.000921796
PGA_scaffold0__352_contigs__length_93459789	66400001	66450000	43	0.197479	0.152985
PGA_scaffold0__352_contigs__length_93459789	66450001	66500000	42	0.125	0.0920954
PGA_scaffold0__352_contigs__length_93459789	66500001	66550000	53	0.0185185	0.000404313
PGA_scaffold0__352_contigs__length_93459789	66550001	66600000	30	0.0243902	0.0156746
PGA_scaffold0__352_contigs__length_93459789	66600001	66650000	9	0.321429	0.116667
PGA_scaffold0__352_contigs__length_93459789	66650001	66700000	21	-0.037037	-0.0231293
PGA_scaffold0__352_contigs__length_93459789	66700001	66750000	52	-0.00202429	-0.00304487
PGA_scaffold0__352_contigs__length_93459789	66750001	66800000	96	-0.00884956	-0.00651042
PGA_scaffold0__352_contigs__length_93459789	66800001	66850000	27	0.0882353	0.0201178
PGA_scaffold0__352_contigs__length_93459789	66850001	66900000	45	0.111111	0.0769649
PGA_scaffold0__352_contigs__length_93459789	66900001	66950000	8	-1.14492e-16	-1.14492e-16
PGA_scaffold0__352_contigs__length_93459789	66950001	67000000	8	-1.14492e-16	-1.14492e-16
PGA_scaffold0__352_contigs__length_93459789	67000001	67050000	54	-0.0516304	-0.0346561
PGA_scaffold0__352_contigs__length_93459789	67050001	67100000	41	-0.00384615	-0.00365854
PGA_scaffold0__352_contigs__length_93459789	67100001	67150000	117	0.00130548	0.00106838
PGA_scaffold0__352_contigs__length_93459789	67150001	67200000	62	-0.00684932	-0.0047235
PGA_scaffold0__352_contigs__length_93459789	67200001	67250000	97	-0.00480769	-0.00301915
PGA_scaffold0__352_contigs__length_93459789	67250001	67300000	188	0.00235849	0.000386272
PGA_scaffold0__352_contigs__length_93459789	67300001	67350000	115	-0.0241117	-0.0139234
PGA_scaffold0__352_contigs__length_93459789	67350001	67400000	200	0.000826446	0.00025
PGA_scaffold0__352_contigs__length_93459789	67400001	67450000	197	0.0217391	0.00738348
PGA_scaffold0__352_contigs__length_93459789	67450001	67500000	114	-0.00909091	-0.00379073
PGA_scaffold0__352_contigs__length_93459789	67500001	67550000	75	-1.14492e-16	-1.14492e-16
PGA_scaffold0__352_contigs__length_93459789	67550001	67600000	78	-0.00423729	-0.0025641
PGA_scaffold0__352_contigs__length_93459789	67600001	67650000	99	-0.00573066	-0.00393218
PGA_scaffold0__352_contigs__length_93459789	67650001	67700000	169	0.00564516	0.00175402
PGA_scaffold0__352_contigs__length_93459789	67700001	67750000	86	0.0504587	0.029485
PGA_scaffold0__352_contigs__length_93459789	67750001	67800000	108	-0.00720461	-0.00456349
PGA_scaffold0__352_contigs__length_93459789	67800001	67850000	149	0.00898204	0.00431448
PGA_scaffold0__352_contigs__length_93459789	67850001	67900000	74	0.201351	0.111647
PGA_scaffold0__352_contigs__length_93459789	67900001	67950000	38	0.175	0.0921053
PGA_scaffold0__352_contigs__length_93459789	67950001	68000000	18	0.107143	0.0555556
PGA_scaffold0__352_contigs__length_93459789	68000001	68050000	110	0.532787	0.419132
PGA_scaffold0__352_contigs__length_93459789	68050001	68100000	166	0.301015	0.158726
PGA_scaffold0__352_contigs__length_93459789	68100001	68150000	168	0.204947	0.115575
PGA_scaffold0__352_contigs__length_93459789	68150001	68200000	57	0.234604	0.154386
PGA_scaffold0__352_contigs__length_93459789	68200001	68250000	84	0.0857143	0.0313492
PGA_scaffold0__352_contigs__length_93459789	68250001	68300000	95	0.0688406	0.0195865
PGA_scaffold0__352_contigs__length_93459789	68300001	68350000	26	0.193277	0.104487
PGA_scaffold0__352_contigs__length_93459789	68350001	68400000	77	0.174447	0.0999382
PGA_scaffold0__352_contigs__length_93459789	68400001	68450000	45	0.0916667	0.0425926
PGA_scaffold0__352_contigs__length_93459789	68450001	68500000	127	0.757665	0.686983
PGA_scaffold0__352_contigs__length_93459789	68500001	68550000	243	0.63714	0.553888
PGA_scaffold0__352_contigs__length_93459789	68550001	68600000	123	0.382353	0.242246
PGA_scaffold0__352_contigs__length_93459789	68600001	68650000	25	0.00704225	-0.00284416
PGA_scaffold0__352_contigs__length_93459789	68650001	68700000	47	0.0517241	0.022695
PGA_scaffold0__352_contigs__length_93459789	68700001	68750000	38	0.140704	0.110338
PGA_scaffold0__352_contigs__length_93459789	68750001	68800000	59	-0.00105932	-9.17162e-05
PGA_scaffold0__352_contigs__length_93459789	68800001	68850000	199	0.114869	0.0867356
PGA_scaffold0__352_contigs__length_93459789	68850001	68900000	81	0.189103	0.0980039
PGA_scaffold0__352_contigs__length_93459789	68900001	68950000	140	0.472973	0.391333
PGA_scaffold0__352_contigs__length_93459789	68950001	69000000	132	0.338959	0.213846
PGA_scaffold0__352_contigs__length_93459789	69000001	69050000	179	0.41801	0.340616
PGA_scaffold0__352_contigs__length_93459789	69050001	69100000	148	0.450835	0.397783
PGA_scaffold0__352_contigs__length_93459789	69100001	69150000	143	0.269648	0.112684
PGA_scaffold0__352_contigs__length_93459789	69150001	69200000	127	0.161043	0.0619105
PGA_scaffold0__352_contigs__length_93459789	69200001	69250000	150	-0.0369393	-0.03971
PGA_scaffold0__352_contigs__length_93459789	69250001	69300000	171	0.152802	0.088215
PGA_scaffold0__352_contigs__length_93459789	69300001	69350000	260	0.170179	0.11136
PGA_scaffold0__352_contigs__length_93459789	69350001	69400000	98	0.479478	0.424944
PGA_scaffold0__352_contigs__length_93459789	69400001	69450000	51	0.0844156	0.0442793
PGA_scaffold0__352_contigs__length_93459789	69450001	69500000	102	0.312893	0.226106
PGA_scaffold0__352_contigs__length_93459789	69500001	69550000	124	0.338195	0.264671
PGA_scaffold0__352_contigs__length_93459789	69550001	69600000	137	0.427316	0.391702
PGA_scaffold0__352_contigs__length_93459789	69600001	69650000	143	0.474461	0.455205
PGA_scaffold0__352_contigs__length_93459789	69650001	69700000	127	0.428439	0.387653
PGA_scaffold0__352_contigs__length_93459789	69700001	69750000	107	0.558391	0.487902
PGA_scaffold0__352_contigs__length_93459789	69750001	69800000	124	0.565491	0.457078
PGA_scaffold0__352_contigs__length_93459789	69800001	69850000	226	0.430857	0.353204
PGA_scaffold0__352_contigs__length_93459789	69850001	69900000	223	0.635404	0.524537
PGA_scaffold0__352_contigs__length_93459789	69900001	69950000	71	0.713883	0.646533
PGA_scaffold0__352_contigs__length_93459789	69950001	70000000	25	0.487013	0.36722
PGA_scaffold0__352_contigs__length_93459789	70000001	70050000	78	0.63145	0.52966
PGA_scaffold0__352_contigs__length_93459789	70050001	70100000	171	0.732094	0.66525
PGA_scaffold0__352_contigs__length_93459789	70100001	70150000	245	0.297222	0.250395
PGA_scaffold0__352_contigs__length_93459789	70150001	70200000	171	0.264395	0.232935
PGA_scaffold0__352_contigs__length_93459789	70200001	70250000	123	0.530859	0.423378
PGA_scaffold0__352_contigs__length_93459789	70250001	70300000	47	0.563953	0.426882
PGA_scaffold0__352_contigs__length_93459789	70300001	70350000	22	0.3	0.134695
PGA_scaffold0__352_contigs__length_93459789	70350001	70400000	41	0.163265	0.0390244
PGA_scaffold0__352_contigs__length_93459789	70400001	70450000	23	0.2	0.0751553
PGA_scaffold0__352_contigs__length_93459789	70450001	70500000	120	0.772274	0.742778
PGA_scaffold0__352_contigs__length_93459789	70500001	70550000	88	0.772727	0.715057
PGA_scaffold0__352_contigs__length_93459789	70550001	70600000	10	0.666667	0.4
PGA_scaffold0__352_contigs__length_93459789	70600001	70650000	27	0.518717	0.240741
PGA_scaffold0__352_contigs__length_93459789	70650001	70700000	48	0.726351	0.614205
PGA_scaffold0__352_contigs__length_93459789	70700001	70750000	88	0.743902	0.653044
PGA_scaffold0__352_contigs__length_93459789	70750001	70800000	231	0.689941	0.597747
PGA_scaffold0__352_contigs__length_93459789	70800001	70850000	234	0.543501	0.500192
PGA_scaffold0__352_contigs__length_93459789	70850001	70900000	203	0.524548	0.506086
PGA_scaffold0__352_contigs__length_93459789	70900001	70950000	76	0.484	0.427779
PGA_scaffold0__352_contigs__length_93459789	70950001	71000000	45	0.321516	0.242765
PGA_scaffold0__352_contigs__length_93459789	71000001	71050000	14	0.350394	0.248394
PGA_scaffold0__352_contigs__length_93459789	71050001	71100000	49	0.444668	0.355764
PGA_scaffold0__352_contigs__length_93459789	71100001	71150000	24	0.461694	0.36628
PGA_scaffold0__352_contigs__length_93459789	71150001	71200000	26	0.5	0.46844
PGA_scaffold0__352_contigs__length_93459789	71200001	71250000	85	0.493902	0.434953
PGA_scaffold0__352_contigs__length_93459789	71250001	71300000	32	0.156757	0.142374
PGA_scaffold0__352_contigs__length_93459789	71300001	71350000	208	0.304961	0.28924
PGA_scaffold0__352_contigs__length_93459789	71350001	71400000	59	0.188406	0.142897
PGA_scaffold0__352_contigs__length_93459789	71400001	71450000	33	0.0845588	0.0213203
PGA_scaffold0__352_contigs__length_93459789	71450001	71500000	25	0.043956	0.0171429
PGA_scaffold0__352_contigs__length_93459789	71500001	71550000	16	0.0294118	0.015625
PGA_scaffold0__352_contigs__length_93459789	71550001	71600000	29	0.0849057	0.0287356
PGA_scaffold0__352_contigs__length_93459789	71600001	71650000	14	0.00943396	0.00892857
PGA_scaffold0__352_contigs__length_93459789	71650001	71700000	23	0.092437	0.0637681
PGA_scaffold0__352_contigs__length_93459789	71700001	71750000	25	0.179487	0.14
PGA_scaffold0__352_contigs__length_93459789	71750001	71800000	41	0.0472103	0.0307201
PGA_scaffold0__352_contigs__length_93459789	71800001	71850000	45	0.0174672	0.00388889
PGA_scaffold0__352_contigs__length_93459789	71850001	71900000	26	0.261905	0.146154
PGA_scaffold0__352_contigs__length_93459789	71900001	71950000	34	0.0179856	0.00672269
PGA_scaffold0__352_contigs__length_93459789	71950001	72000000	20	0.152174	0.0576786
PGA_scaffold0__352_contigs__length_93459789	72000001	72050000	44	0.317121	0.142097
PGA_scaffold0__352_contigs__length_93459789	72050001	72100000	53	0.234127	0.157954
PGA_scaffold0__352_contigs__length_93459789	72100001	72150000	128	0.30135	0.217144
PGA_scaffold0__352_contigs__length_93459789	72150001	72200000	87	0.35023	0.199388
PGA_scaffold0__352_contigs__length_93459789	72200001	72250000	107	0.355484	0.204558
PGA_scaffold0__352_contigs__length_93459789	72250001	72300000	63	0.348517	0.25109
PGA_scaffold0__352_contigs__length_93459789	72300001	72350000	45	0.583333	0.405236
PGA_scaffold0__352_contigs__length_93459789	72350001	72400000	9	0.741803	0.669444
PGA_scaffold0__352_contigs__length_93459789	72400001	72450000	33	0.53413	0.33688
PGA_scaffold0__352_contigs__length_93459789	72450001	72500000	51	0.465385	0.248373
PGA_scaffold0__352_contigs__length_93459789	72500001	72550000	37	0.448864	0.277027
PGA_scaffold0__352_contigs__length_93459789	72550001	72600000	26	0.323834	0.267095
PGA_scaffold0__352_contigs__length_93459789	72600001	72650000	30	0.0689655	-0.0108983
PGA_scaffold0__352_contigs__length_93459789	72650001	72700000	34	0.194444	0.124905
PGA_scaffold0__352_contigs__length_93459789	72700001	72750000	94	0.319175	0.231042
PGA_scaffold0__352_contigs__length_93459789	72750001	72800000	26	0.544	0.368407
PGA_scaffold0__352_contigs__length_93459789	72800001	72850000	44	0.361264	0.271707
PGA_scaffold0__352_contigs__length_93459789	72850001	72900000	64	0.301724	0.227641
PGA_scaffold0__352_contigs__length_93459789	72900001	72950000	65	0.240446	0.0924176
PGA_scaffold0__352_contigs__length_93459789	72950001	73000000	102	0.216049	0.113399
PGA_scaffold0__352_contigs__length_93459789	73000001	73050000	141	0.482506	0.459247
PGA_scaffold0__352_contigs__length_93459789	73050001	73100000	15	0.342975	0.23
PGA_scaffold0__352_contigs__length_93459789	73100001	73150000	87	0.254934	0.138889
PGA_scaffold0__352_contigs__length_93459789	73150001	73200000	57	0.539389	0.45427
PGA_scaffold0__352_contigs__length_93459789	73200001	73250000	74	0.404173	0.246785
PGA_scaffold0__352_contigs__length_93459789	73250001	73300000	196	0.380837	0.267866
PGA_scaffold0__352_contigs__length_93459789	73300001	73350000	148	0.432657	0.367891
PGA_scaffold0__352_contigs__length_93459789	73350001	73400000	129	0.457317	0.309056
PGA_scaffold0__352_contigs__length_93459789	73400001	73450000	261	0.743622	0.675928
PGA_scaffold0__352_contigs__length_93459789	73450001	73500000	71	0.681612	0.57245
PGA_scaffold0__352_contigs__length_93459789	73500001	73550000	16	0.20082	0.103915
PGA_scaffold0__352_contigs__length_93459789	73550001	73600000	57	0.19308	0.0907581
PGA_scaffold0__352_contigs__length_93459789	73600001	73650000	131	0.193833	0.0844784
PGA_scaffold0__352_contigs__length_93459789	73650001	73700000	109	0.04	0.0174379
PGA_scaffold0__352_contigs__length_93459789	73700001	73750000	40	0.181193	0.0756044
PGA_scaffold0__352_contigs__length_93459789	73750001	73800000	65	0.22786	0.162184
PGA_scaffold0__352_contigs__length_93459789	73800001	73850000	22	0.171271	0.141883
PGA_scaffold0__352_contigs__length_93459789	73850001	73900000	20	0.326705	0.315
PGA_scaffold0__352_contigs__length_93459789	73900001	73950000	77	0.318182	0.280303
PGA_scaffold0__352_contigs__length_93459789	73950001	74000000	58	0.284615	0.247989
PGA_scaffold0__352_contigs__length_93459789	74000001	74050000	98	0.180657	0.159621
PGA_scaffold0__352_contigs__length_93459789	74050001	74100000	150	0.174444	0.167333
PGA_scaffold0__352_contigs__length_93459789	74100001	74150000	83	0.238866	0.230522
PGA_scaffold0__352_contigs__length_93459789	74150001	74200000	67	0.732993	0.653826
PGA_scaffold0__352_contigs__length_93459789	74200001	74250000	93	0.640216	0.562775
PGA_scaffold0__352_contigs__length_93459789	74250001	74300000	232	0.378552	0.231594
PGA_scaffold0__352_contigs__length_93459789	74300001	74350000	175	0.715973	0.647705
PGA_scaffold0__352_contigs__length_93459789	74350001	74400000	92	0.669072	0.482837
PGA_scaffold0__352_contigs__length_93459789	74400001	74450000	174	0.0830645	0.0185592
PGA_scaffold0__352_contigs__length_93459789	74450001	74500000	78	0.33159	0.15563
PGA_scaffold0__352_contigs__length_93459789	74500001	74550000	185	0.329764	0.230499
PGA_scaffold0__352_contigs__length_93459789	74550001	74600000	173	0.329646	0.27495
PGA_scaffold0__352_contigs__length_93459789	74600001	74650000	122	0.162175	0.157487
PGA_scaffold0__352_contigs__length_93459789	74650001	74700000	28	0.193227	0.169825
PGA_scaffold0__352_contigs__length_93459789	74700001	74750000	78	0.144158	0.13605
PGA_scaffold0__352_contigs__length_93459789	74750001	74800000	178	0.166981	0.16573
PGA_scaffold0__352_contigs__length_93459789	74800001	74850000	149	0.320901	0.296812
PGA_scaffold0__352_contigs__length_93459789	74850001	74900000	82	0.525391	0.413222
PGA_scaffold0__352_contigs__length_93459789	74900001	74950000	105	0.337724	0.25441
PGA_scaffold0__352_contigs__length_93459789	74950001	75000000	275	0.482676	0.429224
PGA_scaffold0__352_contigs__length_93459789	75000001	75050000	87	0.429399	0.38002
PGA_scaffold0__352_contigs__length_93459789	75050001	75100000	77	0.230769	0.161388
PGA_scaffold0__352_contigs__length_93459789	75100001	75150000	186	0.0465475	0.0356709
PGA_scaffold0__352_contigs__length_93459789	75150001	75200000	166	0.0069979	0.00571246
PGA_scaffold0__352_contigs__length_93459789	75200001	75250000	43	0.0948276	0.0724101
PGA_scaffold0__352_contigs__length_93459789	75250001	75300000	231	0.0890826	0.0465316
PGA_scaffold0__352_contigs__length_93459789	75300001	75350000	122	0.114243	0.0591282
PGA_scaffold0__352_contigs__length_93459789	75350001	75400000	81	0.108411	0.0734862
PGA_scaffold0__352_contigs__length_93459789	75400001	75450000	77	0.122934	0.112385
PGA_scaffold0__352_contigs__length_93459789	75450001	75500000	19	0.0769231	0.0490431
PGA_scaffold0__352_contigs__length_93459789	75500001	75550000	51	-0.0147059	-0.00966387
PGA_scaffold0__352_contigs__length_93459789	75550001	75600000	25	-3.93204e-17	-0.00504762
PGA_scaffold0__352_contigs__length_93459789	75600001	75650000	37	0.028777	0.0207207
PGA_scaffold0__352_contigs__length_93459789	75650001	75700000	48	0.02	0.0104167
PGA_scaffold0__352_contigs__length_93459789	75700001	75750000	46	0.0234899	0.0119565
PGA_scaffold0__352_contigs__length_93459789	75750001	75800000	22	-0.0561224	-0.0409091
PGA_scaffold0__352_contigs__length_93459789	75800001	75850000	46	-0.00352113	-0.0015528
PGA_scaffold0__352_contigs__length_93459789	75850001	75900000	34	0.00704225	0.00451681
PGA_scaffold0__352_contigs__length_93459789	75900001	75950000	87	0.0166667	0.00670498
PGA_scaffold0__352_contigs__length_93459789	75950001	76000000	101	-0.00813953	-0.00851014
PGA_scaffold0__352_contigs__length_93459789	76000001	76050000	117	0.0227273	0.0167388
PGA_scaffold0__352_contigs__length_93459789	76050001	76100000	191	0.0168067	0.0138018
PGA_scaffold0__352_contigs__length_93459789	76100001	76150000	146	0.0090981	0.00833185
PGA_scaffold0__352_contigs__length_93459789	76150001	76200000	94	0.00943396	0.0106924
PGA_scaffold0__352_contigs__length_93459789	76200001	76250000	206	0.0215783	0.0152377
PGA_scaffold0__352_contigs__length_93459789	76250001	76300000	44	0.151724	0.103685
PGA_scaffold0__352_contigs__length_93459789	76300001	76350000	34	0.175	0.129985
PGA_scaffold0__352_contigs__length_93459789	76350001	76400000	32	0.0555556	0.0208333
PGA_scaffold0__352_contigs__length_93459789	76400001	76450000	41	0.53406	0.402716
PGA_scaffold0__352_contigs__length_93459789	76450001	76500000	66	0.537037	0.448206
PGA_scaffold0__352_contigs__length_93459789	76500001	76550000	99	0.427547	0.287088
PGA_scaffold0__352_contigs__length_93459789	76550001	76600000	169	0.47358	0.334124
PGA_scaffold0__352_contigs__length_93459789	76600001	76650000	155	0.360599	0.313441
PGA_scaffold0__352_contigs__length_93459789	76650001	76700000	89	0.231481	0.154963
PGA_scaffold0__352_contigs__length_93459789	76700001	76750000	117	0.118881	0.0836386
PGA_scaffold0__352_contigs__length_93459789	76750001	76800000	23	-0.0612245	-0.0956522
PGA_scaffold0__352_contigs__length_93459789	76800001	76850000	20	0.00342466	-0.02375
PGA_scaffold0__352_contigs__length_93459789	76850001	76900000	46	-0.12628	-0.102096
PGA_scaffold0__352_contigs__length_93459789	76900001	76950000	78	-0.167153	-0.164423
PGA_scaffold0__352_contigs__length_93459789	76950001	77000000	99	-0.125954	-0.117496
PGA_scaffold0__352_contigs__length_93459789	77000001	77050000	150	0.222046	0.170133
PGA_scaffold0__352_contigs__length_93459789	77050001	77100000	131	0.492749	0.450849
PGA_scaffold0__352_contigs__length_93459789	77100001	77150000	164	0.694132	0.63457
PGA_scaffold0__352_contigs__length_93459789	77150001	77200000	53	0.659968	0.560406
PGA_scaffold0__352_contigs__length_93459789	77200001	77250000	118	0.326705	0.177704
PGA_scaffold0__352_contigs__length_93459789	77250001	77300000	101	0.0782609	0.024835
PGA_scaffold0__352_contigs__length_93459789	77300001	77350000	68	0.0365385	0.0249475
PGA_scaffold0__352_contigs__length_93459789	77350001	77400000	80	0.453125	0.325729
PGA_scaffold0__352_contigs__length_93459789	77400001	77450000	81	0.442989	0.37399
PGA_scaffold0__352_contigs__length_93459789	77450001	77500000	127	0.566637	0.429992
PGA_scaffold0__352_contigs__length_93459789	77500001	77550000	165	0.713533	0.489504
PGA_scaffold0__352_contigs__length_93459789	77550001	77600000	198	0.706716	0.510354
PGA_scaffold0__352_contigs__length_93459789	77600001	77650000	159	0.642308	0.496738
PGA_scaffold0__352_contigs__length_93459789	77650001	77700000	183	0.155786	0.113441
PGA_scaffold0__352_contigs__length_93459789	77700001	77750000	174	0.114668	0.0921593
PGA_scaffold0__352_contigs__length_93459789	77750001	77800000	183	0.159155	0.156128
PGA_scaffold0__352_contigs__length_93459789	77800001	77850000	80	0.143959	0.111607
PGA_scaffold0__352_contigs__length_93459789	77850001	77900000	128	0.102679	0.088909
PGA_scaffold0__352_contigs__length_93459789	77900001	77950000	73	-0.0696023	-0.0495108
PGA_scaffold0__352_contigs__length_93459789	77950001	78000000	161	-0.0883333	-0.0770223
PGA_scaffold0__352_contigs__length_93459789	78000001	78050000	81	-0.0168269	-0.0114638
PGA_scaffold0__352_contigs__length_93459789	78050001	78100000	107	-0.0697674	-0.0611037
PGA_scaffold0__352_contigs__length_93459789	78100001	78150000	105	-0.0565878	-0.075348
PGA_scaffold0__352_contigs__length_93459789	78150001	78200000	188	0.0418848	0.0255886
PGA_scaffold0__352_contigs__length_93459789	78200001	78250000	82	-0.059633	-0.0665327
PGA_scaffold0__352_contigs__length_93459789	78250001	78300000	108	0.0934579	0.0599647
PGA_scaffold0__352_contigs__length_93459789	78300001	78350000	134	0.00209205	-0.000746269
PGA_scaffold0__352_contigs__length_93459789	78350001	78400000	139	0.111166	0.0884721
PGA_scaffold0__352_contigs__length_93459789	78400001	78450000	110	0.0516987	0.032503
PGA_scaffold0__352_contigs__length_93459789	78450001	78500000	184	0.117199	0.0951087
PGA_scaffold0__352_contigs__length_93459789	78500001	78550000	132	0.103175	0.0804383
PGA_scaffold0__352_contigs__length_93459789	78550001	78600000	145	0.294829	0.278336
PGA_scaffold0__352_contigs__length_93459789	78600001	78650000	88	0.20013	0.137827
PGA_scaffold0__352_contigs__length_93459789	78650001	78700000	117	-0.170685	-0.168913
PGA_scaffold0__352_contigs__length_93459789	78700001	78750000	57	-0.229111	-0.212782
PGA_scaffold0__352_contigs__length_93459789	78750001	78800000	167	-0.194421	-0.197947
PGA_scaffold0__352_contigs__length_93459789	78800001	78850000	55	0.0976864	0.0993939
PGA_scaffold0__352_contigs__length_93459789	78850001	78900000	130	0.173267	0.117949
PGA_scaffold0__352_contigs__length_93459789	78900001	78950000	74	0.172566	0.113739
PGA_scaffold0__352_contigs__length_93459789	78950001	79000000	164	0.18482	0.119461
PGA_scaffold0__352_contigs__length_93459789	79000001	79050000	174	0.315815	0.184195
PGA_scaffold0__352_contigs__length_93459789	79050001	79100000	112	0.377102	0.247098
PGA_scaffold0__352_contigs__length_93459789	79100001	79150000	81	0.303695	0.150456
PGA_scaffold0__352_contigs__length_93459789	79150001	79200000	70	0.111345	0.0862199
PGA_scaffold0__352_contigs__length_93459789	79200001	79250000	74	0.188266	0.154279
PGA_scaffold0__352_contigs__length_93459789	79250001	79300000	186	0.0650685	0.0552492
PGA_scaffold0__352_contigs__length_93459789	79300001	79350000	125	-0.054902	-0.0482606
PGA_scaffold0__352_contigs__length_93459789	79350001	79400000	66	0.0899209	0.0714286
PGA_scaffold0__352_contigs__length_93459789	79400001	79450000	51	0.0151099	0.0138655
PGA_scaffold0__352_contigs__length_93459789	79450001	79500000	146	0.0814777	0.0821265
PGA_scaffold0__352_contigs__length_93459789	79500001	79550000	164	0.142184	0.123853
PGA_scaffold0__352_contigs__length_93459789	79550001	79600000	51	-0.0322581	-0.0418301
PGA_scaffold0__352_contigs__length_93459789	79600001	79650000	46	-0.0227273	-0.0319029
PGA_scaffold0__352_contigs__length_93459789	79650001	79700000	124	0.0869565	0.0728879
PGA_scaffold0__352_contigs__length_93459789	79700001	79750000	133	0.0621415	0.0384354
PGA_scaffold0__352_contigs__length_93459789	79750001	79800000	138	0.113786	0.136473
PGA_scaffold0__352_contigs__length_93459789	79800001	79850000	130	0.00224719	0.0234615
PGA_scaffold0__352_contigs__length_93459789	79850001	79900000	64	0.172544	0.184431
PGA_scaffold0__352_contigs__length_93459789	79900001	79950000	28	-0.00699301	0.00127551
PGA_scaffold0__352_contigs__length_93459789	79950001	80000000	42	-0.0214286	-0.0126134
PGA_scaffold0__352_contigs__length_93459789	80000001	80050000	20	0.0606061	0.0434524
PGA_scaffold0__352_contigs__length_93459789	80050001	80100000	20	0.0416667	0.0311905
PGA_scaffold0__352_contigs__length_93459789	80100001	80150000	33	0.0480769	0.0429293
PGA_scaffold0__352_contigs__length_93459789	80150001	80200000	57	-0.0263158	-0.0269632
PGA_scaffold0__352_contigs__length_93459789	80200001	80250000	97	0.0228426	0.0133162
PGA_scaffold0__352_contigs__length_93459789	80250001	80300000	73	-0.0560254	-0.0501468
PGA_scaffold0__352_contigs__length_93459789	80300001	80350000	97	-0.00115473	0.00276141
PGA_scaffold0__352_contigs__length_93459789	80350001	80400000	123	0.529851	0.419786
PGA_scaffold0__352_contigs__length_93459789	80400001	80450000	127	0.179487	0.167555
PGA_scaffold0__352_contigs__length_93459789	80450001	80500000	46	0.5625	0.500033
PGA_scaffold0__352_contigs__length_93459789	80500001	80550000	82	0.465957	0.328668
PGA_scaffold0__352_contigs__length_93459789	80550001	80600000	122	0.209992	0.164394
PGA_scaffold0__352_contigs__length_93459789	80600001	80650000	124	0.365256	0.313211
PGA_scaffold0__352_contigs__length_93459789	80650001	80700000	168	0.41863	0.361352
PGA_scaffold0__352_contigs__length_93459789	80700001	80750000	157	0.281118	0.229595
PGA_scaffold0__352_contigs__length_93459789	80750001	80800000	107	0.0104839	0.005919
PGA_scaffold0__352_contigs__length_93459789	80800001	80850000	52	0.0454545	0.0171495
PGA_scaffold0__352_contigs__length_93459789	80850001	80900000	51	0.149254	0.0922269
PGA_scaffold0__352_contigs__length_93459789	80900001	80950000	54	0.141096	0.120274
PGA_scaffold0__352_contigs__length_93459789	80950001	81000000	115	0.161829	0.152806
PGA_scaffold0__352_contigs__length_93459789	81000001	81050000	151	0.00581395	0.00265689
PGA_scaffold0__352_contigs__length_93459789	81050001	81100000	67	0.0027027	0.00266525
PGA_scaffold0__352_contigs__length_93459789	81100001	81150000	37	4.55365e-17	0.000965251
PGA_scaffold0__352_contigs__length_93459789	81150001	81200000	120	0.476008	0.303175
PGA_scaffold0__352_contigs__length_93459789	81200001	81250000	100	0.71875	0.621119
PGA_scaffold0__352_contigs__length_93459789	81250001	81300000	144	0.240561	0.192345
PGA_scaffold0__352_contigs__length_93459789	81300001	81350000	217	0.205659	0.173837
PGA_scaffold0__352_contigs__length_93459789	81350001	81400000	145	0.279877	0.225082
PGA_scaffold0__352_contigs__length_93459789	81400001	81450000	46	0.141343	0.101941
PGA_scaffold0__352_contigs__length_93459789	81450001	81500000	107	0.0916335	0.00811638
PGA_scaffold0__352_contigs__length_93459789	81500001	81550000	61	0.36859	0.240157
PGA_scaffold0__352_contigs__length_93459789	81550001	81600000	123	0.528902	0.382359
PGA_scaffold0__352_contigs__length_93459789	81600001	81650000	105	0.537199	0.387857
PGA_scaffold0__352_contigs__length_93459789	81650001	81700000	203	0.56449	0.432055
PGA_scaffold0__352_contigs__length_93459789	81700001	81750000	258	0.527891	0.408269
PGA_scaffold0__352_contigs__length_93459789	81750001	81800000	167	0.440315	0.391303
PGA_scaffold0__352_contigs__length_93459789	81800001	81850000	167	0.879368	0.769105
PGA_scaffold0__352_contigs__length_93459789	81850001	81900000	95	0.88046	0.706579
PGA_scaffold0__352_contigs__length_93459789	81900001	81950000	188	0.203704	0.141575
PGA_scaffold0__352_contigs__length_93459789	81950001	82000000	79	0.27719	0.250058
PGA_scaffold0__352_contigs__length_93459789	82000001	82050000	46	0.238806	0.136914
PGA_scaffold0__352_contigs__length_93459789	82050001	82100000	25	-0.00367647	-0.0135584
PGA_scaffold0__352_contigs__length_93459789	82100001	82150000	15	0.333333	0.175556
PGA_scaffold0__352_contigs__length_93459789	82150001	82200000	132	0.553994	0.45244
PGA_scaffold0__352_contigs__length_93459789	82200001	82250000	133	0.412104	0.279244
PGA_scaffold0__352_contigs__length_93459789	82250001	82300000	116	0.185714	0.168803
PGA_scaffold0__352_contigs__length_93459789	82300001	82350000	57	0.210714	0.178332
PGA_scaffold0__352_contigs__length_93459789	82350001	82400000	56	0.232249	0.168134
PGA_scaffold0__352_contigs__length_93459789	82400001	82450000	186	0.132386	0.0824053
PGA_scaffold0__352_contigs__length_93459789	82450001	82500000	189	0.381713	0.237402
PGA_scaffold0__352_contigs__length_93459789	82500001	82550000	88	0.185385	0.14076
PGA_scaffold0__352_contigs__length_93459789	82550001	82600000	33	0.109195	0.111111
PGA_scaffold0__352_contigs__length_93459789	82600001	82650000	22	0.219595	0.184081
PGA_scaffold0__352_contigs__length_93459789	82650001	82700000	51	0.284182	0.186712
PGA_scaffold0__352_contigs__length_93459789	82700001	82750000	140	0.191419	0.1202
PGA_scaffold0__352_contigs__length_93459789	82750001	82800000	147	0.0414124	0.0506015
PGA_scaffold0__352_contigs__length_93459789	82800001	82850000	31	0.0813953	0.0887097
PGA_scaffold0__352_contigs__length_93459789	82850001	82900000	12	0.190265	0.153833
PGA_scaffold0__352_contigs__length_93459789	82900001	82950000	146	-0.0452128	-0.0254296
PGA_scaffold0__352_contigs__length_93459789	82950001	83000000	125	-0.0506156	-0.0398403
PGA_scaffold0__352_contigs__length_93459789	83000001	83050000	144	-0.0841165	-0.0738839
PGA_scaffold0__352_contigs__length_93459789	83050001	83100000	67	0.175	0.109013
PGA_scaffold0__352_contigs__length_93459789	83100001	83150000	103	0.258803	0.19214
PGA_scaffold0__352_contigs__length_93459789	83150001	83200000	160	0.405277	0.318187
PGA_scaffold0__352_contigs__length_93459789	83200001	83250000	115	0.333721	0.204273
PGA_scaffold0__352_contigs__length_93459789	83250001	83300000	101	-0.0507881	-0.043859
PGA_scaffold0__352_contigs__length_93459789	83300001	83350000	51	0.45629	0.274631
PGA_scaffold0__352_contigs__length_93459789	83350001	83400000	133	0.652462	0.540181
PGA_scaffold0__352_contigs__length_93459789	83400001	83450000	209	0.680025	0.52716
PGA_scaffold0__352_contigs__length_93459789	83450001	83500000	27	0.196	0.0541446
PGA_scaffold0__352_contigs__length_93459789	83500001	83550000	140	0.25082	0.140709
PGA_scaffold0__352_contigs__length_93459789	83550001	83600000	147	0.146465	0.0696118
PGA_scaffold0__352_contigs__length_93459789	83600001	83650000	129	0.246146	0.137544
PGA_scaffold0__352_contigs__length_93459789	83650001	83700000	72	0.25	0.1292
PGA_scaffold0__352_contigs__length_93459789	83700001	83750000	201	0.466561	0.311391
PGA_scaffold0__352_contigs__length_93459789	83750001	83800000	116	0.703961	0.599989
PGA_scaffold0__352_contigs__length_93459789	83800001	83850000	10	0.41875	0.279038
PGA_scaffold0__352_contigs__length_93459789	83850001	83900000	12	0.538462	0.364744
PGA_scaffold0__352_contigs__length_93459789	83900001	83950000	97	0.324891	0.193122
PGA_scaffold0__352_contigs__length_93459789	83950001	84000000	141	0.0335671	-0.0163443
PGA_scaffold0__352_contigs__length_93459789	84000001	84050000	143	-0.0414847	-0.0389255
PGA_scaffold0__352_contigs__length_93459789	84050001	84100000	96	0.158635	0.109118
PGA_scaffold0__352_contigs__length_93459789	84100001	84150000	154	-0.0802534	-0.0674242
PGA_scaffold0__352_contigs__length_93459789	84150001	84200000	199	-0.13754	-0.103542
PGA_scaffold0__352_contigs__length_93459789	84200001	84250000	140	0.0347222	0.0146841
PGA_scaffold0__352_contigs__length_93459789	84250001	84300000	39	0.225806	0.14455
PGA_scaffold0__352_contigs__length_93459789	84300001	84350000	115	0.140736	0.100973
PGA_scaffold0__352_contigs__length_93459789	84350001	84400000	161	0.141834	0.100448
PGA_scaffold0__352_contigs__length_93459789	84400001	84450000	70	-0.0651466	-0.0517857
PGA_scaffold0__352_contigs__length_93459789	84450001	84500000	42	-0.0236967	-0.0192177
PGA_scaffold0__352_contigs__length_93459789	84500001	84550000	216	0.14454	0.118375
PGA_scaffold0__352_contigs__length_93459789	84550001	84600000	65	0.053719	0.0519414
PGA_scaffold0__352_contigs__length_93459789	84600001	84650000	95	0.163158	0.155414
PGA_scaffold0__352_contigs__length_93459789	84650001	84700000	179	0.0679287	0.0432362
PGA_scaffold0__352_contigs__length_93459789	84700001	84750000	205	0.183837	0.118485
PGA_scaffold0__352_contigs__length_93459789	84750001	84800000	37	0.188841	0.134234
PGA_scaffold0__352_contigs__length_93459789	84800001	84850000	26	0.0192308	0.0272436
PGA_scaffold0__352_contigs__length_93459789	84850001	84900000	55	0.03125	0.0416017
PGA_scaffold0__352_contigs__length_93459789	84900001	84950000	85	0.245652	0.234944
PGA_scaffold0__352_contigs__length_93459789	84950001	85000000	76	0.312227	0.291667
PGA_scaffold0__352_contigs__length_93459789	85000001	85050000	109	0.779193	0.674083
PGA_scaffold0__352_contigs__length_93459789	85050001	85100000	70	0.880814	0.776071
PGA_scaffold0__352_contigs__length_93459789	85100001	85150000	98	0.366883	0.317772
PGA_scaffold0__352_contigs__length_93459789	85150001	85200000	275	0.0722037	0.0253463
PGA_scaffold0__352_contigs__length_93459789	85200001	85250000	90	0.283951	0.267593
PGA_scaffold0__352_contigs__length_93459789	85250001	85300000	20	0.139344	0.125833
PGA_scaffold0__352_contigs__length_93459789	85300001	85350000	26	0.00316456	-0.00274725
PGA_scaffold0__352_contigs__length_93459789	85350001	85400000	107	0.0346198	0.0447819
PGA_scaffold0__352_contigs__length_93459789	85400001	85450000	39	0.0347222	0.0337607
PGA_scaffold0__352_contigs__length_93459789	85450001	85500000	58	0.167774	0.090396
PGA_scaffold0__352_contigs__length_93459789	85500001	85550000	36	0.373288	0.277793
PGA_scaffold0__352_contigs__length_93459789	85550001	85600000	54	0.25	0.139236
PGA_scaffold0__352_contigs__length_93459789	85600001	85650000	78	0.0292453	0.00765623
PGA_scaffold0__352_contigs__length_93459789	85650001	85700000	120	0.0235849	0.032748
PGA_scaffold0__352_contigs__length_93459789	85700001	85750000	34	0.289474	0.245098
PGA_scaffold0__352_contigs__length_93459789	85750001	85800000	35	0.06875	0.0239116
PGA_scaffold0__352_contigs__length_93459789	85800001	85850000	31	0.0853659	0.106951
PGA_scaffold0__352_contigs__length_93459789	85850001	85900000	149	0.0935829	0.096908
PGA_scaffold0__352_contigs__length_93459789	85900001	85950000	134	0.143996	0.123039
PGA_scaffold0__352_contigs__length_93459789	85950001	86000000	134	0.161017	0.127819
PGA_scaffold0__352_contigs__length_93459789	86000001	86050000	51	0.136842	0.129809
PGA_scaffold0__352_contigs__length_93459789	86050001	86100000	39	0.434903	0.309188
PGA_scaffold0__352_contigs__length_93459789	86100001	86150000	101	-0.183099	-0.181188
PGA_scaffold0__352_contigs__length_93459789	86150001	86200000	97	0.019802	0.00859107
PGA_scaffold0__352_contigs__length_93459789	86200001	86250000	110	0.018732	0.00438312
PGA_scaffold0__352_contigs__length_93459789	86250001	86300000	15	0.326923	0.150556
PGA_scaffold0__352_contigs__length_93459789	86300001	86350000	32	0.117143	0.0732515
PGA_scaffold0__352_contigs__length_93459789	86350001	86400000	29	0.0175	0.00837438
PGA_scaffold0__352_contigs__length_93459789	86400001	86450000	35	0.0204082	-0.0141497
PGA_scaffold0__352_contigs__length_93459789	86450001	86500000	32	-0.0540541	-0.0741071
PGA_scaffold0__352_contigs__length_93459789	86500001	86550000	37	0.12	0.0549228
PGA_scaffold0__352_contigs__length_93459789	86550001	86600000	45	0.308357	0.186092
PGA_scaffold0__352_contigs__length_93459789	86600001	86650000	18	0.543478	0.520833
PGA_scaffold0__352_contigs__length_93459789	86650001	86700000	50	0.387755	0.307048
PGA_scaffold0__352_contigs__length_93459789	86700001	86750000	27	0.604235	0.549206
PGA_scaffold0__352_contigs__length_93459789	86750001	86800000	32	0.772727	0.694531
PGA_scaffold0__352_contigs__length_93459789	86800001	86850000	83	0.754185	0.698574
PGA_scaffold0__352_contigs__length_93459789	86850001	86900000	129	0.768451	0.712858
PGA_scaffold0__352_contigs__length_93459789	86900001	86950000	74	0.383621	0.32714
PGA_scaffold0__352_contigs__length_93459789	86950001	87000000	46	0.407982	0.353157
PGA_scaffold0__352_contigs__length_93459789	87000001	87050000	74	0.52086	0.433338
PGA_scaffold0__352_contigs__length_93459789	87050001	87100000	180	0.751639	0.694025
PGA_scaffold0__352_contigs__length_93459789	87100001	87150000	204	0.474384	0.39423
PGA_scaffold0__352_contigs__length_93459789	87150001	87200000	80	0.337054	0.282396
PGA_scaffold0__352_contigs__length_93459789	87200001	87250000	25	0.254054	0.201143
PGA_scaffold0__352_contigs__length_93459789	87250001	87300000	98	0.718395	0.653165
PGA_scaffold0__352_contigs__length_93459789	87300001	87350000	104	0.732334	0.669288
PGA_scaffold0__352_contigs__length_93459789	87350001	87400000	102	0.7378	0.681629
PGA_scaffold0__352_contigs__length_93459789	87400001	87450000	33	0.592742	0.55672
PGA_scaffold0__352_contigs__length_93459789	87450001	87500000	36	0.466578	0.417824
PGA_scaffold0__352_contigs__length_93459789	87500001	87550000	20	0.471053	0.357917
PGA_scaffold0__352_contigs__length_93459789	87550001	87600000	23	0.647773	0.476398
PGA_scaffold0__352_contigs__length_93459789	87600001	87650000	53	0.578378	0.419834
PGA_scaffold0__352_contigs__length_93459789	87650001	87700000	74	0.68722	0.589483
PGA_scaffold0__352_contigs__length_93459789	87700001	87750000	99	0.607417	0.600857
PGA_scaffold0__352_contigs__length_93459789	87750001	87800000	85	0.546858	0.492357
PGA_scaffold0__352_contigs__length_93459789	87800001	87850000	33	0.375465	0.271596
PGA_scaffold0__352_contigs__length_93459789	87850001	87900000	160	0.392857	0.294911
PGA_scaffold0__352_contigs__length_93459789	87900001	87950000	212	0.349596	0.26848
PGA_scaffold0__352_contigs__length_93459789	87950001	88000000	52	0.25	0.133548
PGA_scaffold0__352_contigs__length_93459789	88000001	88050000	46	0.460557	0.374075
PGA_scaffold0__352_contigs__length_93459789	88050001	88100000	113	0.500473	0.445475
PGA_scaffold0__352_contigs__length_93459789	88100001	88150000	73	0.370732	0.267865
PGA_scaffold0__352_contigs__length_93459789	88150001	88200000	83	0.493341	0.398552
PGA_scaffold0__352_contigs__length_93459789	88200001	88250000	68	0.358093	0.22461
PGA_scaffold0__352_contigs__length_93459789	88250001	88300000	52	-0.0289256	-0.0322448
PGA_scaffold0__352_contigs__length_93459789	88300001	88350000	37	-0.130682	-0.108559
PGA_scaffold0__352_contigs__length_93459789	88350001	88400000	97	-0.169379	-0.136426
PGA_scaffold0__352_contigs__length_93459789	88400001	88450000	21	-0.0321101	-0.0267007
PGA_scaffold0__352_contigs__length_93459789	88450001	88500000	111	0.236842	0.158966
PGA_scaffold0__352_contigs__length_93459789	88500001	88550000	95	0.232	0.192105
PGA_scaffold0__352_contigs__length_93459789	88550001	88600000	40	0.107143	0.111429
PGA_scaffold0__352_contigs__length_93459789	88600001	88650000	44	-0.0220339	-0.00854978
PGA_scaffold0__352_contigs__length_93459789	88650001	88700000	31	0.0131579	-0.00115207
PGA_scaffold0__352_contigs__length_93459789	88700001	88750000	5	0.0689655	0.06
PGA_scaffold0__352_contigs__length_93459789	88750001	88800000	3	-1.14492e-16	-1.14492e-16
PGA_scaffold0__352_contigs__length_93459789	88800001	88850000	13	0.166667	0.147436
PGA_scaffold0__352_contigs__length_93459789	88850001	88900000	11	0.295181	0.243506
PGA_scaffold0__352_contigs__length_93459789	88900001	88950000	27	-0.0869565	-0.0797178
PGA_scaffold0__352_contigs__length_93459789	88950001	89000000	67	-0.19666	-0.177061
PGA_scaffold0__352_contigs__length_93459789	89000001	89050000	73	-0.060423	-0.0343607
PGA_scaffold0__352_contigs__length_93459789	89050001	89100000	57	0.050173	0.0251526
PGA_scaffold0__352_contigs__length_93459789	89100001	89150000	7	0.4375	0.384615
PGA_scaffold0__352_contigs__length_93459789	89150001	89200000	39	0.190476	0.100497
PGA_scaffold0__352_contigs__length_93459789	89200001	89250000	110	0.0229358	0.0102676
PGA_scaffold0__352_contigs__length_93459789	89250001	89300000	12	9.97466e-18	0.0138889
PGA_scaffold0__352_contigs__length_93459789	89300001	89350000	18	-0.166667	-0.0925926
PGA_scaffold0__352_contigs__length_93459789	89350001	89400000	51	-0.104	-0.0547386
PGA_scaffold0__352_contigs__length_93459789	89400001	89450000	199	0.0718068	0.045324
PGA_scaffold0__352_contigs__length_93459789	89450001	89500000	78	0.116667	0.0860195
PGA_scaffold0__352_contigs__length_93459789	89500001	89550000	83	0.0579915	0.0476764
PGA_scaffold0__352_contigs__length_93459789	89550001	89600000	57	0.068323	0.0550125
PGA_scaffold0__352_contigs__length_93459789	89600001	89650000	44	0.0699208	0.0530303
PGA_scaffold0__352_contigs__length_93459789	89650001	89700000	27	-0.0827815	-0.0685185
PGA_scaffold0__352_contigs__length_93459789	89700001	89750000	72	-0.15082	-0.140542
PGA_scaffold0__352_contigs__length_93459789	89750001	89800000	68	0.0490566	0.0335084
PGA_scaffold0__352_contigs__length_93459789	89800001	89850000	91	0.0853659	0.0345631
PGA_scaffold0__352_contigs__length_93459789	89850001	89900000	90	-0.101695	-0.0657407
PGA_scaffold0__352_contigs__length_93459789	89900001	89950000	55	0.0491071	0.0571104
PGA_scaffold0__352_contigs__length_93459789	89950001	90000000	59	-0.0808824	-0.0638822
PGA_scaffold0__352_contigs__length_93459789	90000001	90050000	102	-0.00978916	0.0123716
PGA_scaffold0__352_contigs__length_93459789	90050001	90100000	31	-0.0153846	-0.0094086
PGA_scaffold0__352_contigs__length_93459789	90100001	90150000	86	-0.138525	-0.110015
PGA_scaffold0__352_contigs__length_93459789	90150001	90200000	97	-0.170306	-0.144532
PGA_scaffold0__352_contigs__length_93459789	90200001	90250000	97	-0.197461	-0.170103
PGA_scaffold0__352_contigs__length_93459789	90250001	90300000	126	-0.0769704	-0.0484458
PGA_scaffold0__352_contigs__length_93459789	90300001	90350000	101	-0.0121359	0.000618812
PGA_scaffold0__352_contigs__length_93459789	90350001	90400000	129	0.258809	0.192814
PGA_scaffold0__352_contigs__length_93459789	90400001	90450000	72	0.331974	0.280903
PGA_scaffold0__352_contigs__length_93459789	90450001	90500000	109	0.161458	0.120597
PGA_scaffold0__352_contigs__length_93459789	90500001	90550000	90	-0.151786	-0.154223
PGA_scaffold0__352_contigs__length_93459789	90550001	90600000	209	0.319224	0.223339
PGA_scaffold0__352_contigs__length_93459789	90600001	90650000	140	0.449777	0.294005
PGA_scaffold0__352_contigs__length_93459789	90650001	90700000	162	0.253138	0.0938419
PGA_scaffold0__352_contigs__length_93459789	90700001	90750000	142	0.299052	0.155273
PGA_scaffold0__352_contigs__length_93459789	90750001	90800000	248	0.230283	0.107803
PGA_scaffold0__352_contigs__length_93459789	90800001	90850000	92	0.117647	0.0271739
PGA_scaffold0__352_contigs__length_93459789	90850001	90900000	143	0.575685	0.452697
PGA_scaffold0__352_contigs__length_93459789	90900001	90950000	125	0.639526	0.47719
PGA_scaffold0__352_contigs__length_93459789	90950001	91000000	104	0.509062	0.312711
PGA_scaffold0__352_contigs__length_93459789	91000001	91050000	77	0.308824	0.277056
PGA_scaffold0__352_contigs__length_93459789	91050001	91100000	212	0.15293	0.165881
PGA_scaffold0__352_contigs__length_93459789	91100001	91150000	108	0.149931	0.160604
PGA_scaffold0__352_contigs__length_93459789	91150001	91200000	40	0.20332	0.208631
PGA_scaffold0__352_contigs__length_93459789	91200001	91250000	130	0.234201	0.235256
PGA_scaffold0__352_contigs__length_93459789	91250001	91300000	193	0.245478	0.244387
PGA_scaffold0__352_contigs__length_93459789	91300001	91350000	75	0.218954	0.222222
PGA_scaffold0__352_contigs__length_93459789	91350001	91400000	125	0.262162	0.223857
PGA_scaffold0__352_contigs__length_93459789	91400001	91450000	147	0.260297	0.235909
PGA_scaffold0__352_contigs__length_93459789	91450001	91500000	160	0.303519	0.259531
PGA_scaffold0__352_contigs__length_93459789	91500001	91550000	130	0.462146	0.38031
PGA_scaffold0__352_contigs__length_93459789	91550001	91600000	104	0.380165	0.249519
PGA_scaffold0__352_contigs__length_93459789	91600001	91650000	85	0.428339	0.264182
PGA_scaffold0__352_contigs__length_93459789	91650001	91700000	86	0.216263	0.207963
PGA_scaffold0__352_contigs__length_93459789	91700001	91750000	59	0.268908	0.229872
PGA_scaffold0__352_contigs__length_93459789	91750001	91800000	119	0.192878	0.136109
PGA_scaffold0__352_contigs__length_93459789	91800001	91850000	199	0.152964	0.121429
PGA_scaffold0__352_contigs__length_93459789	91850001	91900000	156	0.224138	0.144631
PGA_scaffold0__352_contigs__length_93459789	91900001	91950000	100	0.0648313	0.0460119
PGA_scaffold0__352_contigs__length_93459789	91950001	92000000	195	0.156955	0.11768
PGA_scaffold0__352_contigs__length_93459789	92000001	92050000	188	0.160049	0.142541
PGA_scaffold0__352_contigs__length_93459789	92050001	92100000	135	0.0384193	0.0567132
PGA_scaffold0__352_contigs__length_93459789	92100001	92150000	38	0.0698324	0.0377592
PGA_scaffold0__352_contigs__length_93459789	92150001	92200000	52	0.188356	0.16321
PGA_scaffold0__352_contigs__length_93459789	92200001	92250000	3	0.25	0.25
PGA_scaffold0__352_contigs__length_93459789	92250001	92300000	51	0.166118	0.155696
PGA_scaffold0__352_contigs__length_93459789	92300001	92350000	30	0.104651	0.0742857
PGA_scaffold0__352_contigs__length_93459789	92350001	92400000	84	-0.178571	-0.177976
PGA_scaffold0__352_contigs__length_93459789	92400001	92450000	63	-0.0933735	-0.0851002
PGA_scaffold0__352_contigs__length_93459789	92450001	92500000	250	-0.0912672	-0.0746857
PGA_scaffold0__352_contigs__length_93459789	92500001	92550000	187	-0.0805185	-0.0533613
PGA_scaffold0__352_contigs__length_93459789	92550001	92600000	102	0.0748175	0.0410355
PGA_scaffold0__352_contigs__length_93459789	92600001	92650000	29	0.136986	0.0782132
PGA_scaffold0__352_contigs__length_93459789	92650001	92700000	90	0.270421	0.203968
PGA_scaffold0__352_contigs__length_93459789	92700001	92750000	114	0.284816	0.227701
PGA_scaffold0__352_contigs__length_93459789	92750001	92800000	64	0.366667	0.29013
PGA_scaffold0__352_contigs__length_93459789	92800001	92850000	29	0.317568	0.229475
PGA_scaffold0__352_contigs__length_93459789	92850001	92900000	10	0.463303	0.419773
PGA_scaffold0__352_contigs__length_93459789	92900001	92950000	68	0.303661	0.249749
PGA_scaffold0__352_contigs__length_93459789	92950001	93000000	74	0.0377358	0.0199807
PGA_scaffold0__352_contigs__length_93459789	93000001	93050000	34	0.0536913	0.0153902
PGA_scaffold0__352_contigs__length_93459789	93050001	93100000	25	0.0201613	0.00101299
PGA_scaffold0__352_contigs__length_93459789	93100001	93150000	18	0.115385	0.0427609
PGA_scaffold0__352_contigs__length_93459789	93150001	93200000	8	0.115385	0.0522727
PGA_scaffold0__352_contigs__length_93459789	93200001	93250000	68	0.226804	0.162623
PGA_scaffold0__352_contigs__length_93459789	93250001	93300000	30	0.360759	0.266342
PGA_scaffold0__352_contigs__length_93459789	93300001	93350000	1	-1.14492e-16	-1.14492e-16
PGA_scaffold0__352_contigs__length_93459789	93350001	93400000	2	-0.0909091	-0.0625
PGA_scaffold1__210_contigs__length_43329510	1	50000	178	-0.000882613	0.00897539
PGA_scaffold1__210_contigs__length_43329510	50001	100000	12	-0.0862069	-0.0625
PGA_scaffold1__210_contigs__length_43329510	100001	150000	142	0.00902062	0.0144553
PGA_scaffold1__210_contigs__length_43329510	150001	200000	104	0.00413223	0.00302718
PGA_scaffold1__210_contigs__length_43329510	200001	250000	49	0.0703125	0.0229658
PGA_scaffold1__210_contigs__length_43329510	250001	300000	147	0.490123	0.296247
PGA_scaffold1__210_contigs__length_43329510	300001	350000	146	0.418854	0.327873
PGA_scaffold1__210_contigs__length_43329510	350001	400000	19	0.236111	0.112183
PGA_scaffold1__210_contigs__length_43329510	400001	450000	60	0.107287	0.0969163
PGA_scaffold1__210_contigs__length_43329510	450001	500000	50	0.191748	0.144184
PGA_scaffold1__210_contigs__length_43329510	500001	550000	25	0.39404	0.178143
PGA_scaffold1__210_contigs__length_43329510	550001	600000	181	0.233954	0.202884
PGA_scaffold1__210_contigs__length_43329510	600001	650000	48	0.0153374	0.0126804
PGA_scaffold1__210_contigs__length_43329510	650001	700000	24	-0.00578035	-0.010119
PGA_scaffold1__210_contigs__length_43329510	700001	750000	29	-0.09375	-0.0982759
PGA_scaffold1__210_contigs__length_43329510	750001	800000	40	0.0240175	0.00625
PGA_scaffold1__210_contigs__length_43329510	800001	850000	43	0.0235849	0.0247785
PGA_scaffold1__210_contigs__length_43329510	850001	900000	15	-0.0990099	-0.0761905
PGA_scaffold1__210_contigs__length_43329510	900001	950000	24	0.170732	0.0663194
PGA_scaffold1__210_contigs__length_43329510	950001	1000000	11	-1.11022e-17	-0.00909091
PGA_scaffold1__210_contigs__length_43329510	1000001	1050000	12	0.0597015	0.0565476
PGA_scaffold1__210_contigs__length_43329510	1050001	1100000	33	0.198529	0.11811
PGA_scaffold1__210_contigs__length_43329510	1100001	1150000	35	0.115894	0.0286028
PGA_scaffold1__210_contigs__length_43329510	1150001	1200000	30	-0.0641026	-0.0497619
PGA_scaffold1__210_contigs__length_43329510	1200001	1250000	22	0.223684	0.0717532
PGA_scaffold1__210_contigs__length_43329510	1250001	1300000	15	0.330097	0.159231
PGA_scaffold1__210_contigs__length_43329510	1300001	1350000	28	0.172222	0.154518
PGA_scaffold1__210_contigs__length_43329510	1350001	1400000	34	0.23913	0.0835407
PGA_scaffold1__210_contigs__length_43329510	1400001	1450000	94	0.160296	0.131663
PGA_scaffold1__210_contigs__length_43329510	1450001	1500000	18	0.188525	0.11452
PGA_scaffold1__210_contigs__length_43329510	1500001	1550000	53	0.282209	0.125125
PGA_scaffold1__210_contigs__length_43329510	1550001	1600000	19	0.0943396	-0.0204887
PGA_scaffold1__210_contigs__length_43329510	1600001	1650000	134	0.0919786	0.0399961
PGA_scaffold1__210_contigs__length_43329510	1650001	1700000	164	0.0673968	0.0104664
PGA_scaffold1__210_contigs__length_43329510	1700001	1750000	218	0.0118881	-0.00139203
PGA_scaffold1__210_contigs__length_43329510	1750001	1800000	125	0.0990364	0.0851455
PGA_scaffold1__210_contigs__length_43329510	1800001	1850000	90	0.409836	0.374537
PGA_scaffold1__210_contigs__length_43329510	1850001	1900000	159	0.245953	0.173293
PGA_scaffold1__210_contigs__length_43329510	1900001	1950000	78	0.171388	0.169297
PGA_scaffold1__210_contigs__length_43329510	1950001	2000000	262	0.207417	0.135953
PGA_scaffold1__210_contigs__length_43329510	2000001	2050000	186	0.123158	0.0935888
PGA_scaffold1__210_contigs__length_43329510	2050001	2100000	150	0.0120627	-0.0144084
PGA_scaffold1__210_contigs__length_43329510	2100001	2150000	194	0.164865	0.112742
PGA_scaffold1__210_contigs__length_43329510	2150001	2200000	253	-0.0218378	-0.0385314
PGA_scaffold1__210_contigs__length_43329510	2200001	2250000	117	-0.0851852	-0.0943414
PGA_scaffold1__210_contigs__length_43329510	2250001	2300000	261	0.126602	0.0797154
PGA_scaffold1__210_contigs__length_43329510	2300001	2350000	229	0.255172	0.125455
PGA_scaffold1__210_contigs__length_43329510	2350001	2400000	270	0.209326	0.133284
PGA_scaffold1__210_contigs__length_43329510	2400001	2450000	170	0.101508	0.0603616
PGA_scaffold1__210_contigs__length_43329510	2450001	2500000	201	-0.0134021	-0.020008
PGA_scaffold1__210_contigs__length_43329510	2500001	2550000	64	-0.0307263	-0.0253999
PGA_scaffold1__210_contigs__length_43329510	2550001	2600000	91	0.227007	0.195683
PGA_scaffold1__210_contigs__length_43329510	2600001	2650000	124	-0.0155709	-0.0195373
PGA_scaffold1__210_contigs__length_43329510	2650001	2700000	39	0.0769231	0.0122288
PGA_scaffold1__210_contigs__length_43329510	2700001	2750000	15	0.0706522	0.0283333
PGA_scaffold1__210_contigs__length_43329510	2750001	2800000	13	0.302817	0.159091
PGA_scaffold1__210_contigs__length_43329510	2800001	2850000	103	0.561816	0.350165
PGA_scaffold1__210_contigs__length_43329510	2850001	2900000	240	0.149286	0.0708849
PGA_scaffold1__210_contigs__length_43329510	2900001	2950000	327	0.321089	0.192479
PGA_scaffold1__210_contigs__length_43329510	2950001	3000000	219	0.22	0.127498
PGA_scaffold1__210_contigs__length_43329510	3000001	3050000	152	0.0845865	0.0325448
PGA_scaffold1__210_contigs__length_43329510	3050001	3100000	331	0.165423	0.100953
PGA_scaffold1__210_contigs__length_43329510	3100001	3150000	121	0.141079	0.107005
PGA_scaffold1__210_contigs__length_43329510	3150001	3200000	204	0.103345	0.082223
PGA_scaffold1__210_contigs__length_43329510	3200001	3250000	186	-0.00629235	-0.00155646
PGA_scaffold1__210_contigs__length_43329510	3250001	3300000	96	0.237603	0.190678
PGA_scaffold1__210_contigs__length_43329510	3300001	3350000	115	-0.0491803	-0.0786804
PGA_scaffold1__210_contigs__length_43329510	3350001	3400000	36	0.235849	0.118056
PGA_scaffold1__210_contigs__length_43329510	3400001	3450000	265	0.401705	0.24975
PGA_scaffold1__210_contigs__length_43329510	3450001	3500000	161	0.243568	0.154671
PGA_scaffold1__210_contigs__length_43329510	3500001	3550000	175	0.158623	0.102363
PGA_scaffold1__210_contigs__length_43329510	3550001	3600000	46	0.231818	0.148562
PGA_scaffold1__210_contigs__length_43329510	3600001	3650000	259	0.143898	0.0962217
PGA_scaffold1__210_contigs__length_43329510	3650001	3700000	232	0.340226	0.194439
PGA_scaffold1__210_contigs__length_43329510	3700001	3750000	197	0.215216	0.157007
PGA_scaffold1__210_contigs__length_43329510	3750001	3800000	132	0.234434	0.165846
PGA_scaffold1__210_contigs__length_43329510	3800001	3850000	134	0.0792254	0.026639
PGA_scaffold1__210_contigs__length_43329510	3850001	3900000	250	-0.012628	-0.0362949
PGA_scaffold1__210_contigs__length_43329510	3900001	3950000	172	0.299486	0.191097
PGA_scaffold1__210_contigs__length_43329510	3950001	4000000	162	0.345717	0.287326
PGA_scaffold1__210_contigs__length_43329510	4000001	4050000	101	0.307125	0.248878
PGA_scaffold1__210_contigs__length_43329510	4050001	4100000	192	0.179063	0.121074
PGA_scaffold1__210_contigs__length_43329510	4100001	4150000	87	-0.195446	-0.169212
PGA_scaffold1__210_contigs__length_43329510	4150001	4200000	149	0.140714	0.0747363
PGA_scaffold1__210_contigs__length_43329510	4200001	4250000	61	0.29661	0.124551
PGA_scaffold1__210_contigs__length_43329510	4250001	4300000	198	0.186266	0.130523
PGA_scaffold1__210_contigs__length_43329510	4300001	4350000	99	0.335684	0.258778
PGA_scaffold1__210_contigs__length_43329510	4350001	4400000	142	0.201053	0.146906
PGA_scaffold1__210_contigs__length_43329510	4400001	4450000	92	0.122066	0.0855462
PGA_scaffold1__210_contigs__length_43329510	4450001	4500000	111	0.216599	0.126652
PGA_scaffold1__210_contigs__length_43329510	4500001	4550000	181	0.285839	0.226182
PGA_scaffold1__210_contigs__length_43329510	4550001	4600000	101	0.0393013	-0.00300244
PGA_scaffold1__210_contigs__length_43329510	4600001	4650000	124	0.297912	0.206682
PGA_scaffold1__210_contigs__length_43329510	4650001	4700000	98	0.153537	0.0790927
PGA_scaffold1__210_contigs__length_43329510	4700001	4750000	144	0.173986	0.0843397
PGA_scaffold1__210_contigs__length_43329510	4750001	4800000	216	0.0968085	0.0463059
PGA_scaffold1__210_contigs__length_43329510	4800001	4850000	134	0.240876	0.155902
PGA_scaffold1__210_contigs__length_43329510	4850001	4900000	170	0.523214	0.356852
PGA_scaffold1__210_contigs__length_43329510	4900001	4950000	89	0.0635359	0.0357945
PGA_scaffold1__210_contigs__length_43329510	4950001	5000000	301	0.190465	0.116705
PGA_scaffold1__210_contigs__length_43329510	5000001	5050000	201	-0.075431	-0.0566986
PGA_scaffold1__210_contigs__length_43329510	5050001	5100000	348	-0.0511988	-0.0380742
PGA_scaffold1__210_contigs__length_43329510	5100001	5150000	253	0.227746	0.148092
PGA_scaffold1__210_contigs__length_43329510	5150001	5200000	125	0.187563	0.0902398
PGA_scaffold1__210_contigs__length_43329510	5200001	5250000	94	0.0597381	0.00911969
PGA_scaffold1__210_contigs__length_43329510	5250001	5300000	274	0.182149	0.0917296
PGA_scaffold1__210_contigs__length_43329510	5300001	5350000	122	-0.0462025	-0.0640994
PGA_scaffold1__210_contigs__length_43329510	5350001	5400000	158	-0.123894	-0.127381
PGA_scaffold1__210_contigs__length_43329510	5400001	5450000	188	-0.00792171	-0.0337628
PGA_scaffold1__210_contigs__length_43329510	5450001	5500000	122	0.140167	0.0696162
PGA_scaffold1__210_contigs__length_43329510	5500001	5550000	59	0.0893971	0.049778
PGA_scaffold1__210_contigs__length_43329510	5550001	5600000	91	-0.114353	-0.0886643
PGA_scaffold1__210_contigs__length_43329510	5600001	5650000	180	0.0803846	0.0563374
PGA_scaffold1__210_contigs__length_43329510	5650001	5700000	237	0.0380807	0.0281805
PGA_scaffold1__210_contigs__length_43329510	5700001	5750000	125	0.00133156	0.0169143
PGA_scaffold1__210_contigs__length_43329510	5750001	5800000	61	-0.170918	-0.13708
PGA_scaffold1__210_contigs__length_43329510	5800001	5850000	51	-0.151786	-0.144549
PGA_scaffold1__210_contigs__length_43329510	5850001	5900000	129	0.402998	0.290323
PGA_scaffold1__210_contigs__length_43329510	5950001	6000000	6	-0.0285714	-0.0333333
PGA_scaffold1__210_contigs__length_43329510	6000001	6050000	104	0.347597	0.215044
PGA_scaffold1__210_contigs__length_43329510	6050001	6100000	87	0.672702	0.576541
PGA_scaffold1__210_contigs__length_43329510	6100001	6150000	48	0.519103	0.493005
PGA_scaffold1__210_contigs__length_43329510	6150001	6200000	59	0.311017	0.244637
PGA_scaffold1__210_contigs__length_43329510	6200001	6250000	40	0.226266	0.172173
PGA_scaffold1__210_contigs__length_43329510	6250001	6300000	161	0.605634	0.442823
PGA_scaffold1__210_contigs__length_43329510	6300001	6350000	73	0.0964467	0.0467436
PGA_scaffold1__210_contigs__length_43329510	6350001	6400000	62	-0.131387	-0.116196
PGA_scaffold1__210_contigs__length_43329510	6400001	6450000	72	-0.0956023	-0.0944444
PGA_scaffold1__210_contigs__length_43329510	6450001	6500000	33	-0.198819	-0.20083
PGA_scaffold1__210_contigs__length_43329510	6500001	6550000	24	0.139594	0.0971688
PGA_scaffold1__210_contigs__length_43329510	6600001	6650000	149	0.477499	0.427213
PGA_scaffold1__210_contigs__length_43329510	6650001	6700000	29	0.282895	0.183823
PGA_scaffold1__210_contigs__length_43329510	6700001	6750000	15	0.115385	0.104127
PGA_scaffold1__210_contigs__length_43329510	6750001	6800000	60	0.00344828	0.010754
PGA_scaffold1__210_contigs__length_43329510	6800001	6850000	73	0.27027	0.228343
PGA_scaffold1__210_contigs__length_43329510	6850001	6900000	130	-0.076412	-0.0510348
PGA_scaffold1__210_contigs__length_43329510	6900001	6950000	215	-0.0793814	-0.0658734
PGA_scaffold1__210_contigs__length_43329510	6950001	7000000	115	-0.1002	-0.0836957
PGA_scaffold1__210_contigs__length_43329510	7000001	7050000	77	0.0419075	0.0361317
[truncated: 32,986 more rows]
