# Supplementary material for: Genomic architecture of adaptive radiation and hybridization in Alpine whitefish
Source: Nat Commun. 2022 Aug 2;13:4479. doi: 10.1038/s41467-022-32181-8 (PMC9345977; doi:10.1038/s41467-022-32181-8)
Supplement: Supplementary file 8 — Source Data [file 41467_2022_32181_MOESM8_ESM.zip › SourceData/SUPPLEMENTARY_FIGURES/Figure_S8_Fst-landscapes/HGR.indivlist_LGR.indivlist_fst.windowed.weir.fst]

CHROM	BIN_START	BIN_END	N_VARIANTS	WEIGHTED_FST	MEAN_FST
PGA_scaffold0__352_contigs__length_93459789	1	50000	111	-0.0252026	-0.0225639
PGA_scaffold0__352_contigs__length_93459789	50001	100000	95	-0.00656691	-0.010355
PGA_scaffold0__352_contigs__length_93459789	100001	150000	167	-0.0087236	-0.00669398
PGA_scaffold0__352_contigs__length_93459789	150001	200000	82	0.0142881	0.00642537
PGA_scaffold0__352_contigs__length_93459789	200001	250000	141	-0.00351902	-0.0032307
PGA_scaffold0__352_contigs__length_93459789	250001	300000	243	-0.0211736	-0.0198885
PGA_scaffold0__352_contigs__length_93459789	300001	350000	118	0.0512985	0.0277052
PGA_scaffold0__352_contigs__length_93459789	350001	400000	78	0.01625	-0.00116564
PGA_scaffold0__352_contigs__length_93459789	400001	450000	119	0.00326438	-0.00153587
PGA_scaffold0__352_contigs__length_93459789	450001	500000	172	-0.0271778	-0.0221258
PGA_scaffold0__352_contigs__length_93459789	500001	550000	58	-0.0441304	-0.0309234
PGA_scaffold0__352_contigs__length_93459789	550001	600000	51	-0.0451591	-0.0351524
PGA_scaffold0__352_contigs__length_93459789	600001	650000	107	0.0145185	0.00432419
PGA_scaffold0__352_contigs__length_93459789	650001	700000	196	0.0191549	0.00901605
PGA_scaffold0__352_contigs__length_93459789	700001	750000	100	-0.0258348	-0.0140043
PGA_scaffold0__352_contigs__length_93459789	750001	800000	88	-0.00781983	-0.0164237
PGA_scaffold0__352_contigs__length_93459789	800001	850000	142	0.02657	0.0273702
PGA_scaffold0__352_contigs__length_93459789	850001	900000	82	-0.0180247	-0.00770541
PGA_scaffold0__352_contigs__length_93459789	900001	950000	63	-0.038198	-0.0332207
PGA_scaffold0__352_contigs__length_93459789	950001	1000000	203	0.05646	0.0452375
PGA_scaffold0__352_contigs__length_93459789	1000001	1050000	127	0.0418881	0.0344194
PGA_scaffold0__352_contigs__length_93459789	1050001	1100000	177	0.0181219	0.0192075
PGA_scaffold0__352_contigs__length_93459789	1100001	1150000	72	0.29802	0.213163
PGA_scaffold0__352_contigs__length_93459789	1150001	1200000	184	0.126248	0.0858087
PGA_scaffold0__352_contigs__length_93459789	1200001	1250000	111	0.0230204	0.00328626
PGA_scaffold0__352_contigs__length_93459789	1250001	1300000	208	0.0315325	0.0162149
PGA_scaffold0__352_contigs__length_93459789	1300001	1350000	188	0.138806	0.0675748
PGA_scaffold0__352_contigs__length_93459789	1350001	1400000	121	0.0805759	0.0436713
PGA_scaffold0__352_contigs__length_93459789	1400001	1450000	241	0.137094	0.0801255
PGA_scaffold0__352_contigs__length_93459789	1450001	1500000	106	0.0422931	0.0311916
PGA_scaffold0__352_contigs__length_93459789	1500001	1550000	17	0.066261	0.0523182
PGA_scaffold0__352_contigs__length_93459789	1550001	1600000	162	0.13128	0.0730491
PGA_scaffold0__352_contigs__length_93459789	1600001	1650000	215	0.0283116	0.00968672
PGA_scaffold0__352_contigs__length_93459789	1650001	1700000	86	0.153081	0.0875478
PGA_scaffold0__352_contigs__length_93459789	1700001	1750000	154	0.107671	0.0444016
PGA_scaffold0__352_contigs__length_93459789	1750001	1800000	176	0.103369	0.0415243
PGA_scaffold0__352_contigs__length_93459789	1800001	1850000	164	0.123411	0.0755061
PGA_scaffold0__352_contigs__length_93459789	1850001	1900000	146	0.0948225	0.0592663
PGA_scaffold0__352_contigs__length_93459789	1900001	1950000	92	0.093019	0.0668102
PGA_scaffold0__352_contigs__length_93459789	1950001	2000000	166	-0.016137	-0.00485296
PGA_scaffold0__352_contigs__length_93459789	2000001	2050000	53	0.0559441	0.0425028
PGA_scaffold0__352_contigs__length_93459789	2050001	2100000	186	0.083585	0.0609129
PGA_scaffold0__352_contigs__length_93459789	2100001	2150000	149	-0.0188138	-0.00862678
PGA_scaffold0__352_contigs__length_93459789	2150001	2200000	179	-0.0103222	0.00814896
PGA_scaffold0__352_contigs__length_93459789	2200001	2250000	179	0.10407	0.0425371
PGA_scaffold0__352_contigs__length_93459789	2250001	2300000	177	0.0153311	0.0212224
PGA_scaffold0__352_contigs__length_93459789	2300001	2350000	160	0.0199157	0.00733191
PGA_scaffold0__352_contigs__length_93459789	2350001	2400000	137	-0.0175596	-0.0174224
PGA_scaffold0__352_contigs__length_93459789	2400001	2450000	272	-0.0168682	-0.00925804
PGA_scaffold0__352_contigs__length_93459789	2450001	2500000	196	-0.0139696	-0.0138549
PGA_scaffold0__352_contigs__length_93459789	2500001	2550000	266	0.0215389	0.0128953
PGA_scaffold0__352_contigs__length_93459789	2550001	2600000	190	0.0239191	0.0132402
PGA_scaffold0__352_contigs__length_93459789	2600001	2650000	468	0.0113811	0.00953028
PGA_scaffold0__352_contigs__length_93459789	2650001	2700000	116	0.0420732	0.0357689
PGA_scaffold0__352_contigs__length_93459789	2700001	2750000	92	0.00994505	0.0203901
PGA_scaffold0__352_contigs__length_93459789	2750001	2800000	193	-0.0240318	-0.0111313
PGA_scaffold0__352_contigs__length_93459789	2800001	2850000	272	0.0222685	0.00561622
PGA_scaffold0__352_contigs__length_93459789	2850001	2900000	391	0.00564116	0.00318219
PGA_scaffold0__352_contigs__length_93459789	2900001	2950000	363	-0.00572509	-0.00564492
PGA_scaffold0__352_contigs__length_93459789	2950001	3000000	83	0.0454295	0.0276058
PGA_scaffold0__352_contigs__length_93459789	3000001	3050000	344	0.0573241	0.0196795
PGA_scaffold0__352_contigs__length_93459789	3050001	3100000	241	0.0632914	0.0335002
PGA_scaffold0__352_contigs__length_93459789	3100001	3150000	183	-0.00382903	0.00136107
PGA_scaffold0__352_contigs__length_93459789	3150001	3200000	154	-0.000524039	0.0104017
PGA_scaffold0__352_contigs__length_93459789	3200001	3250000	199	-0.0131674	-0.00505148
PGA_scaffold0__352_contigs__length_93459789	3250001	3300000	170	-0.0168957	-0.00538194
PGA_scaffold0__352_contigs__length_93459789	3300001	3350000	219	0.00719457	0.0078516
PGA_scaffold0__352_contigs__length_93459789	3350001	3400000	136	0.0133382	0.0157495
PGA_scaffold0__352_contigs__length_93459789	3400001	3450000	187	-0.0352356	-0.024912
PGA_scaffold0__352_contigs__length_93459789	3450001	3500000	164	0.028767	0.0253823
PGA_scaffold0__352_contigs__length_93459789	3500001	3550000	185	-0.00596901	0.00281438
PGA_scaffold0__352_contigs__length_93459789	3550001	3600000	156	0.138107	0.101767
PGA_scaffold0__352_contigs__length_93459789	3600001	3650000	126	0.0527387	0.0284004
PGA_scaffold0__352_contigs__length_93459789	3650001	3700000	167	0.100414	0.0507614
PGA_scaffold0__352_contigs__length_93459789	3700001	3750000	197	0.057893	0.0316994
PGA_scaffold0__352_contigs__length_93459789	3750001	3800000	125	0.0283685	0.0190756
PGA_scaffold0__352_contigs__length_93459789	3800001	3850000	129	-0.0131566	-0.0178289
PGA_scaffold0__352_contigs__length_93459789	3850001	3900000	184	0.0109182	0.00624728
PGA_scaffold0__352_contigs__length_93459789	3900001	3950000	216	-0.00903502	-0.00669892
PGA_scaffold0__352_contigs__length_93459789	3950001	4000000	154	-0.00804843	-0.00855069
PGA_scaffold0__352_contigs__length_93459789	4000001	4050000	129	0.0060038	-0.000761019
PGA_scaffold0__352_contigs__length_93459789	4050001	4100000	212	-0.0293454	-0.0221322
PGA_scaffold0__352_contigs__length_93459789	4100001	4150000	264	0.00822886	0.00245854
PGA_scaffold0__352_contigs__length_93459789	4150001	4200000	218	0.0209849	0.0169897
PGA_scaffold0__352_contigs__length_93459789	4200001	4250000	283	-0.00534759	-0.00538736
PGA_scaffold0__352_contigs__length_93459789	4250001	4300000	151	-0.011303	-0.0107002
PGA_scaffold0__352_contigs__length_93459789	4300001	4350000	115	-0.0146449	-0.00977828
PGA_scaffold0__352_contigs__length_93459789	4350001	4400000	278	-0.0176908	-0.00844177
PGA_scaffold0__352_contigs__length_93459789	4400001	4450000	212	0.125454	0.0643075
PGA_scaffold0__352_contigs__length_93459789	4450001	4500000	346	0.0606301	0.0449128
PGA_scaffold0__352_contigs__length_93459789	4500001	4550000	665	0.0559776	0.0526357
PGA_scaffold0__352_contigs__length_93459789	4550001	4600000	435	-0.0118172	-0.0104507
PGA_scaffold0__352_contigs__length_93459789	4600001	4650000	358	0.0117907	0.00823412
PGA_scaffold0__352_contigs__length_93459789	4650001	4700000	274	-0.0245448	-0.0211585
PGA_scaffold0__352_contigs__length_93459789	4700001	4750000	377	0.0182836	0.0139257
PGA_scaffold0__352_contigs__length_93459789	4750001	4800000	203	0.0292613	0.0191774
PGA_scaffold0__352_contigs__length_93459789	4800001	4850000	366	0.0193158	0.0121799
PGA_scaffold0__352_contigs__length_93459789	4850001	4900000	304	0.0291403	0.0272151
PGA_scaffold0__352_contigs__length_93459789	4900001	4950000	211	-0.00860328	-0.003024
PGA_scaffold0__352_contigs__length_93459789	4950001	5000000	347	-0.0169626	-0.0123523
PGA_scaffold0__352_contigs__length_93459789	5000001	5050000	314	-0.0164319	-0.0091308
PGA_scaffold0__352_contigs__length_93459789	5050001	5100000	253	0.0277994	0.0201027
PGA_scaffold0__352_contigs__length_93459789	5100001	5150000	358	0.0580498	0.0635082
PGA_scaffold0__352_contigs__length_93459789	5150001	5200000	182	-0.0160143	-0.0100108
PGA_scaffold0__352_contigs__length_93459789	5200001	5250000	422	-0.0208221	-0.0128813
PGA_scaffold0__352_contigs__length_93459789	5250001	5300000	314	0.00780647	0.0083846
PGA_scaffold0__352_contigs__length_93459789	5300001	5350000	223	-0.0275653	-0.0177135
PGA_scaffold0__352_contigs__length_93459789	5350001	5400000	231	-0.0139684	-0.00626325
PGA_scaffold0__352_contigs__length_93459789	5400001	5450000	172	-0.0231304	-0.0143977
PGA_scaffold0__352_contigs__length_93459789	5450001	5500000	281	0.00034992	0.0097605
PGA_scaffold0__352_contigs__length_93459789	5500001	5550000	344	0.0141276	0.00785772
PGA_scaffold0__352_contigs__length_93459789	5550001	5600000	311	-0.00417463	-0.00507461
PGA_scaffold0__352_contigs__length_93459789	5600001	5650000	151	0.00047232	-0.00405809
PGA_scaffold0__352_contigs__length_93459789	5650001	5700000	203	-0.0107754	-0.0100172
PGA_scaffold0__352_contigs__length_93459789	5700001	5750000	366	0.0301825	0.0211997
PGA_scaffold0__352_contigs__length_93459789	5750001	5800000	155	0.0118059	0.0111166
PGA_scaffold0__352_contigs__length_93459789	5800001	5850000	183	-0.00934112	-0.00112995
PGA_scaffold0__352_contigs__length_93459789	5850001	5900000	165	-0.0124515	-0.0126455
PGA_scaffold0__352_contigs__length_93459789	5900001	5950000	209	0.00892463	0.00211894
PGA_scaffold0__352_contigs__length_93459789	5950001	6000000	338	0.0705459	0.0364334
PGA_scaffold0__352_contigs__length_93459789	6000001	6050000	327	0.0583197	0.0290525
PGA_scaffold0__352_contigs__length_93459789	6050001	6100000	315	0.0553123	0.0327673
PGA_scaffold0__352_contigs__length_93459789	6100001	6150000	350	0.0151651	0.0144476
PGA_scaffold0__352_contigs__length_93459789	6150001	6200000	477	0.0166775	0.0167629
PGA_scaffold0__352_contigs__length_93459789	6200001	6250000	267	0.0336953	0.0232415
PGA_scaffold0__352_contigs__length_93459789	6250001	6300000	520	0.00924725	0.013915
PGA_scaffold0__352_contigs__length_93459789	6300001	6350000	306	-0.0137812	-0.0125085
PGA_scaffold0__352_contigs__length_93459789	6350001	6400000	557	-0.00287801	-0.00101335
PGA_scaffold0__352_contigs__length_93459789	6400001	6450000	437	0.0288209	0.0253138
PGA_scaffold0__352_contigs__length_93459789	6450001	6500000	429	0.0371769	0.020699
PGA_scaffold0__352_contigs__length_93459789	6500001	6550000	336	0.00298962	0.00288126
PGA_scaffold0__352_contigs__length_93459789	6550001	6600000	217	0.0488639	0.0319705
PGA_scaffold0__352_contigs__length_93459789	6600001	6650000	266	0.00736714	0.00859593
PGA_scaffold0__352_contigs__length_93459789	6650001	6700000	348	-0.0231127	-0.0127871
PGA_scaffold0__352_contigs__length_93459789	6700001	6750000	172	0.0163456	0.0112666
PGA_scaffold0__352_contigs__length_93459789	6750001	6800000	373	-0.0160395	-0.0127287
PGA_scaffold0__352_contigs__length_93459789	6800001	6850000	518	-0.00660118	-0.0038318
PGA_scaffold0__352_contigs__length_93459789	6850001	6900000	335	0.0127436	0.00623494
PGA_scaffold0__352_contigs__length_93459789	6900001	6950000	260	-0.00783342	-0.00560013
PGA_scaffold0__352_contigs__length_93459789	6950001	7000000	541	0.021624	0.00604427
PGA_scaffold0__352_contigs__length_93459789	7000001	7050000	596	0.0490746	0.033958
PGA_scaffold0__352_contigs__length_93459789	7050001	7100000	396	0.0132593	0.015012
PGA_scaffold0__352_contigs__length_93459789	7100001	7150000	252	0.0189452	0.0210918
PGA_scaffold0__352_contigs__length_93459789	7150001	7200000	292	0.0705156	0.0526324
PGA_scaffold0__352_contigs__length_93459789	7200001	7250000	501	-0.00348967	0.00626852
PGA_scaffold0__352_contigs__length_93459789	7250001	7300000	336	0.047872	0.0333695
PGA_scaffold0__352_contigs__length_93459789	7300001	7350000	352	-0.00827096	-0.00336662
PGA_scaffold0__352_contigs__length_93459789	7350001	7400000	404	-0.00528133	-0.00284814
PGA_scaffold0__352_contigs__length_93459789	7400001	7450000	172	0.0199692	0.0136098
PGA_scaffold0__352_contigs__length_93459789	7450001	7500000	294	0.0112619	0.0108362
PGA_scaffold0__352_contigs__length_93459789	7500001	7550000	371	-0.0126486	-0.0163611
PGA_scaffold0__352_contigs__length_93459789	7550001	7600000	353	-0.0122847	-0.0110654
PGA_scaffold0__352_contigs__length_93459789	7600001	7650000	468	0.0110358	0.00664512
PGA_scaffold0__352_contigs__length_93459789	7650001	7700000	107	-0.0146444	-0.00894777
PGA_scaffold0__352_contigs__length_93459789	7700001	7750000	386	-0.00292055	-0.00301211
PGA_scaffold0__352_contigs__length_93459789	7750001	7800000	396	-0.0318021	-0.0279609
PGA_scaffold0__352_contigs__length_93459789	7800001	7850000	396	0.110056	0.0661721
PGA_scaffold0__352_contigs__length_93459789	7850001	7900000	256	-0.0007128	-0.0033155
PGA_scaffold0__352_contigs__length_93459789	7900001	7950000	326	0.0247901	0.0107817
PGA_scaffold0__352_contigs__length_93459789	7950001	8000000	418	-0.0025685	-0.00192722
PGA_scaffold0__352_contigs__length_93459789	8000001	8050000	357	0.0979932	0.0671923
PGA_scaffold0__352_contigs__length_93459789	8050001	8100000	255	0.0138375	0.00814654
PGA_scaffold0__352_contigs__length_93459789	8100001	8150000	252	0.11242	0.077702
PGA_scaffold0__352_contigs__length_93459789	8150001	8200000	288	0.102059	0.0628126
PGA_scaffold0__352_contigs__length_93459789	8200001	8250000	414	0.107851	0.061191
PGA_scaffold0__352_contigs__length_93459789	8250001	8300000	341	0.0876989	0.0544491
PGA_scaffold0__352_contigs__length_93459789	8300001	8350000	411	0.0701769	0.0458712
PGA_scaffold0__352_contigs__length_93459789	8350001	8400000	323	0.0751253	0.0365275
PGA_scaffold0__352_contigs__length_93459789	8400001	8450000	68	0.0422354	0.0204324
PGA_scaffold0__352_contigs__length_93459789	8450001	8500000	85	-0.0409125	-0.0380423
PGA_scaffold0__352_contigs__length_93459789	8500001	8550000	268	-0.0301486	-0.0251807
PGA_scaffold0__352_contigs__length_93459789	8550001	8600000	396	-0.0138866	-0.00944527
PGA_scaffold0__352_contigs__length_93459789	8600001	8650000	447	-0.0203278	-0.0121568
PGA_scaffold0__352_contigs__length_93459789	8650001	8700000	383	0.00702166	-0.00145634
PGA_scaffold0__352_contigs__length_93459789	8700001	8750000	535	0.0276559	0.0136555
PGA_scaffold0__352_contigs__length_93459789	8750001	8800000	252	-0.00709507	-0.00891246
PGA_scaffold0__352_contigs__length_93459789	8800001	8850000	63	0.0683585	0.0380465
PGA_scaffold0__352_contigs__length_93459789	8850001	8900000	357	0.046447	0.0316461
PGA_scaffold0__352_contigs__length_93459789	8900001	8950000	137	0.0351775	0.0371604
PGA_scaffold0__352_contigs__length_93459789	8950001	9000000	178	-0.0094669	-0.00185174
PGA_scaffold0__352_contigs__length_93459789	9000001	9050000	214	-0.00911941	-0.00227947
PGA_scaffold0__352_contigs__length_93459789	9050001	9100000	274	-0.0208816	-0.00902246
PGA_scaffold0__352_contigs__length_93459789	9100001	9150000	390	-0.00747227	-0.00269844
PGA_scaffold0__352_contigs__length_93459789	9150001	9200000	334	0.0379269	0.0299136
PGA_scaffold0__352_contigs__length_93459789	9200001	9250000	238	0.00385608	0.00941532
PGA_scaffold0__352_contigs__length_93459789	9250001	9300000	362	0.0273283	0.0135699
PGA_scaffold0__352_contigs__length_93459789	9300001	9350000	382	0.0157559	0.00890447
PGA_scaffold0__352_contigs__length_93459789	9350001	9400000	526	0.0129668	0.0127363
PGA_scaffold0__352_contigs__length_93459789	9400001	9450000	241	0.0272277	0.031206
PGA_scaffold0__352_contigs__length_93459789	9450001	9500000	466	0.0380925	0.0451199
PGA_scaffold0__352_contigs__length_93459789	9500001	9550000	201	0.0243649	0.0249612
PGA_scaffold0__352_contigs__length_93459789	9550001	9600000	240	0.0181383	0.0194576
PGA_scaffold0__352_contigs__length_93459789	9600001	9650000	278	-0.0204417	-0.00584977
PGA_scaffold0__352_contigs__length_93459789	9650001	9700000	460	0.0535973	0.0347865
PGA_scaffold0__352_contigs__length_93459789	9700001	9750000	499	-0.000481644	-0.000303931
PGA_scaffold0__352_contigs__length_93459789	9750001	9800000	401	-0.00607119	-0.00436858
PGA_scaffold0__352_contigs__length_93459789	9800001	9850000	349	-0.0066719	-0.00400322
PGA_scaffold0__352_contigs__length_93459789	9850001	9900000	221	-0.00259514	-0.00216516
PGA_scaffold0__352_contigs__length_93459789	9900001	9950000	334	-0.0223015	-0.0173105
PGA_scaffold0__352_contigs__length_93459789	9950001	10000000	316	0.0249778	0.0140201
PGA_scaffold0__352_contigs__length_93459789	10000001	10050000	222	-0.027316	-0.0239567
PGA_scaffold0__352_contigs__length_93459789	10050001	10100000	430	0.0242625	-0.000867067
PGA_scaffold0__352_contigs__length_93459789	10100001	10150000	355	0.0324824	0.0175035
PGA_scaffold0__352_contigs__length_93459789	10150001	10200000	267	-0.0157317	-0.0124611
PGA_scaffold0__352_contigs__length_93459789	10200001	10250000	217	-0.0140904	-0.00631202
PGA_scaffold0__352_contigs__length_93459789	10250001	10300000	153	-0.0129722	-0.00395599
PGA_scaffold0__352_contigs__length_93459789	10300001	10350000	317	0.00814083	0.00798223
PGA_scaffold0__352_contigs__length_93459789	10350001	10400000	19	0.0500511	0.0620295
PGA_scaffold0__352_contigs__length_93459789	10450001	10500000	211	-5.86321e-05	-0.00459768
PGA_scaffold0__352_contigs__length_93459789	10500001	10550000	418	-0.0123812	-0.00134766
PGA_scaffold0__352_contigs__length_93459789	10550001	10600000	287	-0.00672414	0.00202577
PGA_scaffold0__352_contigs__length_93459789	10600001	10650000	427	0.00183301	0.000244345
PGA_scaffold0__352_contigs__length_93459789	10650001	10700000	399	0.0669164	0.046572
PGA_scaffold0__352_contigs__length_93459789	10700001	10750000	522	0.0275574	0.0272617
PGA_scaffold0__352_contigs__length_93459789	10750001	10800000	371	-0.0115575	-0.00993944
PGA_scaffold0__352_contigs__length_93459789	10800001	10850000	414	0.00854242	0.00504924
PGA_scaffold0__352_contigs__length_93459789	10850001	10900000	449	0.0052497	0.00272668
PGA_scaffold0__352_contigs__length_93459789	10900001	10950000	402	0.00704234	0.0136424
PGA_scaffold0__352_contigs__length_93459789	10950001	11000000	311	0.0125749	0.00105579
PGA_scaffold0__352_contigs__length_93459789	11000001	11050000	150	0.0742719	0.0522126
PGA_scaffold0__352_contigs__length_93459789	11050001	11100000	322	-0.0138729	-0.00371402
PGA_scaffold0__352_contigs__length_93459789	11100001	11150000	270	0.0255595	0.0191908
PGA_scaffold0__352_contigs__length_93459789	11150001	11200000	287	0.00549799	5.75624e-05
PGA_scaffold0__352_contigs__length_93459789	11200001	11250000	358	0.0340733	0.0196662
PGA_scaffold0__352_contigs__length_93459789	11250001	11300000	358	0.0429996	0.0267835
PGA_scaffold0__352_contigs__length_93459789	11300001	11350000	295	0.116397	0.0778389
PGA_scaffold0__352_contigs__length_93459789	11350001	11400000	366	0.0163009	0.00613974
PGA_scaffold0__352_contigs__length_93459789	11400001	11450000	389	-0.0244904	-0.0231296
PGA_scaffold0__352_contigs__length_93459789	11450001	11500000	468	0.00395006	0.00558887
PGA_scaffold0__352_contigs__length_93459789	11500001	11550000	290	0.0222192	0.0214707
PGA_scaffold0__352_contigs__length_93459789	11550001	11600000	368	0.0125607	0.0120117
PGA_scaffold0__352_contigs__length_93459789	11600001	11650000	232	0.0184002	0.0087554
PGA_scaffold0__352_contigs__length_93459789	11650001	11700000	362	-0.0291725	-0.0236142
PGA_scaffold0__352_contigs__length_93459789	11700001	11750000	135	-0.0356431	-0.0334539
PGA_scaffold0__352_contigs__length_93459789	11750001	11800000	409	0.00632843	0.00491232
PGA_scaffold0__352_contigs__length_93459789	11800001	11850000	407	0.0417611	0.0378309
PGA_scaffold0__352_contigs__length_93459789	11850001	11900000	318	0.0707804	0.0566782
PGA_scaffold0__352_contigs__length_93459789	11900001	11950000	351	0.059596	0.0497218
PGA_scaffold0__352_contigs__length_93459789	11950001	12000000	353	-0.011112	-0.0120154
PGA_scaffold0__352_contigs__length_93459789	12000001	12050000	329	0.00860938	0.0152611
PGA_scaffold0__352_contigs__length_93459789	12050001	12100000	236	0.103756	0.07067
PGA_scaffold0__352_contigs__length_93459789	12100001	12150000	214	0.10097	0.0484224
PGA_scaffold0__352_contigs__length_93459789	12150001	12200000	263	0.0194483	0.0218778
PGA_scaffold0__352_contigs__length_93459789	12200001	12250000	269	0.0679704	0.0438625
PGA_scaffold0__352_contigs__length_93459789	12250001	12300000	251	0.186511	0.146664
PGA_scaffold0__352_contigs__length_93459789	12300001	12350000	306	0.156264	0.0987964
PGA_scaffold0__352_contigs__length_93459789	12350001	12400000	290	0.0349177	0.014847
PGA_scaffold0__352_contigs__length_93459789	12400001	12450000	279	0.0369567	0.0258163
PGA_scaffold0__352_contigs__length_93459789	12450001	12500000	251	0.0206369	0.00747524
PGA_scaffold0__352_contigs__length_93459789	12500001	12550000	217	-0.0219723	-0.0116312
PGA_scaffold0__352_contigs__length_93459789	12550001	12600000	250	0.0119184	0.000134463
PGA_scaffold0__352_contigs__length_93459789	12600001	12650000	315	0.00938086	0.00104991
PGA_scaffold0__352_contigs__length_93459789	12650001	12700000	263	0.0608138	0.0480468
PGA_scaffold0__352_contigs__length_93459789	12700001	12750000	391	0.0525526	0.0307367
PGA_scaffold0__352_contigs__length_93459789	12750001	12800000	508	-0.0161115	-0.00894537
PGA_scaffold0__352_contigs__length_93459789	12800001	12850000	467	0.0383045	0.0272587
PGA_scaffold0__352_contigs__length_93459789	12850001	12900000	369	-0.00733243	-0.0078913
PGA_scaffold0__352_contigs__length_93459789	12900001	12950000	453	-0.00260569	-0.00695713
PGA_scaffold0__352_contigs__length_93459789	12950001	13000000	306	0.00343911	-0.00410285
PGA_scaffold0__352_contigs__length_93459789	13000001	13050000	249	-0.00667553	-0.00346995
PGA_scaffold0__352_contigs__length_93459789	13050001	13100000	330	-0.000952763	-0.00793153
PGA_scaffold0__352_contigs__length_93459789	13100001	13150000	340	-0.0207921	-0.0130864
PGA_scaffold0__352_contigs__length_93459789	13150001	13200000	341	-0.0131205	0.000768171
PGA_scaffold0__352_contigs__length_93459789	13200001	13250000	282	-0.016448	-0.0177743
PGA_scaffold0__352_contigs__length_93459789	13250001	13300000	171	0.0476915	0.0249547
PGA_scaffold0__352_contigs__length_93459789	13300001	13350000	335	0.0111949	0.0120149
PGA_scaffold0__352_contigs__length_93459789	13350001	13400000	378	0.00184437	0.000781971
PGA_scaffold0__352_contigs__length_93459789	13400001	13450000	334	0.0584707	0.019472
PGA_scaffold0__352_contigs__length_93459789	13450001	13500000	459	0.0614926	0.0250154
PGA_scaffold0__352_contigs__length_93459789	13500001	13550000	426	0.106762	0.0614467
PGA_scaffold0__352_contigs__length_93459789	13550001	13600000	262	0.14928	0.103468
PGA_scaffold0__352_contigs__length_93459789	13600001	13650000	293	0.194302	0.131783
PGA_scaffold0__352_contigs__length_93459789	13650001	13700000	336	0.0324473	0.0276352
PGA_scaffold0__352_contigs__length_93459789	13700001	13750000	217	0.112773	0.0436635
PGA_scaffold0__352_contigs__length_93459789	13750001	13800000	285	0.0297653	0.00642206
PGA_scaffold0__352_contigs__length_93459789	13800001	13850000	312	0.00201543	0.00793094
PGA_scaffold0__352_contigs__length_93459789	13850001	13900000	329	0.0722184	0.0467585
PGA_scaffold0__352_contigs__length_93459789	13900001	13950000	396	0.163224	0.0865805
PGA_scaffold0__352_contigs__length_93459789	13950001	14000000	233	0.0500838	0.0109374
PGA_scaffold0__352_contigs__length_93459789	14000001	14050000	269	-0.0132438	-0.00981852
PGA_scaffold0__352_contigs__length_93459789	14050001	14100000	158	-0.0179127	-0.0137553
PGA_scaffold0__352_contigs__length_93459789	14100001	14150000	62	-0.0162519	-0.011249
PGA_scaffold0__352_contigs__length_93459789	14150001	14200000	179	0.0383232	0.0174653
PGA_scaffold0__352_contigs__length_93459789	14200001	14250000	240	0.00277541	0.00355809
PGA_scaffold0__352_contigs__length_93459789	14250001	14300000	424	-0.0240968	-0.020576
PGA_scaffold0__352_contigs__length_93459789	14300001	14350000	234	-0.0226329	-0.0117744
PGA_scaffold0__352_contigs__length_93459789	14350001	14400000	140	-0.0144447	-0.00600764
PGA_scaffold0__352_contigs__length_93459789	14400001	14450000	403	-0.0206826	-0.0106397
PGA_scaffold0__352_contigs__length_93459789	14450001	14500000	284	0.0194563	0.00537175
PGA_scaffold0__352_contigs__length_93459789	14500001	14550000	195	0.00602759	-0.0035159
PGA_scaffold0__352_contigs__length_93459789	14550001	14600000	159	-0.00387706	-0.00244017
PGA_scaffold0__352_contigs__length_93459789	14600001	14650000	212	-0.0121357	-0.0105929
PGA_scaffold0__352_contigs__length_93459789	14650001	14700000	174	0.00246942	-0.000997678
PGA_scaffold0__352_contigs__length_93459789	14700001	14750000	129	-0.00809191	-0.0108454
PGA_scaffold0__352_contigs__length_93459789	14750001	14800000	84	-0.00645661	-0.00664157
PGA_scaffold0__352_contigs__length_93459789	14800001	14850000	180	-0.0420434	-0.0346232
PGA_scaffold0__352_contigs__length_93459789	14850001	14900000	199	-0.0398358	-0.0333477
PGA_scaffold0__352_contigs__length_93459789	14900001	14950000	249	-0.0327605	-0.028534
PGA_scaffold0__352_contigs__length_93459789	14950001	15000000	340	-0.023505	-0.0256083
PGA_scaffold0__352_contigs__length_93459789	15000001	15050000	132	0.00360161	0.00493853
PGA_scaffold0__352_contigs__length_93459789	15050001	15100000	207	-0.0278396	-0.0157202
PGA_scaffold0__352_contigs__length_93459789	15100001	15150000	158	-0.0293752	-0.0187602
PGA_scaffold0__352_contigs__length_93459789	15150001	15200000	131	-0.0125774	-0.0154718
PGA_scaffold0__352_contigs__length_93459789	15200001	15250000	275	0.0230152	0.0370671
PGA_scaffold0__352_contigs__length_93459789	15250001	15300000	362	-0.00132408	0.0148641
PGA_scaffold0__352_contigs__length_93459789	15300001	15350000	432	0.0534629	0.0252878
PGA_scaffold0__352_contigs__length_93459789	15350001	15400000	101	0.00641743	0.000657806
PGA_scaffold0__352_contigs__length_93459789	15400001	15450000	248	-0.0133648	-0.009402
PGA_scaffold0__352_contigs__length_93459789	15450001	15500000	155	-0.0232066	-0.0215987
PGA_scaffold0__352_contigs__length_93459789	15500001	15550000	301	0.0298037	0.0208289
PGA_scaffold0__352_contigs__length_93459789	15550001	15600000	241	0.0406045	0.0262051
PGA_scaffold0__352_contigs__length_93459789	15600001	15650000	202	-0.00689871	-0.00435384
PGA_scaffold0__352_contigs__length_93459789	15650001	15700000	322	-0.0182992	-0.0144485
PGA_scaffold0__352_contigs__length_93459789	15700001	15750000	432	-0.0270002	-0.0218337
PGA_scaffold0__352_contigs__length_93459789	15750001	15800000	366	0.00907396	0.0197504
PGA_scaffold0__352_contigs__length_93459789	15800001	15850000	232	0.00712277	0.0127725
PGA_scaffold0__352_contigs__length_93459789	15850001	15900000	382	0.0768342	0.0563101
PGA_scaffold0__352_contigs__length_93459789	15900001	15950000	320	0.0342873	0.0186486
PGA_scaffold0__352_contigs__length_93459789	15950001	16000000	145	0.133467	0.095539
PGA_scaffold0__352_contigs__length_93459789	16000001	16050000	227	0.238762	0.213227
PGA_scaffold0__352_contigs__length_93459789	16050001	16100000	97	0.104309	0.0883492
PGA_scaffold0__352_contigs__length_93459789	16100001	16150000	107	0.0245866	0.0216976
PGA_scaffold0__352_contigs__length_93459789	16150001	16200000	126	0.00829879	0.00983611
PGA_scaffold0__352_contigs__length_93459789	16200001	16250000	187	0.00505927	0.0087568
PGA_scaffold0__352_contigs__length_93459789	16250001	16300000	163	0.00175436	0.00417405
PGA_scaffold0__352_contigs__length_93459789	16300001	16350000	307	0.0323724	0.0373767
PGA_scaffold0__352_contigs__length_93459789	16350001	16400000	210	-0.030212	-0.021528
PGA_scaffold0__352_contigs__length_93459789	16400001	16450000	188	-0.0203203	-0.0146056
PGA_scaffold0__352_contigs__length_93459789	16450001	16500000	169	-0.00578913	-0.010529
PGA_scaffold0__352_contigs__length_93459789	16500001	16550000	266	0.0391124	0.0244081
PGA_scaffold0__352_contigs__length_93459789	16550001	16600000	244	0.0421915	0.0346344
PGA_scaffold0__352_contigs__length_93459789	16600001	16650000	166	0.0283675	0.0336507
PGA_scaffold0__352_contigs__length_93459789	16650001	16700000	184	0.085468	0.0655218
PGA_scaffold0__352_contigs__length_93459789	16700001	16750000	133	0.0894766	0.0653896
PGA_scaffold0__352_contigs__length_93459789	16750001	16800000	150	0.000229251	0.00986078
PGA_scaffold0__352_contigs__length_93459789	16800001	16850000	197	-0.0210216	-0.0208926
PGA_scaffold0__352_contigs__length_93459789	16850001	16900000	111	0.0101592	0.0028159
PGA_scaffold0__352_contigs__length_93459789	16900001	16950000	178	0.0283318	0.0229978
PGA_scaffold0__352_contigs__length_93459789	16950001	17000000	206	0.0502145	0.0438909
PGA_scaffold0__352_contigs__length_93459789	17000001	17050000	147	0.0461784	0.0433317
PGA_scaffold0__352_contigs__length_93459789	17050001	17100000	155	0.022272	0.018547
PGA_scaffold0__352_contigs__length_93459789	17100001	17150000	91	0.0418501	0.0373123
PGA_scaffold0__352_contigs__length_93459789	17150001	17200000	210	0.0368852	0.0370102
PGA_scaffold0__352_contigs__length_93459789	17200001	17250000	143	0.0282805	0.0305819
PGA_scaffold0__352_contigs__length_93459789	17250001	17300000	297	0.0364296	0.0366611
PGA_scaffold0__352_contigs__length_93459789	17300001	17350000	281	0.040081	0.0404173
PGA_scaffold0__352_contigs__length_93459789	17350001	17400000	200	0.0393304	0.0378314
PGA_scaffold0__352_contigs__length_93459789	17400001	17450000	188	0.0412597	0.0259166
PGA_scaffold0__352_contigs__length_93459789	17450001	17500000	66	0.106461	0.028246
PGA_scaffold0__352_contigs__length_93459789	17500001	17550000	79	0.0823657	0.0282893
PGA_scaffold0__352_contigs__length_93459789	17550001	17600000	53	0.111288	0.0458549
PGA_scaffold0__352_contigs__length_93459789	17600001	17650000	30	0.0424242	0.0152191
PGA_scaffold0__352_contigs__length_93459789	17650001	17700000	169	-0.00213068	-0.00855076
PGA_scaffold0__352_contigs__length_93459789	17700001	17750000	83	0.0260077	0.000672423
PGA_scaffold0__352_contigs__length_93459789	17750001	17800000	77	0.0405655	0.0102291
PGA_scaffold0__352_contigs__length_93459789	17800001	17850000	103	0.0283646	0.00841954
PGA_scaffold0__352_contigs__length_93459789	17850001	17900000	117	0.0362891	0.0190645
PGA_scaffold0__352_contigs__length_93459789	17900001	17950000	86	0.0378086	0.0199096
PGA_scaffold0__352_contigs__length_93459789	17950001	18000000	84	0.0561389	0.0324672
PGA_scaffold0__352_contigs__length_93459789	18000001	18050000	79	0.0643645	0.0482191
PGA_scaffold0__352_contigs__length_93459789	18050001	18100000	77	0.0674235	0.050085
PGA_scaffold0__352_contigs__length_93459789	18100001	18150000	92	0.137629	0.107465
PGA_scaffold0__352_contigs__length_93459789	18150001	18200000	57	0.0998166	0.0596103
PGA_scaffold0__352_contigs__length_93459789	18200001	18250000	66	0.055358	0.0490733
PGA_scaffold0__352_contigs__length_93459789	18250001	18300000	116	0.0140041	0.0175392
PGA_scaffold0__352_contigs__length_93459789	18300001	18350000	152	0.0253763	0.0251226
PGA_scaffold0__352_contigs__length_93459789	18350001	18400000	141	0.065246	0.0429303
PGA_scaffold0__352_contigs__length_93459789	18400001	18450000	318	0.030981	0.0215402
PGA_scaffold0__352_contigs__length_93459789	18450001	18500000	295	0.0164725	0.022355
PGA_scaffold0__352_contigs__length_93459789	18500001	18550000	377	0.00616311	0.000648735
PGA_scaffold0__352_contigs__length_93459789	18550001	18600000	209	0.0256203	0.010847
PGA_scaffold0__352_contigs__length_93459789	18600001	18650000	155	-0.0234416	-0.0228092
PGA_scaffold0__352_contigs__length_93459789	18650001	18700000	198	0.0087622	-0.000208444
PGA_scaffold0__352_contigs__length_93459789	18700001	18750000	192	-0.00608705	-0.00444745
PGA_scaffold0__352_contigs__length_93459789	18750001	18800000	251	0.0307755	0.021204
PGA_scaffold0__352_contigs__length_93459789	18800001	18850000	177	0.0217072	0.0186038
PGA_scaffold0__352_contigs__length_93459789	18850001	18900000	119	0.00402936	0.020153
PGA_scaffold0__352_contigs__length_93459789	18900001	18950000	164	-0.0103384	-0.00617112
PGA_scaffold0__352_contigs__length_93459789	18950001	19000000	196	0.0186618	0.0178996
PGA_scaffold0__352_contigs__length_93459789	19000001	19050000	162	0.0218763	0.0149332
PGA_scaffold0__352_contigs__length_93459789	19050001	19100000	206	-0.0102855	-0.00931965
PGA_scaffold0__352_contigs__length_93459789	19100001	19150000	157	0.00473974	-0.0128487
PGA_scaffold0__352_contigs__length_93459789	19150001	19200000	251	-0.0121921	-0.025951
PGA_scaffold0__352_contigs__length_93459789	19200001	19250000	238	-0.0182806	-0.0203526
PGA_scaffold0__352_contigs__length_93459789	19250001	19300000	327	0.0358549	0.0388366
PGA_scaffold0__352_contigs__length_93459789	19300001	19350000	322	0.0384152	0.0389439
PGA_scaffold0__352_contigs__length_93459789	19350001	19400000	308	0.0364377	0.0382174
PGA_scaffold0__352_contigs__length_93459789	19400001	19450000	222	0.0394645	0.0412147
PGA_scaffold0__352_contigs__length_93459789	19450001	19500000	148	0.0241754	0.0349611
PGA_scaffold0__352_contigs__length_93459789	19500001	19550000	149	0.0432747	0.0390645
PGA_scaffold0__352_contigs__length_93459789	19550001	19600000	198	0.036421	0.037098
PGA_scaffold0__352_contigs__length_93459789	19600001	19650000	83	0.0248197	0.0272903
PGA_scaffold0__352_contigs__length_93459789	19650001	19700000	126	0.0160259	0.0212773
PGA_scaffold0__352_contigs__length_93459789	19700001	19750000	113	0.0180054	0.0238561
PGA_scaffold0__352_contigs__length_93459789	19750001	19800000	116	0.0388838	0.0354436
PGA_scaffold0__352_contigs__length_93459789	19800001	19850000	92	0.0366664	0.0340829
PGA_scaffold0__352_contigs__length_93459789	19850001	19900000	98	0.0184467	0.0241508
PGA_scaffold0__352_contigs__length_93459789	19900001	19950000	83	0.0353334	0.0321067
PGA_scaffold0__352_contigs__length_93459789	19950001	20000000	93	0.0359585	0.0339232
PGA_scaffold0__352_contigs__length_93459789	20000001	20050000	98	0.0330448	0.0325877
PGA_scaffold0__352_contigs__length_93459789	20050001	20100000	106	0.027027	0.0283217
PGA_scaffold0__352_contigs__length_93459789	20100001	20150000	114	0.0163005	0.0241198
PGA_scaffold0__352_contigs__length_93459789	20150001	20200000	57	0.0333205	0.0339711
PGA_scaffold0__352_contigs__length_93459789	20200001	20250000	86	0.0229983	0.0282015
PGA_scaffold0__352_contigs__length_93459789	20250001	20300000	72	0.0405455	0.025521
PGA_scaffold0__352_contigs__length_93459789	20300001	20350000	75	0.0168538	0.0236425
PGA_scaffold0__352_contigs__length_93459789	20350001	20400000	55	0.0156223	0.0220988
PGA_scaffold0__352_contigs__length_93459789	20400001	20450000	80	0.0297483	0.0304498
PGA_scaffold0__352_contigs__length_93459789	20450001	20500000	64	0.0222149	0.0263156
PGA_scaffold0__352_contigs__length_93459789	20500001	20550000	99	0.0438957	0.036945
PGA_scaffold0__352_contigs__length_93459789	20550001	20600000	66	0.0508936	0.043584
PGA_scaffold0__352_contigs__length_93459789	20600001	20650000	86	0.0376259	0.0371753
PGA_scaffold0__352_contigs__length_93459789	20650001	20700000	86	0.0191403	0.0236574
PGA_scaffold0__352_contigs__length_93459789	20700001	20750000	83	0.0210394	0.0234887
PGA_scaffold0__352_contigs__length_93459789	20750001	20800000	101	0.065311	0.053974
PGA_scaffold0__352_contigs__length_93459789	20800001	20850000	72	0.00545349	0.00390429
PGA_scaffold0__352_contigs__length_93459789	20850001	20900000	74	0.025571	0.0268157
PGA_scaffold0__352_contigs__length_93459789	20900001	20950000	119	0.000915631	0.00392718
PGA_scaffold0__352_contigs__length_93459789	20950001	21000000	274	0.00502431	0.00870545
PGA_scaffold0__352_contigs__length_93459789	21000001	21050000	197	0.0377303	0.0377555
PGA_scaffold0__352_contigs__length_93459789	21050001	21100000	60	0.0449673	0.0405637
PGA_scaffold0__352_contigs__length_93459789	21100001	21150000	115	0.0177106	0.0207211
PGA_scaffold0__352_contigs__length_93459789	21150001	21200000	133	0.0226428	0.0202758
PGA_scaffold0__352_contigs__length_93459789	21200001	21250000	54	0.00375016	0.0102128
PGA_scaffold0__352_contigs__length_93459789	21250001	21300000	3	-0.00561167	-0.010101
PGA_scaffold0__352_contigs__length_93459789	21300001	21350000	89	0.0201683	0.0185575
PGA_scaffold0__352_contigs__length_93459789	21350001	21400000	260	0.0136255	0.0188705
PGA_scaffold0__352_contigs__length_93459789	21400001	21450000	269	0.0157794	0.0254539
PGA_scaffold0__352_contigs__length_93459789	21450001	21500000	190	0.0764351	0.0544264
PGA_scaffold0__352_contigs__length_93459789	21500001	21550000	174	0.0863462	0.0488391
PGA_scaffold0__352_contigs__length_93459789	21550001	21600000	1	-1.17094e-16	-1.17094e-16
PGA_scaffold0__352_contigs__length_93459789	21650001	21700000	158	-0.0136686	-0.0136691
PGA_scaffold0__352_contigs__length_93459789	21700001	21750000	279	-0.0196505	-0.0190371
PGA_scaffold0__352_contigs__length_93459789	21750001	21800000	146	-0.00473934	-0.00610418
PGA_scaffold0__352_contigs__length_93459789	21800001	21850000	81	0.021795	0.0120777
PGA_scaffold0__352_contigs__length_93459789	21850001	21900000	75	0.00529463	0.00592319
PGA_scaffold0__352_contigs__length_93459789	21900001	21950000	64	-0.015498	-0.0123678
PGA_scaffold0__352_contigs__length_93459789	21950001	22000000	63	-0.0157889	-0.0059861
PGA_scaffold0__352_contigs__length_93459789	22000001	22050000	99	-0.00451128	0.00185352
PGA_scaffold0__352_contigs__length_93459789	22050001	22100000	80	-0.00545124	0.00372573
PGA_scaffold0__352_contigs__length_93459789	22100001	22150000	73	-0.00133926	0.00131398
PGA_scaffold0__352_contigs__length_93459789	22150001	22200000	66	-0.00503729	-0.00271731
PGA_scaffold0__352_contigs__length_93459789	22200001	22250000	32	-0.001323	0.00694032
PGA_scaffold0__352_contigs__length_93459789	22250001	22300000	96	-0.00663617	-0.00150935
PGA_scaffold0__352_contigs__length_93459789	22300001	22350000	96	-0.0089323	-0.00094292
PGA_scaffold0__352_contigs__length_93459789	22350001	22400000	87	-0.00444811	0.0030079
PGA_scaffold0__352_contigs__length_93459789	22400001	22450000	181	0.00256408	0.00392757
PGA_scaffold0__352_contigs__length_93459789	22450001	22500000	113	-0.0132613	-0.00722881
PGA_scaffold0__352_contigs__length_93459789	22500001	22550000	68	0.00722708	0.00391295
PGA_scaffold0__352_contigs__length_93459789	22550001	22600000	69	-0.014046	-0.00351082
PGA_scaffold0__352_contigs__length_93459789	22600001	22650000	47	-0.00560871	-0.00608066
PGA_scaffold0__352_contigs__length_93459789	22650001	22700000	279	0.0150407	0.00751498
PGA_scaffold0__352_contigs__length_93459789	22700001	22750000	88	0.0291281	0.0133444
PGA_scaffold0__352_contigs__length_93459789	22750001	22800000	175	0.0173458	0.0235596
PGA_scaffold0__352_contigs__length_93459789	22800001	22850000	111	0.0281742	0.0313859
PGA_scaffold0__352_contigs__length_93459789	22850001	22900000	112	0.0357997	0.0295757
PGA_scaffold0__352_contigs__length_93459789	22900001	22950000	88	0.0535627	0.0338515
PGA_scaffold0__352_contigs__length_93459789	22950001	23000000	53	0.0304344	0.0241463
PGA_scaffold0__352_contigs__length_93459789	23000001	23050000	80	0.0479543	0.0326471
PGA_scaffold0__352_contigs__length_93459789	23050001	23100000	72	0.0429631	0.0289086
PGA_scaffold0__352_contigs__length_93459789	23100001	23150000	86	0.0138087	0.0122266
PGA_scaffold0__352_contigs__length_93459789	23150001	23200000	83	-0.0107967	-0.0225171
PGA_scaffold0__352_contigs__length_93459789	23200001	23250000	138	-0.00493587	-0.0120262
PGA_scaffold0__352_contigs__length_93459789	23250001	23300000	147	-0.0259341	-0.0311328
PGA_scaffold0__352_contigs__length_93459789	23300001	23350000	124	-0.00107884	-0.0115925
PGA_scaffold0__352_contigs__length_93459789	23350001	23400000	62	-0.0122496	-0.00900631
PGA_scaffold0__352_contigs__length_93459789	23400001	23450000	156	0.0737851	0.0633332
PGA_scaffold0__352_contigs__length_93459789	23450001	23500000	249	0.0584829	0.0640724
PGA_scaffold0__352_contigs__length_93459789	23500001	23550000	220	0.017618	0.0303847
PGA_scaffold0__352_contigs__length_93459789	23550001	23600000	275	0.00319372	0.0144057
PGA_scaffold0__352_contigs__length_93459789	23600001	23650000	227	-0.0441844	-0.0383142
PGA_scaffold0__352_contigs__length_93459789	23650001	23700000	291	-0.0466438	-0.0415157
PGA_scaffold0__352_contigs__length_93459789	23700001	23750000	388	-0.0335208	-0.0235282
PGA_scaffold0__352_contigs__length_93459789	23750001	23800000	160	-0.0148273	-0.00976745
PGA_scaffold0__352_contigs__length_93459789	23800001	23850000	122	-0.0251208	-0.0232631
PGA_scaffold0__352_contigs__length_93459789	23850001	23900000	78	-0.0191518	-0.0156346
PGA_scaffold0__352_contigs__length_93459789	23900001	23950000	204	-0.00896732	-0.00583602
PGA_scaffold0__352_contigs__length_93459789	23950001	24000000	356	0.00401492	0.0238397
PGA_scaffold0__352_contigs__length_93459789	24000001	24050000	128	0.0798587	0.0697158
PGA_scaffold0__352_contigs__length_93459789	24050001	24100000	96	0.00484469	0.000666728
PGA_scaffold0__352_contigs__length_93459789	24100001	24150000	261	-0.0318104	-0.0257087
PGA_scaffold0__352_contigs__length_93459789	24150001	24200000	332	-0.0349198	-0.0323901
PGA_scaffold0__352_contigs__length_93459789	24200001	24250000	351	-0.0176697	-0.0126527
PGA_scaffold0__352_contigs__length_93459789	24250001	24300000	406	-0.0137777	-0.0128636
PGA_scaffold0__352_contigs__length_93459789	24300001	24350000	301	-0.00864992	-0.00553675
PGA_scaffold0__352_contigs__length_93459789	24350001	24400000	547	0.00744571	0.00178101
PGA_scaffold0__352_contigs__length_93459789	24400001	24450000	117	-0.0138928	-0.0053451
PGA_scaffold0__352_contigs__length_93459789	24450001	24500000	162	-0.000612389	0.00463216
PGA_scaffold0__352_contigs__length_93459789	24500001	24550000	52	-0.00242673	-0.0014982
PGA_scaffold0__352_contigs__length_93459789	24550001	24600000	11	-0.0137102	-0.0137788
PGA_scaffold0__352_contigs__length_93459789	24600001	24650000	59	0.0363293	0.0315528
PGA_scaffold0__352_contigs__length_93459789	24650001	24700000	25	0.0367856	0.030447
PGA_scaffold0__352_contigs__length_93459789	24700001	24750000	223	-0.0312087	-0.025412
PGA_scaffold0__352_contigs__length_93459789	24750001	24800000	346	-0.036699	-0.0321495
PGA_scaffold0__352_contigs__length_93459789	24800001	24850000	1	-0.004329	-0.004329
PGA_scaffold0__352_contigs__length_93459789	24850001	24900000	52	-0.00436292	-0.00612099
PGA_scaffold0__352_contigs__length_93459789	24900001	24950000	49	-0.00943613	-0.00790478
PGA_scaffold0__352_contigs__length_93459789	24950001	25000000	43	0.00254224	0.00665687
PGA_scaffold0__352_contigs__length_93459789	25000001	25050000	65	-0.00888862	-0.0116061
PGA_scaffold0__352_contigs__length_93459789	25050001	25100000	62	0.00336247	0.00362885
PGA_scaffold0__352_contigs__length_93459789	25100001	25150000	123	-0.00243028	-0.0014055
PGA_scaffold0__352_contigs__length_93459789	25150001	25200000	65	0.0147939	0.018331
PGA_scaffold0__352_contigs__length_93459789	25200001	25250000	70	0.00542118	0.0107663
PGA_scaffold0__352_contigs__length_93459789	25250001	25300000	77	0.0209406	0.0216202
PGA_scaffold0__352_contigs__length_93459789	25300001	25350000	199	0.0314864	0.0303257
PGA_scaffold0__352_contigs__length_93459789	25350001	25400000	465	-0.0214775	-0.0177353
PGA_scaffold0__352_contigs__length_93459789	25400001	25450000	525	-0.0294618	-0.0228932
PGA_scaffold0__352_contigs__length_93459789	25450001	25500000	313	-0.00818912	-0.00122368
PGA_scaffold0__352_contigs__length_93459789	25500001	25550000	164	-0.0290884	-0.0242481
PGA_scaffold0__352_contigs__length_93459789	25550001	25600000	235	0.0276188	0.0191955
PGA_scaffold0__352_contigs__length_93459789	25600001	25650000	264	0.00551004	0.0126075
PGA_scaffold0__352_contigs__length_93459789	25650001	25700000	283	0.0772362	0.0507631
PGA_scaffold0__352_contigs__length_93459789	25700001	25750000	284	-0.0321321	-0.0219575
PGA_scaffold0__352_contigs__length_93459789	25750001	25800000	380	0.0232574	0.0217621
PGA_scaffold0__352_contigs__length_93459789	25800001	25850000	352	0.0794954	0.0662403
PGA_scaffold0__352_contigs__length_93459789	25850001	25900000	254	0.00943946	0.00521209
PGA_scaffold0__352_contigs__length_93459789	25900001	25950000	337	0.00421473	0.0160506
PGA_scaffold0__352_contigs__length_93459789	25950001	26000000	550	0.0590667	0.053324
PGA_scaffold0__352_contigs__length_93459789	26000001	26050000	181	-0.00374364	-0.00196951
PGA_scaffold0__352_contigs__length_93459789	26050001	26100000	328	0.0448434	0.0302008
PGA_scaffold0__352_contigs__length_93459789	26100001	26150000	258	-0.0279229	-0.0189574
PGA_scaffold0__352_contigs__length_93459789	26150001	26200000	277	-0.0136825	-0.000105349
PGA_scaffold0__352_contigs__length_93459789	26200001	26250000	222	0.0335403	0.0326313
PGA_scaffold0__352_contigs__length_93459789	26250001	26300000	240	0.0994499	0.0765453
PGA_scaffold0__352_contigs__length_93459789	26300001	26350000	3	0.0412079	0.04836
PGA_scaffold0__352_contigs__length_93459789	26350001	26400000	131	0.00151966	0.0139557
PGA_scaffold0__352_contigs__length_93459789	26400001	26450000	161	0.0140813	0.00945277
PGA_scaffold0__352_contigs__length_93459789	26450001	26500000	157	0.0107269	0.00141047
PGA_scaffold0__352_contigs__length_93459789	26500001	26550000	49	0.0148278	0.0098143
PGA_scaffold0__352_contigs__length_93459789	26550001	26600000	41	0.0168905	0.0127494
PGA_scaffold0__352_contigs__length_93459789	26600001	26650000	70	0.0361361	0.0179644
PGA_scaffold0__352_contigs__length_93459789	26650001	26700000	38	0.0191274	0.00989305
PGA_scaffold0__352_contigs__length_93459789	26700001	26750000	43	0.0383188	0.016482
PGA_scaffold0__352_contigs__length_93459789	26750001	26800000	30	0.0337995	0.025341
PGA_scaffold0__352_contigs__length_93459789	26800001	26850000	44	0.0602286	0.027011
PGA_scaffold0__352_contigs__length_93459789	26850001	26900000	153	0.236913	0.204121
PGA_scaffold0__352_contigs__length_93459789	26900001	26950000	107	0.123827	0.0481525
PGA_scaffold0__352_contigs__length_93459789	26950001	27000000	331	0.0649881	0.0209482
PGA_scaffold0__352_contigs__length_93459789	27000001	27050000	285	0.118286	0.0769451
PGA_scaffold0__352_contigs__length_93459789	27050001	27100000	158	0.114024	0.0842745
PGA_scaffold0__352_contigs__length_93459789	27100001	27150000	87	-0.00977199	-0.00622099
PGA_scaffold0__352_contigs__length_93459789	27150001	27200000	174	-0.0242667	-0.022062
PGA_scaffold0__352_contigs__length_93459789	27200001	27250000	125	-0.00557009	0.00135811
PGA_scaffold0__352_contigs__length_93459789	27250001	27300000	88	0.00645021	0.00636609
PGA_scaffold0__352_contigs__length_93459789	27300001	27350000	183	-0.0190128	-0.0113148
PGA_scaffold0__352_contigs__length_93459789	27350001	27400000	225	-0.0110128	-0.0071306
PGA_scaffold0__352_contigs__length_93459789	27400001	27450000	274	-0.0111771	-0.00932133
PGA_scaffold0__352_contigs__length_93459789	27450001	27500000	134	0.00875588	0.0175077
PGA_scaffold0__352_contigs__length_93459789	27500001	27550000	255	0.0396084	0.0288075
PGA_scaffold0__352_contigs__length_93459789	27550001	27600000	456	0.0596932	0.0440122
PGA_scaffold0__352_contigs__length_93459789	27600001	27650000	115	-0.00390407	0.00608716
PGA_scaffold0__352_contigs__length_93459789	27650001	27700000	188	0.0119287	0.00369906
PGA_scaffold0__352_contigs__length_93459789	27700001	27750000	71	-0.0244737	-0.0186195
PGA_scaffold0__352_contigs__length_93459789	27750001	27800000	290	-0.0175631	-0.0119295
PGA_scaffold0__352_contigs__length_93459789	27800001	27850000	400	-0.0134481	-0.0116114
PGA_scaffold0__352_contigs__length_93459789	27850001	27900000	313	-0.00573142	0.000231663
PGA_scaffold0__352_contigs__length_93459789	27900001	27950000	478	0.0884225	0.0542052
PGA_scaffold0__352_contigs__length_93459789	27950001	28000000	446	0.0717292	0.0474885
PGA_scaffold0__352_contigs__length_93459789	28000001	28050000	58	0.0411547	0.0412774
PGA_scaffold0__352_contigs__length_93459789	28050001	28100000	95	0.050801	0.0358596
PGA_scaffold0__352_contigs__length_93459789	28100001	28150000	24	-0.00606061	-0.0044899
PGA_scaffold0__352_contigs__length_93459789	28150001	28200000	406	-0.0155831	-0.00321468
PGA_scaffold0__352_contigs__length_93459789	28200001	28250000	382	0.00325199	0.0100855
PGA_scaffold0__352_contigs__length_93459789	28250001	28300000	459	-0.00716711	-0.00290713
PGA_scaffold0__352_contigs__length_93459789	28300001	28350000	543	0.0182171	0.0156133
PGA_scaffold0__352_contigs__length_93459789	28350001	28400000	477	-0.0047545	-0.0060305
PGA_scaffold0__352_contigs__length_93459789	28400001	28450000	306	-0.00728853	-0.00284997
PGA_scaffold0__352_contigs__length_93459789	28450001	28500000	284	0.0316173	0.0201163
PGA_scaffold0__352_contigs__length_93459789	28500001	28550000	254	-0.0187421	-0.00795212
PGA_scaffold0__352_contigs__length_93459789	28550001	28600000	214	-0.0271158	-0.0157164
PGA_scaffold0__352_contigs__length_93459789	28600001	28650000	264	0.0322824	0.0151628
PGA_scaffold0__352_contigs__length_93459789	28650001	28700000	339	0.0665495	0.0561834
PGA_scaffold0__352_contigs__length_93459789	28700001	28750000	285	0.145383	0.0843419
PGA_scaffold0__352_contigs__length_93459789	28750001	28800000	324	0.0683031	0.0556916
PGA_scaffold0__352_contigs__length_93459789	28800001	28850000	169	0.0993061	0.063682
PGA_scaffold0__352_contigs__length_93459789	28850001	28900000	257	0.0340306	0.0193193
PGA_scaffold0__352_contigs__length_93459789	28900001	28950000	213	0.0455806	0.0322328
PGA_scaffold0__352_contigs__length_93459789	28950001	29000000	472	-0.011604	-0.00626569
PGA_scaffold0__352_contigs__length_93459789	29000001	29050000	482	-0.00288637	-0.00360621
PGA_scaffold0__352_contigs__length_93459789	29050001	29100000	286	0.00506059	0.00422203
PGA_scaffold0__352_contigs__length_93459789	29100001	29150000	465	0.00920646	0.0116543
PGA_scaffold0__352_contigs__length_93459789	29150001	29200000	464	0.0383569	0.0305352
PGA_scaffold0__352_contigs__length_93459789	29200001	29250000	356	0.0169093	0.0235207
PGA_scaffold0__352_contigs__length_93459789	29250001	29300000	390	-0.0261374	-0.0190466
PGA_scaffold0__352_contigs__length_93459789	29300001	29350000	363	0.0790078	0.049733
PGA_scaffold0__352_contigs__length_93459789	29350001	29400000	224	0.110768	0.0591135
PGA_scaffold0__352_contigs__length_93459789	29400001	29450000	156	0.0010503	-0.00179909
PGA_scaffold0__352_contigs__length_93459789	29450001	29500000	295	0.0103836	0.00584214
PGA_scaffold0__352_contigs__length_93459789	29500001	29550000	374	0.00301363	0.00982973
PGA_scaffold0__352_contigs__length_93459789	29550001	29600000	358	0.00828117	0.00486481
PGA_scaffold0__352_contigs__length_93459789	29600001	29650000	299	0.025819	0.0177145
PGA_scaffold0__352_contigs__length_93459789	29650001	29700000	411	-0.0155164	-0.0139594
PGA_scaffold0__352_contigs__length_93459789	29700001	29750000	482	0.00431623	0.00414929
PGA_scaffold0__352_contigs__length_93459789	29750001	29800000	527	0.00848007	0.00511942
PGA_scaffold0__352_contigs__length_93459789	29800001	29850000	473	0.00262998	-0.00291535
PGA_scaffold0__352_contigs__length_93459789	29850001	29900000	487	0.00712438	0.00699859
PGA_scaffold0__352_contigs__length_93459789	29900001	29950000	360	-0.00599894	-0.00623211
PGA_scaffold0__352_contigs__length_93459789	29950001	30000000	390	-0.00761617	-0.00503356
PGA_scaffold0__352_contigs__length_93459789	30000001	30050000	215	0.000721564	-0.000802537
PGA_scaffold0__352_contigs__length_93459789	30050001	30100000	73	-0.0136107	-0.00953874
PGA_scaffold0__352_contigs__length_93459789	30100001	30150000	357	0.00767338	0.0111606
PGA_scaffold0__352_contigs__length_93459789	30150001	30200000	350	0.0036982	0.012589
PGA_scaffold0__352_contigs__length_93459789	30200001	30250000	512	-0.0184181	-0.0138779
PGA_scaffold0__352_contigs__length_93459789	30250001	30300000	428	0.0140919	0.00678781
PGA_scaffold0__352_contigs__length_93459789	30300001	30350000	381	0.109733	0.0705119
PGA_scaffold0__352_contigs__length_93459789	30350001	30400000	183	0.0502633	0.0211125
PGA_scaffold0__352_contigs__length_93459789	30400001	30450000	443	0.0429142	0.0244272
PGA_scaffold0__352_contigs__length_93459789	30450001	30500000	336	0.0545868	0.0306434
PGA_scaffold0__352_contigs__length_93459789	30500001	30550000	126	0.00485507	0.00688897
PGA_scaffold0__352_contigs__length_93459789	30550001	30600000	361	-0.00454999	-0.00119528
PGA_scaffold0__352_contigs__length_93459789	30600001	30650000	276	0.00205086	0.00576371
PGA_scaffold0__352_contigs__length_93459789	30650001	30700000	346	-0.0237424	-0.0141182
PGA_scaffold0__352_contigs__length_93459789	30700001	30750000	390	-0.0119449	-0.00775324
PGA_scaffold0__352_contigs__length_93459789	30750001	30800000	228	0.00956074	0.00921803
PGA_scaffold0__352_contigs__length_93459789	30800001	30850000	280	0.000303514	-0.000580188
PGA_scaffold0__352_contigs__length_93459789	30850001	30900000	396	0.0323378	0.0165639
PGA_scaffold0__352_contigs__length_93459789	30900001	30950000	297	0.00612333	0.00342103
PGA_scaffold0__352_contigs__length_93459789	30950001	31000000	133	0.0163562	0.00882011
PGA_scaffold0__352_contigs__length_93459789	31000001	31050000	482	0.055422	0.036304
PGA_scaffold0__352_contigs__length_93459789	31050001	31100000	404	0.044394	0.0306836
PGA_scaffold0__352_contigs__length_93459789	31100001	31150000	499	0.016211	0.0207336
PGA_scaffold0__352_contigs__length_93459789	31150001	31200000	519	-0.0137941	-0.00750192
PGA_scaffold0__352_contigs__length_93459789	31200001	31250000	451	-0.0121217	-0.00940917
PGA_scaffold0__352_contigs__length_93459789	31250001	31300000	382	-0.00152998	0.000711619
PGA_scaffold0__352_contigs__length_93459789	31300001	31350000	315	0.000777762	-0.00207976
PGA_scaffold0__352_contigs__length_93459789	31350001	31400000	420	0.0235623	0.018505
PGA_scaffold0__352_contigs__length_93459789	31400001	31450000	215	0.0202644	0.0234282
PGA_scaffold0__352_contigs__length_93459789	31450001	31500000	332	-0.013126	-0.00927513
PGA_scaffold0__352_contigs__length_93459789	31500001	31550000	365	0.0176827	0.0117837
PGA_scaffold0__352_contigs__length_93459789	31550001	31600000	224	0.00733948	0.00185219
PGA_scaffold0__352_contigs__length_93459789	31600001	31650000	292	-0.00513657	0.000360815
PGA_scaffold0__352_contigs__length_93459789	31650001	31700000	278	0.0111095	0.0213327
PGA_scaffold0__352_contigs__length_93459789	31700001	31750000	221	0.131891	0.0677505
PGA_scaffold0__352_contigs__length_93459789	31750001	31800000	325	0.043007	0.0343398
PGA_scaffold0__352_contigs__length_93459789	31800001	31850000	278	0.029128	0.021222
PGA_scaffold0__352_contigs__length_93459789	31850001	31900000	262	-0.0323159	-0.0268603
PGA_scaffold0__352_contigs__length_93459789	31900001	31950000	358	0.0404687	0.0222915
PGA_scaffold0__352_contigs__length_93459789	31950001	32000000	410	0.015511	0.00574757
PGA_scaffold0__352_contigs__length_93459789	32000001	32050000	361	-0.00372349	-0.015207
PGA_scaffold0__352_contigs__length_93459789	32050001	32100000	282	0.0487486	0.0122706
PGA_scaffold0__352_contigs__length_93459789	32100001	32150000	257	0.040962	0.0319627
PGA_scaffold0__352_contigs__length_93459789	32150001	32200000	260	0.00722302	0.00409907
PGA_scaffold0__352_contigs__length_93459789	32200001	32250000	316	0.000619501	0.00242149
PGA_scaffold0__352_contigs__length_93459789	32250001	32300000	70	-0.0210121	0.00459964
PGA_scaffold0__352_contigs__length_93459789	32300001	32350000	372	-0.0105797	-0.000595997
PGA_scaffold0__352_contigs__length_93459789	32350001	32400000	246	-0.0213963	-0.00957742
PGA_scaffold0__352_contigs__length_93459789	32400001	32450000	375	-0.00300379	-0.00131451
PGA_scaffold0__352_contigs__length_93459789	32450001	32500000	217	0.0105743	0.0101464
PGA_scaffold0__352_contigs__length_93459789	32500001	32550000	396	0.0107201	0.00596685
PGA_scaffold0__352_contigs__length_93459789	32550001	32600000	284	0.0172057	0.00574246
PGA_scaffold0__352_contigs__length_93459789	32600001	32650000	203	0.11163	0.0726143
PGA_scaffold0__352_contigs__length_93459789	32650001	32700000	192	0.10598	0.0404608
PGA_scaffold0__352_contigs__length_93459789	32700001	32750000	438	0.0194861	0.000774243
PGA_scaffold0__352_contigs__length_93459789	32750001	32800000	345	0.0517785	0.0180265
PGA_scaffold0__352_contigs__length_93459789	32800001	32850000	362	0.0584311	0.0256577
PGA_scaffold0__352_contigs__length_93459789	32850001	32900000	263	-0.00216952	0.00119997
PGA_scaffold0__352_contigs__length_93459789	32900001	32950000	466	0.0111378	0.00719482
PGA_scaffold0__352_contigs__length_93459789	32950001	33000000	269	0.0840553	0.0553051
PGA_scaffold0__352_contigs__length_93459789	33000001	33050000	286	0.0504391	0.0323372
PGA_scaffold0__352_contigs__length_93459789	33050001	33100000	451	0.0333583	0.02581
PGA_scaffold0__352_contigs__length_93459789	33100001	33150000	95	0.0714086	0.0604572
PGA_scaffold0__352_contigs__length_93459789	33150001	33200000	220	0.0718316	0.0501192
PGA_scaffold0__352_contigs__length_93459789	33200001	33250000	305	0.03156	0.0191562
PGA_scaffold0__352_contigs__length_93459789	33250001	33300000	305	0.0181755	0.015753
PGA_scaffold0__352_contigs__length_93459789	33300001	33350000	79	0.0388585	0.0310711
PGA_scaffold0__352_contigs__length_93459789	33400001	33450000	21	0.0563636	0.0565272
PGA_scaffold0__352_contigs__length_93459789	33450001	33500000	108	0.0810988	0.05639
PGA_scaffold0__352_contigs__length_93459789	33500001	33550000	60	0.0159857	0.0153344
PGA_scaffold0__352_contigs__length_93459789	33550001	33600000	60	0.052702	0.0363187
PGA_scaffold0__352_contigs__length_93459789	33600001	33650000	55	0.0587671	0.0382702
PGA_scaffold0__352_contigs__length_93459789	33650001	33700000	78	0.0700564	0.0327966
PGA_scaffold0__352_contigs__length_93459789	33700001	33750000	278	0.0776222	0.0522346
PGA_scaffold0__352_contigs__length_93459789	33750001	33800000	214	0.0479325	0.0374873
PGA_scaffold0__352_contigs__length_93459789	33800001	33850000	352	0.171897	0.12153
PGA_scaffold0__352_contigs__length_93459789	33850001	33900000	430	0.0454071	0.0152412
PGA_scaffold0__352_contigs__length_93459789	33900001	33950000	212	-0.0123073	-0.0103315
PGA_scaffold0__352_contigs__length_93459789	33950001	34000000	159	-0.0270465	-0.0193684
PGA_scaffold0__352_contigs__length_93459789	34000001	34050000	158	0.00167379	0.0028415
PGA_scaffold0__352_contigs__length_93459789	34050001	34100000	432	-0.0354832	-0.0346254
PGA_scaffold0__352_contigs__length_93459789	34100001	34150000	396	-0.0359339	-0.0342295
PGA_scaffold0__352_contigs__length_93459789	34150001	34200000	217	0.0383862	0.0224861
PGA_scaffold0__352_contigs__length_93459789	34200001	34250000	347	-0.00819418	-0.00804197
PGA_scaffold0__352_contigs__length_93459789	34250001	34300000	430	-7.373e-05	-0.000691769
PGA_scaffold0__352_contigs__length_93459789	34300001	34350000	263	0.0602609	0.0537305
PGA_scaffold0__352_contigs__length_93459789	34350001	34400000	183	0.0543926	0.0385373
PGA_scaffold0__352_contigs__length_93459789	34400001	34450000	119	0.00785828	-0.00342387
PGA_scaffold0__352_contigs__length_93459789	34450001	34500000	201	-0.0106467	-0.0142005
PGA_scaffold0__352_contigs__length_93459789	34500001	34550000	337	0.0499104	0.0349655
PGA_scaffold0__352_contigs__length_93459789	34550001	34600000	386	0.0770745	0.0597457
PGA_scaffold0__352_contigs__length_93459789	34600001	34650000	256	0.0130101	0.0139187
PGA_scaffold0__352_contigs__length_93459789	34650001	34700000	175	0.0858796	0.0687634
PGA_scaffold0__352_contigs__length_93459789	34700001	34750000	245	0.11255	0.103685
PGA_scaffold0__352_contigs__length_93459789	34750001	34800000	359	0.10401	0.0895732
PGA_scaffold0__352_contigs__length_93459789	34800001	34850000	108	0.0461146	0.0255663
PGA_scaffold0__352_contigs__length_93459789	34850001	34900000	211	0.080499	0.0432418
PGA_scaffold0__352_contigs__length_93459789	34900001	34950000	101	0.106788	0.0687037
PGA_scaffold0__352_contigs__length_93459789	34950001	35000000	207	0.127823	0.0945577
PGA_scaffold0__352_contigs__length_93459789	35000001	35050000	379	0.0777489	0.0563253
PGA_scaffold0__352_contigs__length_93459789	35050001	35100000	419	0.0782815	0.0574324
PGA_scaffold0__352_contigs__length_93459789	35100001	35150000	327	0.0520784	0.040795
PGA_scaffold0__352_contigs__length_93459789	35150001	35200000	252	0.0282465	0.0341838
PGA_scaffold0__352_contigs__length_93459789	35200001	35250000	74	0.0908778	0.0725516
PGA_scaffold0__352_contigs__length_93459789	35250001	35300000	153	0.162824	0.0705696
PGA_scaffold0__352_contigs__length_93459789	35300001	35350000	252	0.188661	0.134215
PGA_scaffold0__352_contigs__length_93459789	35350001	35400000	328	0.0806423	0.0540286
PGA_scaffold0__352_contigs__length_93459789	35400001	35450000	152	0.0428663	0.0309703
PGA_scaffold0__352_contigs__length_93459789	35450001	35500000	197	0.028478	0.00443099
PGA_scaffold0__352_contigs__length_93459789	35500001	35550000	3	0.00171527	0.000614251
PGA_scaffold0__352_contigs__length_93459789	35550001	35600000	100	-0.0204426	-0.010785
PGA_scaffold0__352_contigs__length_93459789	35600001	35650000	253	-0.00695258	-0.00313377
PGA_scaffold0__352_contigs__length_93459789	35650001	35700000	320	0.102422	0.0504334
PGA_scaffold0__352_contigs__length_93459789	35700001	35750000	201	0.106711	0.0537338
PGA_scaffold0__352_contigs__length_93459789	35750001	35800000	193	-0.0249301	-0.0145034
PGA_scaffold0__352_contigs__length_93459789	35800001	35850000	293	0.0859324	0.0635321
PGA_scaffold0__352_contigs__length_93459789	35850001	35900000	385	0.00811539	0.00760264
PGA_scaffold0__352_contigs__length_93459789	35900001	35950000	233	-0.0123141	-0.00520337
PGA_scaffold0__352_contigs__length_93459789	35950001	36000000	198	-0.0284511	-0.023974
PGA_scaffold0__352_contigs__length_93459789	36000001	36050000	203	-0.0217628	-0.0147094
PGA_scaffold0__352_contigs__length_93459789	36050001	36100000	387	-0.0336462	-0.0235332
PGA_scaffold0__352_contigs__length_93459789	36100001	36150000	302	0.0447104	0.0381392
PGA_scaffold0__352_contigs__length_93459789	36150001	36200000	154	0.0156374	0.0114657
PGA_scaffold0__352_contigs__length_93459789	36200001	36250000	200	0.00971161	0.0017398
PGA_scaffold0__352_contigs__length_93459789	36250001	36300000	316	-0.0213877	-0.0275996
PGA_scaffold0__352_contigs__length_93459789	36300001	36350000	198	-0.0212998	-0.0257177
PGA_scaffold0__352_contigs__length_93459789	36350001	36400000	275	-0.0262355	-0.0293891
PGA_scaffold0__352_contigs__length_93459789	36400001	36450000	213	-0.0339109	-0.0333059
PGA_scaffold0__352_contigs__length_93459789	36450001	36500000	358	-0.0342788	-0.0352375
PGA_scaffold0__352_contigs__length_93459789	36500001	36550000	205	-0.0299122	-0.030663
PGA_scaffold0__352_contigs__length_93459789	36550001	36600000	164	-0.0413024	-0.034539
PGA_scaffold0__352_contigs__length_93459789	36600001	36650000	257	-0.0369054	-0.0293327
PGA_scaffold0__352_contigs__length_93459789	36650001	36700000	330	-0.028853	-0.0235405
PGA_scaffold0__352_contigs__length_93459789	36700001	36750000	572	0.00546081	0.00071834
PGA_scaffold0__352_contigs__length_93459789	36750001	36800000	347	0.0510694	0.0372821
PGA_scaffold0__352_contigs__length_93459789	36800001	36850000	255	0.00861085	0.00485407
PGA_scaffold0__352_contigs__length_93459789	36850001	36900000	246	0.0163142	0.000570395
PGA_scaffold0__352_contigs__length_93459789	36900001	36950000	221	0.0680118	0.0609026
PGA_scaffold0__352_contigs__length_93459789	36950001	37000000	311	0.0583963	0.044152
PGA_scaffold0__352_contigs__length_93459789	37000001	37050000	391	0.0102831	0.0090384
PGA_scaffold0__352_contigs__length_93459789	37050001	37100000	358	0.0322376	0.033406
PGA_scaffold0__352_contigs__length_93459789	37100001	37150000	261	-0.0284711	-0.0230154
PGA_scaffold0__352_contigs__length_93459789	37150001	37200000	372	0.0106125	0.0083499
PGA_scaffold0__352_contigs__length_93459789	37200001	37250000	280	-0.000382292	-0.00438577
PGA_scaffold0__352_contigs__length_93459789	37250001	37300000	266	-0.0246202	-0.0226474
PGA_scaffold0__352_contigs__length_93459789	37300001	37350000	110	-0.0120838	-0.00915807
PGA_scaffold0__352_contigs__length_93459789	37350001	37400000	267	-0.0407342	-0.0347801
PGA_scaffold0__352_contigs__length_93459789	37400001	37450000	349	-0.0404145	-0.0313907
PGA_scaffold0__352_contigs__length_93459789	37450001	37500000	292	-0.00892795	0.00681229
PGA_scaffold0__352_contigs__length_93459789	37500001	37550000	406	-0.0312202	-0.0163277
PGA_scaffold0__352_contigs__length_93459789	37550001	37600000	274	0.0348596	0.0365437
PGA_scaffold0__352_contigs__length_93459789	37600001	37650000	369	-0.00885418	0.00972183
PGA_scaffold0__352_contigs__length_93459789	37650001	37700000	245	-0.0284113	-0.0218683
PGA_scaffold0__352_contigs__length_93459789	37700001	37750000	228	-0.0296443	-0.0208801
PGA_scaffold0__352_contigs__length_93459789	37750001	37800000	265	-0.0208404	-0.013449
PGA_scaffold0__352_contigs__length_93459789	37800001	37850000	166	-0.0310439	-0.0214758
PGA_scaffold0__352_contigs__length_93459789	37850001	37900000	244	-0.0228158	-0.0194236
PGA_scaffold0__352_contigs__length_93459789	37900001	37950000	380	-0.00706373	-0.00840719
PGA_scaffold0__352_contigs__length_93459789	37950001	38000000	326	-0.0196892	-0.0127229
PGA_scaffold0__352_contigs__length_93459789	38000001	38050000	278	-0.0197236	-0.0171934
PGA_scaffold0__352_contigs__length_93459789	38050001	38100000	310	0.0045206	0.00536795
PGA_scaffold0__352_contigs__length_93459789	38100001	38150000	289	-0.0300831	-0.0171109
PGA_scaffold0__352_contigs__length_93459789	38150001	38200000	321	-0.00913754	-0.0106233
PGA_scaffold0__352_contigs__length_93459789	38200001	38250000	264	0.0246193	0.0129002
PGA_scaffold0__352_contigs__length_93459789	38250001	38300000	280	0.0135807	0.0042173
PGA_scaffold0__352_contigs__length_93459789	38300001	38350000	414	0.0281322	0.0205347
PGA_scaffold0__352_contigs__length_93459789	38350001	38400000	386	0.00170432	0.00226205
PGA_scaffold0__352_contigs__length_93459789	38400001	38450000	376	-0.0085934	-0.00353252
PGA_scaffold0__352_contigs__length_93459789	38450001	38500000	156	0.0580433	0.0437792
PGA_scaffold0__352_contigs__length_93459789	38500001	38550000	126	0.0150188	0.00947775
PGA_scaffold0__352_contigs__length_93459789	38550001	38600000	144	0.00427337	0.0117518
PGA_scaffold0__352_contigs__length_93459789	38600001	38650000	152	0.0385959	0.0272021
PGA_scaffold0__352_contigs__length_93459789	38650001	38700000	165	0.0158214	0.0238821
PGA_scaffold0__352_contigs__length_93459789	38700001	38750000	143	0.00927644	0.0071411
PGA_scaffold0__352_contigs__length_93459789	38750001	38800000	192	0.102456	0.0479145
PGA_scaffold0__352_contigs__length_93459789	38800001	38850000	134	0.166505	0.135481
PGA_scaffold0__352_contigs__length_93459789	38850001	38900000	256	-0.0225948	-0.0130851
PGA_scaffold0__352_contigs__length_93459789	38900001	38950000	205	-0.0212839	-0.0205077
PGA_scaffold0__352_contigs__length_93459789	38950001	39000000	239	-0.0300199	-0.0153232
PGA_scaffold0__352_contigs__length_93459789	39000001	39050000	285	-0.00957044	-0.00783156
PGA_scaffold0__352_contigs__length_93459789	39050001	39100000	66	-0.0235487	-0.0112073
PGA_scaffold0__352_contigs__length_93459789	39100001	39150000	124	0.0337386	0.00136138
PGA_scaffold0__352_contigs__length_93459789	39150001	39200000	142	0.00819122	-0.00933593
PGA_scaffold0__352_contigs__length_93459789	39200001	39250000	263	0.0224675	0.0280186
PGA_scaffold0__352_contigs__length_93459789	39250001	39300000	277	-0.0252067	-0.00987538
PGA_scaffold0__352_contigs__length_93459789	39300001	39350000	220	-0.0232739	-0.0112058
PGA_scaffold0__352_contigs__length_93459789	39350001	39400000	195	-0.0352764	-0.0251222
PGA_scaffold0__352_contigs__length_93459789	39400001	39450000	73	-0.0342693	-0.0209411
PGA_scaffold0__352_contigs__length_93459789	39450001	39500000	197	-0.0338484	-0.0282269
PGA_scaffold0__352_contigs__length_93459789	39500001	39550000	236	-0.0144508	-0.0133479
PGA_scaffold0__352_contigs__length_93459789	39550001	39600000	151	-0.0469844	-0.0350147
PGA_scaffold0__352_contigs__length_93459789	39600001	39650000	201	-0.0503348	-0.0370025
PGA_scaffold0__352_contigs__length_93459789	39650001	39700000	140	-0.00775713	0.00133626
PGA_scaffold0__352_contigs__length_93459789	39700001	39750000	295	-0.0141656	-0.00694055
PGA_scaffold0__352_contigs__length_93459789	39750001	39800000	181	-0.0182941	-0.0150113
PGA_scaffold0__352_contigs__length_93459789	39800001	39850000	215	-0.0207311	-0.020346
PGA_scaffold0__352_contigs__length_93459789	39850001	39900000	375	-0.0205111	-0.0131484
PGA_scaffold0__352_contigs__length_93459789	39900001	39950000	353	-0.00329149	0.00205171
PGA_scaffold0__352_contigs__length_93459789	39950001	40000000	186	0.0317312	0.0345301
PGA_scaffold0__352_contigs__length_93459789	40000001	40050000	241	0.0210686	0.0197562
PGA_scaffold0__352_contigs__length_93459789	40050001	40100000	134	-0.0182813	-0.0175908
PGA_scaffold0__352_contigs__length_93459789	40100001	40150000	123	-0.0346413	-0.0256648
PGA_scaffold0__352_contigs__length_93459789	40150001	40200000	109	-0.0278599	-0.0208855
PGA_scaffold0__352_contigs__length_93459789	40200001	40250000	274	-0.00231598	0.000506213
PGA_scaffold0__352_contigs__length_93459789	40250001	40300000	254	0.07427	0.0508313
PGA_scaffold0__352_contigs__length_93459789	40300001	40350000	208	0.00548318	0.0118201
PGA_scaffold0__352_contigs__length_93459789	40350001	40400000	181	0.000315415	-0.00354384
PGA_scaffold0__352_contigs__length_93459789	40400001	40450000	176	0.00121862	0.00389897
PGA_scaffold0__352_contigs__length_93459789	40450001	40500000	89	0.0352099	0.0347467
PGA_scaffold0__352_contigs__length_93459789	40500001	40550000	146	0.03787	0.0311687
PGA_scaffold0__352_contigs__length_93459789	40550001	40600000	193	-0.0123247	-0.00873902
PGA_scaffold0__352_contigs__length_93459789	40600001	40650000	368	0.0483082	0.0522664
PGA_scaffold0__352_contigs__length_93459789	40650001	40700000	153	0.0278897	0.0271617
PGA_scaffold0__352_contigs__length_93459789	40700001	40750000	232	0.0384359	0.0395457
PGA_scaffold0__352_contigs__length_93459789	40750001	40800000	263	0.0631089	0.0240269
PGA_scaffold0__352_contigs__length_93459789	40800001	40850000	325	-0.0208729	-0.0123157
PGA_scaffold0__352_contigs__length_93459789	40850001	40900000	144	-0.0272466	-0.0230828
PGA_scaffold0__352_contigs__length_93459789	40900001	40950000	306	-0.0147784	-0.013237
PGA_scaffold0__352_contigs__length_93459789	40950001	41000000	130	-0.0180784	-0.0137752
PGA_scaffold0__352_contigs__length_93459789	41000001	41050000	353	-0.0104598	-0.00744423
PGA_scaffold0__352_contigs__length_93459789	41050001	41100000	284	-0.0232716	-0.00779648
PGA_scaffold0__352_contigs__length_93459789	41100001	41150000	250	0.0288866	0.013066
PGA_scaffold0__352_contigs__length_93459789	41150001	41200000	202	0.0650225	0.0579946
PGA_scaffold0__352_contigs__length_93459789	41200001	41250000	124	-0.00474335	-0.00310498
PGA_scaffold0__352_contigs__length_93459789	41250001	41300000	141	-0.00227273	-0.0020552
PGA_scaffold0__352_contigs__length_93459789	41300001	41350000	148	-0.033465	-0.0195799
PGA_scaffold0__352_contigs__length_93459789	41350001	41400000	111	-0.032372	-0.0250717
PGA_scaffold0__352_contigs__length_93459789	41450001	41500000	100	-0.0438728	-0.0363453
PGA_scaffold0__352_contigs__length_93459789	41500001	41550000	123	-0.000142151	-0.00437946
PGA_scaffold0__352_contigs__length_93459789	41550001	41600000	391	-0.0108289	-0.0127518
PGA_scaffold0__352_contigs__length_93459789	41600001	41650000	386	-0.0118311	-0.0175369
PGA_scaffold0__352_contigs__length_93459789	41650001	41700000	194	0.0255241	0.0308273
PGA_scaffold0__352_contigs__length_93459789	41700001	41750000	216	0.00627887	0.00347197
PGA_scaffold0__352_contigs__length_93459789	41750001	41800000	236	0.0419346	0.0302491
PGA_scaffold0__352_contigs__length_93459789	41800001	41850000	335	0.052243	0.0397903
PGA_scaffold0__352_contigs__length_93459789	41850001	41900000	4	0.0197628	0.0180303
PGA_scaffold0__352_contigs__length_93459789	41900001	41950000	203	0.0510126	0.0386599
PGA_scaffold0__352_contigs__length_93459789	41950001	42000000	296	0.0462664	0.0304118
PGA_scaffold0__352_contigs__length_93459789	42000001	42050000	225	0.00567437	0.00788352
PGA_scaffold0__352_contigs__length_93459789	42050001	42100000	137	0.0119918	0.00564897
PGA_scaffold0__352_contigs__length_93459789	42100001	42150000	107	0.00436306	0.0102195
PGA_scaffold0__352_contigs__length_93459789	42150001	42200000	185	0.0324262	0.0302298
PGA_scaffold0__352_contigs__length_93459789	42200001	42250000	330	0.0116915	0.0146951
PGA_scaffold0__352_contigs__length_93459789	42250001	42300000	230	0.0406103	0.0435277
PGA_scaffold0__352_contigs__length_93459789	42300001	42350000	193	0.0370126	0.041518
PGA_scaffold0__352_contigs__length_93459789	42350001	42400000	127	0.0293968	0.0244709
PGA_scaffold0__352_contigs__length_93459789	42400001	42450000	205	0.0325388	0.0241118
PGA_scaffold0__352_contigs__length_93459789	42450001	42500000	309	-0.00386682	-0.0092592
PGA_scaffold0__352_contigs__length_93459789	42500001	42550000	239	-0.00983026	-0.0131329
PGA_scaffold0__352_contigs__length_93459789	42550001	42600000	161	0.0278211	0.0182933
PGA_scaffold0__352_contigs__length_93459789	42600001	42650000	117	0.00358028	0.00414539
PGA_scaffold0__352_contigs__length_93459789	42650001	42700000	152	-0.00711637	-0.00323796
PGA_scaffold0__352_contigs__length_93459789	42700001	42750000	141	-0.0157172	-0.0110971
PGA_scaffold0__352_contigs__length_93459789	42750001	42800000	204	-0.0120681	-0.00805181
PGA_scaffold0__352_contigs__length_93459789	42800001	42850000	270	-0.0108596	-0.00839929
PGA_scaffold0__352_contigs__length_93459789	42850001	42900000	314	-0.0284498	-0.0286424
PGA_scaffold0__352_contigs__length_93459789	42900001	42950000	403	0.0614078	0.0395882
PGA_scaffold0__352_contigs__length_93459789	42950001	43000000	183	0.093888	0.0540187
PGA_scaffold0__352_contigs__length_93459789	43000001	43050000	467	0.120238	0.0726774
PGA_scaffold0__352_contigs__length_93459789	43050001	43100000	274	0.0121238	0.00715238
PGA_scaffold0__352_contigs__length_93459789	43100001	43150000	240	0.0396594	0.0292338
PGA_scaffold0__352_contigs__length_93459789	43150001	43200000	301	0.0433691	0.0325638
PGA_scaffold0__352_contigs__length_93459789	43200001	43250000	425	0.0309902	0.0185079
PGA_scaffold0__352_contigs__length_93459789	43250001	43300000	349	-0.000207136	-0.00606268
PGA_scaffold0__352_contigs__length_93459789	43300001	43350000	391	0.0121275	0.0125569
PGA_scaffold0__352_contigs__length_93459789	43350001	43400000	326	0.0386233	0.0209384
PGA_scaffold0__352_contigs__length_93459789	43450001	43500000	93	0.0138111	0.0116788
PGA_scaffold0__352_contigs__length_93459789	43500001	43550000	91	-0.00203185	-0.000327616
PGA_scaffold0__352_contigs__length_93459789	43550001	43600000	103	-0.00117798	-0.00330532
PGA_scaffold0__352_contigs__length_93459789	43600001	43650000	234	-0.0193803	-0.0198841
PGA_scaffold0__352_contigs__length_93459789	43650001	43700000	131	-0.0269856	-0.0220575
PGA_scaffold0__352_contigs__length_93459789	43700001	43750000	234	-0.0158851	-0.0126396
PGA_scaffold0__352_contigs__length_93459789	43750001	43800000	202	-0.00590121	0.00652404
PGA_scaffold0__352_contigs__length_93459789	43800001	43850000	170	-0.00664314	0.00400863
PGA_scaffold0__352_contigs__length_93459789	43850001	43900000	251	0.0237738	0.0224576
PGA_scaffold0__352_contigs__length_93459789	43900001	43950000	290	-0.0082491	0.0100741
PGA_scaffold0__352_contigs__length_93459789	43950001	44000000	351	-0.00965208	-0.00515513
PGA_scaffold0__352_contigs__length_93459789	44000001	44050000	375	0.0624285	0.0422522
PGA_scaffold0__352_contigs__length_93459789	44050001	44100000	196	0.0223054	0.0233092
PGA_scaffold0__352_contigs__length_93459789	44100001	44150000	223	0.0344438	0.0282774
PGA_scaffold0__352_contigs__length_93459789	44150001	44200000	285	0.000510068	0.00588107
PGA_scaffold0__352_contigs__length_93459789	44200001	44250000	246	0.0295633	0.00780542
PGA_scaffold0__352_contigs__length_93459789	44250001	44300000	288	0.00524432	0.0114138
PGA_scaffold0__352_contigs__length_93459789	44300001	44350000	370	-0.022425	-0.0126775
PGA_scaffold0__352_contigs__length_93459789	44350001	44400000	263	-0.0358898	-0.03073
PGA_scaffold0__352_contigs__length_93459789	44400001	44450000	336	-0.0115567	-0.0119946
PGA_scaffold0__352_contigs__length_93459789	44450001	44500000	158	-0.0199492	-0.0196319
PGA_scaffold0__352_contigs__length_93459789	44500001	44550000	247	-0.010288	-0.00324969
PGA_scaffold0__352_contigs__length_93459789	44550001	44600000	257	-0.0165289	-0.00757432
PGA_scaffold0__352_contigs__length_93459789	44600001	44650000	353	-0.00531322	-0.00263141
PGA_scaffold0__352_contigs__length_93459789	44650001	44700000	190	0.0161596	0.0108268
PGA_scaffold0__352_contigs__length_93459789	44700001	44750000	374	0.00956152	0.0173236
PGA_scaffold0__352_contigs__length_93459789	44750001	44800000	76	-0.0360476	-0.0230497
PGA_scaffold0__352_contigs__length_93459789	44800001	44850000	217	-0.0325754	-0.0238075
PGA_scaffold0__352_contigs__length_93459789	44850001	44900000	292	-0.0250192	-0.0198438
PGA_scaffold0__352_contigs__length_93459789	44900001	44950000	252	-0.0127668	-0.0161106
PGA_scaffold0__352_contigs__length_93459789	44950001	45000000	388	0.0142504	0.0159749
PGA_scaffold0__352_contigs__length_93459789	45000001	45050000	262	0.0774761	0.0759219
PGA_scaffold0__352_contigs__length_93459789	45050001	45100000	120	0.0667955	0.0454563
PGA_scaffold0__352_contigs__length_93459789	45100001	45150000	244	0.0419282	0.0420069
PGA_scaffold0__352_contigs__length_93459789	45150001	45200000	254	-0.0164641	-0.00655961
PGA_scaffold0__352_contigs__length_93459789	45200001	45250000	165	-0.0314821	-0.0100045
PGA_scaffold0__352_contigs__length_93459789	45250001	45300000	153	0.0314942	0.0219185
PGA_scaffold0__352_contigs__length_93459789	45300001	45350000	206	-0.0097179	-0.00824743
PGA_scaffold0__352_contigs__length_93459789	45350001	45400000	299	0.00118835	0.00120106
PGA_scaffold0__352_contigs__length_93459789	45400001	45450000	279	0.00989714	0.0075751
PGA_scaffold0__352_contigs__length_93459789	45450001	45500000	305	0.00727849	0.00754547
PGA_scaffold0__352_contigs__length_93459789	45500001	45550000	121	0.0164449	0.00653676
PGA_scaffold0__352_contigs__length_93459789	45550001	45600000	72	-0.0137966	-0.0112109
PGA_scaffold0__352_contigs__length_93459789	45600001	45650000	138	-0.0343398	-0.0269689
PGA_scaffold0__352_contigs__length_93459789	45650001	45700000	211	0.0158175	0.00573515
PGA_scaffold0__352_contigs__length_93459789	45700001	45750000	202	0.210578	0.0962371
PGA_scaffold0__352_contigs__length_93459789	45750001	45800000	149	0.224893	0.128218
PGA_scaffold0__352_contigs__length_93459789	45800001	45850000	357	0.00372646	0.00757444
PGA_scaffold0__352_contigs__length_93459789	45850001	45900000	320	-0.0289773	-0.00969253
PGA_scaffold0__352_contigs__length_93459789	45900001	45950000	190	-0.0241966	-0.00325994
PGA_scaffold0__352_contigs__length_93459789	45950001	46000000	164	-0.0171038	0.0021063
PGA_scaffold0__352_contigs__length_93459789	46000001	46050000	236	0.0221126	0.0184172
PGA_scaffold0__352_contigs__length_93459789	46050001	46100000	295	-0.000963318	0.00731257
PGA_scaffold0__352_contigs__length_93459789	46100001	46150000	230	-0.00339801	0.00591644
PGA_scaffold0__352_contigs__length_93459789	46150001	46200000	207	0.017264	0.0172794
PGA_scaffold0__352_contigs__length_93459789	46200001	46250000	343	-0.000687444	0.0104666
PGA_scaffold0__352_contigs__length_93459789	46250001	46300000	328	0.0269794	0.0390577
PGA_scaffold0__352_contigs__length_93459789	46300001	46350000	257	-0.00384272	0.010381
PGA_scaffold0__352_contigs__length_93459789	46350001	46400000	300	-0.0201812	-0.00960475
PGA_scaffold0__352_contigs__length_93459789	46400001	46450000	228	-0.016813	0.0030829
PGA_scaffold0__352_contigs__length_93459789	46450001	46500000	182	-0.0157521	-0.0142079
PGA_scaffold0__352_contigs__length_93459789	46500001	46550000	149	0.0437116	0.0215741
PGA_scaffold0__352_contigs__length_93459789	46550001	46600000	195	-0.011397	-0.0155123
PGA_scaffold0__352_contigs__length_93459789	46600001	46650000	237	0.0514244	0.0280284
PGA_scaffold0__352_contigs__length_93459789	46650001	46700000	253	0.0686275	0.059785
PGA_scaffold0__352_contigs__length_93459789	46700001	46750000	369	0.0662417	0.0479186
PGA_scaffold0__352_contigs__length_93459789	46750001	46800000	287	0.0554023	0.0348047
PGA_scaffold0__352_contigs__length_93459789	46800001	46850000	165	0.0340681	0.0161554
PGA_scaffold0__352_contigs__length_93459789	46850001	46900000	296	0.057559	0.0645561
PGA_scaffold0__352_contigs__length_93459789	46900001	46950000	220	0.0736547	0.0834489
PGA_scaffold0__352_contigs__length_93459789	46950001	47000000	279	0.089884	0.0784881
PGA_scaffold0__352_contigs__length_93459789	47000001	47050000	270	0.0228857	0.0216043
PGA_scaffold0__352_contigs__length_93459789	47050001	47100000	320	0.0512337	0.0319686
PGA_scaffold0__352_contigs__length_93459789	47100001	47150000	318	0.0755603	0.0489116
PGA_scaffold0__352_contigs__length_93459789	47150001	47200000	182	0.00389587	-0.00580997
PGA_scaffold0__352_contigs__length_93459789	47200001	47250000	207	0.00165657	0.00266705
PGA_scaffold0__352_contigs__length_93459789	47250001	47300000	167	0.00500779	0.0119331
PGA_scaffold0__352_contigs__length_93459789	47300001	47350000	291	0.0141294	0.00303386
PGA_scaffold0__352_contigs__length_93459789	47350001	47400000	246	0.0255266	0.00635821
PGA_scaffold0__352_contigs__length_93459789	47400001	47450000	35	-0.0282073	-0.0214696
PGA_scaffold0__352_contigs__length_93459789	47450001	47500000	94	-0.0168124	-0.0177076
PGA_scaffold0__352_contigs__length_93459789	47500001	47550000	295	-0.0168967	-0.0124704
PGA_scaffold0__352_contigs__length_93459789	47550001	47600000	386	-0.0105375	-0.013127
PGA_scaffold0__352_contigs__length_93459789	47600001	47650000	351	-0.0121554	-0.00784418
PGA_scaffold0__352_contigs__length_93459789	47650001	47700000	298	0.0031057	0.016614
PGA_scaffold0__352_contigs__length_93459789	47700001	47750000	185	0.0613512	0.0402172
PGA_scaffold0__352_contigs__length_93459789	47750001	47800000	295	0.0472179	0.0354596
PGA_scaffold0__352_contigs__length_93459789	47800001	47850000	277	0.037407	0.030133
PGA_scaffold0__352_contigs__length_93459789	47850001	47900000	201	0.0489605	0.0328491
PGA_scaffold0__352_contigs__length_93459789	47900001	47950000	182	0.0869502	0.0695094
PGA_scaffold0__352_contigs__length_93459789	47950001	48000000	361	0.0294779	0.0228684
PGA_scaffold0__352_contigs__length_93459789	48000001	48050000	306	0.0661811	0.0341479
PGA_scaffold0__352_contigs__length_93459789	48050001	48100000	254	0.134743	0.0851549
PGA_scaffold0__352_contigs__length_93459789	48100001	48150000	116	0.132844	0.103616
PGA_scaffold0__352_contigs__length_93459789	48150001	48200000	53	0.122549	0.0925121
PGA_scaffold0__352_contigs__length_93459789	48200001	48250000	89	0.0392351	0.020194
PGA_scaffold0__352_contigs__length_93459789	48250001	48300000	131	-0.0269893	-0.0210843
PGA_scaffold0__352_contigs__length_93459789	48300001	48350000	300	0.0364474	0.0342444
PGA_scaffold0__352_contigs__length_93459789	48350001	48400000	225	0.0248565	0.0268872
PGA_scaffold0__352_contigs__length_93459789	48400001	48450000	162	-0.00653222	0.00141069
PGA_scaffold0__352_contigs__length_93459789	48450001	48500000	240	0.0176131	0.00470105
PGA_scaffold0__352_contigs__length_93459789	48500001	48550000	245	0.00184026	-0.00384215
PGA_scaffold0__352_contigs__length_93459789	48550001	48600000	323	0.000888394	-0.00374569
PGA_scaffold0__352_contigs__length_93459789	48600001	48650000	110	0.0520275	0.0280614
PGA_scaffold0__352_contigs__length_93459789	48650001	48700000	105	0.00667359	-0.00249356
PGA_scaffold0__352_contigs__length_93459789	48700001	48750000	189	0.110788	0.0410426
PGA_scaffold0__352_contigs__length_93459789	48750001	48800000	264	0.0709359	0.0363268
PGA_scaffold0__352_contigs__length_93459789	48800001	48850000	75	0.096963	0.0518305
PGA_scaffold0__352_contigs__length_93459789	48850001	48900000	149	0.146176	0.100681
PGA_scaffold0__352_contigs__length_93459789	48900001	48950000	78	0.084048	0.0230331
PGA_scaffold0__352_contigs__length_93459789	48950001	49000000	211	0.201125	0.154987
PGA_scaffold0__352_contigs__length_93459789	49000001	49050000	182	-0.00289186	0.00866091
PGA_scaffold0__352_contigs__length_93459789	49050001	49100000	147	0.0334284	0.0304892
PGA_scaffold0__352_contigs__length_93459789	49100001	49150000	232	0.11015	0.0829078
PGA_scaffold0__352_contigs__length_93459789	49150001	49200000	297	0.0489044	0.043427
PGA_scaffold0__352_contigs__length_93459789	49200001	49250000	249	0.105828	0.0815056
PGA_scaffold0__352_contigs__length_93459789	49250001	49300000	114	0.191262	0.154746
PGA_scaffold0__352_contigs__length_93459789	49300001	49350000	86	0.187517	0.121055
PGA_scaffold0__352_contigs__length_93459789	49350001	49400000	96	0.173253	0.102312
PGA_scaffold0__352_contigs__length_93459789	49400001	49450000	96	0.23574	0.184961
PGA_scaffold0__352_contigs__length_93459789	49450001	49500000	125	0.0407806	0.0247129
PGA_scaffold0__352_contigs__length_93459789	49500001	49550000	218	0.0131606	0.00207726
PGA_scaffold0__352_contigs__length_93459789	49550001	49600000	254	0.00393467	0.0049894
PGA_scaffold0__352_contigs__length_93459789	49600001	49650000	90	0.0934451	0.0592254
PGA_scaffold0__352_contigs__length_93459789	49650001	49700000	228	0.0457531	0.0255793
PGA_scaffold0__352_contigs__length_93459789	49700001	49750000	221	0.042928	0.0198784
PGA_scaffold0__352_contigs__length_93459789	49750001	49800000	38	8.5842e-18	-0.00608788
PGA_scaffold0__352_contigs__length_93459789	49800001	49850000	88	-0.0206588	-0.00828744
PGA_scaffold0__352_contigs__length_93459789	49850001	49900000	54	0.0113799	0.0128765
PGA_scaffold0__352_contigs__length_93459789	49900001	49950000	209	-0.00928955	-0.000917848
PGA_scaffold0__352_contigs__length_93459789	49950001	50000000	160	-0.013691	-0.00655235
PGA_scaffold0__352_contigs__length_93459789	50000001	50050000	146	-0.0220113	-0.0169749
PGA_scaffold0__352_contigs__length_93459789	50050001	50100000	77	-0.021868	-0.0155737
PGA_scaffold0__352_contigs__length_93459789	50100001	50150000	95	-0.00967118	-0.00242714
PGA_scaffold0__352_contigs__length_93459789	50150001	50200000	199	-0.00829091	-0.00758561
PGA_scaffold0__352_contigs__length_93459789	50200001	50250000	120	0.00355296	0.00179493
PGA_scaffold0__352_contigs__length_93459789	50250001	50300000	144	-0.0161427	-0.0159473
PGA_scaffold0__352_contigs__length_93459789	50300001	50350000	168	-0.0231838	-0.0178125
PGA_scaffold0__352_contigs__length_93459789	50350001	50400000	113	-0.0177239	-0.0114354
PGA_scaffold0__352_contigs__length_93459789	50400001	50450000	138	0.00415881	0.007278
PGA_scaffold0__352_contigs__length_93459789	50450001	50500000	98	0.0825351	0.0399844
PGA_scaffold0__352_contigs__length_93459789	50500001	50550000	129	0.13581	0.075763
PGA_scaffold0__352_contigs__length_93459789	50550001	50600000	129	0.144469	0.074851
PGA_scaffold0__352_contigs__length_93459789	50600001	50650000	125	0.03192	0.00295984
PGA_scaffold0__352_contigs__length_93459789	50650001	50700000	141	-0.0230737	-0.0212838
PGA_scaffold0__352_contigs__length_93459789	50700001	50750000	126	-0.0291974	-0.0255875
PGA_scaffold0__352_contigs__length_93459789	50750001	50800000	145	0.314858	0.183971
PGA_scaffold0__352_contigs__length_93459789	50800001	50850000	288	0.387162	0.303647
PGA_scaffold0__352_contigs__length_93459789	50850001	50900000	133	0.130611	0.0718135
PGA_scaffold0__352_contigs__length_93459789	50900001	50950000	151	0.100028	0.0641813
PGA_scaffold0__352_contigs__length_93459789	50950001	51000000	145	0.107042	0.0734978
PGA_scaffold0__352_contigs__length_93459789	51000001	51050000	231	0.139873	0.104945
PGA_scaffold0__352_contigs__length_93459789	51050001	51100000	214	0.200246	0.129352
PGA_scaffold0__352_contigs__length_93459789	51100001	51150000	195	0.076181	0.0452659
PGA_scaffold0__352_contigs__length_93459789	51150001	51200000	152	0.0252525	0.0140834
PGA_scaffold0__352_contigs__length_93459789	51200001	51250000	123	0.00249331	0.00724533
PGA_scaffold0__352_contigs__length_93459789	51250001	51300000	225	0.00298615	0.00408785
PGA_scaffold0__352_contigs__length_93459789	51300001	51350000	117	0.0127758	0.00364955
PGA_scaffold0__352_contigs__length_93459789	51350001	51400000	91	-0.0186286	-0.0146163
PGA_scaffold0__352_contigs__length_93459789	51400001	51450000	149	-0.00973301	-0.00791276
PGA_scaffold0__352_contigs__length_93459789	51450001	51500000	283	0.00187992	-0.00630165
PGA_scaffold0__352_contigs__length_93459789	51500001	51550000	326	0.010304	0.00733726
PGA_scaffold0__352_contigs__length_93459789	51550001	51600000	345	0.0109682	0.00845393
PGA_scaffold0__352_contigs__length_93459789	51600001	51650000	187	0.0381195	0.028508
PGA_scaffold0__352_contigs__length_93459789	51650001	51700000	151	0.0193818	0.0132269
PGA_scaffold0__352_contigs__length_93459789	51700001	51750000	114	0.0196941	0.0122387
PGA_scaffold0__352_contigs__length_93459789	51750001	51800000	127	0.0556309	0.0137228
PGA_scaffold0__352_contigs__length_93459789	51800001	51850000	198	0.100356	0.0538653
PGA_scaffold0__352_contigs__length_93459789	51850001	51900000	233	0.0924068	0.0489068
PGA_scaffold0__352_contigs__length_93459789	51900001	51950000	222	0.0930042	0.0470134
PGA_scaffold0__352_contigs__length_93459789	51950001	52000000	169	0.082563	0.0380083
PGA_scaffold0__352_contigs__length_93459789	52000001	52050000	92	0.0870436	0.0648225
PGA_scaffold0__352_contigs__length_93459789	52050001	52100000	15	0.0142479	0.0129824
PGA_scaffold0__352_contigs__length_93459789	52100001	52150000	37	0.0924095	0.0688225
PGA_scaffold0__352_contigs__length_93459789	52150001	52200000	133	0.0570258	0.038608
PGA_scaffold0__352_contigs__length_93459789	52200001	52250000	84	0.0745368	0.0568526
PGA_scaffold0__352_contigs__length_93459789	52250001	52300000	64	0.0496242	0.0381383
PGA_scaffold0__352_contigs__length_93459789	52300001	52350000	66	0.0658692	0.0559122
PGA_scaffold0__352_contigs__length_93459789	52350001	52400000	100	0.0643961	0.0505058
PGA_scaffold0__352_contigs__length_93459789	52400001	52450000	92	0.0429665	0.0252262
PGA_scaffold0__352_contigs__length_93459789	52450001	52500000	73	0.0727435	0.0561703
PGA_scaffold0__352_contigs__length_93459789	52500001	52550000	64	0.0756178	0.049464
PGA_scaffold0__352_contigs__length_93459789	52550001	52600000	107	0.105942	0.0706636
PGA_scaffold0__352_contigs__length_93459789	52600001	52650000	113	0.183818	0.116605
PGA_scaffold0__352_contigs__length_93459789	52650001	52700000	169	0.065198	0.0486544
PGA_scaffold0__352_contigs__length_93459789	52700001	52750000	207	0.0323436	0.0263028
PGA_scaffold0__352_contigs__length_93459789	52750001	52800000	112	0.0102104	0.0132931
PGA_scaffold0__352_contigs__length_93459789	52800001	52850000	154	0.0228113	0.0218089
PGA_scaffold0__352_contigs__length_93459789	52850001	52900000	175	0.0336948	0.0271679
PGA_scaffold0__352_contigs__length_93459789	52900001	52950000	188	0.0440919	0.0316345
PGA_scaffold0__352_contigs__length_93459789	52950001	53000000	100	0.0672711	0.0448708
PGA_scaffold0__352_contigs__length_93459789	53000001	53050000	330	0.0329738	0.0167397
PGA_scaffold0__352_contigs__length_93459789	53050001	53100000	332	0.0432555	0.0198437
PGA_scaffold0__352_contigs__length_93459789	53100001	53150000	289	0.0022929	-0.00404299
PGA_scaffold0__352_contigs__length_93459789	53150001	53200000	80	0.0765115	0.0543304
PGA_scaffold0__352_contigs__length_93459789	53200001	53250000	130	0.090155	0.061479
PGA_scaffold0__352_contigs__length_93459789	53250001	53300000	98	0.15326	0.107336
PGA_scaffold0__352_contigs__length_93459789	53300001	53350000	68	0.211399	0.141061
PGA_scaffold0__352_contigs__length_93459789	53350001	53400000	98	0.142224	0.103148
PGA_scaffold0__352_contigs__length_93459789	53400001	53450000	129	0.0165139	0.0160003
PGA_scaffold0__352_contigs__length_93459789	53450001	53500000	37	-0.00332855	0.0102541
PGA_scaffold0__352_contigs__length_93459789	53500001	53550000	76	0.162917	0.112588
PGA_scaffold0__352_contigs__length_93459789	53550001	53600000	157	0.118501	0.086067
PGA_scaffold0__352_contigs__length_93459789	53600001	53650000	162	0.14923	0.0798628
PGA_scaffold0__352_contigs__length_93459789	53650001	53700000	334	0.024759	0.0128506
PGA_scaffold0__352_contigs__length_93459789	53700001	53750000	197	0.0250186	0.0128482
PGA_scaffold0__352_contigs__length_93459789	53750001	53800000	79	0.0582031	0.0411801
PGA_scaffold0__352_contigs__length_93459789	53800001	53850000	229	-0.00488817	-0.00109823
PGA_scaffold0__352_contigs__length_93459789	53850001	53900000	108	0.0204314	0.0206574
PGA_scaffold0__352_contigs__length_93459789	53900001	53950000	95	-0.0363808	-0.0254872
PGA_scaffold0__352_contigs__length_93459789	53950001	54000000	312	0.0121605	0.0138473
PGA_scaffold0__352_contigs__length_93459789	54000001	54050000	341	0.0483571	0.0529337
PGA_scaffold0__352_contigs__length_93459789	54050001	54100000	169	0.0596355	0.0657822
PGA_scaffold0__352_contigs__length_93459789	54100001	54150000	204	0.0958285	0.0744123
PGA_scaffold0__352_contigs__length_93459789	54150001	54200000	268	0.104068	0.0939436
PGA_scaffold0__352_contigs__length_93459789	54200001	54250000	265	0.0828169	0.0720701
PGA_scaffold0__352_contigs__length_93459789	54250001	54300000	250	0.0584831	0.0523221
PGA_scaffold0__352_contigs__length_93459789	54300001	54350000	233	0.0701417	0.0585343
PGA_scaffold0__352_contigs__length_93459789	54350001	54400000	237	0.10503	0.0921235
PGA_scaffold0__352_contigs__length_93459789	54400001	54450000	149	0.0505295	0.0406321
PGA_scaffold0__352_contigs__length_93459789	54450001	54500000	259	0.081745	0.0666755
PGA_scaffold0__352_contigs__length_93459789	54500001	54550000	195	0.0170401	0.00831562
PGA_scaffold0__352_contigs__length_93459789	54550001	54600000	348	0.0135558	0.00488516
PGA_scaffold0__352_contigs__length_93459789	54600001	54650000	161	-0.0165667	-0.00598702
PGA_scaffold0__352_contigs__length_93459789	54650001	54700000	172	-0.018018	-0.0109718
PGA_scaffold0__352_contigs__length_93459789	54700001	54750000	155	-0.0289557	-0.0204207
PGA_scaffold0__352_contigs__length_93459789	54750001	54800000	210	-0.0329213	-0.028482
PGA_scaffold0__352_contigs__length_93459789	54800001	54850000	174	-0.026063	-0.0185891
PGA_scaffold0__352_contigs__length_93459789	54850001	54900000	261	-0.00332507	-0.00301533
PGA_scaffold0__352_contigs__length_93459789	54900001	54950000	262	-0.0127267	-0.0102793
PGA_scaffold0__352_contigs__length_93459789	54950001	55000000	286	-0.0150677	-0.0102081
PGA_scaffold0__352_contigs__length_93459789	55000001	55050000	203	-0.00121372	-4.26878e-05
PGA_scaffold0__352_contigs__length_93459789	55050001	55100000	159	0.176921	0.143354
PGA_scaffold0__352_contigs__length_93459789	55100001	55150000	149	0.0419126	0.0328756
PGA_scaffold0__352_contigs__length_93459789	55150001	55200000	142	-0.00516381	-0.00330693
PGA_scaffold0__352_contigs__length_93459789	55200001	55250000	168	-0.00754309	-0.00290724
PGA_scaffold0__352_contigs__length_93459789	55250001	55300000	185	0.000837872	0.00157822
PGA_scaffold0__352_contigs__length_93459789	55300001	55350000	146	-0.0210995	-0.0118802
PGA_scaffold0__352_contigs__length_93459789	55350001	55400000	224	-0.0343157	-0.0173048
PGA_scaffold0__352_contigs__length_93459789	55400001	55450000	163	-0.0342092	-0.00791987
PGA_scaffold0__352_contigs__length_93459789	55450001	55500000	324	-0.00204718	0.0233602
PGA_scaffold0__352_contigs__length_93459789	55500001	55550000	240	-0.0446307	-0.0327847
PGA_scaffold0__352_contigs__length_93459789	55550001	55600000	386	-0.0504282	-0.0361563
PGA_scaffold0__352_contigs__length_93459789	55600001	55650000	252	-0.0455092	-0.0367494
PGA_scaffold0__352_contigs__length_93459789	55650001	55700000	248	-0.0488724	-0.0398568
PGA_scaffold0__352_contigs__length_93459789	55700001	55750000	420	-0.0431369	-0.0271193
PGA_scaffold0__352_contigs__length_93459789	55750001	55800000	243	-0.0443283	-0.0364512
PGA_scaffold0__352_contigs__length_93459789	55800001	55850000	198	-0.0314347	-0.0274861
PGA_scaffold0__352_contigs__length_93459789	55850001	55900000	165	-0.0210234	-0.0154714
PGA_scaffold0__352_contigs__length_93459789	55900001	55950000	178	-0.0121085	-0.0103276
PGA_scaffold0__352_contigs__length_93459789	55950001	56000000	185	-0.00385284	-0.0048856
PGA_scaffold0__352_contigs__length_93459789	56000001	56050000	205	-0.00750221	-0.00702996
PGA_scaffold0__352_contigs__length_93459789	56050001	56100000	247	-0.0240329	-0.0162431
PGA_scaffold0__352_contigs__length_93459789	56100001	56150000	246	-0.0171769	-0.0166969
PGA_scaffold0__352_contigs__length_93459789	56150001	56200000	271	-0.0109513	0.0116195
PGA_scaffold0__352_contigs__length_93459789	56200001	56250000	361	0.0222324	0.0456206
PGA_scaffold0__352_contigs__length_93459789	56250001	56300000	449	-0.0175932	0.00236242
PGA_scaffold0__352_contigs__length_93459789	56300001	56350000	409	-0.0354241	-0.0233268
PGA_scaffold0__352_contigs__length_93459789	56350001	56400000	314	-0.0368347	-0.020404
PGA_scaffold0__352_contigs__length_93459789	56400001	56450000	446	-0.0392788	-0.0188436
PGA_scaffold0__352_contigs__length_93459789	56450001	56500000	515	-0.0309775	-0.0175553
PGA_scaffold0__352_contigs__length_93459789	56500001	56550000	264	-0.017895	-0.0129288
PGA_scaffold0__352_contigs__length_93459789	56550001	56600000	192	-0.0083937	-0.00550526
PGA_scaffold0__352_contigs__length_93459789	56600001	56650000	68	-0.017752	-0.0110172
PGA_scaffold0__352_contigs__length_93459789	56650001	56700000	316	-0.0269098	-0.0220067
PGA_scaffold0__352_contigs__length_93459789	56700001	56750000	241	-0.0252206	-0.0238329
PGA_scaffold0__352_contigs__length_93459789	56750001	56800000	205	-0.0409534	-0.0338209
PGA_scaffold0__352_contigs__length_93459789	56800001	56850000	354	-0.0502761	-0.0467842
PGA_scaffold0__352_contigs__length_93459789	56850001	56900000	248	-0.0475557	-0.0440108
PGA_scaffold0__352_contigs__length_93459789	56900001	56950000	402	-0.0422481	-0.0379193
PGA_scaffold0__352_contigs__length_93459789	56950001	57000000	288	-0.0514777	-0.0467716
PGA_scaffold0__352_contigs__length_93459789	57000001	57050000	369	-0.0440511	-0.0384873
PGA_scaffold0__352_contigs__length_93459789	57050001	57100000	366	0.0133617	0.00352607
PGA_scaffold0__352_contigs__length_93459789	57100001	57150000	141	0.0209298	0.0155307
PGA_scaffold0__352_contigs__length_93459789	57150001	57200000	225	-0.00272752	0.000247049
PGA_scaffold0__352_contigs__length_93459789	57200001	57250000	160	-0.0270266	-0.0183676
PGA_scaffold0__352_contigs__length_93459789	57250001	57300000	202	-0.0362582	-0.0223541
PGA_scaffold0__352_contigs__length_93459789	57300001	57350000	154	-0.0373599	-0.0276347
PGA_scaffold0__352_contigs__length_93459789	57350001	57400000	132	-0.0269546	-0.0232642
PGA_scaffold0__352_contigs__length_93459789	57400001	57450000	219	-0.0204388	-0.0108944
PGA_scaffold0__352_contigs__length_93459789	57450001	57500000	224	-0.013524	-0.0108044
PGA_scaffold0__352_contigs__length_93459789	57500001	57550000	139	0.0593111	0.0478551
PGA_scaffold0__352_contigs__length_93459789	57550001	57600000	331	0.166576	0.130124
PGA_scaffold0__352_contigs__length_93459789	57600001	57650000	186	0.195875	0.128342
PGA_scaffold0__352_contigs__length_93459789	57650001	57700000	148	0.0985392	0.0664891
PGA_scaffold0__352_contigs__length_93459789	57700001	57750000	134	0.11866	0.0733692
PGA_scaffold0__352_contigs__length_93459789	57750001	57800000	96	0.155674	0.0875316
PGA_scaffold0__352_contigs__length_93459789	57800001	57850000	128	0.121512	0.0716227
PGA_scaffold0__352_contigs__length_93459789	57850001	57900000	260	-0.0333318	-0.0362
PGA_scaffold0__352_contigs__length_93459789	57900001	57950000	137	-0.021242	-0.0208677
PGA_scaffold0__352_contigs__length_93459789	57950001	58000000	110	-0.0169381	-0.0239493
PGA_scaffold0__352_contigs__length_93459789	58000001	58050000	67	-0.0155413	-0.00401131
PGA_scaffold0__352_contigs__length_93459789	58050001	58100000	160	0.00551598	0.00896683
PGA_scaffold0__352_contigs__length_93459789	58100001	58150000	175	0.00895291	0.014667
PGA_scaffold0__352_contigs__length_93459789	58150001	58200000	227	-0.00537558	-0.00884404
PGA_scaffold0__352_contigs__length_93459789	58200001	58250000	164	-0.0335369	-0.0293931
PGA_scaffold0__352_contigs__length_93459789	58250001	58300000	322	-0.0156032	-0.00950577
PGA_scaffold0__352_contigs__length_93459789	58300001	58350000	341	0.097568	0.0475532
PGA_scaffold0__352_contigs__length_93459789	58350001	58400000	233	0.110836	0.049121
PGA_scaffold0__352_contigs__length_93459789	58400001	58450000	294	0.162863	0.0755826
PGA_scaffold0__352_contigs__length_93459789	58450001	58500000	316	0.184708	0.119103
PGA_scaffold0__352_contigs__length_93459789	58500001	58550000	123	-0.00651393	-0.0103102
PGA_scaffold0__352_contigs__length_93459789	58600001	58650000	49	0.0476015	0.0376364
PGA_scaffold0__352_contigs__length_93459789	58650001	58700000	146	0.0392194	0.0215504
PGA_scaffold0__352_contigs__length_93459789	58700001	58750000	108	0.116353	0.0834343
PGA_scaffold0__352_contigs__length_93459789	58750001	58800000	76	0.0713584	0.0452394
PGA_scaffold0__352_contigs__length_93459789	58800001	58850000	55	0.0467785	0.0264452
PGA_scaffold0__352_contigs__length_93459789	58850001	58900000	69	0.00122026	0.00225937
PGA_scaffold0__352_contigs__length_93459789	58900001	58950000	81	-0.00248158	-0.00713008
PGA_scaffold0__352_contigs__length_93459789	58950001	59000000	58	-0.0328426	-0.02583
PGA_scaffold0__352_contigs__length_93459789	59000001	59050000	118	-0.0278606	-0.0275701
PGA_scaffold0__352_contigs__length_93459789	59050001	59100000	39	-0.0170629	-0.010849
PGA_scaffold0__352_contigs__length_93459789	59100001	59150000	48	0.00312681	-0.00629501
PGA_scaffold0__352_contigs__length_93459789	59150001	59200000	93	0.0091717	0.00305906
PGA_scaffold0__352_contigs__length_93459789	59200001	59250000	146	0.0287811	0.0136793
PGA_scaffold0__352_contigs__length_93459789	59250001	59300000	75	-0.0382355	-0.03585
PGA_scaffold0__352_contigs__length_93459789	59300001	59350000	129	-0.0351841	-0.033058
PGA_scaffold0__352_contigs__length_93459789	59350001	59400000	51	-0.0184371	-0.0151792
PGA_scaffold0__352_contigs__length_93459789	59400001	59450000	111	-0.0180824	-0.0151315
PGA_scaffold0__352_contigs__length_93459789	59450001	59500000	119	-0.0243528	-0.0200495
PGA_scaffold0__352_contigs__length_93459789	59500001	59550000	109	-0.00409119	-0.000121503
PGA_scaffold0__352_contigs__length_93459789	59550001	59600000	154	0.0550026	0.0333141
PGA_scaffold0__352_contigs__length_93459789	59600001	59650000	148	0.0851496	0.0641888
PGA_scaffold0__352_contigs__length_93459789	59650001	59700000	149	0.0755057	0.0546983
PGA_scaffold0__352_contigs__length_93459789	59700001	59750000	182	0.0524572	0.0342477
PGA_scaffold0__352_contigs__length_93459789	59750001	59800000	137	0.0381729	0.0229301
PGA_scaffold0__352_contigs__length_93459789	59800001	59850000	110	0.0431898	0.0278944
PGA_scaffold0__352_contigs__length_93459789	59850001	59900000	117	0.0494008	0.0286439
PGA_scaffold0__352_contigs__length_93459789	59900001	59950000	218	0.0562918	0.0367305
PGA_scaffold0__352_contigs__length_93459789	59950001	60000000	164	0.031431	0.0224239
PGA_scaffold0__352_contigs__length_93459789	60000001	60050000	144	-0.0298998	-0.0226335
PGA_scaffold0__352_contigs__length_93459789	60050001	60100000	153	-0.0105782	0.00882499
PGA_scaffold0__352_contigs__length_93459789	60100001	60150000	206	0.00392846	0.0327859
PGA_scaffold0__352_contigs__length_93459789	60150001	60200000	221	-0.00873627	0.0178036
PGA_scaffold0__352_contigs__length_93459789	60200001	60250000	190	-0.00886273	0.0159073
PGA_scaffold0__352_contigs__length_93459789	60250001	60300000	207	0.0370712	0.0363437
PGA_scaffold0__352_contigs__length_93459789	60300001	60350000	248	0.200845	0.122974
PGA_scaffold0__352_contigs__length_93459789	60350001	60400000	195	0.149553	0.0838283
PGA_scaffold0__352_contigs__length_93459789	60400001	60450000	228	0.0861822	0.0541679
PGA_scaffold0__352_contigs__length_93459789	60450001	60500000	180	0.0421346	0.0324912
PGA_scaffold0__352_contigs__length_93459789	60500001	60550000	193	0.164774	0.0975624
PGA_scaffold0__352_contigs__length_93459789	60550001	60600000	147	0.191487	0.115972
PGA_scaffold0__352_contigs__length_93459789	60600001	60650000	155	0.14543	0.117134
PGA_scaffold0__352_contigs__length_93459789	60650001	60700000	309	0.137901	0.117781
PGA_scaffold0__352_contigs__length_93459789	60700001	60750000	276	0.0583473	0.0491306
PGA_scaffold0__352_contigs__length_93459789	60750001	60800000	312	-0.0195842	-0.00183831
PGA_scaffold0__352_contigs__length_93459789	60800001	60850000	264	-0.0222925	-0.00706803
PGA_scaffold0__352_contigs__length_93459789	60850001	60900000	205	-0.00263771	0.00535139
PGA_scaffold0__352_contigs__length_93459789	60900001	60950000	251	0.141919	0.105127
PGA_scaffold0__352_contigs__length_93459789	60950001	61000000	260	0.221053	0.180994
PGA_scaffold0__352_contigs__length_93459789	61000001	61050000	121	0.0557941	0.0576225
PGA_scaffold0__352_contigs__length_93459789	61050001	61100000	224	0.220956	0.15568
PGA_scaffold0__352_contigs__length_93459789	61100001	61150000	159	0.0549617	0.0531465
PGA_scaffold0__352_contigs__length_93459789	61150001	61200000	187	0.0407109	0.0516665
PGA_scaffold0__352_contigs__length_93459789	61200001	61250000	201	-0.00577356	-0.00211874
PGA_scaffold0__352_contigs__length_93459789	61250001	61300000	135	0.0410405	0.0226408
PGA_scaffold0__352_contigs__length_93459789	61300001	61350000	172	0.0949971	0.0488943
PGA_scaffold0__352_contigs__length_93459789	61350001	61400000	116	0.0344438	0.0264167
PGA_scaffold0__352_contigs__length_93459789	61400001	61450000	166	0.0478588	0.0340727
PGA_scaffold0__352_contigs__length_93459789	61450001	61500000	234	0.0948228	0.0758984
PGA_scaffold0__352_contigs__length_93459789	61500001	61550000	267	0.0671434	0.0754582
PGA_scaffold0__352_contigs__length_93459789	61550001	61600000	232	0.0538106	0.0552076
PGA_scaffold0__352_contigs__length_93459789	61600001	61650000	213	0.0271293	0.0301617
PGA_scaffold0__352_contigs__length_93459789	61650001	61700000	211	0.113009	0.0889395
PGA_scaffold0__352_contigs__length_93459789	61700001	61750000	212	0.0898927	0.0676112
PGA_scaffold0__352_contigs__length_93459789	61750001	61800000	207	0.0353748	0.0256372
PGA_scaffold0__352_contigs__length_93459789	61800001	61850000	218	-0.00178105	0.00189057
PGA_scaffold0__352_contigs__length_93459789	61850001	61900000	122	0.00285551	6.03047e-05
PGA_scaffold0__352_contigs__length_93459789	61900001	61950000	118	0.0147124	0.0157365
PGA_scaffold0__352_contigs__length_93459789	61950001	62000000	232	0.0509017	0.015483
PGA_scaffold0__352_contigs__length_93459789	62000001	62050000	160	0.0401229	0.0340036
PGA_scaffold0__352_contigs__length_93459789	62050001	62100000	187	0.0953957	0.0827683
PGA_scaffold0__352_contigs__length_93459789	62100001	62150000	185	0.0520013	0.0372579
PGA_scaffold0__352_contigs__length_93459789	62150001	62200000	68	0.0608648	0.0458577
PGA_scaffold0__352_contigs__length_93459789	62200001	62250000	45	0.0887998	0.0683794
PGA_scaffold0__352_contigs__length_93459789	62250001	62300000	81	0.0722194	0.0591704
PGA_scaffold0__352_contigs__length_93459789	62300001	62350000	39	0.0619801	0.0312299
PGA_scaffold0__352_contigs__length_93459789	62350001	62400000	98	0.0501505	0.035066
PGA_scaffold0__352_contigs__length_93459789	62400001	62450000	147	0.0560205	0.0517515
PGA_scaffold0__352_contigs__length_93459789	62450001	62500000	170	0.0260472	0.018991
PGA_scaffold0__352_contigs__length_93459789	62500001	62550000	196	0.0312869	0.0250202
PGA_scaffold0__352_contigs__length_93459789	62550001	62600000	222	0.0134378	0.0137627
PGA_scaffold0__352_contigs__length_93459789	62600001	62650000	186	0.027429	0.0127893
PGA_scaffold0__352_contigs__length_93459789	62650001	62700000	169	0.0924338	0.0673111
PGA_scaffold0__352_contigs__length_93459789	62700001	62750000	240	0.138889	0.104928
PGA_scaffold0__352_contigs__length_93459789	62750001	62800000	204	0.134051	0.0979971
PGA_scaffold0__352_contigs__length_93459789	62800001	62850000	188	0.216182	0.151618
PGA_scaffold0__352_contigs__length_93459789	62850001	62900000	192	0.139827	0.0925139
PGA_scaffold0__352_contigs__length_93459789	62900001	62950000	119	0.0250898	0.0233309
PGA_scaffold0__352_contigs__length_93459789	62950001	63000000	298	0.0162986	0.0144225
PGA_scaffold0__352_contigs__length_93459789	63000001	63050000	223	0.0111141	0.0288416
PGA_scaffold0__352_contigs__length_93459789	63050001	63100000	225	0.0520503	0.0465488
PGA_scaffold0__352_contigs__length_93459789	63100001	63150000	112	0.0392005	0.0310121
PGA_scaffold0__352_contigs__length_93459789	63150001	63200000	91	0.0515724	0.0395882
PGA_scaffold0__352_contigs__length_93459789	63200001	63250000	153	0.0569866	0.0434532
PGA_scaffold0__352_contigs__length_93459789	63250001	63300000	279	0.168111	0.104971
PGA_scaffold0__352_contigs__length_93459789	63300001	63350000	219	0.194008	0.11763
PGA_scaffold0__352_contigs__length_93459789	63350001	63400000	133	0.0759593	0.056572
PGA_scaffold0__352_contigs__length_93459789	63400001	63450000	77	0.0827992	0.0538836
PGA_scaffold0__352_contigs__length_93459789	63450001	63500000	280	0.107042	0.0715453
PGA_scaffold0__352_contigs__length_93459789	63500001	63550000	153	0.172246	0.115694
PGA_scaffold0__352_contigs__length_93459789	63550001	63600000	204	0.0551782	0.0414005
PGA_scaffold0__352_contigs__length_93459789	63600001	63650000	146	0.0558711	0.0429234
PGA_scaffold0__352_contigs__length_93459789	63650001	63700000	171	0.0876131	0.0730083
PGA_scaffold0__352_contigs__length_93459789	63700001	63750000	149	0.0818063	0.0475748
PGA_scaffold0__352_contigs__length_93459789	63750001	63800000	81	0.0586006	0.0541587
PGA_scaffold0__352_contigs__length_93459789	63800001	63850000	66	0.0173273	0.00693499
PGA_scaffold0__352_contigs__length_93459789	63850001	63900000	78	0.0191468	0.0162345
PGA_scaffold0__352_contigs__length_93459789	63900001	63950000	127	-0.00201079	0.00134281
PGA_scaffold0__352_contigs__length_93459789	63950001	64000000	193	0.0174905	0.00851595
PGA_scaffold0__352_contigs__length_93459789	64000001	64050000	165	0.18517	0.122579
PGA_scaffold0__352_contigs__length_93459789	64050001	64100000	180	0.162991	0.119926
PGA_scaffold0__352_contigs__length_93459789	64100001	64150000	155	0.126419	0.0847913
PGA_scaffold0__352_contigs__length_93459789	64150001	64200000	61	0.113461	0.0485184
PGA_scaffold0__352_contigs__length_93459789	64200001	64250000	128	0.177453	0.146735
PGA_scaffold0__352_contigs__length_93459789	64250001	64300000	183	0.124604	0.0902191
PGA_scaffold0__352_contigs__length_93459789	64300001	64350000	169	-0.0481468	-0.0351368
PGA_scaffold0__352_contigs__length_93459789	64350001	64400000	216	-0.0257879	-0.0227007
PGA_scaffold0__352_contigs__length_93459789	64400001	64450000	79	-0.0102093	-0.00578829
PGA_scaffold0__352_contigs__length_93459789	64450001	64500000	68	-0.00547323	-0.000592523
PGA_scaffold0__352_contigs__length_93459789	64500001	64550000	130	0.0102201	0.0071446
PGA_scaffold0__352_contigs__length_93459789	64550001	64600000	315	-0.0486732	-0.0327417
PGA_scaffold0__352_contigs__length_93459789	64600001	64650000	257	-0.0326931	-0.0160151
PGA_scaffold0__352_contigs__length_93459789	64650001	64700000	376	0.0552915	0.0648855
PGA_scaffold0__352_contigs__length_93459789	64700001	64750000	105	0.000891444	0.00287107
PGA_scaffold0__352_contigs__length_93459789	64750001	64800000	147	0.00513465	0.00420123
PGA_scaffold0__352_contigs__length_93459789	64800001	64850000	176	-0.0301981	-0.0251717
PGA_scaffold0__352_contigs__length_93459789	64850001	64900000	181	-0.00518017	-0.00093345
PGA_scaffold0__352_contigs__length_93459789	64900001	64950000	196	0.0835465	0.050002
PGA_scaffold0__352_contigs__length_93459789	64950001	65000000	209	0.0152692	0.00910347
PGA_scaffold0__352_contigs__length_93459789	65000001	65050000	162	0.0556929	0.0297254
PGA_scaffold0__352_contigs__length_93459789	65050001	65100000	212	0.0228158	0.0102517
PGA_scaffold0__352_contigs__length_93459789	65100001	65150000	131	0.0705154	0.0545579
PGA_scaffold0__352_contigs__length_93459789	65150001	65200000	104	-0.0193628	-0.00862872
PGA_scaffold0__352_contigs__length_93459789	65200001	65250000	156	0.0111494	0.00562235
PGA_scaffold0__352_contigs__length_93459789	65250001	65300000	284	-0.0140903	-0.012379
PGA_scaffold0__352_contigs__length_93459789	65300001	65350000	269	-0.00337647	-0.00423103
PGA_scaffold0__352_contigs__length_93459789	65350001	65400000	267	-0.00475095	-0.0073434
PGA_scaffold0__352_contigs__length_93459789	65400001	65450000	119	-0.000294204	-0.00420489
PGA_scaffold0__352_contigs__length_93459789	65450001	65500000	315	0.0197243	0.0195138
PGA_scaffold0__352_contigs__length_93459789	65500001	65550000	239	-0.0218064	-0.0181167
PGA_scaffold0__352_contigs__length_93459789	65550001	65600000	156	-0.0023366	-0.00664115
PGA_scaffold0__352_contigs__length_93459789	65600001	65650000	251	-0.0191485	-0.0119211
PGA_scaffold0__352_contigs__length_93459789	65650001	65700000	214	-0.0444825	-0.0394483
PGA_scaffold0__352_contigs__length_93459789	65700001	65750000	165	-0.00817636	-0.00823343
PGA_scaffold0__352_contigs__length_93459789	65750001	65800000	189	-0.0105222	0.000407769
PGA_scaffold0__352_contigs__length_93459789	65800001	65850000	235	-0.0253997	-0.016089
PGA_scaffold0__352_contigs__length_93459789	65850001	65900000	166	0.0231059	0.0159458
PGA_scaffold0__352_contigs__length_93459789	65900001	65950000	102	0.00207826	0.0110812
PGA_scaffold0__352_contigs__length_93459789	65950001	66000000	79	0.0232861	0.025594
PGA_scaffold0__352_contigs__length_93459789	66000001	66050000	156	0.124493	0.0883922
PGA_scaffold0__352_contigs__length_93459789	66050001	66100000	233	0.0786237	0.0626348
PGA_scaffold0__352_contigs__length_93459789	66100001	66150000	205	0.0358488	0.0148048
PGA_scaffold0__352_contigs__length_93459789	66150001	66200000	170	0.0916767	0.0577254
PGA_scaffold0__352_contigs__length_93459789	66200001	66250000	116	0.02582	0.0189991
PGA_scaffold0__352_contigs__length_93459789	66250001	66300000	284	0.00459851	0.0103659
PGA_scaffold0__352_contigs__length_93459789	66300001	66350000	216	0.0417988	0.0297257
PGA_scaffold0__352_contigs__length_93459789	66350001	66400000	160	0.0404845	0.0302863
PGA_scaffold0__352_contigs__length_93459789	66400001	66450000	92	0.0511332	0.0347026
PGA_scaffold0__352_contigs__length_93459789	66450001	66500000	187	0.0194059	0.0100813
PGA_scaffold0__352_contigs__length_93459789	66500001	66550000	288	0.00553646	0.00489164
PGA_scaffold0__352_contigs__length_93459789	66550001	66600000	357	0.0201429	0.0140574
PGA_scaffold0__352_contigs__length_93459789	66600001	66650000	348	0.0465498	0.0388292
PGA_scaffold0__352_contigs__length_93459789	66650001	66700000	184	-0.0104291	-0.00624516
PGA_scaffold0__352_contigs__length_93459789	66700001	66750000	228	-0.010914	-0.0104865
PGA_scaffold0__352_contigs__length_93459789	66750001	66800000	247	0.0167526	0.00851951
PGA_scaffold0__352_contigs__length_93459789	66800001	66850000	315	-0.0301039	-0.0251423
PGA_scaffold0__352_contigs__length_93459789	66850001	66900000	380	-0.0292661	-0.0220128
PGA_scaffold0__352_contigs__length_93459789	66900001	66950000	307	-0.029616	-0.0255401
PGA_scaffold0__352_contigs__length_93459789	66950001	67000000	164	-0.0240071	-0.0177257
PGA_scaffold0__352_contigs__length_93459789	67000001	67050000	231	-0.00145628	-0.00609347
PGA_scaffold0__352_contigs__length_93459789	67050001	67100000	158	-0.0119942	-0.00969727
PGA_scaffold0__352_contigs__length_93459789	67100001	67150000	250	0.019694	0.016005
PGA_scaffold0__352_contigs__length_93459789	67150001	67200000	154	-0.0274966	-0.0214162
PGA_scaffold0__352_contigs__length_93459789	67200001	67250000	190	0.0542596	0.0662749
PGA_scaffold0__352_contigs__length_93459789	67250001	67300000	243	0.105962	0.111021
PGA_scaffold0__352_contigs__length_93459789	67300001	67350000	208	-0.00967289	-0.00180444
PGA_scaffold0__352_contigs__length_93459789	67350001	67400000	246	-0.0160056	-0.0123607
PGA_scaffold0__352_contigs__length_93459789	67400001	67450000	249	-0.0164738	-0.0148157
PGA_scaffold0__352_contigs__length_93459789	67450001	67500000	132	-0.00181597	-0.00328913
PGA_scaffold0__352_contigs__length_93459789	67500001	67550000	116	-0.0164589	-0.0162295
PGA_scaffold0__352_contigs__length_93459789	67550001	67600000	143	-0.0150979	-0.0125783
PGA_scaffold0__352_contigs__length_93459789	67600001	67650000	166	-0.00606931	-0.00561585
PGA_scaffold0__352_contigs__length_93459789	67650001	67700000	219	0.107514	0.101648
PGA_scaffold0__352_contigs__length_93459789	67700001	67750000	126	0.0955084	0.086551
PGA_scaffold0__352_contigs__length_93459789	67750001	67800000	167	0.141747	0.113955
PGA_scaffold0__352_contigs__length_93459789	67800001	67850000	201	0.13897	0.12723
PGA_scaffold0__352_contigs__length_93459789	67850001	67900000	202	0.0586375	0.0178409
PGA_scaffold0__352_contigs__length_93459789	67900001	67950000	171	0.0576243	0.0358384
PGA_scaffold0__352_contigs__length_93459789	67950001	68000000	105	-0.001449	-0.00372757
PGA_scaffold0__352_contigs__length_93459789	68000001	68050000	192	0.02101	0.0273875
PGA_scaffold0__352_contigs__length_93459789	68050001	68100000	210	0.169257	0.129566
PGA_scaffold0__352_contigs__length_93459789	68100001	68150000	232	0.204497	0.151336
PGA_scaffold0__352_contigs__length_93459789	68150001	68200000	90	0.290902	0.175151
PGA_scaffold0__352_contigs__length_93459789	68200001	68250000	144	0.254468	0.158661
PGA_scaffold0__352_contigs__length_93459789	68250001	68300000	148	0.186766	0.109234
PGA_scaffold0__352_contigs__length_93459789	68300001	68350000	69	0.11336	0.0695988
PGA_scaffold0__352_contigs__length_93459789	68350001	68400000	125	0.24449	0.155978
PGA_scaffold0__352_contigs__length_93459789	68400001	68450000	70	0.425477	0.264972
PGA_scaffold0__352_contigs__length_93459789	68450001	68500000	232	0.0332904	0.0299014
PGA_scaffold0__352_contigs__length_93459789	68500001	68550000	373	0.0612834	0.0509169
PGA_scaffold0__352_contigs__length_93459789	68550001	68600000	327	0.0359749	0.0241569
PGA_scaffold0__352_contigs__length_93459789	68600001	68650000	101	0.0168776	0.0257479
PGA_scaffold0__352_contigs__length_93459789	68650001	68700000	130	0.0680243	0.0403992
PGA_scaffold0__352_contigs__length_93459789	68700001	68750000	137	0.0247824	0.0234755
PGA_scaffold0__352_contigs__length_93459789	68750001	68800000	282	0.0678084	0.0436741
PGA_scaffold0__352_contigs__length_93459789	68800001	68850000	305	-0.000402016	-0.00242594
PGA_scaffold0__352_contigs__length_93459789	68850001	68900000	111	-0.00736768	-0.00923888
PGA_scaffold0__352_contigs__length_93459789	68900001	68950000	155	0.0579345	0.0563508
PGA_scaffold0__352_contigs__length_93459789	68950001	69000000	180	0.0214895	0.0245296
PGA_scaffold0__352_contigs__length_93459789	69000001	69050000	224	0.0029827	0.00695969
PGA_scaffold0__352_contigs__length_93459789	69050001	69100000	181	0.0383505	0.0362574
PGA_scaffold0__352_contigs__length_93459789	69100001	69150000	192	0.0440921	0.0398968
PGA_scaffold0__352_contigs__length_93459789	69150001	69200000	220	0.0206422	0.0286788
PGA_scaffold0__352_contigs__length_93459789	69200001	69250000	221	0.00431289	0.00746902
PGA_scaffold0__352_contigs__length_93459789	69250001	69300000	252	0.0157025	0.0194046
PGA_scaffold0__352_contigs__length_93459789	69300001	69350000	412	0.0501822	0.0375939
PGA_scaffold0__352_contigs__length_93459789	69350001	69400000	255	0.104861	0.0560008
PGA_scaffold0__352_contigs__length_93459789	69400001	69450000	113	0.0771732	0.0547958
PGA_scaffold0__352_contigs__length_93459789	69450001	69500000	208	0.0575054	0.0436721
PGA_scaffold0__352_contigs__length_93459789	69500001	69550000	213	0.0664981	0.0453998
PGA_scaffold0__352_contigs__length_93459789	69550001	69600000	246	0.0949532	0.0833814
PGA_scaffold0__352_contigs__length_93459789	69600001	69650000	244	0.132861	0.100158
PGA_scaffold0__352_contigs__length_93459789	69650001	69700000	176	0.100102	0.0837181
PGA_scaffold0__352_contigs__length_93459789	69700001	69750000	154	0.0721561	0.0695835
PGA_scaffold0__352_contigs__length_93459789	69750001	69800000	207	0.0551954	0.0521696
PGA_scaffold0__352_contigs__length_93459789	69800001	69850000	281	0.0411637	0.0452997
PGA_scaffold0__352_contigs__length_93459789	69850001	69900000	304	-0.00805297	-0.000448548
PGA_scaffold0__352_contigs__length_93459789	69900001	69950000	164	-0.00919192	0.00724867
PGA_scaffold0__352_contigs__length_93459789	69950001	70000000	139	0.0259893	0.0184305
PGA_scaffold0__352_contigs__length_93459789	70000001	70050000	112	0.0769157	0.0658891
PGA_scaffold0__352_contigs__length_93459789	70050001	70100000	194	0.0771643	0.0682859
PGA_scaffold0__352_contigs__length_93459789	70100001	70150000	299	0.129096	0.100853
PGA_scaffold0__352_contigs__length_93459789	70150001	70200000	202	0.136675	0.107394
PGA_scaffold0__352_contigs__length_93459789	70200001	70250000	194	0.0650282	0.0430508
PGA_scaffold0__352_contigs__length_93459789	70250001	70300000	97	0.0140344	0.0103255
PGA_scaffold0__352_contigs__length_93459789	70300001	70350000	95	0.0625801	0.0343599
PGA_scaffold0__352_contigs__length_93459789	70350001	70400000	150	0.0745832	0.0501884
PGA_scaffold0__352_contigs__length_93459789	70400001	70450000	90	0.0739143	0.042594
PGA_scaffold0__352_contigs__length_93459789	70450001	70500000	239	0.121308	0.110157
PGA_scaffold0__352_contigs__length_93459789	70500001	70550000	155	0.131148	0.108643
PGA_scaffold0__352_contigs__length_93459789	70550001	70600000	86	0.058277	0.0497611
PGA_scaffold0__352_contigs__length_93459789	70600001	70650000	121	0.106626	0.0672765
PGA_scaffold0__352_contigs__length_93459789	70650001	70700000	123	0.236868	0.164544
PGA_scaffold0__352_contigs__length_93459789	70700001	70750000	166	0.158158	0.0881088
PGA_scaffold0__352_contigs__length_93459789	70750001	70800000	283	0.452924	0.344945
PGA_scaffold0__352_contigs__length_93459789	70800001	70850000	279	0.573603	0.480678
PGA_scaffold0__352_contigs__length_93459789	70850001	70900000	263	0.13377	0.117808
PGA_scaffold0__352_contigs__length_93459789	70900001	70950000	161	0.0507893	0.0425424
PGA_scaffold0__352_contigs__length_93459789	70950001	71000000	169	0.148573	0.117747
PGA_scaffold0__352_contigs__length_93459789	71000001	71050000	135	0.159059	0.130368
PGA_scaffold0__352_contigs__length_93459789	71050001	71100000	132	0.129209	0.0952931
PGA_scaffold0__352_contigs__length_93459789	71100001	71150000	92	0.133081	0.101542
PGA_scaffold0__352_contigs__length_93459789	71150001	71200000	59	0.151653	0.118926
PGA_scaffold0__352_contigs__length_93459789	71200001	71250000	172	0.0850767	0.0711931
PGA_scaffold0__352_contigs__length_93459789	71250001	71300000	55	-0.0156043	-0.00317722
PGA_scaffold0__352_contigs__length_93459789	71300001	71350000	234	-0.0111865	-0.0067728
PGA_scaffold0__352_contigs__length_93459789	71350001	71400000	105	-0.00689797	-0.000103709
PGA_scaffold0__352_contigs__length_93459789	71400001	71450000	100	0.0278018	0.0225706
PGA_scaffold0__352_contigs__length_93459789	71450001	71500000	116	0.00860098	0.00429642
PGA_scaffold0__352_contigs__length_93459789	71500001	71550000	135	-0.0423765	-0.0198303
PGA_scaffold0__352_contigs__length_93459789	71550001	71600000	218	-0.0367472	-0.0147745
PGA_scaffold0__352_contigs__length_93459789	71600001	71650000	66	-0.0411018	-0.0158384
PGA_scaffold0__352_contigs__length_93459789	71650001	71700000	72	-0.0238315	-0.00812579
PGA_scaffold0__352_contigs__length_93459789	71700001	71750000	198	0.0519016	0.0472935
PGA_scaffold0__352_contigs__length_93459789	71750001	71800000	119	0.0339114	0.031664
PGA_scaffold0__352_contigs__length_93459789	71800001	71850000	112	0.0391705	0.0287298
PGA_scaffold0__352_contigs__length_93459789	71850001	71900000	154	0.0413309	0.0366758
PGA_scaffold0__352_contigs__length_93459789	71900001	71950000	185	0.0449812	0.0361265
PGA_scaffold0__352_contigs__length_93459789	71950001	72000000	172	0.0967273	0.0776052
PGA_scaffold0__352_contigs__length_93459789	72000001	72050000	185	0.0722542	0.0417524
PGA_scaffold0__352_contigs__length_93459789	72050001	72100000	244	0.0541781	0.0590122
PGA_scaffold0__352_contigs__length_93459789	72100001	72150000	231	0.0968584	0.0820895
PGA_scaffold0__352_contigs__length_93459789	72150001	72200000	233	0.0874907	0.0479473
PGA_scaffold0__352_contigs__length_93459789	72200001	72250000	258	0.160377	0.113922
PGA_scaffold0__352_contigs__length_93459789	72250001	72300000	236	-0.00967775	-0.00643683
PGA_scaffold0__352_contigs__length_93459789	72300001	72350000	151	0.120652	0.0527566
PGA_scaffold0__352_contigs__length_93459789	72350001	72400000	44	0.0229075	0.0167189
PGA_scaffold0__352_contigs__length_93459789	72400001	72450000	143	-0.00976278	-0.00494093
PGA_scaffold0__352_contigs__length_93459789	72450001	72500000	304	-0.0191745	-0.0174502
PGA_scaffold0__352_contigs__length_93459789	72500001	72550000	282	-0.0208618	-0.0199826
PGA_scaffold0__352_contigs__length_93459789	72550001	72600000	142	-0.0437252	-0.0378195
PGA_scaffold0__352_contigs__length_93459789	72600001	72650000	132	-0.0362417	-0.0339668
PGA_scaffold0__352_contigs__length_93459789	72650001	72700000	105	-0.0260616	-0.02355
PGA_scaffold0__352_contigs__length_93459789	72700001	72750000	160	-0.0126256	0.00536918
PGA_scaffold0__352_contigs__length_93459789	72750001	72800000	88	0.00873087	0.0168101
PGA_scaffold0__352_contigs__length_93459789	72800001	72850000	253	0.0646037	0.067527
PGA_scaffold0__352_contigs__length_93459789	72850001	72900000	186	-0.00696107	0.00280023
PGA_scaffold0__352_contigs__length_93459789	72900001	72950000	195	-0.0123775	-0.00791183
PGA_scaffold0__352_contigs__length_93459789	72950001	73000000	218	0.0286187	0.0182586
PGA_scaffold0__352_contigs__length_93459789	73000001	73050000	278	0.0530424	0.0515754
PGA_scaffold0__352_contigs__length_93459789	73050001	73100000	76	0.0634446	0.0571981
PGA_scaffold0__352_contigs__length_93459789	73100001	73150000	188	0.0184103	0.0286468
PGA_scaffold0__352_contigs__length_93459789	73150001	73200000	138	0.0544523	0.0678363
PGA_scaffold0__352_contigs__length_93459789	73200001	73250000	217	0.0350096	0.051468
PGA_scaffold0__352_contigs__length_93459789	73250001	73300000	282	0.0322137	0.0306912
PGA_scaffold0__352_contigs__length_93459789	73300001	73350000	219	0.0447311	0.0462772
PGA_scaffold0__352_contigs__length_93459789	73350001	73400000	220	0.0244642	0.0213299
PGA_scaffold0__352_contigs__length_93459789	73400001	73450000	342	-0.0385379	-0.0284573
PGA_scaffold0__352_contigs__length_93459789	73450001	73500000	193	0.019602	0.0438754
PGA_scaffold0__352_contigs__length_93459789	73500001	73550000	217	0.0795347	0.0741445
PGA_scaffold0__352_contigs__length_93459789	73550001	73600000	335	0.0602012	0.0649952
PGA_scaffold0__352_contigs__length_93459789	73600001	73650000	354	0.042817	0.039351
PGA_scaffold0__352_contigs__length_93459789	73650001	73700000	247	0.0234643	0.0277794
PGA_scaffold0__352_contigs__length_93459789	73700001	73750000	158	0.0754608	0.0706432
PGA_scaffold0__352_contigs__length_93459789	73750001	73800000	184	0.107216	0.0817525
PGA_scaffold0__352_contigs__length_93459789	73800001	73850000	154	0.0891741	0.0453922
PGA_scaffold0__352_contigs__length_93459789	73850001	73900000	167	0.0286103	-0.0045393
PGA_scaffold0__352_contigs__length_93459789	73900001	73950000	182	0.112405	0.0515593
PGA_scaffold0__352_contigs__length_93459789	73950001	74000000	264	0.0815452	0.0384097
PGA_scaffold0__352_contigs__length_93459789	74000001	74050000	287	0.114657	0.0859769
PGA_scaffold0__352_contigs__length_93459789	74050001	74100000	255	-0.0056033	-0.00168532
PGA_scaffold0__352_contigs__length_93459789	74100001	74150000	114	0.0205002	0.0213238
PGA_scaffold0__352_contigs__length_93459789	74150001	74200000	90	0.19026	0.138095
PGA_scaffold0__352_contigs__length_93459789	74200001	74250000	180	0.196522	0.145521
PGA_scaffold0__352_contigs__length_93459789	74250001	74300000	291	0.0726507	0.0520018
PGA_scaffold0__352_contigs__length_93459789	74300001	74350000	215	0.0709432	0.0582026
PGA_scaffold0__352_contigs__length_93459789	74350001	74400000	171	0.0381151	0.0143056
PGA_scaffold0__352_contigs__length_93459789	74400001	74450000	255	-0.0181391	-0.0168926
PGA_scaffold0__352_contigs__length_93459789	74450001	74500000	127	0.00687826	0.00801569
PGA_scaffold0__352_contigs__length_93459789	74500001	74550000	244	0.00751193	0.0108575
PGA_scaffold0__352_contigs__length_93459789	74550001	74600000	228	0.00787642	0.0129937
PGA_scaffold0__352_contigs__length_93459789	74600001	74650000	266	0.0285735	0.0284562
PGA_scaffold0__352_contigs__length_93459789	74650001	74700000	154	0.00412459	0.0131308
PGA_scaffold0__352_contigs__length_93459789	74700001	74750000	243	0.0201738	0.0217727
PGA_scaffold0__352_contigs__length_93459789	74750001	74800000	340	-0.0261331	-0.0192469
PGA_scaffold0__352_contigs__length_93459789	74800001	74850000	222	-0.0278565	-0.01425
PGA_scaffold0__352_contigs__length_93459789	74850001	74900000	131	0.0237053	0.0244853
PGA_scaffold0__352_contigs__length_93459789	74900001	74950000	126	0.11627	0.0831407
PGA_scaffold0__352_contigs__length_93459789	74950001	75000000	326	0.208798	0.172296
PGA_scaffold0__352_contigs__length_93459789	75000001	75050000	226	0.142039	0.0914689
PGA_scaffold0__352_contigs__length_93459789	75050001	75100000	279	0.0300531	0.0376136
PGA_scaffold0__352_contigs__length_93459789	75100001	75150000	232	0.000303214	0.00438693
PGA_scaffold0__352_contigs__length_93459789	75150001	75200000	202	0.0102627	0.0107562
PGA_scaffold0__352_contigs__length_93459789	75200001	75250000	65	-0.001733	-0.00529024
PGA_scaffold0__352_contigs__length_93459789	75250001	75300000	263	-0.0206792	-0.0274055
PGA_scaffold0__352_contigs__length_93459789	75300001	75350000	152	-0.0272463	-0.0312133
PGA_scaffold0__352_contigs__length_93459789	75350001	75400000	187	-0.00791	-0.0177455
PGA_scaffold0__352_contigs__length_93459789	75400001	75450000	172	0.00622084	0.00589998
PGA_scaffold0__352_contigs__length_93459789	75450001	75500000	100	-0.0136033	-0.00587631
PGA_scaffold0__352_contigs__length_93459789	75500001	75550000	83	-0.033653	-0.0248769
PGA_scaffold0__352_contigs__length_93459789	75550001	75600000	42	0.000680118	0.00885855
PGA_scaffold0__352_contigs__length_93459789	75600001	75650000	103	-0.0141394	-0.0139254
PGA_scaffold0__352_contigs__length_93459789	75650001	75700000	125	-0.00802568	-0.00475832
PGA_scaffold0__352_contigs__length_93459789	75700001	75750000	161	-0.0144441	-0.00912692
PGA_scaffold0__352_contigs__length_93459789	75750001	75800000	185	-0.00307697	-0.00406981
PGA_scaffold0__352_contigs__length_93459789	75800001	75850000	146	-0.0370793	-0.0314988
PGA_scaffold0__352_contigs__length_93459789	75850001	75900000	143	-0.00340643	-0.00394919
PGA_scaffold0__352_contigs__length_93459789	75900001	75950000	154	-0.00229403	-0.0055094
PGA_scaffold0__352_contigs__length_93459789	75950001	76000000	208	-0.0204802	-0.0215612
PGA_scaffold0__352_contigs__length_93459789	76000001	76050000	159	0.00597931	0.00753571
PGA_scaffold0__352_contigs__length_93459789	76050001	76100000	228	0.0113778	0.0119323
PGA_scaffold0__352_contigs__length_93459789	76100001	76150000	178	0.0105517	0.0114293
PGA_scaffold0__352_contigs__length_93459789	76150001	76200000	123	-0.00403242	-0.00103594
PGA_scaffold0__352_contigs__length_93459789	76200001	76250000	253	0.00375353	0.00599313
PGA_scaffold0__352_contigs__length_93459789	76250001	76300000	191	-0.015545	-0.0173114
PGA_scaffold0__352_contigs__length_93459789	76300001	76350000	86	-0.0123331	-0.0189908
PGA_scaffold0__352_contigs__length_93459789	76350001	76400000	119	-0.0150972	-0.0108805
PGA_scaffold0__352_contigs__length_93459789	76400001	76450000	127	0.030129	0.00335528
PGA_scaffold0__352_contigs__length_93459789	76450001	76500000	93	0.0866501	0.0644389
PGA_scaffold0__352_contigs__length_93459789	76500001	76550000	156	0.032141	0.03605
PGA_scaffold0__352_contigs__length_93459789	76550001	76600000	205	0.0702547	0.0827898
PGA_scaffold0__352_contigs__length_93459789	76600001	76650000	205	0.100923	0.100773
PGA_scaffold0__352_contigs__length_93459789	76650001	76700000	102	0.184669	0.1493
PGA_scaffold0__352_contigs__length_93459789	76700001	76750000	171	0.0858136	0.0676774
PGA_scaffold0__352_contigs__length_93459789	76750001	76800000	178	0.00390209	0.000296054
PGA_scaffold0__352_contigs__length_93459789	76800001	76850000	186	0.0117331	0.01226
PGA_scaffold0__352_contigs__length_93459789	76850001	76900000	117	0.0274189	0.0184925
PGA_scaffold0__352_contigs__length_93459789	76900001	76950000	161	0.0945426	0.0575523
PGA_scaffold0__352_contigs__length_93459789	76950001	77000000	167	-0.0175669	-0.0128343
PGA_scaffold0__352_contigs__length_93459789	77000001	77050000	199	-0.000818443	0.00950316
PGA_scaffold0__352_contigs__length_93459789	77050001	77100000	173	0.111338	0.0914891
PGA_scaffold0__352_contigs__length_93459789	77100001	77150000	189	-0.0235018	-0.011864
PGA_scaffold0__352_contigs__length_93459789	77150001	77200000	133	0.00483528	0.0234134
PGA_scaffold0__352_contigs__length_93459789	77200001	77250000	195	0.0570595	0.0412357
PGA_scaffold0__352_contigs__length_93459789	77250001	77300000	155	0.00392452	0.00145318
PGA_scaffold0__352_contigs__length_93459789	77300001	77350000	126	-0.00381181	-0.00224874
PGA_scaffold0__352_contigs__length_93459789	77350001	77400000	151	0.0208617	0.0280649
PGA_scaffold0__352_contigs__length_93459789	77400001	77450000	150	0.000149768	0.0124445
PGA_scaffold0__352_contigs__length_93459789	77450001	77500000	155	0.016718	0.0301332
PGA_scaffold0__352_contigs__length_93459789	77500001	77550000	207	0.0224009	0.0267387
PGA_scaffold0__352_contigs__length_93459789	77550001	77600000	220	0.106187	0.0826252
PGA_scaffold0__352_contigs__length_93459789	77600001	77650000	184	0.0852225	0.0684526
PGA_scaffold0__352_contigs__length_93459789	77650001	77700000	226	0.010011	0.00660383
PGA_scaffold0__352_contigs__length_93459789	77700001	77750000	237	0.0157056	0.0112202
PGA_scaffold0__352_contigs__length_93459789	77750001	77800000	236	-0.00378874	0.00748608
PGA_scaffold0__352_contigs__length_93459789	77800001	77850000	122	0.0652889	0.0480388
PGA_scaffold0__352_contigs__length_93459789	77850001	77900000	181	0.0646009	0.0586819
PGA_scaffold0__352_contigs__length_93459789	77900001	77950000	306	0.0277845	0.02038
PGA_scaffold0__352_contigs__length_93459789	77950001	78000000	290	-0.0270314	-0.0192693
PGA_scaffold0__352_contigs__length_93459789	78000001	78050000	117	-0.0362894	-0.0226477
PGA_scaffold0__352_contigs__length_93459789	78050001	78100000	153	-0.0297727	-0.0274135
PGA_scaffold0__352_contigs__length_93459789	78100001	78150000	161	0.00533522	0.000743573
PGA_scaffold0__352_contigs__length_93459789	78150001	78200000	224	0.15137	0.0957168
PGA_scaffold0__352_contigs__length_93459789	78200001	78250000	120	0.0156884	0.0124051
PGA_scaffold0__352_contigs__length_93459789	78250001	78300000	173	0.0321849	0.0468521
PGA_scaffold0__352_contigs__length_93459789	78300001	78350000	200	0.0553604	0.0493842
PGA_scaffold0__352_contigs__length_93459789	78350001	78400000	180	0.021767	0.0132213
PGA_scaffold0__352_contigs__length_93459789	78400001	78450000	152	0.0171768	0.0183568
PGA_scaffold0__352_contigs__length_93459789	78450001	78500000	199	-0.00505174	-0.00426195
PGA_scaffold0__352_contigs__length_93459789	78500001	78550000	157	-0.00651369	-0.00543944
PGA_scaffold0__352_contigs__length_93459789	78550001	78600000	149	-0.00533734	-0.00517316
PGA_scaffold0__352_contigs__length_93459789	78600001	78650000	111	-0.00197767	-0.000304079
PGA_scaffold0__352_contigs__length_93459789	78650001	78700000	131	-0.0335051	-0.0269798
PGA_scaffold0__352_contigs__length_93459789	78700001	78750000	80	-0.0180618	0.000573411
PGA_scaffold0__352_contigs__length_93459789	78750001	78800000	207	-0.0221686	-0.0159777
PGA_scaffold0__352_contigs__length_93459789	78800001	78850000	74	0.019064	0.0132426
PGA_scaffold0__352_contigs__length_93459789	78850001	78900000	157	0.0191879	0.0149291
PGA_scaffold0__352_contigs__length_93459789	78900001	78950000	128	-0.013926	-0.0138604
PGA_scaffold0__352_contigs__length_93459789	78950001	79000000	266	-0.00836205	-0.0153984
PGA_scaffold0__352_contigs__length_93459789	79000001	79050000	288	0.0540451	0.0139322
PGA_scaffold0__352_contigs__length_93459789	79050001	79100000	210	0.0858065	0.0493471
PGA_scaffold0__352_contigs__length_93459789	79100001	79150000	144	0.0772359	0.0518673
PGA_scaffold0__352_contigs__length_93459789	79150001	79200000	291	0.122045	0.105919
PGA_scaffold0__352_contigs__length_93459789	79200001	79250000	142	0.0529159	0.0427108
PGA_scaffold0__352_contigs__length_93459789	79250001	79300000	226	0.0819782	0.0731519
PGA_scaffold0__352_contigs__length_93459789	79300001	79350000	178	0.0445905	0.0340457
PGA_scaffold0__352_contigs__length_93459789	79350001	79400000	89	0.0584409	0.0430092
PGA_scaffold0__352_contigs__length_93459789	79400001	79450000	83	0.0310018	0.0134485
PGA_scaffold0__352_contigs__length_93459789	79450001	79500000	208	0.00560343	0.000514341
PGA_scaffold0__352_contigs__length_93459789	79500001	79550000	235	0.121967	0.0860561
PGA_scaffold0__352_contigs__length_93459789	79550001	79600000	116	0.0584281	0.0345102
PGA_scaffold0__352_contigs__length_93459789	79600001	79650000	119	-0.00557926	0.0069766
PGA_scaffold0__352_contigs__length_93459789	79650001	79700000	208	-0.00704508	-0.00629666
PGA_scaffold0__352_contigs__length_93459789	79700001	79750000	197	-0.0359639	-0.0277822
PGA_scaffold0__352_contigs__length_93459789	79750001	79800000	157	0.00816375	0.0327987
PGA_scaffold0__352_contigs__length_93459789	79800001	79850000	174	0.119468	0.089807
PGA_scaffold0__352_contigs__length_93459789	79850001	79900000	99	0.0462329	0.0444183
PGA_scaffold0__352_contigs__length_93459789	79900001	79950000	63	0.0598153	0.0446518
PGA_scaffold0__352_contigs__length_93459789	79950001	80000000	108	0.103425	0.0393011
PGA_scaffold0__352_contigs__length_93459789	80000001	80050000	107	0.117227	0.0318322
PGA_scaffold0__352_contigs__length_93459789	80050001	80100000	33	0.0894212	0.0332091
PGA_scaffold0__352_contigs__length_93459789	80100001	80150000	50	0.0195068	0.0106327
PGA_scaffold0__352_contigs__length_93459789	80150001	80200000	83	0.00783273	0.0028452
PGA_scaffold0__352_contigs__length_93459789	80200001	80250000	150	0.0457175	0.0236206
PGA_scaffold0__352_contigs__length_93459789	80250001	80300000	94	0.0443258	0.0371635
PGA_scaffold0__352_contigs__length_93459789	80300001	80350000	115	0.0226202	0.0191432
PGA_scaffold0__352_contigs__length_93459789	80350001	80400000	152	0.0147803	0.0092026
PGA_scaffold0__352_contigs__length_93459789	80400001	80450000	145	-0.0165805	-0.0140757
PGA_scaffold0__352_contigs__length_93459789	80450001	80500000	81	0.0704064	0.0519486
PGA_scaffold0__352_contigs__length_93459789	80500001	80550000	148	0.0491186	0.0386735
PGA_scaffold0__352_contigs__length_93459789	80550001	80600000	158	-0.00875679	-0.00642828
PGA_scaffold0__352_contigs__length_93459789	80600001	80650000	185	0.0407358	0.0285347
PGA_scaffold0__352_contigs__length_93459789	80650001	80700000	203	0.0393184	0.026119
PGA_scaffold0__352_contigs__length_93459789	80700001	80750000	240	-0.017592	-0.0149574
PGA_scaffold0__352_contigs__length_93459789	80750001	80800000	118	-0.00677013	-0.00667867
PGA_scaffold0__352_contigs__length_93459789	80800001	80850000	70	-0.0171394	-0.0149855
PGA_scaffold0__352_contigs__length_93459789	80850001	80900000	189	-0.00826446	0.00394032
PGA_scaffold0__352_contigs__length_93459789	80900001	80950000	200	-0.0125131	-0.00303272
PGA_scaffold0__352_contigs__length_93459789	80950001	81000000	168	0.000178603	-0.00120697
PGA_scaffold0__352_contigs__length_93459789	81000001	81050000	198	-0.000886054	-0.000553108
PGA_scaffold0__352_contigs__length_93459789	81050001	81100000	94	-0.0033524	-0.00319064
PGA_scaffold0__352_contigs__length_93459789	81100001	81150000	40	0.00487448	0.00100986
PGA_scaffold0__352_contigs__length_93459789	81150001	81200000	133	0.129999	0.0834568
PGA_scaffold0__352_contigs__length_93459789	81200001	81250000	126	0.217708	0.160045
PGA_scaffold0__352_contigs__length_93459789	81250001	81300000	200	0.0641413	0.0403371
PGA_scaffold0__352_contigs__length_93459789	81300001	81350000	244	0.0674264	0.0483874
PGA_scaffold0__352_contigs__length_93459789	81350001	81400000	247	0.0784442	0.042546
PGA_scaffold0__352_contigs__length_93459789	81400001	81450000	60	0.048275	0.0243065
PGA_scaffold0__352_contigs__length_93459789	81450001	81500000	173	-0.00889261	-0.00769214
PGA_scaffold0__352_contigs__length_93459789	81500001	81550000	101	0.100188	0.0724321
PGA_scaffold0__352_contigs__length_93459789	81550001	81600000	132	0.18394	0.159904
PGA_scaffold0__352_contigs__length_93459789	81600001	81650000	123	0.180993	0.138615
PGA_scaffold0__352_contigs__length_93459789	81650001	81700000	211	0.241186	0.213219
PGA_scaffold0__352_contigs__length_93459789	81700001	81750000	267	0.287893	0.268041
PGA_scaffold0__352_contigs__length_93459789	81750001	81800000	185	0.266269	0.222389
PGA_scaffold0__352_contigs__length_93459789	81800001	81850000	180	0.352806	0.307309
PGA_scaffold0__352_contigs__length_93459789	81850001	81900000	113	0.28805	0.229022
PGA_scaffold0__352_contigs__length_93459789	81900001	81950000	296	0.000617423	-0.00431161
PGA_scaffold0__352_contigs__length_93459789	81950001	82000000	119	0.0482768	0.0339318
PGA_scaffold0__352_contigs__length_93459789	82000001	82050000	96	0.0952915	0.064811
PGA_scaffold0__352_contigs__length_93459789	82050001	82100000	135	0.00414382	0.00862361
PGA_scaffold0__352_contigs__length_93459789	82100001	82150000	223	0.00610321	0.00657394
PGA_scaffold0__352_contigs__length_93459789	82150001	82200000	227	0.149192	0.0907547
PGA_scaffold0__352_contigs__length_93459789	82200001	82250000	195	0.105227	0.0545356
PGA_scaffold0__352_contigs__length_93459789	82250001	82300000	149	-0.00226673	0.012237
PGA_scaffold0__352_contigs__length_93459789	82300001	82350000	76	-0.00511395	0.00291644
PGA_scaffold0__352_contigs__length_93459789	82350001	82400000	83	0.0464482	0.0363407
PGA_scaffold0__352_contigs__length_93459789	82400001	82450000	209	0.0251328	0.0272542
PGA_scaffold0__352_contigs__length_93459789	82450001	82500000	209	0.0769496	0.0710097
PGA_scaffold0__352_contigs__length_93459789	82500001	82550000	111	-0.0064004	0.00562517
PGA_scaffold0__352_contigs__length_93459789	82550001	82600000	69	-0.017353	-0.00783374
PGA_scaffold0__352_contigs__length_93459789	82600001	82650000	97	-0.00479398	-0.0073564
PGA_scaffold0__352_contigs__length_93459789	82650001	82700000	160	0.0174902	0.00546565
PGA_scaffold0__352_contigs__length_93459789	82700001	82750000	175	-0.00126883	0.000526141
PGA_scaffold0__352_contigs__length_93459789	82750001	82800000	197	0.0192573	0.0189489
PGA_scaffold0__352_contigs__length_93459789	82800001	82850000	42	0.0324313	0.0331856
PGA_scaffold0__352_contigs__length_93459789	82850001	82900000	73	-0.0103046	-0.00552078
PGA_scaffold0__352_contigs__length_93459789	82900001	82950000	213	-0.0313824	-0.0204879
PGA_scaffold0__352_contigs__length_93459789	82950001	83000000	175	-0.031377	-0.0213451
PGA_scaffold0__352_contigs__length_93459789	83000001	83050000	217	-0.00798964	0.0174109
PGA_scaffold0__352_contigs__length_93459789	83050001	83100000	184	0.0257674	0.0377264
PGA_scaffold0__352_contigs__length_93459789	83100001	83150000	167	-0.0234613	-0.0113553
PGA_scaffold0__352_contigs__length_93459789	83150001	83200000	219	8.68981e-05	0.000916385
PGA_scaffold0__352_contigs__length_93459789	83200001	83250000	130	-0.00237935	0.0047078
PGA_scaffold0__352_contigs__length_93459789	83250001	83300000	228	0.0373837	0.0515638
PGA_scaffold0__352_contigs__length_93459789	83300001	83350000	70	-0.00502475	0.00334343
PGA_scaffold0__352_contigs__length_93459789	83350001	83400000	198	-6.03726e-05	-0.00532447
PGA_scaffold0__352_contigs__length_93459789	83400001	83450000	254	-0.00811666	-0.00813715
PGA_scaffold0__352_contigs__length_93459789	83450001	83500000	38	0.0168675	0.0176063
PGA_scaffold0__352_contigs__length_93459789	83500001	83550000	179	-0.00793222	-0.00195292
PGA_scaffold0__352_contigs__length_93459789	83550001	83600000	181	-0.00679817	-0.00317608
PGA_scaffold0__352_contigs__length_93459789	83600001	83650000	166	0.00749523	0.0198904
PGA_scaffold0__352_contigs__length_93459789	83650001	83700000	122	0.0355805	0.0402004
PGA_scaffold0__352_contigs__length_93459789	83700001	83750000	248	-0.00504213	0.00746172
PGA_scaffold0__352_contigs__length_93459789	83750001	83800000	270	-0.0308853	-0.0181987
PGA_scaffold0__352_contigs__length_93459789	83800001	83850000	144	0.0126706	-0.000608835
PGA_scaffold0__352_contigs__length_93459789	83850001	83900000	172	0.0187694	0.00241917
PGA_scaffold0__352_contigs__length_93459789	83900001	83950000	131	0.0189331	0.0281989
PGA_scaffold0__352_contigs__length_93459789	83950001	84000000	170	0.0614968	0.0449163
PGA_scaffold0__352_contigs__length_93459789	84000001	84050000	202	0.0728002	0.0311178
PGA_scaffold0__352_contigs__length_93459789	84050001	84100000	181	0.0204916	0.000246043
PGA_scaffold0__352_contigs__length_93459789	84100001	84150000	258	0.0631714	0.0254935
PGA_scaffold0__352_contigs__length_93459789	84150001	84200000	314	0.172631	0.109451
PGA_scaffold0__352_contigs__length_93459789	84200001	84250000	251	0.124515	0.0606663
PGA_scaffold0__352_contigs__length_93459789	84250001	84300000	66	0.0231337	0.0209557
PGA_scaffold0__352_contigs__length_93459789	84300001	84350000	152	-0.00847095	-0.0117778
PGA_scaffold0__352_contigs__length_93459789	84350001	84400000	380	-0.0211672	-0.0283955
PGA_scaffold0__352_contigs__length_93459789	84400001	84450000	386	-0.037586	-0.0379753
PGA_scaffold0__352_contigs__length_93459789	84450001	84500000	200	-0.0300978	-0.0332159
PGA_scaffold0__352_contigs__length_93459789	84500001	84550000	373	-0.0273673	-0.0272516
PGA_scaffold0__352_contigs__length_93459789	84550001	84600000	87	-0.0193297	-0.0125269
PGA_scaffold0__352_contigs__length_93459789	84600001	84650000	123	-0.00823166	-0.0100969
PGA_scaffold0__352_contigs__length_93459789	84650001	84700000	212	-0.0174101	-0.00400356
PGA_scaffold0__352_contigs__length_93459789	84700001	84750000	231	-0.00283335	0.00871687
PGA_scaffold0__352_contigs__length_93459789	84750001	84800000	66	-0.0153318	-0.0144013
PGA_scaffold0__352_contigs__length_93459789	84800001	84850000	104	-0.0236728	-0.030437
PGA_scaffold0__352_contigs__length_93459789	84850001	84900000	166	-0.00647912	-0.0110526
PGA_scaffold0__352_contigs__length_93459789	84900001	84950000	158	0.169901	0.094597
PGA_scaffold0__352_contigs__length_93459789	84950001	85000000	252	0.16772	0.0692423
PGA_scaffold0__352_contigs__length_93459789	85000001	85050000	180	0.19679	0.131835
PGA_scaffold0__352_contigs__length_93459789	85050001	85100000	148	0.162505	0.0965594
PGA_scaffold0__352_contigs__length_93459789	85100001	85150000	172	0.0339354	0.0207932
PGA_scaffold0__352_contigs__length_93459789	85150001	85200000	354	0.0420448	0.0238437
PGA_scaffold0__352_contigs__length_93459789	85200001	85250000	128	0.245654	0.16752
PGA_scaffold0__352_contigs__length_93459789	85250001	85300000	185	0.00839788	-0.00354325
PGA_scaffold0__352_contigs__length_93459789	85300001	85350000	109	0.000332392	-0.0203569
PGA_scaffold0__352_contigs__length_93459789	85350001	85400000	140	-0.0332032	-0.0294154
PGA_scaffold0__352_contigs__length_93459789	85400001	85450000	55	-0.0243323	-0.0124926
PGA_scaffold0__352_contigs__length_93459789	85450001	85500000	106	0.00812284	0.00657792
PGA_scaffold0__352_contigs__length_93459789	85500001	85550000	122	0.00836213	0.00237823
PGA_scaffold0__352_contigs__length_93459789	85550001	85600000	156	-0.00719648	-0.0124916
PGA_scaffold0__352_contigs__length_93459789	85600001	85650000	151	-0.0153579	-0.0109977
PGA_scaffold0__352_contigs__length_93459789	85650001	85700000	156	-0.00214018	0.00874245
PGA_scaffold0__352_contigs__length_93459789	85700001	85750000	78	0.0446615	0.0286043
PGA_scaffold0__352_contigs__length_93459789	85750001	85800000	111	-0.00652157	0.0019803
PGA_scaffold0__352_contigs__length_93459789	85800001	85850000	92	-0.00459811	0.00246896
PGA_scaffold0__352_contigs__length_93459789	85850001	85900000	232	0.0531142	0.0453569
PGA_scaffold0__352_contigs__length_93459789	85900001	85950000	156	0.2106	0.156821
PGA_scaffold0__352_contigs__length_93459789	85950001	86000000	154	0.0649351	0.0465935
PGA_scaffold0__352_contigs__length_93459789	86000001	86050000	134	0.017415	0.014303
PGA_scaffold0__352_contigs__length_93459789	86050001	86100000	98	0.0213821	0.0254409
PGA_scaffold0__352_contigs__length_93459789	86100001	86150000	194	0.00391226	0.00475243
PGA_scaffold0__352_contigs__length_93459789	86150001	86200000	300	-0.001758	-0.00409966
PGA_scaffold0__352_contigs__length_93459789	86200001	86250000	215	0.0102104	0.0179647
PGA_scaffold0__352_contigs__length_93459789	86250001	86300000	171	0.0470119	0.0269059
PGA_scaffold0__352_contigs__length_93459789	86300001	86350000	122	0.0263885	0.0250554
PGA_scaffold0__352_contigs__length_93459789	86350001	86400000	99	0.0116243	-0.00635225
PGA_scaffold0__352_contigs__length_93459789	86400001	86450000	69	0.0381795	0.0170814
PGA_scaffold0__352_contigs__length_93459789	86450001	86500000	67	0.0164125	0.00884792
PGA_scaffold0__352_contigs__length_93459789	86500001	86550000	81	0.022739	0.028175
PGA_scaffold0__352_contigs__length_93459789	86550001	86600000	76	-0.00378965	0.00666508
PGA_scaffold0__352_contigs__length_93459789	86600001	86650000	51	0.00350877	0.00632082
PGA_scaffold0__352_contigs__length_93459789	86650001	86700000	123	-0.00325958	-0.00319712
PGA_scaffold0__352_contigs__length_93459789	86700001	86750000	84	-0.0034852	0.00664633
PGA_scaffold0__352_contigs__length_93459789	86750001	86800000	96	0.0240762	0.0242568
PGA_scaffold0__352_contigs__length_93459789	86800001	86850000	143	0.00760152	0.0199084
PGA_scaffold0__352_contigs__length_93459789	86850001	86900000	201	0.0437838	0.0502708
PGA_scaffold0__352_contigs__length_93459789	86900001	86950000	128	-0.0186181	0.00427572
PGA_scaffold0__352_contigs__length_93459789	86950001	87000000	90	-0.00294956	0.0171701
PGA_scaffold0__352_contigs__length_93459789	87000001	87050000	184	-0.0200746	-0.00241671
PGA_scaffold0__352_contigs__length_93459789	87050001	87100000	228	0.187546	0.16553
PGA_scaffold0__352_contigs__length_93459789	87100001	87150000	274	-0.00284364	0.00245646
PGA_scaffold0__352_contigs__length_93459789	87150001	87200000	110	-0.0453092	-0.0325069
PGA_scaffold0__352_contigs__length_93459789	87200001	87250000	46	-0.0139704	-5.81122e-06
PGA_scaffold0__352_contigs__length_93459789	87250001	87300000	115	-0.0644976	-0.0523167
PGA_scaffold0__352_contigs__length_93459789	87300001	87350000	225	-0.00800045	0.00438377
PGA_scaffold0__352_contigs__length_93459789	87350001	87400000	189	0.00588803	0.0201977
PGA_scaffold0__352_contigs__length_93459789	87400001	87450000	53	0.0426236	0.0502175
PGA_scaffold0__352_contigs__length_93459789	87450001	87500000	71	0.0823562	0.0612056
PGA_scaffold0__352_contigs__length_93459789	87500001	87550000	32	0.0681519	0.0621047
PGA_scaffold0__352_contigs__length_93459789	87550001	87600000	75	0.0305582	0.0385755
PGA_scaffold0__352_contigs__length_93459789	87600001	87650000	232	-0.0237431	-0.00766302
PGA_scaffold0__352_contigs__length_93459789	87650001	87700000	113	0.0231028	0.0272023
PGA_scaffold0__352_contigs__length_93459789	87700001	87750000	141	0.0161993	0.0215339
PGA_scaffold0__352_contigs__length_93459789	87750001	87800000	207	0.0423486	0.03117
PGA_scaffold0__352_contigs__length_93459789	87800001	87850000	59	-0.0140892	-0.00985455
PGA_scaffold0__352_contigs__length_93459789	87850001	87900000	191	-0.0200857	-0.0140142
PGA_scaffold0__352_contigs__length_93459789	87900001	87950000	243	-0.0234302	-0.00836857
PGA_scaffold0__352_contigs__length_93459789	87950001	88000000	82	0.0201474	0.0144822
PGA_scaffold0__352_contigs__length_93459789	88000001	88050000	100	0.0320374	0.0335609
PGA_scaffold0__352_contigs__length_93459789	88050001	88100000	160	0.0403828	0.0389473
PGA_scaffold0__352_contigs__length_93459789	88100001	88150000	115	0.0155106	0.0194711
PGA_scaffold0__352_contigs__length_93459789	88150001	88200000	124	-0.00233312	0.00668313
PGA_scaffold0__352_contigs__length_93459789	88200001	88250000	86	-0.0235847	-0.0199804
PGA_scaffold0__352_contigs__length_93459789	88250001	88300000	115	-0.013317	-0.00581904
PGA_scaffold0__352_contigs__length_93459789	88300001	88350000	185	0.0140048	0.0297786
PGA_scaffold0__352_contigs__length_93459789	88350001	88400000	166	-0.00174702	0.0121399
PGA_scaffold0__352_contigs__length_93459789	88400001	88450000	125	-0.00871731	-0.0104431
PGA_scaffold0__352_contigs__length_93459789	88450001	88500000	174	0.0314493	0.0414652
PGA_scaffold0__352_contigs__length_93459789	88500001	88550000	146	0.0432509	0.043647
PGA_scaffold0__352_contigs__length_93459789	88550001	88600000	83	4.86926e-05	-0.000515246
PGA_scaffold0__352_contigs__length_93459789	88600001	88650000	90	-0.0160528	-0.0141994
PGA_scaffold0__352_contigs__length_93459789	88650001	88700000	202	0.026118	0.0259395
PGA_scaffold0__352_contigs__length_93459789	88700001	88750000	99	0.0169048	0.0146406
PGA_scaffold0__352_contigs__length_93459789	88750001	88800000	124	0.0121862	0.00809818
PGA_scaffold0__352_contigs__length_93459789	88800001	88850000	120	0.0491687	0.0372848
PGA_scaffold0__352_contigs__length_93459789	88850001	88900000	163	0.042636	0.0354919
PGA_scaffold0__352_contigs__length_93459789	88900001	88950000	107	0.00302293	0.0067634
PGA_scaffold0__352_contigs__length_93459789	88950001	89000000	77	-0.0355988	-0.0259254
PGA_scaffold0__352_contigs__length_93459789	89000001	89050000	148	-0.012745	-0.00555812
PGA_scaffold0__352_contigs__length_93459789	89050001	89100000	144	-0.0073501	-0.0068196
PGA_scaffold0__352_contigs__length_93459789	89100001	89150000	119	-0.00105097	-0.00372893
PGA_scaffold0__352_contigs__length_93459789	89150001	89200000	226	-0.00141232	-0.00328394
PGA_scaffold0__352_contigs__length_93459789	89200001	89250000	220	-0.0219072	-0.0137602
PGA_scaffold0__352_contigs__length_93459789	89250001	89300000	65	0.014495	0.0274346
PGA_scaffold0__352_contigs__length_93459789	89300001	89350000	111	0.0195587	0.0352181
PGA_scaffold0__352_contigs__length_93459789	89350001	89400000	172	0.00548662	0.0223982
PGA_scaffold0__352_contigs__length_93459789	89400001	89450000	257	0.0269981	0.0211914
PGA_scaffold0__352_contigs__length_93459789	89450001	89500000	226	0.0716224	0.0613491
PGA_scaffold0__352_contigs__length_93459789	89500001	89550000	112	0.0171471	0.0144312
PGA_scaffold0__352_contigs__length_93459789	89550001	89600000	91	0.0039351	0.00935693
PGA_scaffold0__352_contigs__length_93459789	89600001	89650000	50	-0.0366093	-0.0312461
PGA_scaffold0__352_contigs__length_93459789	89650001	89700000	63	0.0460602	0.0398016
PGA_scaffold0__352_contigs__length_93459789	89700001	89750000	128	0.00435191	0.0119352
PGA_scaffold0__352_contigs__length_93459789	89750001	89800000	92	0.0508387	0.0304868
PGA_scaffold0__352_contigs__length_93459789	89800001	89850000	150	-0.025661	-0.0326691
PGA_scaffold0__352_contigs__length_93459789	89850001	89900000	143	-0.0269248	-0.0225154
PGA_scaffold0__352_contigs__length_93459789	89900001	89950000	141	0.020224	0.0365489
PGA_scaffold0__352_contigs__length_93459789	89950001	90000000	74	-0.0385455	-0.0353198
PGA_scaffold0__352_contigs__length_93459789	90000001	90050000	137	-0.0307573	-0.0252188
PGA_scaffold0__352_contigs__length_93459789	90050001	90100000	74	-0.0116286	-0.0186078
PGA_scaffold0__352_contigs__length_93459789	90100001	90150000	165	-0.0120195	-0.00661177
PGA_scaffold0__352_contigs__length_93459789	90150001	90200000	210	-0.0055095	-0.00112663
PGA_scaffold0__352_contigs__length_93459789	90200001	90250000	147	0.0213666	0.0249581
PGA_scaffold0__352_contigs__length_93459789	90250001	90300000	255	0.0469011	0.0456304
PGA_scaffold0__352_contigs__length_93459789	90300001	90350000	150	0.185148	0.151642
PGA_scaffold0__352_contigs__length_93459789	90350001	90400000	153	0.171374	0.130342
PGA_scaffold0__352_contigs__length_93459789	90400001	90450000	88	0.225627	0.183095
PGA_scaffold0__352_contigs__length_93459789	90450001	90500000	122	0.161161	0.150435
PGA_scaffold0__352_contigs__length_93459789	90500001	90550000	114	0.0310565	0.0369706
PGA_scaffold0__352_contigs__length_93459789	90550001	90600000	250	0.136755	0.109671
PGA_scaffold0__352_contigs__length_93459789	90600001	90650000	161	0.0822442	0.0781576
PGA_scaffold0__352_contigs__length_93459789	90650001	90700000	188	0.0335677	0.023202
PGA_scaffold0__352_contigs__length_93459789	90700001	90750000	174	0.0362621	0.0260935
PGA_scaffold0__352_contigs__length_93459789	90750001	90800000	287	0.0172423	0.0187092
PGA_scaffold0__352_contigs__length_93459789	90800001	90850000	121	-0.00746155	-0.00946877
PGA_scaffold0__352_contigs__length_93459789	90850001	90900000	192	0.0893349	0.0651592
PGA_scaffold0__352_contigs__length_93459789	90900001	90950000	142	0.104867	0.082412
PGA_scaffold0__352_contigs__length_93459789	90950001	91000000	120	0.246151	0.159495
PGA_scaffold0__352_contigs__length_93459789	91000001	91050000	106	0.0311263	0.0483177
PGA_scaffold0__352_contigs__length_93459789	91050001	91100000	268	0.0184714	0.0298945
PGA_scaffold0__352_contigs__length_93459789	91100001	91150000	135	0.0565765	0.0467714
PGA_scaffold0__352_contigs__length_93459789	91150001	91200000	70	0.0801142	0.0706038
PGA_scaffold0__352_contigs__length_93459789	91200001	91250000	158	0.061076	0.069496
PGA_scaffold0__352_contigs__length_93459789	91250001	91300000	223	0.0673466	0.0763757
PGA_scaffold0__352_contigs__length_93459789	91300001	91350000	107	0.0500009	0.0600792
PGA_scaffold0__352_contigs__length_93459789	91350001	91400000	152	0.0995717	0.0834823
PGA_scaffold0__352_contigs__length_93459789	91400001	91450000	159	0.105557	0.0860089
PGA_scaffold0__352_contigs__length_93459789	91450001	91500000	184	0.109408	0.0915295
PGA_scaffold0__352_contigs__length_93459789	91500001	91550000	163	0.00184026	0.024305
PGA_scaffold0__352_contigs__length_93459789	91550001	91600000	192	-0.00389327	-0.00306901
PGA_scaffold0__352_contigs__length_93459789	91600001	91650000	112	-0.0156265	-0.00202883
PGA_scaffold0__352_contigs__length_93459789	91650001	91700000	129	-0.00187095	0.0025733
PGA_scaffold0__352_contigs__length_93459789	91700001	91750000	135	0.0178992	0.0117641
PGA_scaffold0__352_contigs__length_93459789	91750001	91800000	161	-0.0199995	-0.00200146
PGA_scaffold0__352_contigs__length_93459789	91800001	91850000	240	0.00480839	0.0214681
PGA_scaffold0__352_contigs__length_93459789	91850001	91900000	186	0.150745	0.0908482
PGA_scaffold0__352_contigs__length_93459789	91900001	91950000	111	0.0332921	0.0374096
PGA_scaffold0__352_contigs__length_93459789	91950001	92000000	211	-0.038674	-0.025991
PGA_scaffold0__352_contigs__length_93459789	92000001	92050000	223	-0.00962429	0.00517293
PGA_scaffold0__352_contigs__length_93459789	92050001	92100000	174	0.0339621	0.037773
PGA_scaffold0__352_contigs__length_93459789	92100001	92150000	53	-0.0217611	-0.00927296
PGA_scaffold0__352_contigs__length_93459789	92150001	92200000	67	-0.0383031	-0.0199821
PGA_scaffold0__352_contigs__length_93459789	92200001	92250000	9	-0.0362755	-0.0204963
PGA_scaffold0__352_contigs__length_93459789	92250001	92300000	68	-0.024782	-0.0022777
PGA_scaffold0__352_contigs__length_93459789	92300001	92350000	40	-0.0367372	-0.0195077
PGA_scaffold0__352_contigs__length_93459789	92350001	92400000	94	-0.0233437	-0.0220654
PGA_scaffold0__352_contigs__length_93459789	92400001	92450000	77	-0.00772898	-0.0140466
PGA_scaffold0__352_contigs__length_93459789	92450001	92500000	262	0.0472095	0.0249225
PGA_scaffold0__352_contigs__length_93459789	92500001	92550000	261	0.0376269	0.0442392
PGA_scaffold0__352_contigs__length_93459789	92550001	92600000	147	0.0524962	0.0446936
PGA_scaffold0__352_contigs__length_93459789	92600001	92650000	66	-0.0232216	-0.00833413
PGA_scaffold0__352_contigs__length_93459789	92650001	92700000	120	0.0165896	0.0161203
PGA_scaffold0__352_contigs__length_93459789	92700001	92750000	146	0.00938936	0.00455626
PGA_scaffold0__352_contigs__length_93459789	92750001	92800000	215	0.0567051	0.0795854
PGA_scaffold0__352_contigs__length_93459789	92800001	92850000	161	0.0970833	0.108315
PGA_scaffold0__352_contigs__length_93459789	92850001	92900000	19	0.0135329	0.0447798
PGA_scaffold0__352_contigs__length_93459789	92900001	92950000	130	0.0175144	0.0379179
PGA_scaffold0__352_contigs__length_93459789	92950001	93000000	156	-0.0241206	-0.0105545
PGA_scaffold0__352_contigs__length_93459789	93000001	93050000	204	-0.00395915	0.00254572
PGA_scaffold0__352_contigs__length_93459789	93050001	93100000	42	-0.00270468	0.000308514
PGA_scaffold0__352_contigs__length_93459789	93100001	93150000	33	0.000578605	0.00913979
PGA_scaffold0__352_contigs__length_93459789	93150001	93200000	23	-0.00178253	0.00576874
PGA_scaffold0__352_contigs__length_93459789	93200001	93250000	80	0.0250863	0.0201374
PGA_scaffold0__352_contigs__length_93459789	93250001	93300000	42	0.036511	0.0156199
PGA_scaffold0__352_contigs__length_93459789	93300001	93350000	1	-0.026738	-0.026738
PGA_scaffold0__352_contigs__length_93459789	93350001	93400000	3	-0.0176937	-0.0211923
PGA_scaffold1__210_contigs__length_43329510	1	50000	260	0.117326	0.0853295
PGA_scaffold1__210_contigs__length_43329510	50001	100000	128	0.0545073	0.0503593
PGA_scaffold1__210_contigs__length_43329510	100001	150000	233	-0.018717	-0.00573916
PGA_scaffold1__210_contigs__length_43329510	150001	200000	185	-0.0164623	-0.0150296
PGA_scaffold1__210_contigs__length_43329510	200001	250000	96	0.0762842	0.0516546
PGA_scaffold1__210_contigs__length_43329510	250001	300000	193	0.067645	0.0615375
PGA_scaffold1__210_contigs__length_43329510	300001	350000	174	-0.0137146	-0.011301
PGA_scaffold1__210_contigs__length_43329510	350001	400000	27	-0.0126503	-0.0142561
PGA_scaffold1__210_contigs__length_43329510	400001	450000	81	0.0220067	0.0171176
PGA_scaffold1__210_contigs__length_43329510	450001	500000	85	-0.0309301	-0.0162934
PGA_scaffold1__210_contigs__length_43329510	500001	550000	50	0.0111545	0.00112365
PGA_scaffold1__210_contigs__length_43329510	550001	600000	238	-0.0193536	-0.00952584
PGA_scaffold1__210_contigs__length_43329510	600001	650000	128	0.0183949	0.00639287
PGA_scaffold1__210_contigs__length_43329510	650001	700000	40	-0.0309266	-0.0205849
PGA_scaffold1__210_contigs__length_43329510	700001	750000	49	-0.0197145	-0.00899244
PGA_scaffold1__210_contigs__length_43329510	750001	800000	56	-0.0169858	-1.19024e-05
PGA_scaffold1__210_contigs__length_43329510	800001	850000	125	0.000318807	0.00442518
PGA_scaffold1__210_contigs__length_43329510	850001	900000	32	-0.0263684	-0.00777778
PGA_scaffold1__210_contigs__length_43329510	900001	950000	42	-0.0103	-0.0134933
PGA_scaffold1__210_contigs__length_43329510	950001	1000000	36	-0.0233561	-0.0131479
PGA_scaffold1__210_contigs__length_43329510	1000001	1050000	61	0.00333913	0.00134774
PGA_scaffold1__210_contigs__length_43329510	1050001	1100000	148	-0.00639173	-0.0142286
PGA_scaffold1__210_contigs__length_43329510	1100001	1150000	53	0.0213904	0.0203256
PGA_scaffold1__210_contigs__length_43329510	1150001	1200000	46	-0.0148217	-0.0120404
PGA_scaffold1__210_contigs__length_43329510	1200001	1250000	77	-0.00184787	-0.00997397
PGA_scaffold1__210_contigs__length_43329510	1250001	1300000	30	0.0194582	-0.00792561
PGA_scaffold1__210_contigs__length_43329510	1300001	1350000	33	0.0649815	0.0384706
PGA_scaffold1__210_contigs__length_43329510	1350001	1400000	155	0.0263424	0.0120395
PGA_scaffold1__210_contigs__length_43329510	1400001	1450000	120	0.0326835	0.00636871
PGA_scaffold1__210_contigs__length_43329510	1450001	1500000	36	0.0706036	0.0130409
PGA_scaffold1__210_contigs__length_43329510	1500001	1550000	137	0.000716271	-0.00890838
PGA_scaffold1__210_contigs__length_43329510	1550001	1600000	64	-0.00947503	-0.0113901
PGA_scaffold1__210_contigs__length_43329510	1600001	1650000	212	-0.0147152	-0.00947243
PGA_scaffold1__210_contigs__length_43329510	1650001	1700000	223	0.0914805	0.0574972
PGA_scaffold1__210_contigs__length_43329510	1700001	1750000	277	-0.000468214	-0.019067
PGA_scaffold1__210_contigs__length_43329510	1750001	1800000	189	-0.0254323	-0.00754048
PGA_scaffold1__210_contigs__length_43329510	1800001	1850000	175	-0.00101745	-4.16336e-05
PGA_scaffold1__210_contigs__length_43329510	1850001	1900000	206	0.114585	0.0720542
PGA_scaffold1__210_contigs__length_43329510	1900001	1950000	171	-0.0173332	-0.012495
PGA_scaffold1__210_contigs__length_43329510	1950001	2000000	320	0.00135189	0.00499149
PGA_scaffold1__210_contigs__length_43329510	2000001	2050000	255	0.0739264	0.0525368
PGA_scaffold1__210_contigs__length_43329510	2050001	2100000	165	-0.00182656	-0.00910155
PGA_scaffold1__210_contigs__length_43329510	2100001	2150000	219	0.0590956	0.0507713
PGA_scaffold1__210_contigs__length_43329510	2150001	2200000	353	0.0394762	0.02996
PGA_scaffold1__210_contigs__length_43329510	2200001	2250000	148	0.063518	0.0450103
PGA_scaffold1__210_contigs__length_43329510	2250001	2300000	314	0.0674806	0.0446784
PGA_scaffold1__210_contigs__length_43329510	2300001	2350000	315	-0.00397348	-0.00850788
PGA_scaffold1__210_contigs__length_43329510	2350001	2400000	300	0.103058	0.0731943
PGA_scaffold1__210_contigs__length_43329510	2400001	2450000	299	0.0266393	0.00253504
PGA_scaffold1__210_contigs__length_43329510	2450001	2500000	272	-0.0162833	-0.0104554
PGA_scaffold1__210_contigs__length_43329510	2500001	2550000	146	0.0185104	0.0106954
PGA_scaffold1__210_contigs__length_43329510	2550001	2600000	118	-0.0026286	0.0023275
PGA_scaffold1__210_contigs__length_43329510	2600001	2650000	156	-0.0107007	-0.0100375
PGA_scaffold1__210_contigs__length_43329510	2650001	2700000	77	0.0250186	0.0119726
PGA_scaffold1__210_contigs__length_43329510	2700001	2750000	47	0.00599535	0.00395197
PGA_scaffold1__210_contigs__length_43329510	2750001	2800000	178	-0.00418678	-0.00213675
PGA_scaffold1__210_contigs__length_43329510	2800001	2850000	220	-0.026595	-0.00989906
PGA_scaffold1__210_contigs__length_43329510	2850001	2900000	331	0.0901828	0.0317422
PGA_scaffold1__210_contigs__length_43329510	2900001	2950000	402	0.0503918	0.0322571
PGA_scaffold1__210_contigs__length_43329510	2950001	3000000	389	-0.0106666	-0.0109687
PGA_scaffold1__210_contigs__length_43329510	3000001	3050000	211	-0.0112158	-0.0148505
PGA_scaffold1__210_contigs__length_43329510	3050001	3100000	430	0.0419067	0.0176946
PGA_scaffold1__210_contigs__length_43329510	3100001	3150000	229	0.0373023	0.0125019
PGA_scaffold1__210_contigs__length_43329510	3150001	3200000	296	-0.00607677	-0.00588653
PGA_scaffold1__210_contigs__length_43329510	3200001	3250000	375	-0.000833638	0.00620784
PGA_scaffold1__210_contigs__length_43329510	3250001	3300000	152	-0.00484032	-0.00211934
PGA_scaffold1__210_contigs__length_43329510	3300001	3350000	282	0.0244832	0.00888239
PGA_scaffold1__210_contigs__length_43329510	3350001	3400000	352	0.016775	0.00619636
PGA_scaffold1__210_contigs__length_43329510	3400001	3450000	395	0.0471905	0.0245978
PGA_scaffold1__210_contigs__length_43329510	3450001	3500000	219	0.0219993	0.0079272
PGA_scaffold1__210_contigs__length_43329510	3500001	3550000	248	-0.00521374	-0.00948027
PGA_scaffold1__210_contigs__length_43329510	3550001	3600000	88	-0.0282326	-0.0231835
PGA_scaffold1__210_contigs__length_43329510	3600001	3650000	404	-0.0134744	-0.00772964
PGA_scaffold1__210_contigs__length_43329510	3650001	3700000	397	0.00500266	0.0151816
PGA_scaffold1__210_contigs__length_43329510	3700001	3750000	289	0.0624135	0.0395087
PGA_scaffold1__210_contigs__length_43329510	3750001	3800000	188	0.074538	0.0426987
PGA_scaffold1__210_contigs__length_43329510	3800001	3850000	237	0.00603157	-0.00111337
PGA_scaffold1__210_contigs__length_43329510	3850001	3900000	338	-0.000640512	-0.00468526
PGA_scaffold1__210_contigs__length_43329510	3900001	3950000	239	0.0418687	0.028559
PGA_scaffold1__210_contigs__length_43329510	3950001	4000000	260	0.0214236	0.0199999
PGA_scaffold1__210_contigs__length_43329510	4000001	4050000	165	-0.0132419	-0.0125753
PGA_scaffold1__210_contigs__length_43329510	4050001	4100000	316	-0.0218096	-0.0134702
PGA_scaffold1__210_contigs__length_43329510	4100001	4150000	179	-0.0100052	0.0028674
PGA_scaffold1__210_contigs__length_43329510	4150001	4200000	225	0.043776	0.0354434
PGA_scaffold1__210_contigs__length_43329510	4200001	4250000	130	0.078701	0.0324486
PGA_scaffold1__210_contigs__length_43329510	4250001	4300000	250	0.0475175	0.0301214
PGA_scaffold1__210_contigs__length_43329510	4300001	4350000	117	-0.00365811	6.1326e-05
PGA_scaffold1__210_contigs__length_43329510	4350001	4400000	169	0.0217161	0.0134835
PGA_scaffold1__210_contigs__length_43329510	4400001	4450000	166	0.0630321	0.0291037
PGA_scaffold1__210_contigs__length_43329510	4450001	4500000	213	0.00229609	0.000199387
PGA_scaffold1__210_contigs__length_43329510	4500001	4550000	301	-0.00907446	-0.00337749
PGA_scaffold1__210_contigs__length_43329510	4550001	4600000	218	-0.0181872	-0.0122961
PGA_scaffold1__210_contigs__length_43329510	4600001	4650000	204	0.0613329	0.0331549
PGA_scaffold1__210_contigs__length_43329510	4650001	4700000	133	0.0123722	0.00572823
PGA_scaffold1__210_contigs__length_43329510	4700001	4750000	247	0.0148198	0.0046475
PGA_scaffold1__210_contigs__length_43329510	4750001	4800000	306	-0.00770774	-0.0105474
PGA_scaffold1__210_contigs__length_43329510	4800001	4850000	239	0.0170908	0.00932896
PGA_scaffold1__210_contigs__length_43329510	4850001	4900000	297	0.0753713	0.0397264
PGA_scaffold1__210_contigs__length_43329510	4900001	4950000	128	0.055818	0.0491714
PGA_scaffold1__210_contigs__length_43329510	4950001	5000000	368	0.0969214	0.0582222
PGA_scaffold1__210_contigs__length_43329510	5000001	5050000	292	0.0343127	0.0201678
PGA_scaffold1__210_contigs__length_43329510	5050001	5100000	466	-0.00496589	-0.00188493
PGA_scaffold1__210_contigs__length_43329510	5100001	5150000	347	0.0776308	0.0539887
PGA_scaffold1__210_contigs__length_43329510	5150001	5200000	166	-0.0231238	-0.0121615
PGA_scaffold1__210_contigs__length_43329510	5200001	5250000	193	0.00359117	0.00180681
PGA_scaffold1__210_contigs__length_43329510	5250001	5300000	386	-0.00144132	0.00578011
PGA_scaffold1__210_contigs__length_43329510	5300001	5350000	174	0.0175807	0.0193971
PGA_scaffold1__210_contigs__length_43329510	5350001	5400000	261	-0.00290603	-0.00696481
PGA_scaffold1__210_contigs__length_43329510	5400001	5450000	283	-0.0236945	-0.0245166
PGA_scaffold1__210_contigs__length_43329510	5450001	5500000	305	0.0112268	0.00227279
PGA_scaffold1__210_contigs__length_43329510	5500001	5550000	180	0.00407658	-0.00152021
PGA_scaffold1__210_contigs__length_43329510	5550001	5600000	186	-0.0225838	-0.0168893
PGA_scaffold1__210_contigs__length_43329510	5600001	5650000	253	-0.00177778	0.000680609
PGA_scaffold1__210_contigs__length_43329510	5650001	5700000	298	-0.0121694	-0.0107739
PGA_scaffold1__210_contigs__length_43329510	5700001	5750000	146	-0.00190416	-0.00291175
PGA_scaffold1__210_contigs__length_43329510	5750001	5800000	68	0.00682326	0.00718312
PGA_scaffold1__210_contigs__length_43329510	5800001	5850000	63	0.00474898	0.0016063
PGA_scaffold1__210_contigs__length_43329510	5850001	5900000	147	0.0089272	0.00940859
PGA_scaffold1__210_contigs__length_43329510	5900001	5950000	2	-1.17094e-16	-1.17094e-16
PGA_scaffold1__210_contigs__length_43329510	5950001	6000000	6	-0.0120482	-0.0115801
PGA_scaffold1__210_contigs__length_43329510	6000001	6050000	118	0.041106	0.0288529
PGA_scaffold1__210_contigs__length_43329510	6050001	6100000	100	0.0461875	0.0411239
PGA_scaffold1__210_contigs__length_43329510	6100001	6150000	68	0.01111	0.00739631
PGA_scaffold1__210_contigs__length_43329510	6150001	6200000	72	0.0193919	0.015958
PGA_scaffold1__210_contigs__length_43329510	6200001	6250000	86	0.0329756	0.0408108
PGA_scaffold1__210_contigs__length_43329510	6250001	6300000	216	0.0545982	0.0377638
PGA_scaffold1__210_contigs__length_43329510	6300001	6350000	121	-0.00984456	-0.00881952
PGA_scaffold1__210_contigs__length_43329510	6350001	6400000	178	0.00985103	0.013027
PGA_scaffold1__210_contigs__length_43329510	6400001	6450000	84	0.129808	0.10793
PGA_scaffold1__210_contigs__length_43329510	6450001	6500000	36	0.0647606	0.0392392
PGA_scaffold1__210_contigs__length_43329510	6500001	6550000	52	-0.0043771	-0.000409567
PGA_scaffold1__210_contigs__length_43329510	6600001	6650000	252	-0.022607	-0.0161014
PGA_scaffold1__210_contigs__length_43329510	6650001	6700000	160	-0.0274792	-0.0185589
PGA_scaffold1__210_contigs__length_43329510	6700001	6750000	25	-0.00718355	-0.0110515
PGA_scaffold1__210_contigs__length_43329510	6750001	6800000	93	0.0978607	0.0719096
PGA_scaffold1__210_contigs__length_43329510	6800001	6850000	147	-0.0117491	-0.000672611
PGA_scaffold1__210_contigs__length_43329510	6850001	6900000	179	0.0202387	0.0155764
[truncated: 33,016 more rows]
