# Supplementary material for: Genomic architecture of adaptive radiation and hybridization in Alpine whitefish
Source: Nat Commun. 2022 Aug 2;13:4479. doi: 10.1038/s41467-022-32181-8 (PMC9345977; doi:10.1038/s41467-022-32181-8)
Supplement: Supplementary file 8 — Source Data [file 41467_2022_32181_MOESM8_ESM.zip › SourceData/SUPPLEMENTARY_FIGURES/Figure_S8_Fst-landscapes/C.heglingus_Walen.indivlist_C.duplex_Walen.indivlist_fst.windowed.weir.fst]

CHROM	BIN_START	BIN_END	N_VARIANTS	WEIGHTED_FST	MEAN_FST
PGA_scaffold0__352_contigs__length_93459789	1	50000	94	0.174064	0.118942
PGA_scaffold0__352_contigs__length_93459789	50001	100000	86	0.141288	0.125151
PGA_scaffold0__352_contigs__length_93459789	100001	150000	149	0.118557	0.070939
PGA_scaffold0__352_contigs__length_93459789	150001	200000	65	-0.0761773	-0.0569789
PGA_scaffold0__352_contigs__length_93459789	200001	250000	112	-0.0514184	-0.0514987
PGA_scaffold0__352_contigs__length_93459789	250001	300000	177	-0.0300481	-0.0336238
PGA_scaffold0__352_contigs__length_93459789	300001	350000	70	-0.0253165	-0.0312199
PGA_scaffold0__352_contigs__length_93459789	350001	400000	31	0.00787402	-0.000844854
PGA_scaffold0__352_contigs__length_93459789	400001	450000	92	0.0670732	0.0429348
PGA_scaffold0__352_contigs__length_93459789	450001	500000	122	0.159639	0.129593
PGA_scaffold0__352_contigs__length_93459789	500001	550000	45	0.210959	0.164947
PGA_scaffold0__352_contigs__length_93459789	550001	600000	40	0.0619335	0.0497619
PGA_scaffold0__352_contigs__length_93459789	600001	650000	86	0.0121359	0.0144178
PGA_scaffold0__352_contigs__length_93459789	650001	700000	140	-0.0678571	-0.0473106
PGA_scaffold0__352_contigs__length_93459789	700001	750000	98	0.291132	0.254036
PGA_scaffold0__352_contigs__length_93459789	750001	800000	77	0.0725191	0.0598639
PGA_scaffold0__352_contigs__length_93459789	800001	850000	133	-0.0973036	-0.0759866
PGA_scaffold0__352_contigs__length_93459789	850001	900000	62	0.0610687	0.0320189
PGA_scaffold0__352_contigs__length_93459789	900001	950000	56	0.268357	0.249063
PGA_scaffold0__352_contigs__length_93459789	950001	1000000	161	-0.0465707	-0.0528643
PGA_scaffold0__352_contigs__length_93459789	1000001	1050000	80	0.0462963	0.0593006
PGA_scaffold0__352_contigs__length_93459789	1050001	1100000	111	0.0663717	0.0848616
PGA_scaffold0__352_contigs__length_93459789	1100001	1150000	67	0.174009	0.119601
PGA_scaffold0__352_contigs__length_93459789	1150001	1200000	144	0.156155	0.107772
PGA_scaffold0__352_contigs__length_93459789	1200001	1250000	27	0.141667	0.162654
PGA_scaffold0__352_contigs__length_93459789	1250001	1300000	86	0.0409357	0.0471692
PGA_scaffold0__352_contigs__length_93459789	1300001	1350000	139	0.127953	0.0945564
PGA_scaffold0__352_contigs__length_93459789	1350001	1400000	74	0.0539568	0.0330438
PGA_scaffold0__352_contigs__length_93459789	1400001	1450000	202	-0.00739958	-0.030539
PGA_scaffold0__352_contigs__length_93459789	1450001	1500000	47	0.0533141	0.0634245
PGA_scaffold0__352_contigs__length_93459789	1500001	1550000	16	0.431034	0.334044
PGA_scaffold0__352_contigs__length_93459789	1550001	1600000	121	0.365909	0.239176
PGA_scaffold0__352_contigs__length_93459789	1600001	1650000	164	-0.0522181	-0.075978
PGA_scaffold0__352_contigs__length_93459789	1650001	1700000	46	0.591463	0.498523
PGA_scaffold0__352_contigs__length_93459789	1700001	1750000	68	0.415296	0.30378
PGA_scaffold0__352_contigs__length_93459789	1750001	1800000	43	0.183168	0.145711
PGA_scaffold0__352_contigs__length_93459789	1800001	1850000	102	0.278884	0.186512
PGA_scaffold0__352_contigs__length_93459789	1850001	1900000	119	-0.0862069	-0.0743097
PGA_scaffold0__352_contigs__length_93459789	1900001	1950000	84	-0.0614849	-0.05
PGA_scaffold0__352_contigs__length_93459789	1950001	2000000	128	0.00319489	-0.00271577
PGA_scaffold0__352_contigs__length_93459789	2000001	2050000	25	-0.208108	-0.174667
PGA_scaffold0__352_contigs__length_93459789	2050001	2100000	50	-0.155738	-0.126905
PGA_scaffold0__352_contigs__length_93459789	2100001	2150000	90	-0.275974	-0.264259
PGA_scaffold0__352_contigs__length_93459789	2150001	2200000	110	-0.212551	-0.19243
PGA_scaffold0__352_contigs__length_93459789	2200001	2250000	86	0.140316	0.0892675
PGA_scaffold0__352_contigs__length_93459789	2250001	2300000	111	-0.245324	-0.200611
PGA_scaffold0__352_contigs__length_93459789	2300001	2350000	102	0.238866	0.203414
PGA_scaffold0__352_contigs__length_93459789	2350001	2400000	110	0.0671378	0.0258176
PGA_scaffold0__352_contigs__length_93459789	2400001	2450000	205	-0.0107143	-0.0102655
PGA_scaffold0__352_contigs__length_93459789	2450001	2500000	146	-0.0727273	-0.0693819
PGA_scaffold0__352_contigs__length_93459789	2500001	2550000	246	-0.0855263	-0.0670501
PGA_scaffold0__352_contigs__length_93459789	2550001	2600000	184	-0.0534591	-0.0456198
PGA_scaffold0__352_contigs__length_93459789	2600001	2650000	378	0.00990854	0.00433044
PGA_scaffold0__352_contigs__length_93459789	2650001	2700000	102	-0.057377	-0.0469479
PGA_scaffold0__352_contigs__length_93459789	2700001	2750000	54	-0.0686275	-0.0502094
PGA_scaffold0__352_contigs__length_93459789	2750001	2800000	158	0.0246862	0.0127397
PGA_scaffold0__352_contigs__length_93459789	2800001	2850000	234	0.0614641	0.0414276
PGA_scaffold0__352_contigs__length_93459789	2850001	2900000	281	-0.0176097	-0.0149016
PGA_scaffold0__352_contigs__length_93459789	2900001	2950000	266	-0.105056	-0.0932711
PGA_scaffold0__352_contigs__length_93459789	2950001	3000000	43	0.0438247	0.029402
PGA_scaffold0__352_contigs__length_93459789	3000001	3050000	278	-0.0294833	-0.0200668
PGA_scaffold0__352_contigs__length_93459789	3050001	3100000	177	-0.113388	-0.0971112
PGA_scaffold0__352_contigs__length_93459789	3100001	3150000	119	-0.0397039	-0.0322929
PGA_scaffold0__352_contigs__length_93459789	3150001	3200000	132	-0.031961	-0.00523088
PGA_scaffold0__352_contigs__length_93459789	3200001	3250000	170	-0.0300429	-0.0380106
PGA_scaffold0__352_contigs__length_93459789	3250001	3300000	127	0.0411499	0.0245505
PGA_scaffold0__352_contigs__length_93459789	3300001	3350000	183	-0.0701139	-0.0577511
PGA_scaffold0__352_contigs__length_93459789	3350001	3400000	122	-0.0707965	-0.0787666
PGA_scaffold0__352_contigs__length_93459789	3400001	3450000	131	0.0347633	0.0127953
PGA_scaffold0__352_contigs__length_93459789	3450001	3500000	110	-0.01	-0.0141391
PGA_scaffold0__352_contigs__length_93459789	3500001	3550000	113	-0.0632911	-0.0581988
PGA_scaffold0__352_contigs__length_93459789	3550001	3600000	120	0.036215	0.031967
PGA_scaffold0__352_contigs__length_93459789	3600001	3650000	103	0.42246	0.256377
PGA_scaffold0__352_contigs__length_93459789	3650001	3700000	156	0.350707	0.195822
PGA_scaffold0__352_contigs__length_93459789	3700001	3750000	175	0.298561	0.18542
PGA_scaffold0__352_contigs__length_93459789	3750001	3800000	96	0.164865	0.147465
PGA_scaffold0__352_contigs__length_93459789	3800001	3850000	90	0.0107527	0.00462963
PGA_scaffold0__352_contigs__length_93459789	3850001	3900000	144	0.0138203	0.005046
PGA_scaffold0__352_contigs__length_93459789	3900001	3950000	165	-0.0154799	-0.0115368
PGA_scaffold0__352_contigs__length_93459789	3950001	4000000	134	-0.0101351	-0.0289999
PGA_scaffold0__352_contigs__length_93459789	4000001	4050000	93	0.0677817	0.0284003
PGA_scaffold0__352_contigs__length_93459789	4050001	4100000	154	0.0564516	0.0343752
PGA_scaffold0__352_contigs__length_93459789	4100001	4150000	234	-0.0613982	-0.0555602
PGA_scaffold0__352_contigs__length_93459789	4150001	4200000	158	-0.0551537	-0.0452419
PGA_scaffold0__352_contigs__length_93459789	4200001	4250000	194	0.0176715	0.0223984
PGA_scaffold0__352_contigs__length_93459789	4250001	4300000	122	0.0526316	0.0310908
PGA_scaffold0__352_contigs__length_93459789	4300001	4350000	92	0.152582	0.0988523
PGA_scaffold0__352_contigs__length_93459789	4350001	4400000	189	0.265644	0.200615
PGA_scaffold0__352_contigs__length_93459789	4400001	4450000	165	0.510797	0.309336
PGA_scaffold0__352_contigs__length_93459789	4450001	4500000	312	0.358553	0.217954
PGA_scaffold0__352_contigs__length_93459789	4500001	4550000	520	0.113568	0.0564514
PGA_scaffold0__352_contigs__length_93459789	4550001	4600000	352	-0.03875	-0.0366451
PGA_scaffold0__352_contigs__length_93459789	4600001	4650000	300	0.00868233	0.00561418
PGA_scaffold0__352_contigs__length_93459789	4650001	4700000	188	0.00702576	0.00372974
PGA_scaffold0__352_contigs__length_93459789	4700001	4750000	292	0.135838	0.0886195
PGA_scaffold0__352_contigs__length_93459789	4750001	4800000	171	0.133574	0.068303
PGA_scaffold0__352_contigs__length_93459789	4800001	4850000	263	0.156765	0.0928783
PGA_scaffold0__352_contigs__length_93459789	4850001	4900000	236	0.122505	0.0732532
PGA_scaffold0__352_contigs__length_93459789	4900001	4950000	176	0.0166084	-0.00400125
PGA_scaffold0__352_contigs__length_93459789	4950001	5000000	266	0.12442	0.0694166
PGA_scaffold0__352_contigs__length_93459789	5000001	5050000	271	0.0182102	0.00337674
PGA_scaffold0__352_contigs__length_93459789	5050001	5100000	175	-0.0793508	-0.0658333
PGA_scaffold0__352_contigs__length_93459789	5100001	5150000	325	0.00996933	-0.00367816
PGA_scaffold0__352_contigs__length_93459789	5150001	5200000	126	-0.0393975	-0.033798
PGA_scaffold0__352_contigs__length_93459789	5200001	5250000	285	0.0788288	0.065794
PGA_scaffold0__352_contigs__length_93459789	5250001	5300000	177	-0.0266296	-0.0384652
PGA_scaffold0__352_contigs__length_93459789	5300001	5350000	171	0.126174	0.0759677
PGA_scaffold0__352_contigs__length_93459789	5350001	5400000	141	0.156904	0.0716539
PGA_scaffold0__352_contigs__length_93459789	5400001	5450000	139	0.0966084	0.0488267
PGA_scaffold0__352_contigs__length_93459789	5450001	5500000	158	0.0493506	0.0332104
PGA_scaffold0__352_contigs__length_93459789	5500001	5550000	233	-0.00464684	-0.0114177
PGA_scaffold0__352_contigs__length_93459789	5550001	5600000	242	-0.0685185	-0.057781
PGA_scaffold0__352_contigs__length_93459789	5600001	5650000	114	0.0204978	0.0127259
PGA_scaffold0__352_contigs__length_93459789	5650001	5700000	147	-0.0134715	-0.0314449
PGA_scaffold0__352_contigs__length_93459789	5700001	5750000	203	0.189258	0.129163
PGA_scaffold0__352_contigs__length_93459789	5750001	5800000	100	0.36	0.268434
PGA_scaffold0__352_contigs__length_93459789	5800001	5850000	126	-0.02836	-0.0292913
PGA_scaffold0__352_contigs__length_93459789	5850001	5900000	132	-0.0828295	-0.0808327
PGA_scaffold0__352_contigs__length_93459789	5900001	5950000	125	-0.0417202	-0.0392321
PGA_scaffold0__352_contigs__length_93459789	5950001	6000000	267	0.215582	0.144843
PGA_scaffold0__352_contigs__length_93459789	6000001	6050000	176	0.138187	0.0681886
PGA_scaffold0__352_contigs__length_93459789	6050001	6100000	189	0.284645	0.167406
PGA_scaffold0__352_contigs__length_93459789	6100001	6150000	215	-0.0970329	-0.0858832
PGA_scaffold0__352_contigs__length_93459789	6150001	6200000	316	0.12025	0.0781983
PGA_scaffold0__352_contigs__length_93459789	6200001	6250000	204	0.0487303	0.00313914
PGA_scaffold0__352_contigs__length_93459789	6250001	6300000	382	0.0918067	0.0442278
PGA_scaffold0__352_contigs__length_93459789	6300001	6350000	253	0.0708502	0.0483552
PGA_scaffold0__352_contigs__length_93459789	6350001	6400000	399	0.0375817	0.0182102
PGA_scaffold0__352_contigs__length_93459789	6400001	6450000	284	0.015493	-0.00262084
PGA_scaffold0__352_contigs__length_93459789	6450001	6500000	315	0.0500782	0.0375342
PGA_scaffold0__352_contigs__length_93459789	6500001	6550000	265	-0.0626464	-0.0613655
PGA_scaffold0__352_contigs__length_93459789	6550001	6600000	181	0.174188	0.109273
PGA_scaffold0__352_contigs__length_93459789	6600001	6650000	149	0.380845	0.258647
PGA_scaffold0__352_contigs__length_93459789	6650001	6700000	270	0.0585106	0.0271164
PGA_scaffold0__352_contigs__length_93459789	6700001	6750000	133	-0.00056243	-0.0221349
PGA_scaffold0__352_contigs__length_93459789	6750001	6800000	289	0.0249237	0.00955953
PGA_scaffold0__352_contigs__length_93459789	6800001	6850000	289	0.0232729	0.0152796
PGA_scaffold0__352_contigs__length_93459789	6850001	6900000	205	-0.0431937	-0.0562702
PGA_scaffold0__352_contigs__length_93459789	6900001	6950000	160	0.0979557	0.0843141
PGA_scaffold0__352_contigs__length_93459789	6950001	7000000	284	0.0218502	0.00630945
PGA_scaffold0__352_contigs__length_93459789	7000001	7050000	472	0.124923	0.101065
PGA_scaffold0__352_contigs__length_93459789	7050001	7100000	328	0.109147	0.086051
PGA_scaffold0__352_contigs__length_93459789	7100001	7150000	183	-0.114539	-0.118098
PGA_scaffold0__352_contigs__length_93459789	7150001	7200000	264	0.130464	0.110134
PGA_scaffold0__352_contigs__length_93459789	7200001	7250000	331	-0.0453568	-0.027977
PGA_scaffold0__352_contigs__length_93459789	7250001	7300000	202	0.155556	0.13734
PGA_scaffold0__352_contigs__length_93459789	7300001	7350000	279	0.0315201	0.0237343
PGA_scaffold0__352_contigs__length_93459789	7350001	7400000	292	0.0100294	-0.00223603
PGA_scaffold0__352_contigs__length_93459789	7400001	7450000	106	0.036129	0.0201932
PGA_scaffold0__352_contigs__length_93459789	7450001	7500000	227	0.193632	0.15739
PGA_scaffold0__352_contigs__length_93459789	7500001	7550000	244	0.146013	0.0879091
PGA_scaffold0__352_contigs__length_93459789	7550001	7600000	257	0.0537838	0.0282051
PGA_scaffold0__352_contigs__length_93459789	7600001	7650000	347	0.0396381	0.0452219
PGA_scaffold0__352_contigs__length_93459789	7650001	7700000	47	-0.108974	-0.0911094
PGA_scaffold0__352_contigs__length_93459789	7700001	7750000	321	0.0202164	-0.0112813
PGA_scaffold0__352_contigs__length_93459789	7750001	7800000	314	-0.136228	-0.102489
PGA_scaffold0__352_contigs__length_93459789	7800001	7850000	253	-0.312284	-0.266304
PGA_scaffold0__352_contigs__length_93459789	7850001	7900000	174	-0.0733186	-0.05013
PGA_scaffold0__352_contigs__length_93459789	7900001	7950000	280	-0.0124565	-0.0261416
PGA_scaffold0__352_contigs__length_93459789	7950001	8000000	194	-0.100217	-0.0898687
PGA_scaffold0__352_contigs__length_93459789	8000001	8050000	250	-0.017951	-0.0140619
PGA_scaffold0__352_contigs__length_93459789	8050001	8100000	231	-0.264356	-0.238394
PGA_scaffold0__352_contigs__length_93459789	8100001	8150000	223	0.0989848	0.0894459
PGA_scaffold0__352_contigs__length_93459789	8150001	8200000	182	-0.00170648	0.000752224
PGA_scaffold0__352_contigs__length_93459789	8200001	8250000	295	0.190193	0.141035
PGA_scaffold0__352_contigs__length_93459789	8250001	8300000	295	0.201849	0.136516
PGA_scaffold0__352_contigs__length_93459789	8300001	8350000	311	0.327807	0.210798
PGA_scaffold0__352_contigs__length_93459789	8350001	8400000	212	0.226761	0.129792
PGA_scaffold0__352_contigs__length_93459789	8400001	8450000	31	0.0955882	0.0689848
PGA_scaffold0__352_contigs__length_93459789	8450001	8500000	28	0.0162791	0.0182823
PGA_scaffold0__352_contigs__length_93459789	8500001	8550000	194	0.00936088	0.00498282
PGA_scaffold0__352_contigs__length_93459789	8550001	8600000	309	0.0517807	0.0438179
PGA_scaffold0__352_contigs__length_93459789	8600001	8650000	357	0.104002	0.0718657
PGA_scaffold0__352_contigs__length_93459789	8650001	8700000	214	-0.0383403	-0.040721
PGA_scaffold0__352_contigs__length_93459789	8700001	8750000	210	0.188202	0.0787663
PGA_scaffold0__352_contigs__length_93459789	8750001	8800000	171	0.106191	0.0525667
PGA_scaffold0__352_contigs__length_93459789	8800001	8850000	51	0.134943	0.0896613
PGA_scaffold0__352_contigs__length_93459789	8850001	8900000	298	0.070962	0.0444938
PGA_scaffold0__352_contigs__length_93459789	8900001	8950000	133	0.130123	0.100743
PGA_scaffold0__352_contigs__length_93459789	8950001	9000000	154	0.0361328	0.0346018
PGA_scaffold0__352_contigs__length_93459789	9000001	9050000	172	-0.0802239	-0.0736812
PGA_scaffold0__352_contigs__length_93459789	9050001	9100000	207	-0.0468498	-0.0212302
PGA_scaffold0__352_contigs__length_93459789	9100001	9150000	313	-0.0491047	-0.0182261
PGA_scaffold0__352_contigs__length_93459789	9150001	9200000	253	0.190909	0.11084
PGA_scaffold0__352_contigs__length_93459789	9200001	9250000	192	0.123452	0.0546617
PGA_scaffold0__352_contigs__length_93459789	9250001	9300000	315	0.109682	0.0579957
PGA_scaffold0__352_contigs__length_93459789	9300001	9350000	299	0.0205073	0.0103777
PGA_scaffold0__352_contigs__length_93459789	9350001	9400000	397	0.0523614	0.0186979
PGA_scaffold0__352_contigs__length_93459789	9400001	9450000	107	-0.0417755	-0.0439141
PGA_scaffold0__352_contigs__length_93459789	9450001	9500000	236	0.0816876	0.0166776
PGA_scaffold0__352_contigs__length_93459789	9500001	9550000	157	0.24478	0.19192
PGA_scaffold0__352_contigs__length_93459789	9550001	9600000	227	0.121899	0.113791
PGA_scaffold0__352_contigs__length_93459789	9600001	9650000	198	0.183838	0.117048
PGA_scaffold0__352_contigs__length_93459789	9650001	9700000	397	0.154064	0.075179
PGA_scaffold0__352_contigs__length_93459789	9700001	9750000	330	0.366328	0.281604
PGA_scaffold0__352_contigs__length_93459789	9750001	9800000	301	0.0850073	0.0303747
PGA_scaffold0__352_contigs__length_93459789	9800001	9850000	298	0.224351	0.138903
PGA_scaffold0__352_contigs__length_93459789	9850001	9900000	181	0.0568562	0.0169798
PGA_scaffold0__352_contigs__length_93459789	9900001	9950000	248	0.136247	0.0701157
PGA_scaffold0__352_contigs__length_93459789	9950001	10000000	155	0.0926999	0.0593572
PGA_scaffold0__352_contigs__length_93459789	10000001	10050000	129	0.161137	0.0702107
PGA_scaffold0__352_contigs__length_93459789	10050001	10100000	197	0.419902	0.342543
PGA_scaffold0__352_contigs__length_93459789	10100001	10150000	204	0.218543	0.126297
PGA_scaffold0__352_contigs__length_93459789	10150001	10200000	179	-0.0811088	-0.0861266
PGA_scaffold0__352_contigs__length_93459789	10200001	10250000	100	-0.0927771	-0.0968452
PGA_scaffold0__352_contigs__length_93459789	10250001	10300000	99	-0.0539419	-0.0559885
PGA_scaffold0__352_contigs__length_93459789	10300001	10350000	221	0.160851	0.109187
PGA_scaffold0__352_contigs__length_93459789	10350001	10400000	16	0.467742	0.432812
PGA_scaffold0__352_contigs__length_93459789	10450001	10500000	92	0.243713	0.213173
PGA_scaffold0__352_contigs__length_93459789	10500001	10550000	313	0.117259	0.0980854
PGA_scaffold0__352_contigs__length_93459789	10550001	10600000	175	0.134091	0.118288
PGA_scaffold0__352_contigs__length_93459789	10600001	10650000	328	0.200115	0.11886
PGA_scaffold0__352_contigs__length_93459789	10650001	10700000	319	0.22879	0.146902
PGA_scaffold0__352_contigs__length_93459789	10700001	10750000	402	0.210932	0.103198
PGA_scaffold0__352_contigs__length_93459789	10750001	10800000	219	0.0734153	0.0571293
PGA_scaffold0__352_contigs__length_93459789	10800001	10850000	275	-0.0864062	-0.0742679
PGA_scaffold0__352_contigs__length_93459789	10850001	10900000	324	-0.011535	-0.0156597
PGA_scaffold0__352_contigs__length_93459789	10900001	10950000	100	0.227041	0.108839
PGA_scaffold0__352_contigs__length_93459789	10950001	11000000	190	0.325827	0.0923684
PGA_scaffold0__352_contigs__length_93459789	11000001	11050000	103	0.541298	0.360771
PGA_scaffold0__352_contigs__length_93459789	11050001	11100000	253	0.244692	0.184826
PGA_scaffold0__352_contigs__length_93459789	11100001	11150000	193	0.183544	0.138538
PGA_scaffold0__352_contigs__length_93459789	11150001	11200000	174	-0.012761	-0.0212345
PGA_scaffold0__352_contigs__length_93459789	11200001	11250000	270	0.077381	0.0598869
PGA_scaffold0__352_contigs__length_93459789	11250001	11300000	321	0.0325758	0.0166973
PGA_scaffold0__352_contigs__length_93459789	11300001	11350000	224	0.426847	0.308815
PGA_scaffold0__352_contigs__length_93459789	11350001	11400000	306	0.100667	0.0834643
PGA_scaffold0__352_contigs__length_93459789	11400001	11450000	225	-0.026181	-0.047113
PGA_scaffold0__352_contigs__length_93459789	11450001	11500000	353	-0.071028	-0.0570794
PGA_scaffold0__352_contigs__length_93459789	11500001	11550000	130	-0.146441	-0.124423
PGA_scaffold0__352_contigs__length_93459789	11550001	11600000	260	-0.13965	-0.140495
PGA_scaffold0__352_contigs__length_93459789	11600001	11650000	60	-0.0428082	-0.0628355
PGA_scaffold0__352_contigs__length_93459789	11650001	11700000	268	0.0100964	-0.0150215
PGA_scaffold0__352_contigs__length_93459789	11700001	11750000	125	-0.0175971	-0.0198762
PGA_scaffold0__352_contigs__length_93459789	11750001	11800000	212	-0.0459906	-0.0410908
PGA_scaffold0__352_contigs__length_93459789	11800001	11850000	302	0.172109	0.113246
PGA_scaffold0__352_contigs__length_93459789	11850001	11900000	231	0.182809	0.157691
PGA_scaffold0__352_contigs__length_93459789	11900001	11950000	315	0.105806	0.0657222
PGA_scaffold0__352_contigs__length_93459789	11950001	12000000	295	0.0173721	0.00966359
PGA_scaffold0__352_contigs__length_93459789	12000001	12050000	225	0.0131579	-0.000271765
PGA_scaffold0__352_contigs__length_93459789	12050001	12100000	161	-0.0233503	-0.0255915
PGA_scaffold0__352_contigs__length_93459789	12100001	12150000	127	0.0755348	0.0103879
PGA_scaffold0__352_contigs__length_93459789	12150001	12200000	173	-0.0410959	-0.0400805
PGA_scaffold0__352_contigs__length_93459789	12200001	12250000	84	0.00235849	0.000410998
PGA_scaffold0__352_contigs__length_93459789	12250001	12300000	176	-0.159753	-0.120263
PGA_scaffold0__352_contigs__length_93459789	12300001	12350000	152	0.0563003	0.0253567
PGA_scaffold0__352_contigs__length_93459789	12350001	12400000	171	0.356379	0.238224
PGA_scaffold0__352_contigs__length_93459789	12400001	12450000	206	0.383659	0.206776
PGA_scaffold0__352_contigs__length_93459789	12450001	12500000	148	0.206635	0.130919
PGA_scaffold0__352_contigs__length_93459789	12500001	12550000	144	0.317332	0.166126
PGA_scaffold0__352_contigs__length_93459789	12550001	12600000	139	0.205769	0.118231
PGA_scaffold0__352_contigs__length_93459789	12600001	12650000	232	-0.0227698	-0.0279874
PGA_scaffold0__352_contigs__length_93459789	12650001	12700000	195	-0.135866	-0.138553
PGA_scaffold0__352_contigs__length_93459789	12700001	12750000	166	-0.025	-0.0391602
PGA_scaffold0__352_contigs__length_93459789	12750001	12800000	118	0.101719	0.102906
PGA_scaffold0__352_contigs__length_93459789	12800001	12850000	318	-0.0596899	-0.0461325
PGA_scaffold0__352_contigs__length_93459789	12850001	12900000	225	-0.114704	-0.12608
PGA_scaffold0__352_contigs__length_93459789	12900001	12950000	279	0.0207481	0.00557902
PGA_scaffold0__352_contigs__length_93459789	12950001	13000000	235	0.00910747	-0.0187027
PGA_scaffold0__352_contigs__length_93459789	13000001	13050000	174	0.230721	0.156746
PGA_scaffold0__352_contigs__length_93459789	13050001	13100000	163	0.118881	0.0755617
PGA_scaffold0__352_contigs__length_93459789	13100001	13150000	223	0.155838	0.126543
PGA_scaffold0__352_contigs__length_93459789	13150001	13200000	196	-0.106557	-0.101878
PGA_scaffold0__352_contigs__length_93459789	13200001	13250000	197	-0.0505181	-0.0428058
PGA_scaffold0__352_contigs__length_93459789	13250001	13300000	86	-0.140719	-0.136496
PGA_scaffold0__352_contigs__length_93459789	13300001	13350000	229	-0.00965517	-0.0318782
PGA_scaffold0__352_contigs__length_93459789	13350001	13400000	284	-0.00751582	-0.00339956
PGA_scaffold0__352_contigs__length_93459789	13400001	13450000	229	0.127186	0.0690727
PGA_scaffold0__352_contigs__length_93459789	13450001	13500000	253	0.225275	0.160744
PGA_scaffold0__352_contigs__length_93459789	13500001	13550000	255	0.269253	0.1945
PGA_scaffold0__352_contigs__length_93459789	13550001	13600000	83	0.231424	0.202912
PGA_scaffold0__352_contigs__length_93459789	13600001	13650000	151	0.393187	0.313582
PGA_scaffold0__352_contigs__length_93459789	13650001	13700000	249	-0.0366275	-0.0382895
PGA_scaffold0__352_contigs__length_93459789	13700001	13750000	123	0.188995	0.0953428
PGA_scaffold0__352_contigs__length_93459789	13750001	13800000	219	0.0767442	0.0479872
PGA_scaffold0__352_contigs__length_93459789	13800001	13850000	183	0.155517	0.0677955
PGA_scaffold0__352_contigs__length_93459789	13850001	13900000	266	0.125834	0.0334109
PGA_scaffold0__352_contigs__length_93459789	13900001	13950000	265	0.180119	0.09137
PGA_scaffold0__352_contigs__length_93459789	13950001	14000000	77	0.211679	0.154065
PGA_scaffold0__352_contigs__length_93459789	14000001	14050000	226	0.226225	0.227539
PGA_scaffold0__352_contigs__length_93459789	14050001	14100000	120	0.204576	0.206419
PGA_scaffold0__352_contigs__length_93459789	14100001	14150000	51	0.240066	0.223203
PGA_scaffold0__352_contigs__length_93459789	14150001	14200000	113	-0.0239295	-0.0227292
PGA_scaffold0__352_contigs__length_93459789	14200001	14250000	129	-0.188995	-0.140975
PGA_scaffold0__352_contigs__length_93459789	14250001	14300000	237	0.164666	0.139497
PGA_scaffold0__352_contigs__length_93459789	14300001	14350000	132	0.077821	0.0593074
PGA_scaffold0__352_contigs__length_93459789	14350001	14400000	80	-0.00613497	-0.0083631
PGA_scaffold0__352_contigs__length_93459789	14400001	14450000	261	-0.0137307	-0.0164343
PGA_scaffold0__352_contigs__length_93459789	14450001	14500000	247	0.11875	0.0770677
PGA_scaffold0__352_contigs__length_93459789	14500001	14550000	140	0.154545	0.0932429
PGA_scaffold0__352_contigs__length_93459789	14550001	14600000	85	-0.0458333	-0.0306303
PGA_scaffold0__352_contigs__length_93459789	14600001	14650000	198	-0.0994764	-0.088949
PGA_scaffold0__352_contigs__length_93459789	14650001	14700000	154	-0.146013	-0.111143
PGA_scaffold0__352_contigs__length_93459789	14700001	14750000	99	-0.177394	-0.144986
PGA_scaffold0__352_contigs__length_93459789	14750001	14800000	52	-0.139785	-0.0938301
PGA_scaffold0__352_contigs__length_93459789	14800001	14850000	160	-0.209077	-0.184513
PGA_scaffold0__352_contigs__length_93459789	14850001	14900000	172	0.118243	0.110584
PGA_scaffold0__352_contigs__length_93459789	14900001	14950000	225	-0.0886194	-0.0559841
PGA_scaffold0__352_contigs__length_93459789	14950001	15000000	289	0.00477528	-0.00064261
PGA_scaffold0__352_contigs__length_93459789	15000001	15050000	104	-0.0366005	-0.0330014
PGA_scaffold0__352_contigs__length_93459789	15050001	15100000	110	0.0173853	-0.00473436
PGA_scaffold0__352_contigs__length_93459789	15100001	15150000	112	0.194201	0.14427
PGA_scaffold0__352_contigs__length_93459789	15150001	15200000	66	0.150327	0.103727
PGA_scaffold0__352_contigs__length_93459789	15200001	15250000	227	0.0886076	0.0440243
PGA_scaffold0__352_contigs__length_93459789	15250001	15300000	278	-0.00849941	-0.0103717
PGA_scaffold0__352_contigs__length_93459789	15300001	15350000	365	-0.0747126	-0.0607763
PGA_scaffold0__352_contigs__length_93459789	15350001	15400000	84	-0.00303951	-0.00331633
PGA_scaffold0__352_contigs__length_93459789	15400001	15450000	130	-0.0303514	-0.0343473
PGA_scaffold0__352_contigs__length_93459789	15450001	15500000	98	0.0734341	0.0437472
PGA_scaffold0__352_contigs__length_93459789	15500001	15550000	270	0.101326	0.0872928
PGA_scaffold0__352_contigs__length_93459789	15550001	15600000	218	0.105206	0.0590214
PGA_scaffold0__352_contigs__length_93459789	15600001	15650000	48	0.223022	0.117541
PGA_scaffold0__352_contigs__length_93459789	15650001	15700000	126	0.0426195	0.0128212
PGA_scaffold0__352_contigs__length_93459789	15700001	15750000	287	0.0194286	0.000204064
PGA_scaffold0__352_contigs__length_93459789	15750001	15800000	310	0.23415	0.191632
PGA_scaffold0__352_contigs__length_93459789	15800001	15850000	199	0.200413	0.161853
PGA_scaffold0__352_contigs__length_93459789	15850001	15900000	312	0.0910273	0.040761
PGA_scaffold0__352_contigs__length_93459789	15900001	15950000	262	-0.020654	-0.0112321
PGA_scaffold0__352_contigs__length_93459789	15950001	16000000	101	0.314139	0.215983
PGA_scaffold0__352_contigs__length_93459789	16000001	16050000	200	0.564919	0.470453
PGA_scaffold0__352_contigs__length_93459789	16050001	16100000	75	0.639354	0.558909
PGA_scaffold0__352_contigs__length_93459789	16100001	16150000	43	0.5125	0.414043
PGA_scaffold0__352_contigs__length_93459789	16150001	16200000	99	-0.0583554	-0.0674603
PGA_scaffold0__352_contigs__length_93459789	16200001	16250000	141	-0.038633	-0.0294388
PGA_scaffold0__352_contigs__length_93459789	16250001	16300000	100	0.0287443	0.0138333
PGA_scaffold0__352_contigs__length_93459789	16300001	16350000	268	0.0379581	0.0125444
PGA_scaffold0__352_contigs__length_93459789	16350001	16400000	169	-0.0432692	-0.044421
PGA_scaffold0__352_contigs__length_93459789	16400001	16450000	139	-0.125	-0.125437
PGA_scaffold0__352_contigs__length_93459789	16450001	16500000	133	-0.111842	-0.11485
PGA_scaffold0__352_contigs__length_93459789	16500001	16550000	224	-0.0491124	-0.0340402
PGA_scaffold0__352_contigs__length_93459789	16550001	16600000	195	-0.087108	-0.0710867
PGA_scaffold0__352_contigs__length_93459789	16600001	16650000	118	-0.0515695	-0.0431598
PGA_scaffold0__352_contigs__length_93459789	16650001	16700000	115	0.00722543	0.0194542
PGA_scaffold0__352_contigs__length_93459789	16700001	16750000	82	0.110266	0.111585
PGA_scaffold0__352_contigs__length_93459789	16750001	16800000	95	-0.017931	-0.0295927
PGA_scaffold0__352_contigs__length_93459789	16800001	16850000	170	-0.109813	-0.107532
PGA_scaffold0__352_contigs__length_93459789	16850001	16900000	51	-0.00909091	-0.00793651
PGA_scaffold0__352_contigs__length_93459789	16900001	16950000	119	0.0425532	0.0176871
PGA_scaffold0__352_contigs__length_93459789	16950001	17000000	144	0.331461	0.22963
PGA_scaffold0__352_contigs__length_93459789	17000001	17050000	119	0.141555	0.0955355
PGA_scaffold0__352_contigs__length_93459789	17050001	17100000	132	0.239234	0.197944
PGA_scaffold0__352_contigs__length_93459789	17100001	17150000	25	0.00571429	0.004
PGA_scaffold0__352_contigs__length_93459789	17150001	17200000	22	0.00328947	0.00568182
PGA_scaffold0__352_contigs__length_93459789	17200001	17250000	27	-0.057377	-0.0560406
PGA_scaffold0__352_contigs__length_93459789	17250001	17300000	32	-0.0173267	-0.0210938
PGA_scaffold0__352_contigs__length_93459789	17300001	17350000	17	-0.0188679	-0.0235294
PGA_scaffold0__352_contigs__length_93459789	17350001	17400000	29	-0.0147059	-0.0293103
PGA_scaffold0__352_contigs__length_93459789	17400001	17450000	75	-0.0350877	-0.0425794
PGA_scaffold0__352_contigs__length_93459789	17450001	17500000	43	-0.0878378	-0.0786822
PGA_scaffold0__352_contigs__length_93459789	17500001	17550000	51	-0.0955056	-0.0917367
PGA_scaffold0__352_contigs__length_93459789	17550001	17600000	35	-0.0645161	-0.0672109
PGA_scaffold0__352_contigs__length_93459789	17600001	17650000	11	-0.0603448	-0.0519481
PGA_scaffold0__352_contigs__length_93459789	17650001	17700000	67	-0.0474576	-0.0493474
PGA_scaffold0__352_contigs__length_93459789	17700001	17750000	54	0.0146444	-0.00112634
PGA_scaffold0__352_contigs__length_93459789	17750001	17800000	33	-0.00699301	-0.0158205
PGA_scaffold0__352_contigs__length_93459789	17800001	17850000	37	-0.0290698	-0.0380075
PGA_scaffold0__352_contigs__length_93459789	17850001	17900000	66	-0.00920245	-0.0147908
PGA_scaffold0__352_contigs__length_93459789	17900001	17950000	54	-0.0103627	-0.0183862
PGA_scaffold0__352_contigs__length_93459789	17950001	18000000	53	-0.00968523	-0.0102426
PGA_scaffold0__352_contigs__length_93459789	18000001	18050000	69	-0.0151229	-0.0172188
PGA_scaffold0__352_contigs__length_93459789	18050001	18100000	65	-0.0119306	-0.0112821
PGA_scaffold0__352_contigs__length_93459789	18100001	18150000	78	-0.0169903	-0.0226496
PGA_scaffold0__352_contigs__length_93459789	18150001	18200000	50	-0.0288184	-0.0377143
PGA_scaffold0__352_contigs__length_93459789	18200001	18250000	56	-0.0285714	-0.0119048
PGA_scaffold0__352_contigs__length_93459789	18250001	18300000	51	0.0215232	0.00676937
PGA_scaffold0__352_contigs__length_93459789	18300001	18350000	93	0.216667	0.179886
PGA_scaffold0__352_contigs__length_93459789	18350001	18400000	87	0.181611	0.136809
PGA_scaffold0__352_contigs__length_93459789	18400001	18450000	135	0.152427	0.13002
PGA_scaffold0__352_contigs__length_93459789	18450001	18500000	200	0.412646	0.358417
PGA_scaffold0__352_contigs__length_93459789	18500001	18550000	302	0.0612105	0.0341927
PGA_scaffold0__352_contigs__length_93459789	18550001	18600000	162	-0.0369128	-0.0275353
PGA_scaffold0__352_contigs__length_93459789	18600001	18650000	133	-0.0956873	-0.0779449
PGA_scaffold0__352_contigs__length_93459789	18650001	18700000	169	-0.11039	-0.0918428
PGA_scaffold0__352_contigs__length_93459789	18700001	18750000	152	-0.17147	-0.152659
PGA_scaffold0__352_contigs__length_93459789	18750001	18800000	137	-0.149937	-0.157503
PGA_scaffold0__352_contigs__length_93459789	18800001	18850000	134	0.0331834	0.0148526
PGA_scaffold0__352_contigs__length_93459789	18850001	18900000	88	0.210404	0.171672
PGA_scaffold0__352_contigs__length_93459789	18900001	18950000	120	0.0129534	-0.0054789
PGA_scaffold0__352_contigs__length_93459789	18950001	19000000	175	-0.0466102	-0.0207687
PGA_scaffold0__352_contigs__length_93459789	19000001	19050000	155	0.0185784	0.00588798
PGA_scaffold0__352_contigs__length_93459789	19050001	19100000	189	-0.0388959	-0.024929
PGA_scaffold0__352_contigs__length_93459789	19100001	19150000	128	-0.0970149	-0.0708008
PGA_scaffold0__352_contigs__length_93459789	19150001	19200000	215	-0.0667034	-0.0424804
PGA_scaffold0__352_contigs__length_93459789	19200001	19250000	31	0.0153374	0.00260089
PGA_scaffold0__352_contigs__length_93459789	19250001	19300000	26	-0.0625	-0.0708791
PGA_scaffold0__352_contigs__length_93459789	19300001	19350000	22	-0.025641	-0.0220779
PGA_scaffold0__352_contigs__length_93459789	19350001	19400000	43	0.00176056	-0.00409745
PGA_scaffold0__352_contigs__length_93459789	19400001	19450000	11	-0.00862069	-0.0136364
PGA_scaffold0__352_contigs__length_93459789	19450001	19500000	31	-0.00694444	-0.00529954
PGA_scaffold0__352_contigs__length_93459789	19500001	19550000	16	-0.0757576	-0.0919643
PGA_scaffold0__352_contigs__length_93459789	19550001	19600000	20	0.0261194	0.0159091
PGA_scaffold0__352_contigs__length_93459789	19600001	19650000	35	-0.05	-0.0409864
PGA_scaffold0__352_contigs__length_93459789	19650001	19700000	60	0.0874674	0.0651984
PGA_scaffold0__352_contigs__length_93459789	19700001	19750000	42	-0.052381	-0.0579365
PGA_scaffold0__352_contigs__length_93459789	19750001	19800000	19	0.0212766	0.0175439
PGA_scaffold0__352_contigs__length_93459789	19800001	19850000	16	-0.0405405	-0.0473214
PGA_scaffold0__352_contigs__length_93459789	19850001	19900000	13	-0.0465116	-0.0615385
PGA_scaffold0__352_contigs__length_93459789	19900001	19950000	17	-0.00413223	-0.00882353
PGA_scaffold0__352_contigs__length_93459789	19950001	20000000	17	-0.00961538	-0.0117647
PGA_scaffold0__352_contigs__length_93459789	20000001	20050000	33	-0.0119617	-0.011544
PGA_scaffold0__352_contigs__length_93459789	20050001	20100000	27	-0.0207101	-0.023545
PGA_scaffold0__352_contigs__length_93459789	20100001	20150000	43	-0.00344828	-0.00490033
PGA_scaffold0__352_contigs__length_93459789	20150001	20200000	18	-0.046875	-0.0452381
PGA_scaffold0__352_contigs__length_93459789	20200001	20250000	22	0.0413534	0.0215368
PGA_scaffold0__352_contigs__length_93459789	20250001	20300000	17	-0.0531915	-0.0521008
PGA_scaffold0__352_contigs__length_93459789	20300001	20350000	23	-0.0305344	-0.0322981
PGA_scaffold0__352_contigs__length_93459789	20350001	20400000	16	-0.0397727	-0.0534226
PGA_scaffold0__352_contigs__length_93459789	20400001	20450000	23	-0.0273973	-0.0347826
PGA_scaffold0__352_contigs__length_93459789	20450001	20500000	19	-0.00934579	-0.0116541
PGA_scaffold0__352_contigs__length_93459789	20500001	20550000	26	-0.0617978	-0.0777473
PGA_scaffold0__352_contigs__length_93459789	20550001	20600000	23	-0.0333333	-0.0378882
PGA_scaffold0__352_contigs__length_93459789	20600001	20650000	22	-0.00367647	-0.00795455
PGA_scaffold0__352_contigs__length_93459789	20650001	20700000	25	-0.015528	-0.0205714
PGA_scaffold0__352_contigs__length_93459789	20700001	20750000	27	-0.0127389	-0.0138007
PGA_scaffold0__352_contigs__length_93459789	20750001	20800000	38	-0.010989	-0.016792
PGA_scaffold0__352_contigs__length_93459789	20800001	20850000	62	-0.00191939	-0.00568356
PGA_scaffold0__352_contigs__length_93459789	20850001	20900000	56	-0.00212766	-0.00357143
PGA_scaffold0__352_contigs__length_93459789	20900001	20950000	97	-0.00743494	-0.0114875
PGA_scaffold0__352_contigs__length_93459789	20950001	21000000	214	-0.00191466	-0.001413
PGA_scaffold0__352_contigs__length_93459789	21000001	21050000	23	-0.00344828	-0.00326087
PGA_scaffold0__352_contigs__length_93459789	21050001	21100000	9	-0.016129	-0.0222222
PGA_scaffold0__352_contigs__length_93459789	21100001	21150000	43	0.00704225	-0.00664452
PGA_scaffold0__352_contigs__length_93459789	21150001	21200000	58	-0.0111821	-0.00960591
PGA_scaffold0__352_contigs__length_93459789	21200001	21250000	22	-0.0171233	-0.0121753
PGA_scaffold0__352_contigs__length_93459789	21250001	21300000	3	-0.0434783	-0.047619
PGA_scaffold0__352_contigs__length_93459789	21300001	21350000	84	-0.00627615	-0.00776644
PGA_scaffold0__352_contigs__length_93459789	21350001	21400000	155	-0.00860047	-0.008702
PGA_scaffold0__352_contigs__length_93459789	21400001	21450000	111	0.00115207	0.00127628
PGA_scaffold0__352_contigs__length_93459789	21450001	21500000	70	0.0385996	0.0433333
PGA_scaffold0__352_contigs__length_93459789	21500001	21550000	63	0.0530726	0.0434481
PGA_scaffold0__352_contigs__length_93459789	21650001	21700000	21	0.0188679	-0.00555556
PGA_scaffold0__352_contigs__length_93459789	21700001	21750000	30	0.0159236	0.00761905
PGA_scaffold0__352_contigs__length_93459789	21750001	21800000	27	0.0479042	0.031746
PGA_scaffold0__352_contigs__length_93459789	21800001	21850000	37	0.0289855	0.0108108
PGA_scaffold0__352_contigs__length_93459789	21850001	21900000	59	0.0829016	0.0503338
PGA_scaffold0__352_contigs__length_93459789	21900001	21950000	55	0.103571	0.0678198
PGA_scaffold0__352_contigs__length_93459789	21950001	22000000	44	0.245283	0.180441
PGA_scaffold0__352_contigs__length_93459789	22000001	22050000	63	0.239773	0.163739
PGA_scaffold0__352_contigs__length_93459789	22050001	22100000	56	0.220627	0.149297
PGA_scaffold0__352_contigs__length_93459789	22100001	22150000	51	0.265	0.192187
PGA_scaffold0__352_contigs__length_93459789	22150001	22200000	45	0.184669	0.101684
PGA_scaffold0__352_contigs__length_93459789	22200001	22250000	19	0.244275	0.170335
PGA_scaffold0__352_contigs__length_93459789	22250001	22300000	76	0.197143	0.137427
PGA_scaffold0__352_contigs__length_93459789	22300001	22350000	72	0.244361	0.186613
PGA_scaffold0__352_contigs__length_93459789	22350001	22400000	65	0.288981	0.187471
PGA_scaffold0__352_contigs__length_93459789	22400001	22450000	136	0.292755	0.165508
PGA_scaffold0__352_contigs__length_93459789	22450001	22500000	77	0.0046729	-0.0177208
PGA_scaffold0__352_contigs__length_93459789	22500001	22550000	29	0.076	0.0168234
PGA_scaffold0__352_contigs__length_93459789	22550001	22600000	38	-0.00367647	-0.0109649
PGA_scaffold0__352_contigs__length_93459789	22600001	22650000	34	-0.0298507	-0.0449293
PGA_scaffold0__352_contigs__length_93459789	22650001	22700000	67	0.251825	0.143489
PGA_scaffold0__352_contigs__length_93459789	22700001	22750000	27	0.38835	0.256221
PGA_scaffold0__352_contigs__length_93459789	22750001	22800000	54	0.149733	0.0978696
PGA_scaffold0__352_contigs__length_93459789	22800001	22850000	28	0.12963	0.0772457
PGA_scaffold0__352_contigs__length_93459789	22850001	22900000	37	0.183168	0.103229
PGA_scaffold0__352_contigs__length_93459789	22900001	22950000	52	0.15035	0.0749355
PGA_scaffold0__352_contigs__length_93459789	22950001	23000000	37	0.101415	0.0638294
PGA_scaffold0__352_contigs__length_93459789	23000001	23050000	56	0.0874126	0.0333565
PGA_scaffold0__352_contigs__length_93459789	23050001	23100000	49	0.0695187	0.0240834
PGA_scaffold0__352_contigs__length_93459789	23100001	23150000	65	0.0215385	0.0127747
PGA_scaffold0__352_contigs__length_93459789	23150001	23200000	70	0.0551601	0.0223469
PGA_scaffold0__352_contigs__length_93459789	23200001	23250000	110	-0.00542299	-0.00383117
PGA_scaffold0__352_contigs__length_93459789	23250001	23300000	131	0.00769231	0.00199927
PGA_scaffold0__352_contigs__length_93459789	23300001	23350000	89	0.0184136	0.0065008
PGA_scaffold0__352_contigs__length_93459789	23350001	23400000	38	0.016129	0.00372807
PGA_scaffold0__352_contigs__length_93459789	23400001	23450000	125	0.0410367	0.0213333
PGA_scaffold0__352_contigs__length_93459789	23450001	23500000	230	0.0105422	0.00787267
PGA_scaffold0__352_contigs__length_93459789	23500001	23550000	192	-0.0280589	-0.0216921
PGA_scaffold0__352_contigs__length_93459789	23550001	23600000	239	-0.00794199	-0.00824866
PGA_scaffold0__352_contigs__length_93459789	23600001	23650000	171	0.0607029	0.05346
PGA_scaffold0__352_contigs__length_93459789	23650001	23700000	228	0.0720699	0.0676901
PGA_scaffold0__352_contigs__length_93459789	23700001	23750000	271	-0.00275	-0.00435336
PGA_scaffold0__352_contigs__length_93459789	23750001	23800000	134	-0.0869767	-0.0808458
PGA_scaffold0__352_contigs__length_93459789	23800001	23850000	109	-0.0182353	-0.0217235
PGA_scaffold0__352_contigs__length_93459789	23850001	23900000	67	0.059415	0.0672886
PGA_scaffold0__352_contigs__length_93459789	23900001	23950000	151	-0.0212224	-0.0107831
PGA_scaffold0__352_contigs__length_93459789	23950001	24000000	206	-0.106574	-0.0907189
PGA_scaffold0__352_contigs__length_93459789	24000001	24050000	45	-0.00285714	-0.00134921
PGA_scaffold0__352_contigs__length_93459789	24050001	24100000	68	-0.0576271	-0.0414741
PGA_scaffold0__352_contigs__length_93459789	24100001	24150000	246	-0.137889	-0.132506
PGA_scaffold0__352_contigs__length_93459789	24150001	24200000	318	-0.105094	-0.117041
PGA_scaffold0__352_contigs__length_93459789	24200001	24250000	335	0.0256233	0.0103457
PGA_scaffold0__352_contigs__length_93459789	24250001	24300000	394	0.0532092	0.0386875
PGA_scaffold0__352_contigs__length_93459789	24300001	24350000	285	0.0246711	0.00903319
PGA_scaffold0__352_contigs__length_93459789	24350001	24400000	463	0.00639932	-0.00286797
PGA_scaffold0__352_contigs__length_93459789	24400001	24450000	101	0.0406977	0.0380481
PGA_scaffold0__352_contigs__length_93459789	24450001	24500000	138	-0.000819672	0.00697032
PGA_scaffold0__352_contigs__length_93459789	24500001	24550000	48	-0.0116279	-0.0113839
PGA_scaffold0__352_contigs__length_93459789	24550001	24600000	8	-0.075	-0.0828125
PGA_scaffold0__352_contigs__length_93459789	24600001	24650000	44	0.171371	0.15928
PGA_scaffold0__352_contigs__length_93459789	24650001	24700000	17	0.196429	0.161765
PGA_scaffold0__352_contigs__length_93459789	24700001	24750000	186	0.0575221	0.049776
PGA_scaffold0__352_contigs__length_93459789	24750001	24800000	310	-0.00987654	-0.0118683
PGA_scaffold0__352_contigs__length_93459789	24800001	24850000	1	5.55112e-17	5.55112e-17
PGA_scaffold0__352_contigs__length_93459789	24850001	24900000	48	-0.0049505	-0.0357008
PGA_scaffold0__352_contigs__length_93459789	24900001	24950000	38	-0.00809717	-0.0133772
PGA_scaffold0__352_contigs__length_93459789	24950001	25000000	34	-0.00549451	-0.00294118
PGA_scaffold0__352_contigs__length_93459789	25000001	25050000	57	-0.016129	-0.00614035
PGA_scaffold0__352_contigs__length_93459789	25050001	25100000	50	-0.0735294	-0.0526905
PGA_scaffold0__352_contigs__length_93459789	25100001	25150000	107	-0.0793814	-0.0579272
PGA_scaffold0__352_contigs__length_93459789	25150001	25200000	40	-0.0788177	-0.0648512
PGA_scaffold0__352_contigs__length_93459789	25200001	25250000	36	0.08125	0.0414021
PGA_scaffold0__352_contigs__length_93459789	25250001	25300000	31	-0.0245902	-0.0224654
PGA_scaffold0__352_contigs__length_93459789	25300001	25350000	110	0.136035	0.115122
PGA_scaffold0__352_contigs__length_93459789	25350001	25400000	276	0.152425	0.076027
PGA_scaffold0__352_contigs__length_93459789	25400001	25450000	318	0.204786	0.126229
PGA_scaffold0__352_contigs__length_93459789	25450001	25500000	279	0.0218978	0.00569966
PGA_scaffold0__352_contigs__length_93459789	25500001	25550000	112	0.103797	0.11334
PGA_scaffold0__352_contigs__length_93459789	25550001	25600000	145	0.0337423	-0.00954695
PGA_scaffold0__352_contigs__length_93459789	25600001	25650000	138	-0.0258413	-0.0190931
PGA_scaffold0__352_contigs__length_93459789	25650001	25700000	152	-0.0214724	-0.019682
PGA_scaffold0__352_contigs__length_93459789	25700001	25750000	229	-0.0326777	-0.0338298
PGA_scaffold0__352_contigs__length_93459789	25750001	25800000	318	0.0248092	0.0106364
PGA_scaffold0__352_contigs__length_93459789	25800001	25850000	301	0.219975	0.176569
PGA_scaffold0__352_contigs__length_93459789	25850001	25900000	191	0.195395	0.153845
PGA_scaffold0__352_contigs__length_93459789	25900001	25950000	228	0.380538	0.350778
PGA_scaffold0__352_contigs__length_93459789	25950001	26000000	431	0.0437211	0.018519
PGA_scaffold0__352_contigs__length_93459789	26000001	26050000	161	-0.103723	-0.0825089
PGA_scaffold0__352_contigs__length_93459789	26050001	26100000	308	-0.00878955	-0.0144957
PGA_scaffold0__352_contigs__length_93459789	26100001	26150000	242	-0.0572519	-0.0575722
PGA_scaffold0__352_contigs__length_93459789	26150001	26200000	260	-0.0481682	-0.0426053
PGA_scaffold0__352_contigs__length_93459789	26200001	26250000	211	-0.00361272	-0.0173927
PGA_scaffold0__352_contigs__length_93459789	26250001	26300000	226	-0.115302	-0.0907896
PGA_scaffold0__352_contigs__length_93459789	26300001	26350000	3	-0.0714286	-0.0416667
PGA_scaffold0__352_contigs__length_93459789	26350001	26400000	71	0.0145349	-0.00137492
PGA_scaffold0__352_contigs__length_93459789	26400001	26450000	74	-0.0702247	-0.0734395
PGA_scaffold0__352_contigs__length_93459789	26450001	26500000	28	-0.0582192	-0.0454082
PGA_scaffold0__352_contigs__length_93459789	26500001	26550000	18	0.0585106	0.0265873
PGA_scaffold0__352_contigs__length_93459789	26550001	26600000	19	-0.0961538	-0.0815789
PGA_scaffold0__352_contigs__length_93459789	26600001	26650000	25	0.121429	0.0778095
PGA_scaffold0__352_contigs__length_93459789	26650001	26700000	14	0.173077	0.130952
PGA_scaffold0__352_contigs__length_93459789	26700001	26750000	20	-0.0263158	-0.0110714
PGA_scaffold0__352_contigs__length_93459789	26750001	26800000	19	0.117647	0.10614
PGA_scaffold0__352_contigs__length_93459789	26800001	26850000	20	-0.0697674	-0.0586905
PGA_scaffold0__352_contigs__length_93459789	26850001	26900000	131	-0.148376	-0.142085
PGA_scaffold0__352_contigs__length_93459789	26900001	26950000	43	-0.133127	-0.112126
PGA_scaffold0__352_contigs__length_93459789	26950001	27000000	36	0.28	0.207639
PGA_scaffold0__352_contigs__length_93459789	27000001	27050000	187	0.308935	0.291011
PGA_scaffold0__352_contigs__length_93459789	27050001	27100000	45	0.302632	0.257407
PGA_scaffold0__352_contigs__length_93459789	27100001	27150000	29	0.103175	0.0686371
PGA_scaffold0__352_contigs__length_93459789	27150001	27200000	40	0.00294118	-0.00583333
PGA_scaffold0__352_contigs__length_93459789	27200001	27250000	65	0.081422	0.0452065
PGA_scaffold0__352_contigs__length_93459789	27250001	27300000	42	-0.119792	-0.110232
PGA_scaffold0__352_contigs__length_93459789	27300001	27350000	136	-0.0732899	-0.0735382
PGA_scaffold0__352_contigs__length_93459789	27350001	27400000	195	-0.0719396	-0.0752686
PGA_scaffold0__352_contigs__length_93459789	27400001	27450000	238	-0.14346	-0.153792
PGA_scaffold0__352_contigs__length_93459789	27450001	27500000	71	-0.0732044	-0.0742409
PGA_scaffold0__352_contigs__length_93459789	27500001	27550000	143	0.0328947	0.00460297
PGA_scaffold0__352_contigs__length_93459789	27550001	27600000	343	-0.041355	-0.0422725
PGA_scaffold0__352_contigs__length_93459789	27600001	27650000	85	-0.0494403	-0.0402553
PGA_scaffold0__352_contigs__length_93459789	27650001	27700000	167	0.0599078	0.0330782
PGA_scaffold0__352_contigs__length_93459789	27700001	27750000	68	0.106186	0.059456
PGA_scaffold0__352_contigs__length_93459789	27750001	27800000	284	-0.0189048	-0.0226617
PGA_scaffold0__352_contigs__length_93459789	27800001	27850000	332	0.136876	0.0726526
PGA_scaffold0__352_contigs__length_93459789	27850001	27900000	185	0.46758	0.32727
PGA_scaffold0__352_contigs__length_93459789	27900001	27950000	248	0.580906	0.566691
PGA_scaffold0__352_contigs__length_93459789	27950001	28000000	207	0.406156	0.339039
PGA_scaffold0__352_contigs__length_93459789	28000001	28050000	52	0.0668896	0.0302115
PGA_scaffold0__352_contigs__length_93459789	28050001	28100000	77	0.135294	0.142823
PGA_scaffold0__352_contigs__length_93459789	28100001	28150000	14	0.0735294	0.0446429
PGA_scaffold0__352_contigs__length_93459789	28150001	28200000	250	-0.0366848	-0.0243476
PGA_scaffold0__352_contigs__length_93459789	28200001	28250000	234	0.0405063	0.0286607
PGA_scaffold0__352_contigs__length_93459789	28250001	28300000	377	-0.0536332	-0.0522994
PGA_scaffold0__352_contigs__length_93459789	28300001	28350000	421	-0.0403946	-0.0309678
PGA_scaffold0__352_contigs__length_93459789	28350001	28400000	316	0.134615	0.0715415
PGA_scaffold0__352_contigs__length_93459789	28400001	28450000	118	0.458292	0.342141
PGA_scaffold0__352_contigs__length_93459789	28450001	28500000	244	0.0810719	0.0398858
PGA_scaffold0__352_contigs__length_93459789	28500001	28550000	173	0.249337	0.132252
PGA_scaffold0__352_contigs__length_93459789	28550001	28600000	159	0.110955	0.0642905
PGA_scaffold0__352_contigs__length_93459789	28600001	28650000	236	0.152222	0.101852
PGA_scaffold0__352_contigs__length_93459789	28650001	28700000	313	0.178091	0.171035
PGA_scaffold0__352_contigs__length_93459789	28700001	28750000	203	0.189221	0.151431
PGA_scaffold0__352_contigs__length_93459789	28750001	28800000	300	0.0886628	0.0739407
PGA_scaffold0__352_contigs__length_93459789	28800001	28850000	165	0.110887	0.0750754
PGA_scaffold0__352_contigs__length_93459789	28850001	28900000	184	-0.0940902	-0.0806092
PGA_scaffold0__352_contigs__length_93459789	28900001	28950000	193	-0.0755627	-0.0697816
PGA_scaffold0__352_contigs__length_93459789	28950001	29000000	328	-0.0322581	-0.0239409
PGA_scaffold0__352_contigs__length_93459789	29000001	29050000	364	0.0791893	0.0278814
PGA_scaffold0__352_contigs__length_93459789	29050001	29100000	238	-0.0837278	-0.0811224
PGA_scaffold0__352_contigs__length_93459789	29100001	29150000	370	0.0211327	0.0151317
PGA_scaffold0__352_contigs__length_93459789	29150001	29200000	438	0.0600634	0.029183
PGA_scaffold0__352_contigs__length_93459789	29200001	29250000	296	0.164404	0.119784
PGA_scaffold0__352_contigs__length_93459789	29250001	29300000	358	-0.0514827	-0.0479474
PGA_scaffold0__352_contigs__length_93459789	29300001	29350000	290	0.0488411	0.0323836
PGA_scaffold0__352_contigs__length_93459789	29350001	29400000	155	0.192308	0.146998
PGA_scaffold0__352_contigs__length_93459789	29400001	29450000	80	0.0923567	0.0605141
PGA_scaffold0__352_contigs__length_93459789	29450001	29500000	216	0.139327	0.101855
PGA_scaffold0__352_contigs__length_93459789	29500001	29550000	252	0.193925	0.116428
PGA_scaffold0__352_contigs__length_93459789	29550001	29600000	213	-0.0142741	-0.0573034
PGA_scaffold0__352_contigs__length_93459789	29600001	29650000	151	0.14386	0.131972
PGA_scaffold0__352_contigs__length_93459789	29650001	29700000	328	0.128226	0.0842132
PGA_scaffold0__352_contigs__length_93459789	29700001	29750000	374	0.220021	0.174512
PGA_scaffold0__352_contigs__length_93459789	29750001	29800000	414	0.218535	0.158058
PGA_scaffold0__352_contigs__length_93459789	29800001	29850000	397	-0.0187896	-0.0191008
PGA_scaffold0__352_contigs__length_93459789	29850001	29900000	387	0.0772727	0.0508694
PGA_scaffold0__352_contigs__length_93459789	29900001	29950000	215	0.13541	0.0952461
PGA_scaffold0__352_contigs__length_93459789	29950001	30000000	240	-0.057377	-0.0489782
PGA_scaffold0__352_contigs__length_93459789	30000001	30050000	57	-0.00276243	-0.000626566
PGA_scaffold0__352_contigs__length_93459789	30050001	30100000	16	0.128378	0.0708333
PGA_scaffold0__352_contigs__length_93459789	30100001	30150000	35	-0.00367647	-0.00346939
PGA_scaffold0__352_contigs__length_93459789	30150001	30200000	169	0.189404	0.113689
PGA_scaffold0__352_contigs__length_93459789	30200001	30250000	388	-0.0748387	-0.067311
PGA_scaffold0__352_contigs__length_93459789	30250001	30300000	363	-0.102417	-0.0836424
PGA_scaffold0__352_contigs__length_93459789	30300001	30350000	358	0.303688	0.179904
PGA_scaffold0__352_contigs__length_93459789	30350001	30400000	144	0.0884732	0.0304886
PGA_scaffold0__352_contigs__length_93459789	30400001	30450000	313	0.0566076	0.020147
PGA_scaffold0__352_contigs__length_93459789	30450001	30500000	251	0.0700911	0.0551497
PGA_scaffold0__352_contigs__length_93459789	30500001	30550000	57	0.17757	0.163413
PGA_scaffold0__352_contigs__length_93459789	30550001	30600000	317	-0.14646	-0.117572
PGA_scaffold0__352_contigs__length_93459789	30600001	30650000	204	-0.0155535	-0.00845588
PGA_scaffold0__352_contigs__length_93459789	30650001	30700000	255	0.0278544	0.00373506
PGA_scaffold0__352_contigs__length_93459789	30700001	30750000	354	0.00933565	-0.0020546
PGA_scaffold0__352_contigs__length_93459789	30750001	30800000	165	0.135174	0.0945455
PGA_scaffold0__352_contigs__length_93459789	30800001	30850000	173	0.0584879	0.0044406
PGA_scaffold0__352_contigs__length_93459789	30850001	30900000	384	0.144266	0.0985423
PGA_scaffold0__352_contigs__length_93459789	30900001	30950000	275	0.124337	0.0994565
PGA_scaffold0__352_contigs__length_93459789	30950001	31000000	95	0.0275	0.0301658
PGA_scaffold0__352_contigs__length_93459789	31000001	31050000	433	0.0690195	0.0465494
PGA_scaffold0__352_contigs__length_93459789	31050001	31100000	301	-0.0745743	-0.0585528
PGA_scaffold0__352_contigs__length_93459789	31100001	31150000	344	-0.00596473	-0.00856127
PGA_scaffold0__352_contigs__length_93459789	31150001	31200000	335	-0.042876	-0.0375336
PGA_scaffold0__352_contigs__length_93459789	31200001	31250000	300	-0.00795907	-0.0173849
PGA_scaffold0__352_contigs__length_93459789	31250001	31300000	265	-0.079566	-0.0690746
PGA_scaffold0__352_contigs__length_93459789	31300001	31350000	240	-0.0283554	-0.0314013
PGA_scaffold0__352_contigs__length_93459789	31350001	31400000	377	0.0162866	0.00592461
PGA_scaffold0__352_contigs__length_93459789	31400001	31450000	163	0.0360316	0.00518413
PGA_scaffold0__352_contigs__length_93459789	31450001	31500000	228	-0.16129	-0.120861
PGA_scaffold0__352_contigs__length_93459789	31500001	31550000	222	-0.00794085	-0.0393564
PGA_scaffold0__352_contigs__length_93459789	31550001	31600000	168	-0.0198836	-0.0198728
PGA_scaffold0__352_contigs__length_93459789	31600001	31650000	224	-0.0427885	-0.0370695
PGA_scaffold0__352_contigs__length_93459789	31650001	31700000	212	-0.0671729	-0.0438792
PGA_scaffold0__352_contigs__length_93459789	31700001	31750000	168	0.0288184	0.00887671
PGA_scaffold0__352_contigs__length_93459789	31750001	31800000	230	-0.0208089	-0.021419
PGA_scaffold0__352_contigs__length_93459789	31800001	31850000	156	-0.0344828	-0.0210661
PGA_scaffold0__352_contigs__length_93459789	31850001	31900000	192	0.0456674	0.0141854
PGA_scaffold0__352_contigs__length_93459789	31900001	31950000	237	0.0894869	0.0579362
PGA_scaffold0__352_contigs__length_93459789	31950001	32000000	210	-0.057327	-0.0535585
PGA_scaffold0__352_contigs__length_93459789	32000001	32050000	165	-0.158115	-0.160952
PGA_scaffold0__352_contigs__length_93459789	32050001	32100000	204	0.00982318	-0.00742297
PGA_scaffold0__352_contigs__length_93459789	32100001	32150000	185	0.208516	0.115072
PGA_scaffold0__352_contigs__length_93459789	32150001	32200000	191	-0.090799	-0.0781963
PGA_scaffold0__352_contigs__length_93459789	32200001	32250000	220	-0.0648221	-0.0480844
PGA_scaffold0__352_contigs__length_93459789	32250001	32300000	34	0.0530303	0.0532213
PGA_scaffold0__352_contigs__length_93459789	32300001	32350000	282	0.0859198	0.0429143
PGA_scaffold0__352_contigs__length_93459789	32350001	32400000	186	0.0964036	0.0567536
PGA_scaffold0__352_contigs__length_93459789	32400001	32450000	364	-0.0363746	-0.0295927
PGA_scaffold0__352_contigs__length_93459789	32450001	32500000	173	0.053719	0.0294602
PGA_scaffold0__352_contigs__length_93459789	32500001	32550000	303	0.143946	0.0872598
PGA_scaffold0__352_contigs__length_93459789	32550001	32600000	223	0.147978	0.0983817
PGA_scaffold0__352_contigs__length_93459789	32600001	32650000	180	0.28086	0.214134
PGA_scaffold0__352_contigs__length_93459789	32650001	32700000	118	0.0808271	0.0588983
PGA_scaffold0__352_contigs__length_93459789	32700001	32750000	276	0.117408	0.0930965
PGA_scaffold0__352_contigs__length_93459789	32750001	32800000	233	0.192681	0.12962
PGA_scaffold0__352_contigs__length_93459789	32800001	32850000	287	0.0796064	0.0347719
PGA_scaffold0__352_contigs__length_93459789	32850001	32900000	225	-0.0978879	-0.0581111
PGA_scaffold0__352_contigs__length_93459789	32900001	32950000	374	-0.0669421	-0.0349663
PGA_scaffold0__352_contigs__length_93459789	32950001	33000000	170	-0.123108	-0.0803234
PGA_scaffold0__352_contigs__length_93459789	33000001	33050000	212	-0.00659196	-0.00752573
PGA_scaffold0__352_contigs__length_93459789	33050001	33100000	410	0.136142	0.110635
PGA_scaffold0__352_contigs__length_93459789	33100001	33150000	77	0.112397	0.0751251
PGA_scaffold0__352_contigs__length_93459789	33150001	33200000	165	0.0890782	0.0583458
PGA_scaffold0__352_contigs__length_93459789	33200001	33250000	209	0.0584096	0.0232606
PGA_scaffold0__352_contigs__length_93459789	33250001	33300000	200	0.00732064	-0.0117451
PGA_scaffold0__352_contigs__length_93459789	33300001	33350000	34	0.0745968	0.0326267
PGA_scaffold0__352_contigs__length_93459789	33400001	33450000	9	-0.0188679	-0.015873
PGA_scaffold0__352_contigs__length_93459789	33450001	33500000	35	0.193642	0.10602
PGA_scaffold0__352_contigs__length_93459789	33500001	33550000	45	0.0965909	0.0755628
PGA_scaffold0__352_contigs__length_93459789	33550001	33600000	44	0.149554	0.0588474
PGA_scaffold0__352_contigs__length_93459789	33600001	33650000	43	0.112676	0.0519732
PGA_scaffold0__352_contigs__length_93459789	33650001	33700000	60	0.12381	0.0437771
PGA_scaffold0__352_contigs__length_93459789	33700001	33750000	262	0.149291	0.0872468
PGA_scaffold0__352_contigs__length_93459789	33750001	33800000	193	0.107717	0.0736306
PGA_scaffold0__352_contigs__length_93459789	33800001	33850000	288	-0.0284959	-0.0574826
PGA_scaffold0__352_contigs__length_93459789	33850001	33900000	267	0.0111191	-0.00645014
PGA_scaffold0__352_contigs__length_93459789	33900001	33950000	138	-0.0948753	-0.085559
PGA_scaffold0__352_contigs__length_93459789	33950001	34000000	129	-0.0600394	-0.0485327
PGA_scaffold0__352_contigs__length_93459789	34000001	34050000	125	0.00223214	-0.00463333
PGA_scaffold0__352_contigs__length_93459789	34050001	34100000	363	-0.125438	-0.0992424
PGA_scaffold0__352_contigs__length_93459789	34100001	34150000	299	-0.146938	-0.135306
PGA_scaffold0__352_contigs__length_93459789	34150001	34200000	157	0.146756	0.0882904
PGA_scaffold0__352_contigs__length_93459789	34200001	34250000	278	0.267857	0.221392
PGA_scaffold0__352_contigs__length_93459789	34250001	34300000	346	0.133345	0.110465
PGA_scaffold0__352_contigs__length_93459789	34300001	34350000	245	-0.0624713	-0.0704384
PGA_scaffold0__352_contigs__length_93459789	34350001	34400000	158	0.0892857	0.0426695
PGA_scaffold0__352_contigs__length_93459789	34400001	34450000	103	0.144838	0.0690108
PGA_scaffold0__352_contigs__length_93459789	34450001	34500000	176	0.115451	0.073836
PGA_scaffold0__352_contigs__length_93459789	34500001	34550000	313	0.182943	0.153655
PGA_scaffold0__352_contigs__length_93459789	34550001	34600000	355	0.223286	0.200678
PGA_scaffold0__352_contigs__length_93459789	34600001	34650000	230	-0.00860421	-0.00076087
PGA_scaffold0__352_contigs__length_93459789	34650001	34700000	150	0.192616	0.168859
PGA_scaffold0__352_contigs__length_93459789	34700001	34750000	232	0.434476	0.412758
PGA_scaffold0__352_contigs__length_93459789	34750001	34800000	344	0.387346	0.353392
PGA_scaffold0__352_contigs__length_93459789	34800001	34850000	83	0.198516	0.147743
PGA_scaffold0__352_contigs__length_93459789	34850001	34900000	150	0.239706	0.1814
PGA_scaffold0__352_contigs__length_93459789	34900001	34950000	81	0.231317	0.172873
PGA_scaffold0__352_contigs__length_93459789	34950001	35000000	170	0.316393	0.303476
PGA_scaffold0__352_contigs__length_93459789	35000001	35050000	335	0.214126	0.174323
PGA_scaffold0__352_contigs__length_93459789	35050001	35100000	362	0.454121	0.377681
PGA_scaffold0__352_contigs__length_93459789	35100001	35150000	269	0.285285	0.239481
PGA_scaffold0__352_contigs__length_93459789	35150001	35200000	202	0.0813609	0.0542896
PGA_scaffold0__352_contigs__length_93459789	35200001	35250000	58	0.25	0.204672
PGA_scaffold0__352_contigs__length_93459789	35250001	35300000	71	0.257426	0.200534
PGA_scaffold0__352_contigs__length_93459789	35300001	35350000	226	0.248076	0.201205
PGA_scaffold0__352_contigs__length_93459789	35350001	35400000	306	0.0828153	0.0305975
PGA_scaffold0__352_contigs__length_93459789	35400001	35450000	142	0.0832688	0.0568208
PGA_scaffold0__352_contigs__length_93459789	35450001	35500000	182	0.327253	0.108474
PGA_scaffold0__352_contigs__length_93459789	35500001	35550000	3	-1.14492e-16	-1.14492e-16
PGA_scaffold0__352_contigs__length_93459789	35550001	35600000	75	0.228659	0.183587
PGA_scaffold0__352_contigs__length_93459789	35600001	35650000	174	0.210317	0.151423
PGA_scaffold0__352_contigs__length_93459789	35650001	35700000	190	-0.0209895	-0.015188
PGA_scaffold0__352_contigs__length_93459789	35700001	35750000	129	-0.0412518	-0.0237265
PGA_scaffold0__352_contigs__length_93459789	35750001	35800000	127	0.107903	0.046576
PGA_scaffold0__352_contigs__length_93459789	35800001	35850000	276	0.455541	0.295333
PGA_scaffold0__352_contigs__length_93459789	35850001	35900000	351	-0.0669291	-0.0376261
PGA_scaffold0__352_contigs__length_93459789	35900001	35950000	219	-0.140665	-0.0836269
PGA_scaffold0__352_contigs__length_93459789	35950001	36000000	161	-0.226463	-0.181163
PGA_scaffold0__352_contigs__length_93459789	36000001	36050000	143	0.0176744	-0.00714399
PGA_scaffold0__352_contigs__length_93459789	36050001	36100000	253	0.223052	0.166545
PGA_scaffold0__352_contigs__length_93459789	36100001	36150000	279	0.0917566	0.06397
PGA_scaffold0__352_contigs__length_93459789	36150001	36200000	133	0.132911	0.0897186
PGA_scaffold0__352_contigs__length_93459789	36200001	36250000	124	-0.054007	-0.0471486
PGA_scaffold0__352_contigs__length_93459789	36250001	36300000	113	-0.119664	-0.0985461
PGA_scaffold0__352_contigs__length_93459789	36300001	36350000	74	-0.107216	-0.0972169
PGA_scaffold0__352_contigs__length_93459789	36350001	36400000	125	-0.0859729	-0.083081
PGA_scaffold0__352_contigs__length_93459789	36400001	36450000	101	-0.151825	-0.138384
PGA_scaffold0__352_contigs__length_93459789	36450001	36500000	131	-0.239421	-0.227045
PGA_scaffold0__352_contigs__length_93459789	36500001	36550000	87	-0.16145	-0.145183
PGA_scaffold0__352_contigs__length_93459789	36550001	36600000	121	-0.272	-0.265378
PGA_scaffold0__352_contigs__length_93459789	36600001	36650000	200	-0.128606	-0.139939
PGA_scaffold0__352_contigs__length_93459789	36650001	36700000	188	-0.0512212	-0.0574341
PGA_scaffold0__352_contigs__length_93459789	36700001	36750000	483	0.0236232	0.00341727
PGA_scaffold0__352_contigs__length_93459789	36750001	36800000	171	-0.0423484	-0.0673616
PGA_scaffold0__352_contigs__length_93459789	36800001	36850000	190	0.140919	0.0911802
PGA_scaffold0__352_contigs__length_93459789	36850001	36900000	163	0.157093	0.123092
PGA_scaffold0__352_contigs__length_93459789	36900001	36950000	195	0.0513374	0.0114752
PGA_scaffold0__352_contigs__length_93459789	36950001	37000000	262	-0.0334385	-0.0558516
PGA_scaffold0__352_contigs__length_93459789	37000001	37050000	249	-0.0477759	-0.0395295
PGA_scaffold0__352_contigs__length_93459789	37050001	37100000	276	-0.0308924	-0.0378018
PGA_scaffold0__352_contigs__length_93459789	37100001	37150000	189	-0.112868	-0.117833
PGA_scaffold0__352_contigs__length_93459789	37150001	37200000	237	-0.0605031	-0.0520946
PGA_scaffold0__352_contigs__length_93459789	37200001	37250000	200	-0.0302934	-0.0425611
PGA_scaffold0__352_contigs__length_93459789	37250001	37300000	188	-0.0377907	-0.0625817
PGA_scaffold0__352_contigs__length_93459789	37300001	37350000	64	-0.105016	-0.109468
PGA_scaffold0__352_contigs__length_93459789	37350001	37400000	77	-0.12605	-0.114069
PGA_scaffold0__352_contigs__length_93459789	37400001	37450000	25	-0.0561224	-0.0468571
PGA_scaffold0__352_contigs__length_93459789	37450001	37500000	25	0.0277778	0.00814286
PGA_scaffold0__352_contigs__length_93459789	37500001	37550000	61	-0.0105263	-0.0185792
PGA_scaffold0__352_contigs__length_93459789	37550001	37600000	62	0.0199387	0.0117127
PGA_scaffold0__352_contigs__length_93459789	37600001	37650000	46	0.0625	0.0305901
PGA_scaffold0__352_contigs__length_93459789	37650001	37700000	24	-0.0263158	-0.0166667
PGA_scaffold0__352_contigs__length_93459789	37700001	37750000	69	-0.00641026	-0.00212215
PGA_scaffold0__352_contigs__length_93459789	37750001	37800000	142	-0.0159236	-0.0108149
PGA_scaffold0__352_contigs__length_93459789	37800001	37850000	101	0.0780075	0.0326111
PGA_scaffold0__352_contigs__length_93459789	37850001	37900000	147	0.255622	0.213507
PGA_scaffold0__352_contigs__length_93459789	37900001	37950000	164	0.271676	0.232977
PGA_scaffold0__352_contigs__length_93459789	37950001	38000000	160	0.237458	0.199965
PGA_scaffold0__352_contigs__length_93459789	38000001	38050000	210	0.12005	0.0904422
PGA_scaffold0__352_contigs__length_93459789	38050001	38100000	137	0.078125	0.0613202
PGA_scaffold0__352_contigs__length_93459789	38100001	38150000	178	0.152753	0.112982
PGA_scaffold0__352_contigs__length_93459789	38150001	38200000	251	0.10159	0.0431521
PGA_scaffold0__352_contigs__length_93459789	38200001	38250000	155	0.0319383	0.0169278
PGA_scaffold0__352_contigs__length_93459789	38250001	38300000	162	-0.063228	-0.0479865
PGA_scaffold0__352_contigs__length_93459789	38300001	38350000	175	0.336274	0.315762
PGA_scaffold0__352_contigs__length_93459789	38350001	38400000	162	0.211061	0.137801
PGA_scaffold0__352_contigs__length_93459789	38400001	38450000	211	0.0415851	0.021564
PGA_scaffold0__352_contigs__length_93459789	38450001	38500000	99	0.00953206	-0.00260615
PGA_scaffold0__352_contigs__length_93459789	38500001	38550000	100	-0.141935	-0.135881
PGA_scaffold0__352_contigs__length_93459789	38550001	38600000	98	-0.126744	-0.110836
PGA_scaffold0__352_contigs__length_93459789	38600001	38650000	81	0.0818182	0.0454225
PGA_scaffold0__352_contigs__length_93459789	38650001	38700000	139	0.0543478	0.0277835
PGA_scaffold0__352_contigs__length_93459789	38700001	38750000	37	-0.0778894	-0.0882883
PGA_scaffold0__352_contigs__length_93459789	38750001	38800000	89	-0.0015528	-0.0112092
PGA_scaffold0__352_contigs__length_93459789	38800001	38850000	115	-0.0437956	-0.0479296
PGA_scaffold0__352_contigs__length_93459789	38850001	38900000	230	-0.110983	-0.104462
PGA_scaffold0__352_contigs__length_93459789	38900001	38950000	185	-0.111071	-0.111538
PGA_scaffold0__352_contigs__length_93459789	38950001	39000000	144	-0.116407	-0.10267
PGA_scaffold0__352_contigs__length_93459789	39000001	39050000	11	-0.0285714	-0.0181818
PGA_scaffold0__352_contigs__length_93459789	39050001	39100000	38	-0.0510949	-0.0780588
PGA_scaffold0__352_contigs__length_93459789	39100001	39150000	60	-0.0294118	-0.0233135
PGA_scaffold0__352_contigs__length_93459789	39150001	39200000	62	0.00727273	-0.00739247
PGA_scaffold0__352_contigs__length_93459789	39200001	39250000	138	0.00986842	0.00493444
PGA_scaffold0__352_contigs__length_93459789	39250001	39300000	176	0.00649351	0.003125
PGA_scaffold0__352_contigs__length_93459789	39300001	39350000	143	0.0158228	0.00839161
PGA_scaffold0__352_contigs__length_93459789	39350001	39400000	75	0.00902527	0.00433333
PGA_scaffold0__352_contigs__length_93459789	39400001	39450000	34	-1.14492e-16	-1.14492e-16
PGA_scaffold0__352_contigs__length_93459789	39450001	39500000	3	-1.14492e-16	-1.14492e-16
PGA_scaffold0__352_contigs__length_93459789	39500001	39550000	18	-0.0645161	-0.0444444
PGA_scaffold0__352_contigs__length_93459789	39550001	39600000	90	-0.00263158	0.000701058
PGA_scaffold0__352_contigs__length_93459789	39600001	39650000	116	0.00113636	0.00220649
PGA_scaffold0__352_contigs__length_93459789	39650001	39700000	78	0.0352941	0.0352092
PGA_scaffold0__352_contigs__length_93459789	39700001	39750000	209	-0.0154221	-0.00354606
PGA_scaffold0__352_contigs__length_93459789	39750001	39800000	129	0.0901015	0.0700446
PGA_scaffold0__352_contigs__length_93459789	39800001	39850000	136	-0.00117925	-0.00505007
PGA_scaffold0__352_contigs__length_93459789	39850001	39900000	206	0.128626	0.135506
PGA_scaffold0__352_contigs__length_93459789	39900001	39950000	137	0.0250752	0.0326097
PGA_scaffold0__352_contigs__length_93459789	39950001	40000000	106	-0.131837	-0.138881
PGA_scaffold0__352_contigs__length_93459789	40000001	40050000	208	-0.178959	-0.182481
PGA_scaffold0__352_contigs__length_93459789	40050001	40100000	80	-0.0674847	-0.0676163
PGA_scaffold0__352_contigs__length_93459789	40100001	40150000	92	-0.0962672	-0.0666955
PGA_scaffold0__352_contigs__length_93459789	40150001	40200000	60	-0.119946	-0.109201
PGA_scaffold0__352_contigs__length_93459789	40200001	40250000	159	-0.0812721	-0.0858994
PGA_scaffold0__352_contigs__length_93459789	40250001	40300000	190	-0.0427662	-0.0431078
PGA_scaffold0__352_contigs__length_93459789	40300001	40350000	144	0.0307125	0.024862
PGA_scaffold0__352_contigs__length_93459789	40350001	40400000	154	-0.0358209	-0.0370544
PGA_scaffold0__352_contigs__length_93459789	40400001	40450000	150	-0.10084	-0.0926843
PGA_scaffold0__352_contigs__length_93459789	40450001	40500000	72	0.204918	0.120362
PGA_scaffold0__352_contigs__length_93459789	40500001	40550000	121	0.125146	0.0596566
PGA_scaffold0__352_contigs__length_93459789	40550001	40600000	123	-0.0446118	-0.0314209
PGA_scaffold0__352_contigs__length_93459789	40600001	40650000	315	0.175306	0.162909
PGA_scaffold0__352_contigs__length_93459789	40650001	40700000	113	0.292047	0.226988
PGA_scaffold0__352_contigs__length_93459789	40700001	40750000	210	0.179758	0.129979
PGA_scaffold0__352_contigs__length_93459789	40750001	40800000	132	0.2509	0.15953
PGA_scaffold0__352_contigs__length_93459789	40800001	40850000	208	-0.0674201	-0.0557906
PGA_scaffold0__352_contigs__length_93459789	40850001	40900000	69	-0.101399	-0.0784679
PGA_scaffold0__352_contigs__length_93459789	40900001	40950000	144	-0.186406	-0.193892
PGA_scaffold0__352_contigs__length_93459789	40950001	41000000	113	-0.205801	-0.188132
PGA_scaffold0__352_contigs__length_93459789	41000001	41050000	215	-0.062645	-0.0570764
PGA_scaffold0__352_contigs__length_93459789	41050001	41100000	107	0.150868	0.117849
PGA_scaffold0__352_contigs__length_93459789	41100001	41150000	123	0.340691	0.280235
PGA_scaffold0__352_contigs__length_93459789	41150001	41200000	178	0.147389	0.130861
PGA_scaffold0__352_contigs__length_93459789	41200001	41250000	71	0.0752212	0.0369892
PGA_scaffold0__352_contigs__length_93459789	41250001	41300000	11	0.15	0.0984848
PGA_scaffold0__352_contigs__length_93459789	41300001	41350000	16	0.0647059	0.0168899
PGA_scaffold0__352_contigs__length_93459789	41350001	41400000	26	0.125	0.0789835
PGA_scaffold0__352_contigs__length_93459789	41450001	41500000	14	0.09375	0.0357143
PGA_scaffold0__352_contigs__length_93459789	41500001	41550000	97	0.0205298	0.0257118
PGA_scaffold0__352_contigs__length_93459789	41550001	41600000	272	0.0449976	0.0541141
PGA_scaffold0__352_contigs__length_93459789	41600001	41650000	166	0.131793	0.145152
PGA_scaffold0__352_contigs__length_93459789	41650001	41700000	103	-0.0132867	-0.0233703
PGA_scaffold0__352_contigs__length_93459789	41700001	41750000	134	0.00331126	-0.00750872
PGA_scaffold0__352_contigs__length_93459789	41750001	41800000	138	0.41817	0.384964
PGA_scaffold0__352_contigs__length_93459789	41800001	41850000	223	0.388643	0.308494
PGA_scaffold0__352_contigs__length_93459789	41850001	41900000	3	0.205882	0.106061
PGA_scaffold0__352_contigs__length_93459789	41900001	41950000	178	0.19267	0.0925061
PGA_scaffold0__352_contigs__length_93459789	41950001	42000000	156	0.11827	0.115907
PGA_scaffold0__352_contigs__length_93459789	42000001	42050000	105	0.207178	0.180926
PGA_scaffold0__352_contigs__length_93459789	42050001	42100000	72	0.152174	0.0873037
PGA_scaffold0__352_contigs__length_93459789	42100001	42150000	61	0.107143	0.0601483
PGA_scaffold0__352_contigs__length_93459789	42150001	42200000	131	0.0295181	0.0342512
PGA_scaffold0__352_contigs__length_93459789	42200001	42250000	250	0.0520674	0.0705905
PGA_scaffold0__352_contigs__length_93459789	42250001	42300000	164	0.0628019	0.0790215
PGA_scaffold0__352_contigs__length_93459789	42300001	42350000	148	0.0600522	0.0752494
PGA_scaffold0__352_contigs__length_93459789	42350001	42400000	75	0.0743381	0.0646349
PGA_scaffold0__352_contigs__length_93459789	42400001	42450000	139	0.091	0.0840185
PGA_scaffold0__352_contigs__length_93459789	42450001	42500000	214	0.275329	0.175796
PGA_scaffold0__352_contigs__length_93459789	42500001	42550000	196	0.402981	0.351063
PGA_scaffold0__352_contigs__length_93459789	42550001	42600000	83	0.406977	0.317355
PGA_scaffold0__352_contigs__length_93459789	42600001	42650000	73	0.310877	0.299315
PGA_scaffold0__352_contigs__length_93459789	42650001	42700000	74	0.223094	0.216377
PGA_scaffold0__352_contigs__length_93459789	42700001	42750000	96	0.194492	0.191059
PGA_scaffold0__352_contigs__length_93459789	42750001	42800000	27	0.0601266	0.0517637
PGA_scaffold0__352_contigs__length_93459789	42800001	42850000	94	0.188995	0.152828
PGA_scaffold0__352_contigs__length_93459789	42850001	42900000	200	0.0323129	0.0202827
PGA_scaffold0__352_contigs__length_93459789	42900001	42950000	327	0.00267666	-0.00889101
PGA_scaffold0__352_contigs__length_93459789	42950001	43000000	125	-0.0455882	-0.0311429
PGA_scaffold0__352_contigs__length_93459789	43000001	43050000	336	-0.0193548	-0.0175631
PGA_scaffold0__352_contigs__length_93459789	43050001	43100000	239	0.607961	0.548595
PGA_scaffold0__352_contigs__length_93459789	43100001	43150000	142	0.613357	0.458956
PGA_scaffold0__352_contigs__length_93459789	43150001	43200000	274	0.311487	0.199862
PGA_scaffold0__352_contigs__length_93459789	43200001	43250000	400	0.325235	0.171867
PGA_scaffold0__352_contigs__length_93459789	43250001	43300000	115	0.209934	0.19128
PGA_scaffold0__352_contigs__length_93459789	43300001	43350000	114	0.130137	0.0826112
PGA_scaffold0__352_contigs__length_93459789	43350001	43400000	190	0.0713795	0.0410948
PGA_scaffold0__352_contigs__length_93459789	43450001	43500000	74	-0.165584	-0.165203
PGA_scaffold0__352_contigs__length_93459789	43500001	43550000	36	-0.128788	-0.109921
PGA_scaffold0__352_contigs__length_93459789	43550001	43600000	61	0.131579	0.0698939
PGA_scaffold0__352_contigs__length_93459789	43600001	43650000	208	0.164653	0.115119
PGA_scaffold0__352_contigs__length_93459789	43650001	43700000	103	0.214286	0.110697
PGA_scaffold0__352_contigs__length_93459789	43700001	43750000	158	0.415891	0.308863
PGA_scaffold0__352_contigs__length_93459789	43750001	43800000	162	0.104964	0.0749105
PGA_scaffold0__352_contigs__length_93459789	43800001	43850000	139	-0.00909091	-0.0291289
PGA_scaffold0__352_contigs__length_93459789	43850001	43900000	161	-0.00539084	-0.0128815
PGA_scaffold0__352_contigs__length_93459789	43900001	43950000	175	0.121711	0.063663
PGA_scaffold0__352_contigs__length_93459789	43950001	44000000	232	0.105324	0.0324475
PGA_scaffold0__352_contigs__length_93459789	44000001	44050000	258	0.230886	0.103296
PGA_scaffold0__352_contigs__length_93459789	44050001	44100000	143	0.0191571	-0.00381285
PGA_scaffold0__352_contigs__length_93459789	44100001	44150000	178	0.0576752	0.0361289
PGA_scaffold0__352_contigs__length_93459789	44150001	44200000	239	0.00951087	0.00225298
PGA_scaffold0__352_contigs__length_93459789	44200001	44250000	142	0.0306789	0.00616877
PGA_scaffold0__352_contigs__length_93459789	44250001	44300000	225	-0.0455738	-0.0413413
PGA_scaffold0__352_contigs__length_93459789	44300001	44350000	314	-0.108545	-0.0870592
PGA_scaffold0__352_contigs__length_93459789	44350001	44400000	235	-0.0311915	-0.045257
PGA_scaffold0__352_contigs__length_93459789	44400001	44450000	312	0.0992874	0.0613501
PGA_scaffold0__352_contigs__length_93459789	44450001	44500000	110	0.0690255	0.0458957
PGA_scaffold0__352_contigs__length_93459789	44500001	44550000	73	-0.03125	-0.0223744
PGA_scaffold0__352_contigs__length_93459789	44550001	44600000	105	-0.000586166	0.00187075
PGA_scaffold0__352_contigs__length_93459789	44600001	44650000	268	-0.0106138	-0.0125787
PGA_scaffold0__352_contigs__length_93459789	44650001	44700000	157	0.0437202	0.0281348
PGA_scaffold0__352_contigs__length_93459789	44700001	44750000	182	0.0436508	0.0262448
PGA_scaffold0__352_contigs__length_93459789	44750001	44800000	50	-0.0787234	-0.0790952
PGA_scaffold0__352_contigs__length_93459789	44800001	44850000	81	0.0658363	0.022583
PGA_scaffold0__352_contigs__length_93459789	44850001	44900000	172	0.120163	0.10762
PGA_scaffold0__352_contigs__length_93459789	44900001	44950000	196	0.231061	0.206533
PGA_scaffold0__352_contigs__length_93459789	44950001	45000000	247	0.185121	0.181522
PGA_scaffold0__352_contigs__length_93459789	45000001	45050000	154	0.175497	0.164777
PGA_scaffold0__352_contigs__length_93459789	45050001	45100000	56	0.157895	0.151797
PGA_scaffold0__352_contigs__length_93459789	45100001	45150000	110	-0.117834	-0.0836226
PGA_scaffold0__352_contigs__length_93459789	45150001	45200000	217	-0.190794	-0.162936
PGA_scaffold0__352_contigs__length_93459789	45200001	45250000	137	-0.135458	-0.112074
PGA_scaffold0__352_contigs__length_93459789	45250001	45300000	128	0.0143581	0.0145233
PGA_scaffold0__352_contigs__length_93459789	45300001	45350000	180	-0.026699	-0.0172553
PGA_scaffold0__352_contigs__length_93459789	45350001	45400000	243	0.0230719	0.00604546
PGA_scaffold0__352_contigs__length_93459789	45400001	45450000	232	0.330375	0.242644
PGA_scaffold0__352_contigs__length_93459789	45450001	45500000	235	0.0106602	0.00827761
PGA_scaffold0__352_contigs__length_93459789	45500001	45550000	77	-0.0185185	-0.0319264
PGA_scaffold0__352_contigs__length_93459789	45550001	45600000	57	0.392927	0.292379
PGA_scaffold0__352_contigs__length_93459789	45600001	45650000	123	0.216203	0.160002
PGA_scaffold0__352_contigs__length_93459789	45650001	45700000	132	0.240306	0.152289
PGA_scaffold0__352_contigs__length_93459789	45700001	45750000	115	0.5	0.38148
PGA_scaffold0__352_contigs__length_93459789	45750001	45800000	110	0.14566	0.0957206
PGA_scaffold0__352_contigs__length_93459789	45800001	45850000	216	0.00164258	0.00197636
PGA_scaffold0__352_contigs__length_93459789	45850001	45900000	164	-0.0329593	-0.0398942
PGA_scaffold0__352_contigs__length_93459789	45900001	45950000	98	-0.104031	-0.0957146
PGA_scaffold0__352_contigs__length_93459789	45950001	46000000	66	-0.118497	-0.118488
PGA_scaffold0__352_contigs__length_93459789	46000001	46050000	209	-0.219298	-0.22095
PGA_scaffold0__352_contigs__length_93459789	46050001	46100000	258	-0.00182882	-0.0300325
PGA_scaffold0__352_contigs__length_93459789	46100001	46150000	170	0.167353	0.10474
PGA_scaffold0__352_contigs__length_93459789	46150001	46200000	191	0.0701754	0.0304288
PGA_scaffold0__352_contigs__length_93459789	46200001	46250000	301	0.197968	0.130618
PGA_scaffold0__352_contigs__length_93459789	46250001	46300000	195	0.216186	0.130098
PGA_scaffold0__352_contigs__length_93459789	46300001	46350000	164	0.0363546	0.00620447
PGA_scaffold0__352_contigs__length_93459789	46350001	46400000	237	0.240712	0.186483
PGA_scaffold0__352_contigs__length_93459789	46400001	46450000	94	0.25	0.142202
PGA_scaffold0__352_contigs__length_93459789	46450001	46500000	120	0.0659432	0.0315471
PGA_scaffold0__352_contigs__length_93459789	46500001	46550000	61	-0.0641026	-0.0663429
PGA_scaffold0__352_contigs__length_93459789	46550001	46600000	101	-0.178571	-0.178985
PGA_scaffold0__352_contigs__length_93459789	46600001	46650000	181	-0.040493	-0.0274865
PGA_scaffold0__352_contigs__length_93459789	46650001	46700000	92	-0.057047	-0.0420613
PGA_scaffold0__352_contigs__length_93459789	46700001	46750000	268	-4.34435e-17	-0.0272993
PGA_scaffold0__352_contigs__length_93459789	46750001	46800000	167	0.0776654	0.00758792
PGA_scaffold0__352_contigs__length_93459789	46800001	46850000	91	0.317121	0.254084
PGA_scaffold0__352_contigs__length_93459789	46850001	46900000	92	0.409645	0.338838
PGA_scaffold0__352_contigs__length_93459789	46900001	46950000	107	0.389364	0.276783
PGA_scaffold0__352_contigs__length_93459789	46950001	47000000	155	0.650097	0.448099
PGA_scaffold0__352_contigs__length_93459789	47000001	47050000	119	0.735294	0.573167
PGA_scaffold0__352_contigs__length_93459789	47050001	47100000	290	0.429952	0.33427
PGA_scaffold0__352_contigs__length_93459789	47100001	47150000	253	0.230463	0.167014
PGA_scaffold0__352_contigs__length_93459789	47150001	47200000	152	0.213256	0.0758779
PGA_scaffold0__352_contigs__length_93459789	47200001	47250000	180	0.248447	0.0972477
PGA_scaffold0__352_contigs__length_93459789	47250001	47300000	130	0.443062	0.346612
PGA_scaffold0__352_contigs__length_93459789	47300001	47350000	169	0.277202	0.233436
PGA_scaffold0__352_contigs__length_93459789	47350001	47400000	149	0.0438482	0.0293493
PGA_scaffold0__352_contigs__length_93459789	47400001	47450000	23	0.0255474	0.0310559
PGA_scaffold0__352_contigs__length_93459789	47450001	47500000	59	0.0630631	0.0625303
PGA_scaffold0__352_contigs__length_93459789	47500001	47550000	147	0.0381406	0.035196
PGA_scaffold0__352_contigs__length_93459789	47550001	47600000	342	-0.0398936	-0.03259
PGA_scaffold0__352_contigs__length_93459789	47600001	47650000	283	0.00157729	-0.000892188
PGA_scaffold0__352_contigs__length_93459789	47650001	47700000	233	0.219167	0.133271
PGA_scaffold0__352_contigs__length_93459789	47700001	47750000	148	0.0131579	-0.0127636
PGA_scaffold0__352_contigs__length_93459789	47750001	47800000	252	-0.0375626	-0.0621964
PGA_scaffold0__352_contigs__length_93459789	47800001	47850000	216	0.00172414	-0.00314153
PGA_scaffold0__352_contigs__length_93459789	47850001	47900000	125	-0.00990099	-0.0126641
PGA_scaffold0__352_contigs__length_93459789	47900001	47950000	110	-0.0486919	-0.0354978
PGA_scaffold0__352_contigs__length_93459789	47950001	48000000	285	0.0650629	0.0533758
PGA_scaffold0__352_contigs__length_93459789	48000001	48050000	219	0.00917431	0.0004329
PGA_scaffold0__352_contigs__length_93459789	48050001	48100000	160	0.13198	0.077362
PGA_scaffold0__352_contigs__length_93459789	48100001	48150000	94	0.701762	0.651894
PGA_scaffold0__352_contigs__length_93459789	48150001	48200000	43	0.682584	0.596124
PGA_scaffold0__352_contigs__length_93459789	48200001	48250000	58	0.266504	0.156846
PGA_scaffold0__352_contigs__length_93459789	48250001	48300000	106	0.0260417	0.0208221
PGA_scaffold0__352_contigs__length_93459789	48300001	48350000	233	0.181974	0.144865
PGA_scaffold0__352_contigs__length_93459789	48350001	48400000	188	-0.00288184	-0.0079439
PGA_scaffold0__352_contigs__length_93459789	48400001	48450000	116	0.00837629	0.00642447
PGA_scaffold0__352_contigs__length_93459789	48450001	48500000	167	0.0415058	0.0481002
PGA_scaffold0__352_contigs__length_93459789	48500001	48550000	150	0.099319	0.0916212
PGA_scaffold0__352_contigs__length_93459789	48550001	48600000	218	0.0948081	0.055989
PGA_scaffold0__352_contigs__length_93459789	48600001	48650000	83	0.443892	0.356687
PGA_scaffold0__352_contigs__length_93459789	48650001	48700000	86	0.0153374	0.0126145
PGA_scaffold0__352_contigs__length_93459789	48700001	48750000	138	-0.00123153	-0.0181936
PGA_scaffold0__352_contigs__length_93459789	48750001	48800000	140	-0.0338462	-0.0261858
PGA_scaffold0__352_contigs__length_93459789	48800001	48850000	59	0.117143	0.0774598
PGA_scaffold0__352_contigs__length_93459789	48850001	48900000	110	0.225858	0.17382
PGA_scaffold0__352_contigs__length_93459789	48900001	48950000	63	-0.0582822	-0.0549131
PGA_scaffold0__352_contigs__length_93459789	48950001	49000000	201	0.00190114	-0.0013267
PGA_scaffold0__352_contigs__length_93459789	49000001	49050000	162	-0.0221239	-0.0241729
PGA_scaffold0__352_contigs__length_93459789	49050001	49100000	78	0.171149	0.0582159
PGA_scaffold0__352_contigs__length_93459789	49100001	49150000	108	0.550505	0.495396
PGA_scaffold0__352_contigs__length_93459789	49150001	49200000	162	0.384035	0.264024
PGA_scaffold0__352_contigs__length_93459789	49200001	49250000	182	0.22678	0.142607
PGA_scaffold0__352_contigs__length_93459789	49250001	49300000	102	0.167011	0.135879
PGA_scaffold0__352_contigs__length_93459789	49300001	49350000	65	0.0939227	0.0701145
PGA_scaffold0__352_contigs__length_93459789	49350001	49400000	70	0.175497	0.123905
PGA_scaffold0__352_contigs__length_93459789	49400001	49450000	87	0.227005	0.18477
PGA_scaffold0__352_contigs__length_93459789	49450001	49500000	47	0.0565217	0.0162107
PGA_scaffold0__352_contigs__length_93459789	49500001	49550000	128	-0.00612245	-0.0180465
PGA_scaffold0__352_contigs__length_93459789	49550001	49600000	204	0.174282	0.141296
PGA_scaffold0__352_contigs__length_93459789	49600001	49650000	73	0.206522	0.179224
PGA_scaffold0__352_contigs__length_93459789	49650001	49700000	112	0.1751	0.135842
PGA_scaffold0__352_contigs__length_93459789	49700001	49750000	141	0.170181	0.138847
PGA_scaffold0__352_contigs__length_93459789	49750001	49800000	30	-0.035533	-0.0269246
PGA_scaffold0__352_contigs__length_93459789	49800001	49850000	77	-0.0787879	-0.0516156
PGA_scaffold0__352_contigs__length_93459789	49850001	49900000	29	-0.0572289	-0.0257594
PGA_scaffold0__352_contigs__length_93459789	49900001	49950000	159	-0.248969	-0.244474
PGA_scaffold0__352_contigs__length_93459789	49950001	50000000	87	-0.280066	-0.277025
PGA_scaffold0__352_contigs__length_93459789	50000001	50050000	87	-0.253834	-0.24142
PGA_scaffold0__352_contigs__length_93459789	50050001	50100000	62	-0.205224	-0.167838
PGA_scaffold0__352_contigs__length_93459789	50100001	50150000	75	-0.111538	-0.0687937
PGA_scaffold0__352_contigs__length_93459789	50150001	50200000	168	-0.0886767	-0.0458014
PGA_scaffold0__352_contigs__length_93459789	50200001	50250000	74	-0.111111	-0.0716216
PGA_scaffold0__352_contigs__length_93459789	50250001	50300000	109	-0.0537757	-0.0296418
PGA_scaffold0__352_contigs__length_93459789	50300001	50350000	111	-0.217874	-0.211304
PGA_scaffold0__352_contigs__length_93459789	50350001	50400000	76	-0.203608	-0.199726
PGA_scaffold0__352_contigs__length_93459789	50400001	50450000	106	-0.104685	-0.107429
PGA_scaffold0__352_contigs__length_93459789	50450001	50500000	56	0.580769	0.267857
PGA_scaffold0__352_contigs__length_93459789	50500001	50550000	70	0.755776	0.674286
PGA_scaffold0__352_contigs__length_93459789	50550001	50600000	59	0.735532	0.61822
PGA_scaffold0__352_contigs__length_93459789	50600001	50650000	11	0.682927	0.485744
PGA_scaffold0__352_contigs__length_93459789	50650001	50700000	27	0.21134	0.127573
PGA_scaffold0__352_contigs__length_93459789	50700001	50750000	17	0.264151	0.131462
PGA_scaffold0__352_contigs__length_93459789	50750001	50800000	82	0.583514	0.554436
PGA_scaffold0__352_contigs__length_93459789	50800001	50850000	231	0.566348	0.538612
PGA_scaffold0__352_contigs__length_93459789	50850001	50900000	39	0.529851	0.460206
PGA_scaffold0__352_contigs__length_93459789	50900001	50950000	56	0.540708	0.463619
PGA_scaffold0__352_contigs__length_93459789	50950001	51000000	59	0.475395	0.404201
PGA_scaffold0__352_contigs__length_93459789	51000001	51050000	104	0.56239	0.506547
PGA_scaffold0__352_contigs__length_93459789	51050001	51100000	116	0.496686	0.436208
PGA_scaffold0__352_contigs__length_93459789	51100001	51150000	93	0.134771	0.0765204
PGA_scaffold0__352_contigs__length_93459789	51150001	51200000	75	-0.065625	-0.0570794
PGA_scaffold0__352_contigs__length_93459789	51200001	51250000	73	-0.0929648	-0.0953849
PGA_scaffold0__352_contigs__length_93459789	51250001	51300000	81	-0.0495751	-0.0427175
PGA_scaffold0__352_contigs__length_93459789	51300001	51350000	40	-0.0441989	-0.0239881
PGA_scaffold0__352_contigs__length_93459789	51350001	51400000	59	0.0396825	0.0256255
PGA_scaffold0__352_contigs__length_93459789	51400001	51450000	99	-0.0627376	-0.066588
PGA_scaffold0__352_contigs__length_93459789	51450001	51500000	233	-0.153846	-0.155362
PGA_scaffold0__352_contigs__length_93459789	51500001	51550000	282	-0.15133	-0.143381
PGA_scaffold0__352_contigs__length_93459789	51550001	51600000	222	-0.0710837	-0.0759102
PGA_scaffold0__352_contigs__length_93459789	51600001	51650000	148	0.127504	0.0968786
PGA_scaffold0__352_contigs__length_93459789	51650001	51700000	103	-0.0137615	-0.0397281
PGA_scaffold0__352_contigs__length_93459789	51700001	51750000	66	-0.0150685	-0.0278286
PGA_scaffold0__352_contigs__length_93459789	51750001	51800000	104	0.000874126	-0.00231227
PGA_scaffold0__352_contigs__length_93459789	51800001	51850000	157	0.1058	0.0979224
PGA_scaffold0__352_contigs__length_93459789	51850001	51900000	193	0.159944	0.142777
PGA_scaffold0__352_contigs__length_93459789	51900001	51950000	180	0.13762	0.116687
PGA_scaffold0__352_contigs__length_93459789	51950001	52000000	145	-0.029703	-0.0214532
PGA_scaffold0__352_contigs__length_93459789	52000001	52050000	71	-0.040625	-0.0288732
PGA_scaffold0__352_contigs__length_93459789	52050001	52100000	13	-0.0384615	-0.0362637
PGA_scaffold0__352_contigs__length_93459789	52100001	52150000	20	-0.0344828	-0.0214286
PGA_scaffold0__352_contigs__length_93459789	52150001	52200000	108	-0.0570265	-0.0436177
PGA_scaffold0__352_contigs__length_93459789	52200001	52250000	67	-0.00934579	-0.0118337
PGA_scaffold0__352_contigs__length_93459789	52250001	52300000	49	-0.00384615	-0.00889213
PGA_scaffold0__352_contigs__length_93459789	52300001	52350000	55	-0.040493	-0.033658
PGA_scaffold0__352_contigs__length_93459789	52350001	52400000	76	-0.0330882	-0.0284305
PGA_scaffold0__352_contigs__length_93459789	52400001	52450000	61	-0.0400697	-0.0295082
PGA_scaffold0__352_contigs__length_93459789	52450001	52500000	61	-0.0530822	-0.0391101
PGA_scaffold0__352_contigs__length_93459789	52500001	52550000	51	-0.035124	-0.0247432
PGA_scaffold0__352_contigs__length_93459789	52550001	52600000	86	0.0794118	0.0280632
PGA_scaffold0__352_contigs__length_93459789	52600001	52650000	90	0.357791	0.216378
PGA_scaffold0__352_contigs__length_93459789	52650001	52700000	118	0.0815308	0.0117951
PGA_scaffold0__352_contigs__length_93459789	52700001	52750000	153	0.0236439	-0.0151374
PGA_scaffold0__352_contigs__length_93459789	52750001	52800000	80	-0.0581395	-0.0612013
PGA_scaffold0__352_contigs__length_93459789	52800001	52850000	100	-0.0614251	-0.0473929
PGA_scaffold0__352_contigs__length_93459789	52850001	52900000	114	-0.0433255	-0.0315789
PGA_scaffold0__352_contigs__length_93459789	52900001	52950000	146	-0.0279621	-0.0245311
PGA_scaffold0__352_contigs__length_93459789	52950001	53000000	76	-0.0472637	-0.0481716
PGA_scaffold0__352_contigs__length_93459789	53000001	53050000	211	0.26781	0.153528
PGA_scaffold0__352_contigs__length_93459789	53050001	53100000	142	-0.119022	-0.107734
PGA_scaffold0__352_contigs__length_93459789	53100001	53150000	219	-0.047918	-0.0550016
PGA_scaffold0__352_contigs__length_93459789	53150001	53200000	57	-0.028169	-0.0260025
PGA_scaffold0__352_contigs__length_93459789	53200001	53250000	102	-0.0452128	-0.0404879
PGA_scaffold0__352_contigs__length_93459789	53250001	53300000	72	0.0740157	0.0424222
PGA_scaffold0__352_contigs__length_93459789	53300001	53350000	48	0.0340314	0.0151944
PGA_scaffold0__352_contigs__length_93459789	53350001	53400000	78	0.183891	0.144589
PGA_scaffold0__352_contigs__length_93459789	53400001	53450000	88	-0.103113	-0.070211
PGA_scaffold0__352_contigs__length_93459789	53450001	53500000	27	-0.00862069	-0.00529101
PGA_scaffold0__352_contigs__length_93459789	53500001	53550000	11	0.0597015	0.0422078
PGA_scaffold0__352_contigs__length_93459789	53550001	53600000	32	0.0241935	0.0154018
PGA_scaffold0__352_contigs__length_93459789	53600001	53650000	22	0.076	0.0585498
PGA_scaffold0__352_contigs__length_93459789	53650001	53700000	67	0.0797297	0.044403
PGA_scaffold0__352_contigs__length_93459789	53700001	53750000	27	0.0480769	0.0462963
PGA_scaffold0__352_contigs__length_93459789	53750001	53800000	23	-0.0196078	-0.0144928
PGA_scaffold0__352_contigs__length_93459789	53800001	53850000	21	0.0531915	0.0505669
PGA_scaffold0__352_contigs__length_93459789	53850001	53900000	50	-0.0798319	-0.0707143
PGA_scaffold0__352_contigs__length_93459789	53900001	53950000	72	-0.102857	-0.0980985
PGA_scaffold0__352_contigs__length_93459789	53950001	54000000	20	0.0113636	0.009375
PGA_scaffold0__352_contigs__length_93459789	54000001	54050000	59	0.117857	0.112429
PGA_scaffold0__352_contigs__length_93459789	54050001	54100000	80	0.147673	0.145417
PGA_scaffold0__352_contigs__length_93459789	54100001	54150000	142	0.452878	0.402549
PGA_scaffold0__352_contigs__length_93459789	54150001	54200000	227	0.545122	0.514668
PGA_scaffold0__352_contigs__length_93459789	54200001	54250000	206	0.523048	0.478857
PGA_scaffold0__352_contigs__length_93459789	54250001	54300000	199	0.495042	0.441771
PGA_scaffold0__352_contigs__length_93459789	54300001	54350000	192	0.547387	0.490017
PGA_scaffold0__352_contigs__length_93459789	54350001	54400000	192	0.366928	0.310474
PGA_scaffold0__352_contigs__length_93459789	54400001	54450000	115	0.348881	0.244655
PGA_scaffold0__352_contigs__length_93459789	54450001	54500000	192	0.379845	0.307471
PGA_scaffold0__352_contigs__length_93459789	54500001	54550000	118	0.100346	0.093623
PGA_scaffold0__352_contigs__length_93459789	54550001	54600000	142	0.0399361	0.069798
PGA_scaffold0__352_contigs__length_93459789	54600001	54650000	77	-0.177281	-0.154669
PGA_scaffold0__352_contigs__length_93459789	54650001	54700000	98	-0.152607	-0.118556
PGA_scaffold0__352_contigs__length_93459789	54700001	54750000	93	-0.18705	-0.136118
PGA_scaffold0__352_contigs__length_93459789	54750001	54800000	161	-0.0512605	-0.0214803
PGA_scaffold0__352_contigs__length_93459789	54800001	54850000	115	-0.0307692	-0.0122464
PGA_scaffold0__352_contigs__length_93459789	54850001	54900000	211	-0.24537	-0.172142
PGA_scaffold0__352_contigs__length_93459789	54900001	54950000	198	-0.209854	-0.136598
PGA_scaffold0__352_contigs__length_93459789	54950001	55000000	195	-0.196133	-0.130583
PGA_scaffold0__352_contigs__length_93459789	55000001	55050000	130	-0.239278	-0.191648
PGA_scaffold0__352_contigs__length_93459789	55050001	55100000	130	0.0010917	-0.00247253
PGA_scaffold0__352_contigs__length_93459789	55100001	55150000	114	0.0143581	-2.08855e-05
PGA_scaffold0__352_contigs__length_93459789	55150001	55200000	42	0.06875	0.0515873
PGA_scaffold0__352_contigs__length_93459789	55200001	55250000	58	0.0503597	0.0325944
PGA_scaffold0__352_contigs__length_93459789	55250001	55300000	17	0.0357143	0.0196078
PGA_scaffold0__352_contigs__length_93459789	55300001	55350000	21	0.0934066	0.0308977
PGA_scaffold0__352_contigs__length_93459789	55350001	55400000	102	0.144796	0.126183
PGA_scaffold0__352_contigs__length_93459789	55400001	55450000	22	-0.0609756	-0.0626082
PGA_scaffold0__352_contigs__length_93459789	55450001	55500000	17	0.0607477	0.064655
PGA_scaffold0__352_contigs__length_93459789	55500001	55550000	11	-0.12987	-0.145022
PGA_scaffold0__352_contigs__length_93459789	55550001	55600000	116	-0.209615	-0.210186
PGA_scaffold0__352_contigs__length_93459789	55600001	55650000	158	-0.144186	-0.150565
PGA_scaffold0__352_contigs__length_93459789	55650001	55700000	133	-0.146341	-0.123666
PGA_scaffold0__352_contigs__length_93459789	55700001	55750000	298	-0.0398614	-0.0268536
PGA_scaffold0__352_contigs__length_93459789	55750001	55800000	193	-0.0726545	-0.0542006
PGA_scaffold0__352_contigs__length_93459789	55800001	55850000	137	-0.0552424	-0.0555179
PGA_scaffold0__352_contigs__length_93459789	55850001	55900000	105	-0.0134048	-0.0139538
PGA_scaffold0__352_contigs__length_93459789	55900001	55950000	109	-0.0277778	-0.0282329
PGA_scaffold0__352_contigs__length_93459789	55950001	56000000	91	-0.0607877	-0.0528412
PGA_scaffold0__352_contigs__length_93459789	56000001	56050000	137	-0.0641447	-0.0556135
PGA_scaffold0__352_contigs__length_93459789	56050001	56100000	161	-0.114078	-0.089722
PGA_scaffold0__352_contigs__length_93459789	56100001	56150000	193	-0.0760148	-0.0711263
PGA_scaffold0__352_contigs__length_93459789	56150001	56200000	225	-0.18705	-0.117929
PGA_scaffold0__352_contigs__length_93459789	56200001	56250000	324	-0.102911	-0.051523
PGA_scaffold0__352_contigs__length_93459789	56250001	56300000	393	-0.13675	-0.0850327
PGA_scaffold0__352_contigs__length_93459789	56300001	56350000	352	0.0119647	0.0148539
PGA_scaffold0__352_contigs__length_93459789	56350001	56400000	237	-0.145356	-0.11585
PGA_scaffold0__352_contigs__length_93459789	56400001	56450000	279	-0.151587	-0.118188
PGA_scaffold0__352_contigs__length_93459789	56450001	56500000	355	-0.134518	-0.10233
PGA_scaffold0__352_contigs__length_93459789	56500001	56550000	209	-0.155075	-0.136623
PGA_scaffold0__352_contigs__length_93459789	56550001	56600000	145	-0.241379	-0.204171
PGA_scaffold0__352_contigs__length_93459789	56600001	56650000	51	-0.0980663	-0.0927171
PGA_scaffold0__352_contigs__length_93459789	56650001	56700000	136	-0.0747001	-0.0892615
PGA_scaffold0__352_contigs__length_93459789	56700001	56750000	126	-0.135185	-0.132096
PGA_scaffold0__352_contigs__length_93459789	56750001	56800000	119	-0.128968	-0.122969
PGA_scaffold0__352_contigs__length_93459789	56800001	56850000	194	-0.0154762	-0.0305903
PGA_scaffold0__352_contigs__length_93459789	56850001	56900000	71	-0.0906314	-0.101169
PGA_scaffold0__352_contigs__length_93459789	56900001	56950000	221	-0.0216049	-0.0293202
PGA_scaffold0__352_contigs__length_93459789	56950001	57000000	163	0.00289017	-0.00533888
PGA_scaffold0__352_contigs__length_93459789	57000001	57050000	142	0.0842418	0.040525
PGA_scaffold0__352_contigs__length_93459789	57050001	57100000	85	-0.0673981	-0.0863585
PGA_scaffold0__352_contigs__length_93459789	57100001	57150000	59	0.115826	0.040872
PGA_scaffold0__352_contigs__length_93459789	57150001	57200000	81	0.293478	0.172775
PGA_scaffold0__352_contigs__length_93459789	57200001	57250000	95	-0.0550459	-0.0477096
PGA_scaffold0__352_contigs__length_93459789	57250001	57300000	106	-0.118146	-0.0988601
PGA_scaffold0__352_contigs__length_93459789	57300001	57350000	107	-0.0619835	-0.037717
PGA_scaffold0__352_contigs__length_93459789	57350001	57400000	89	0.236227	0.221842
PGA_scaffold0__352_contigs__length_93459789	57400001	57450000	74	0.220588	0.181406
PGA_scaffold0__352_contigs__length_93459789	57450001	57500000	101	0.319588	0.315632
PGA_scaffold0__352_contigs__length_93459789	57500001	57550000	112	0.0284974	0.0161777
PGA_scaffold0__352_contigs__length_93459789	57550001	57600000	296	0.0481317	0.0273804
PGA_scaffold0__352_contigs__length_93459789	57600001	57650000	134	0.0844415	0.0530917
PGA_scaffold0__352_contigs__length_93459789	57650001	57700000	120	0.00146628	-0.00222222
PGA_scaffold0__352_contigs__length_93459789	57700001	57750000	86	0.0506757	0.0276201
PGA_scaffold0__352_contigs__length_93459789	57750001	57800000	59	0.0538462	0.0319209
PGA_scaffold0__352_contigs__length_93459789	57800001	57850000	72	0.111241	0.0726446
PGA_scaffold0__352_contigs__length_93459789	57850001	57900000	76	-0.0562914	-0.0681861
PGA_scaffold0__352_contigs__length_93459789	57900001	57950000	28	-8.66243e-17	-0.000765306
PGA_scaffold0__352_contigs__length_93459789	57950001	58000000	26	-0.0597826	-0.0412088
PGA_scaffold0__352_contigs__length_93459789	58000001	58050000	34	-0.108696	-0.111029
PGA_scaffold0__352_contigs__length_93459789	58050001	58100000	68	-0.109281	-0.101155
PGA_scaffold0__352_contigs__length_93459789	58100001	58150000	86	-0.115079	-0.0982143
PGA_scaffold0__352_contigs__length_93459789	58150001	58200000	86	-0.175824	-0.134233
PGA_scaffold0__352_contigs__length_93459789	58200001	58250000	64	-0.266932	-0.23205
PGA_scaffold0__352_contigs__length_93459789	58250001	58300000	86	-0.255102	-0.212701
PGA_scaffold0__352_contigs__length_93459789	58300001	58350000	135	-0.227273	-0.201914
PGA_scaffold0__352_contigs__length_93459789	58350001	58400000	80	-0.252941	-0.241109
PGA_scaffold0__352_contigs__length_93459789	58400001	58450000	121	-0.253839	-0.244746
PGA_scaffold0__352_contigs__length_93459789	58450001	58500000	211	-0.288196	-0.277528
PGA_scaffold0__352_contigs__length_93459789	58500001	58550000	66	-0.193878	-0.166672
PGA_scaffold0__352_contigs__length_93459789	58600001	58650000	35	-0.0114286	-0.0190476
PGA_scaffold0__352_contigs__length_93459789	58650001	58700000	73	-0.00652742	-0.0248117
PGA_scaffold0__352_contigs__length_93459789	58700001	58750000	83	0.00920245	-0.0356361
PGA_scaffold0__352_contigs__length_93459789	58750001	58800000	51	-0.0291971	-0.0549529
PGA_scaffold0__352_contigs__length_93459789	58800001	58850000	19	0.0694444	0.0175325
PGA_scaffold0__352_contigs__length_93459789	58850001	58900000	8	-0.078125	-0.0589286
PGA_scaffold0__352_contigs__length_93459789	58900001	58950000	14	-0.016129	-0.0229592
PGA_scaffold0__352_contigs__length_93459789	58950001	59000000	10	0.153846	0.075
PGA_scaffold0__352_contigs__length_93459789	59000001	59050000	31	-0.0434783	-0.0328341
PGA_scaffold0__352_contigs__length_93459789	59050001	59100000	10	-0.0416667	-0.0271429
PGA_scaffold0__352_contigs__length_93459789	59100001	59150000	15	0.0210526	0.00142857
PGA_scaffold0__352_contigs__length_93459789	59150001	59200000	31	0.0859375	0.0517281
PGA_scaffold0__352_contigs__length_93459789	59200001	59250000	69	0.22366	0.195514
PGA_scaffold0__352_contigs__length_93459789	59250001	59300000	41	0.300292	0.278746
PGA_scaffold0__352_contigs__length_93459789	59300001	59350000	94	0.28773	0.280319
PGA_scaffold0__352_contigs__length_93459789	59350001	59400000	37	0.189781	0.155598
PGA_scaffold0__352_contigs__length_93459789	59400001	59450000	96	0.12126	0.0894469
PGA_scaffold0__352_contigs__length_93459789	59450001	59500000	84	0.137432	0.100241
PGA_scaffold0__352_contigs__length_93459789	59500001	59550000	64	0.151116	0.130339
PGA_scaffold0__352_contigs__length_93459789	59550001	59600000	104	0.263889	0.211172
PGA_scaffold0__352_contigs__length_93459789	59600001	59650000	113	0.297125	0.275593
PGA_scaffold0__352_contigs__length_93459789	59650001	59700000	100	0.30326	0.293125
PGA_scaffold0__352_contigs__length_93459789	59700001	59750000	109	0.265506	0.249907
PGA_scaffold0__352_contigs__length_93459789	59750001	59800000	72	0.32266	0.302662
PGA_scaffold0__352_contigs__length_93459789	59800001	59850000	57	0.283726	0.259592
PGA_scaffold0__352_contigs__length_93459789	59850001	59900000	58	0.30625	0.281609
PGA_scaffold0__352_contigs__length_93459789	59900001	59950000	147	0.29471	0.263492
PGA_scaffold0__352_contigs__length_93459789	59950001	60000000	88	0.289583	0.264719
PGA_scaffold0__352_contigs__length_93459789	60000001	60050000	76	0.228758	0.229167
PGA_scaffold0__352_contigs__length_93459789	60050001	60100000	82	0.221557	0.194919
PGA_scaffold0__352_contigs__length_93459789	60100001	60150000	134	0.177206	0.118994
PGA_scaffold0__352_contigs__length_93459789	60150001	60200000	91	0.223425	0.182875
PGA_scaffold0__352_contigs__length_93459789	60200001	60250000	82	0.221639	0.196066
PGA_scaffold0__352_contigs__length_93459789	60250001	60300000	68	0.256849	0.198448
PGA_scaffold0__352_contigs__length_93459789	60300001	60350000	158	0.408178	0.290056
PGA_scaffold0__352_contigs__length_93459789	60350001	60400000	93	0.308322	0.19194
PGA_scaffold0__352_contigs__length_93459789	60400001	60450000	133	0.177546	0.0772607
PGA_scaffold0__352_contigs__length_93459789	60450001	60500000	129	0.105422	0.0461878
PGA_scaffold0__352_contigs__length_93459789	60500001	60550000	105	0.0448808	0.0182684
PGA_scaffold0__352_contigs__length_93459789	60550001	60600000	96	-0.0402844	-0.0456225
PGA_scaffold0__352_contigs__length_93459789	60600001	60650000	116	0.122222	0.0807219
PGA_scaffold0__352_contigs__length_93459789	60650001	60700000	254	0.104922	0.0655081
PGA_scaffold0__352_contigs__length_93459789	60700001	60750000	223	0.412438	0.26989
PGA_scaffold0__352_contigs__length_93459789	60750001	60800000	247	0.368233	0.26292
PGA_scaffold0__352_contigs__length_93459789	60800001	60850000	219	0.392717	0.264475
PGA_scaffold0__352_contigs__length_93459789	60850001	60900000	157	0.62616	0.472706
PGA_scaffold0__352_contigs__length_93459789	60900001	60950000	183	0.189014	0.101595
PGA_scaffold0__352_contigs__length_93459789	60950001	61000000	198	-0.0698052	-0.0415494
PGA_scaffold0__352_contigs__length_93459789	61000001	61050000	29	-0.0816327	-0.0517241
PGA_scaffold0__352_contigs__length_93459789	61050001	61100000	133	-0.0472879	-0.0375134
PGA_scaffold0__352_contigs__length_93459789	61100001	61150000	73	0.105769	0.0925473
PGA_scaffold0__352_contigs__length_93459789	61150001	61200000	118	0.216353	0.196418
PGA_scaffold0__352_contigs__length_93459789	61200001	61250000	146	-0.017134	-0.0284243
PGA_scaffold0__352_contigs__length_93459789	61250001	61300000	94	0.0205339	0.0185664
PGA_scaffold0__352_contigs__length_93459789	61300001	61350000	148	0.00678733	0.00588803
PGA_scaffold0__352_contigs__length_93459789	61350001	61400000	85	0.0070922	-0.00376751
PGA_scaffold0__352_contigs__length_93459789	61400001	61450000	96	0.0025	0.00659722
PGA_scaffold0__352_contigs__length_93459789	61450001	61500000	149	0.162471	0.124882
PGA_scaffold0__352_contigs__length_93459789	61500001	61550000	99	0.2275	0.22595
PGA_scaffold0__352_contigs__length_93459789	61550001	61600000	170	0.21547	0.219923
PGA_scaffold0__352_contigs__length_93459789	61600001	61650000	120	0.0746367	0.0864484
PGA_scaffold0__352_contigs__length_93459789	61650001	61700000	163	0.133937	0.117149
PGA_scaffold0__352_contigs__length_93459789	61700001	61750000	167	-0.00502152	-0.00824779
PGA_scaffold0__352_contigs__length_93459789	61750001	61800000	143	-0.0878294	-0.0637991
PGA_scaffold0__352_contigs__length_93459789	61800001	61850000	200	-0.021542	-0.0237738
PGA_scaffold0__352_contigs__length_93459789	61850001	61900000	104	-0.0625	-0.0508356
PGA_scaffold0__352_contigs__length_93459789	61900001	61950000	81	-0.0963636	-0.0874339
PGA_scaffold0__352_contigs__length_93459789	61950001	62000000	214	0.0355781	0.00851666
PGA_scaffold0__352_contigs__length_93459789	62000001	62050000	145	0.00961538	-0.0392148
PGA_scaffold0__352_contigs__length_93459789	62050001	62100000	144	0.0381883	-0.0161764
PGA_scaffold0__352_contigs__length_93459789	62100001	62150000	137	0.338895	0.139821
PGA_scaffold0__352_contigs__length_93459789	62150001	62200000	50	0.590022	0.410269
PGA_scaffold0__352_contigs__length_93459789	62200001	62250000	35	0.567213	0.386813
PGA_scaffold0__352_contigs__length_93459789	62250001	62300000	62	0.412	0.329668
PGA_scaffold0__352_contigs__length_93459789	62300001	62350000	27	0.280702	0.173369
PGA_scaffold0__352_contigs__length_93459789	62350001	62400000	62	0.263224	0.16419
PGA_scaffold0__352_contigs__length_93459789	62400001	62450000	121	0.19661	0.129244
PGA_scaffold0__352_contigs__length_93459789	62450001	62500000	105	-0.0435746	-0.047415
PGA_scaffold0__352_contigs__length_93459789	62500001	62550000	159	-0.162542	-0.15192
PGA_scaffold0__352_contigs__length_93459789	62550001	62600000	176	0.0400528	0.0343615
PGA_scaffold0__352_contigs__length_93459789	62600001	62650000	169	0.0244662	0.0261376
PGA_scaffold0__352_contigs__length_93459789	62650001	62700000	151	0.0800781	0.0610347
PGA_scaffold0__352_contigs__length_93459789	62700001	62750000	212	0.0721797	0.0360282
PGA_scaffold0__352_contigs__length_93459789	62750001	62800000	171	0.101523	0.0775987
PGA_scaffold0__352_contigs__length_93459789	62800001	62850000	142	-0.0139296	-0.0202602
PGA_scaffold0__352_contigs__length_93459789	62850001	62900000	105	0.00243902	-0.00473923
PGA_scaffold0__352_contigs__length_93459789	62900001	62950000	45	0.00990099	0.00396825
PGA_scaffold0__352_contigs__length_93459789	62950001	63000000	190	-0.00829268	-0.00809524
PGA_scaffold0__352_contigs__length_93459789	63000001	63050000	146	0.041806	0.0112434
PGA_scaffold0__352_contigs__length_93459789	63050001	63100000	195	0.429186	0.356502
PGA_scaffold0__352_contigs__length_93459789	63100001	63150000	84	0.246218	0.155722
PGA_scaffold0__352_contigs__length_93459789	63150001	63200000	74	0.267666	0.161761
PGA_scaffold0__352_contigs__length_93459789	63200001	63250000	126	0.212707	0.0794614
PGA_scaffold0__352_contigs__length_93459789	63250001	63300000	218	0.865974	0.623023
PGA_scaffold0__352_contigs__length_93459789	63300001	63350000	174	0.765013	0.519412
PGA_scaffold0__352_contigs__length_93459789	63350001	63400000	121	0.536044	0.402853
PGA_scaffold0__352_contigs__length_93459789	63400001	63450000	62	0.486538	0.320353
PGA_scaffold0__352_contigs__length_93459789	63450001	63500000	84	0.343137	0.149107
PGA_scaffold0__352_contigs__length_93459789	63500001	63550000	65	0.290663	0.104066
PGA_scaffold0__352_contigs__length_93459789	63550001	63600000	106	0.192504	0.0982255
PGA_scaffold0__352_contigs__length_93459789	63600001	63650000	95	0.144022	0.0434085
PGA_scaffold0__352_contigs__length_93459789	63650001	63700000	145	0.458264	0.319507
PGA_scaffold0__352_contigs__length_93459789	63700001	63750000	128	0.281163	0.110091
PGA_scaffold0__352_contigs__length_93459789	63750001	63800000	61	0.103399	0.0462589
PGA_scaffold0__352_contigs__length_93459789	63800001	63850000	31	0.0594595	0.0428083
PGA_scaffold0__352_contigs__length_93459789	63850001	63900000	28	0.00662252	0.000297619
PGA_scaffold0__352_contigs__length_93459789	63900001	63950000	13	0.0294118	0.0192308
PGA_scaffold0__352_contigs__length_93459789	63950001	64000000	22	0.245342	0.116829
PGA_scaffold0__352_contigs__length_93459789	64000001	64050000	131	0.0229821	0.000236278
PGA_scaffold0__352_contigs__length_93459789	64050001	64100000	153	0.004	-0.00916094
PGA_scaffold0__352_contigs__length_93459789	64100001	64150000	106	0.00404858	0.000696316
PGA_scaffold0__352_contigs__length_93459789	64150001	64200000	34	0.00284091	0.000840336
PGA_scaffold0__352_contigs__length_93459789	64200001	64250000	109	0.0434426	0.0280611
PGA_scaffold0__352_contigs__length_93459789	64250001	64300000	140	0.0518331	0.0230589
PGA_scaffold0__352_contigs__length_93459789	64300001	64350000	144	-0.0167526	-0.0168981
PGA_scaffold0__352_contigs__length_93459789	64350001	64400000	153	0.0501285	0.0335441
PGA_scaffold0__352_contigs__length_93459789	64400001	64450000	63	-0.0644028	-0.060223
PGA_scaffold0__352_contigs__length_93459789	64450001	64500000	46	0.0106383	0.00204451
PGA_scaffold0__352_contigs__length_93459789	64500001	64550000	113	0.000692521	-0.0291978
PGA_scaffold0__352_contigs__length_93459789	64550001	64600000	302	0.0527165	0.0125102
PGA_scaffold0__352_contigs__length_93459789	64600001	64650000	220	0.0965608	0.0662879
PGA_scaffold0__352_contigs__length_93459789	64650001	64700000	340	0.0730572	0.0759209
PGA_scaffold0__352_contigs__length_93459789	64700001	64750000	101	0.0605053	0.026423
PGA_scaffold0__352_contigs__length_93459789	64750001	64800000	55	0.191489	0.159221
PGA_scaffold0__352_contigs__length_93459789	64800001	64850000	116	-0.019437	-0.0205973
PGA_scaffold0__352_contigs__length_93459789	64850001	64900000	149	0.0169082	0.010187
PGA_scaffold0__352_contigs__length_93459789	64900001	64950000	147	0.0594354	0.023275
PGA_scaffold0__352_contigs__length_93459789	64950001	65000000	85	-0.0147059	-0.0116807
PGA_scaffold0__352_contigs__length_93459789	65000001	65050000	15	-0.0454545	-0.037619
PGA_scaffold0__352_contigs__length_93459789	65050001	65100000	163	-0.0929054	-0.0948656
PGA_scaffold0__352_contigs__length_93459789	65100001	65150000	83	-0.0786164	-0.0734079
PGA_scaffold0__352_contigs__length_93459789	65150001	65200000	70	-0.0645161	-0.0795068
PGA_scaffold0__352_contigs__length_93459789	65200001	65250000	106	0.0515695	0.0321653
PGA_scaffold0__352_contigs__length_93459789	65250001	65300000	87	-0.0391566	-0.0438274
PGA_scaffold0__352_contigs__length_93459789	65300001	65350000	56	-0.055	-0.0587314
PGA_scaffold0__352_contigs__length_93459789	65350001	65400000	162	-0.00459982	-0.0295565
PGA_scaffold0__352_contigs__length_93459789	65400001	65450000	65	0.126915	0.0989377
PGA_scaffold0__352_contigs__length_93459789	65450001	65500000	218	0.192982	0.176747
PGA_scaffold0__352_contigs__length_93459789	65500001	65550000	121	0.066706	0.0538567
PGA_scaffold0__352_contigs__length_93459789	65550001	65600000	121	0.0734463	0.0364915
PGA_scaffold0__352_contigs__length_93459789	65600001	65650000	208	0.102865	0.0824735
PGA_scaffold0__352_contigs__length_93459789	65650001	65700000	144	-0.234987	-0.210276
PGA_scaffold0__352_contigs__length_93459789	65700001	65750000	133	0.00943396	-0.0262784
PGA_scaffold0__352_contigs__length_93459789	65750001	65800000	121	-0.205006	-0.183383
PGA_scaffold0__352_contigs__length_93459789	65800001	65850000	173	-0.256433	-0.214571
PGA_scaffold0__352_contigs__length_93459789	65850001	65900000	112	0.120355	0.112957
PGA_scaffold0__352_contigs__length_93459789	65900001	65950000	96	0.0860465	0.0585227
PGA_scaffold0__352_contigs__length_93459789	65950001	66000000	64	0.169903	0.0968641
PGA_scaffold0__352_contigs__length_93459789	66000001	66050000	131	0.186203	0.110748
PGA_scaffold0__352_contigs__length_93459789	66050001	66100000	183	0.220049	0.128998
PGA_scaffold0__352_contigs__length_93459789	66100001	66150000	160	0.23	0.119828
PGA_scaffold0__352_contigs__length_93459789	66150001	66200000	110	0.377872	0.19939
PGA_scaffold0__352_contigs__length_93459789	66200001	66250000	79	0.318797	0.232881
PGA_scaffold0__352_contigs__length_93459789	66250001	66300000	127	-0.0135593	-0.0281709
PGA_scaffold0__352_contigs__length_93459789	66300001	66350000	127	0.134069	0.13395
PGA_scaffold0__352_contigs__length_93459789	66350001	66400000	126	0.136577	0.130105
PGA_scaffold0__352_contigs__length_93459789	66400001	66450000	62	0.0777512	0.0940668
PGA_scaffold0__352_contigs__length_93459789	66450001	66500000	132	0.0375874	0.0252345
PGA_scaffold0__352_contigs__length_93459789	66500001	66550000	236	-0.00120482	-0.00205307
PGA_scaffold0__352_contigs__length_93459789	66550001	66600000	268	0.00370763	-0.00036425
PGA_scaffold0__352_contigs__length_93459789	66600001	66650000	259	0.0100334	0.00125023
PGA_scaffold0__352_contigs__length_93459789	66650001	66700000	139	-0.0293578	-0.0271668
PGA_scaffold0__352_contigs__length_93459789	66700001	66750000	190	-0.073443	-0.0640038
PGA_scaffold0__352_contigs__length_93459789	66750001	66800000	224	0.0126582	0.00586735
PGA_scaffold0__352_contigs__length_93459789	66800001	66850000	278	-0.00805524	-0.00222251
PGA_scaffold0__352_contigs__length_93459789	66850001	66900000	277	-0.0406659	-0.0356369
PGA_scaffold0__352_contigs__length_93459789	66900001	66950000	272	-0.00716332	-0.0083771
PGA_scaffold0__352_contigs__length_93459789	66950001	67000000	128	0.0456349	0.0303199
PGA_scaffold0__352_contigs__length_93459789	67000001	67050000	208	-0.0803506	-0.0708333
PGA_scaffold0__352_contigs__length_93459789	67050001	67100000	140	-0.053316	-0.036148
PGA_scaffold0__352_contigs__length_93459789	67100001	67150000	141	0.240486	0.182877
PGA_scaffold0__352_contigs__length_93459789	67150001	67200000	118	-0.00649351	-0.00738499
PGA_scaffold0__352_contigs__length_93459789	67200001	67250000	114	-0.0284653	-0.0207185
PGA_scaffold0__352_contigs__length_93459789	67250001	67300000	89	-0.0234807	-0.0219502
PGA_scaffold0__352_contigs__length_93459789	67300001	67350000	163	0.0587786	0.0341805
PGA_scaffold0__352_contigs__length_93459789	67350001	67400000	228	0.03125	0.0142074
PGA_scaffold0__352_contigs__length_93459789	67400001	67450000	230	0.0220193	0.00752588
PGA_scaffold0__352_contigs__length_93459789	67450001	67500000	121	-0.0149254	-0.00914994
PGA_scaffold0__352_contigs__length_93459789	67500001	67550000	76	-0.00609756	-0.00488722
PGA_scaffold0__352_contigs__length_93459789	67550001	67600000	87	0.0112676	0.00528188
PGA_scaffold0__352_contigs__length_93459789	67600001	67650000	125	0.0178571	0.00750476
PGA_scaffold0__352_contigs__length_93459789	67650001	67700000	85	-0.00968523	-0.0109244
PGA_scaffold0__352_contigs__length_93459789	67700001	67750000	74	0.015896	0.00183398
PGA_scaffold0__352_contigs__length_93459789	67750001	67800000	133	-0.0308989	-0.0240422
PGA_scaffold0__352_contigs__length_93459789	67800001	67850000	182	0.00707214	-0.00230246
PGA_scaffold0__352_contigs__length_93459789	67850001	67900000	120	-0.02	-0.0174603
PGA_scaffold0__352_contigs__length_93459789	67900001	67950000	123	0.0821221	0.0759775
PGA_scaffold0__352_contigs__length_93459789	67950001	68000000	97	0.124564	0.119318
PGA_scaffold0__352_contigs__length_93459789	68000001	68050000	152	-0.0897436	-0.0892309
PGA_scaffold0__352_contigs__length_93459789	68050001	68100000	171	-0.0407047	-0.027287
PGA_scaffold0__352_contigs__length_93459789	68100001	68150000	195	0.0384615	0.0273871
PGA_scaffold0__352_contigs__length_93459789	68150001	68200000	62	0.167051	0.131271
PGA_scaffold0__352_contigs__length_93459789	68200001	68250000	108	0.120879	0.107033
PGA_scaffold0__352_contigs__length_93459789	68250001	68300000	124	0.0263591	0.0117992
PGA_scaffold0__352_contigs__length_93459789	68300001	68350000	54	0.0714286	0.0705467
PGA_scaffold0__352_contigs__length_93459789	68350001	68400000	87	0.126582	0.113154
PGA_scaffold0__352_contigs__length_93459789	68400001	68450000	59	0.379507	0.287125
PGA_scaffold0__352_contigs__length_93459789	68450001	68500000	219	-0.052356	-0.0706349
PGA_scaffold0__352_contigs__length_93459789	68500001	68550000	325	-0.132767	-0.121273
PGA_scaffold0__352_contigs__length_93459789	68550001	68600000	310	-0.00434783	-0.0282237
PGA_scaffold0__352_contigs__length_93459789	68600001	68650000	82	0.0114613	-0.00369762
PGA_scaffold0__352_contigs__length_93459789	68650001	68700000	87	0.343609	0.223866
PGA_scaffold0__352_contigs__length_93459789	68700001	68750000	53	0.341703	0.258391
PGA_scaffold0__352_contigs__length_93459789	68750001	68800000	226	0.387395	0.247656
PGA_scaffold0__352_contigs__length_93459789	68800001	68850000	199	0.311321	0.209329
PGA_scaffold0__352_contigs__length_93459789	68850001	68900000	58	0.0283582	0.0155378
PGA_scaffold0__352_contigs__length_93459789	68900001	68950000	30	-0.0078125	0.00761905
PGA_scaffold0__352_contigs__length_93459789	68950001	69000000	38	0.025	0.0178571
PGA_scaffold0__352_contigs__length_93459789	69000001	69050000	43	0.0347826	0.017608
PGA_scaffold0__352_contigs__length_93459789	69050001	69100000	143	0.0749574	0.030711
PGA_scaffold0__352_contigs__length_93459789	69100001	69150000	77	0.119469	0.0546509
PGA_scaffold0__352_contigs__length_93459789	69150001	69200000	122	-0.085282	-0.0578991
PGA_scaffold0__352_contigs__length_93459789	69200001	69250000	164	-0.208021	-0.184684
PGA_scaffold0__352_contigs__length_93459789	69250001	69300000	191	0.224719	0.150776
PGA_scaffold0__352_contigs__length_93459789	69300001	69350000	381	0.309455	0.22433
PGA_scaffold0__352_contigs__length_93459789	69350001	69400000	224	-0.0267094	-0.0453444
PGA_scaffold0__352_contigs__length_93459789	69400001	69450000	92	0.174858	0.0989897
PGA_scaffold0__352_contigs__length_93459789	69450001	69500000	163	0.157555	0.0971093
PGA_scaffold0__352_contigs__length_93459789	69500001	69550000	157	-0.00252781	-0.00371929
PGA_scaffold0__352_contigs__length_93459789	69550001	69600000	201	0.174951	0.153015
PGA_scaffold0__352_contigs__length_93459789	69600001	69650000	162	0.378656	0.329857
PGA_scaffold0__352_contigs__length_93459789	69650001	69700000	135	0.36608	0.326993
PGA_scaffold0__352_contigs__length_93459789	69700001	69750000	107	0.279528	0.252314
PGA_scaffold0__352_contigs__length_93459789	69750001	69800000	120	0.2395	0.222391
PGA_scaffold0__352_contigs__length_93459789	69800001	69850000	232	0.0745968	0.0495587
PGA_scaffold0__352_contigs__length_93459789	69850001	69900000	224	0.0684539	0.053117
PGA_scaffold0__352_contigs__length_93459789	69900001	69950000	77	0.141204	0.122202
PGA_scaffold0__352_contigs__length_93459789	69950001	70000000	35	0.132184	0.11585
PGA_scaffold0__352_contigs__length_93459789	70000001	70050000	83	0.0457038	0.0215185
PGA_scaffold0__352_contigs__length_93459789	70050001	70100000	179	-0.122302	-0.117072
PGA_scaffold0__352_contigs__length_93459789	70100001	70150000	246	0.0269122	0.0194876
PGA_scaffold0__352_contigs__length_93459789	70150001	70200000	183	0.00138696	0.00596539
PGA_scaffold0__352_contigs__length_93459789	70200001	70250000	177	-0.0928014	-0.0783455
PGA_scaffold0__352_contigs__length_93459789	70250001	70300000	80	0.0193424	0.00316964
PGA_scaffold0__352_contigs__length_93459789	70300001	70350000	72	-0.0633803	-0.0539187
PGA_scaffold0__352_contigs__length_93459789	70350001	70400000	136	-0.076537	-0.0739146
PGA_scaffold0__352_contigs__length_93459789	70400001	70450000	74	-0.0189394	-0.00867117
PGA_scaffold0__352_contigs__length_93459789	70450001	70500000	126	0.190537	0.151502
PGA_scaffold0__352_contigs__length_93459789	70500001	70550000	88	0.3112	0.238014
PGA_scaffold0__352_contigs__length_93459789	70550001	70600000	80	0.321759	0.297917
PGA_scaffold0__352_contigs__length_93459789	70600001	70650000	102	0.268725	0.218126
PGA_scaffold0__352_contigs__length_93459789	70650001	70700000	118	0.175187	0.143856
PGA_scaffold0__352_contigs__length_93459789	70700001	70750000	154	0.0938511	0.0734848
PGA_scaffold0__352_contigs__length_93459789	70750001	70800000	277	0.398522	0.291838
PGA_scaffold0__352_contigs__length_93459789	70800001	70850000	276	0.689639	0.580454
PGA_scaffold0__352_contigs__length_93459789	70850001	70900000	256	-0.0299888	-0.0423535
PGA_scaffold0__352_contigs__length_93459789	70900001	70950000	156	-0.139086	-0.129243
PGA_scaffold0__352_contigs__length_93459789	70950001	71000000	162	-0.0575968	-0.052234
PGA_scaffold0__352_contigs__length_93459789	71000001	71050000	125	-0.0695322	-0.063319
PGA_scaffold0__352_contigs__length_93459789	71050001	71100000	123	-0.0981375	-0.0906601
PGA_scaffold0__352_contigs__length_93459789	71100001	71150000	80	-0.112603	-0.101667
PGA_scaffold0__352_contigs__length_93459789	71150001	71200000	55	-0.146526	-0.128626
PGA_scaffold0__352_contigs__length_93459789	71200001	71250000	162	-0.133893	-0.1254
PGA_scaffold0__352_contigs__length_93459789	71250001	71300000	37	-0.156126	-0.129698
PGA_scaffold0__352_contigs__length_93459789	71300001	71350000	212	-0.240741	-0.235695
PGA_scaffold0__352_contigs__length_93459789	71350001	71400000	59	-0.123171	-0.107799
PGA_scaffold0__352_contigs__length_93459789	71400001	71450000	76	0.0444444	0.0396773
PGA_scaffold0__352_contigs__length_93459789	71450001	71500000	42	-0.0487288	-0.03322
PGA_scaffold0__352_contigs__length_93459789	71500001	71550000	56	-0.205184	-0.192847
PGA_scaffold0__352_contigs__length_93459789	71550001	71600000	97	-0.0808824	-0.0749018
PGA_scaffold0__352_contigs__length_93459789	71600001	71650000	28	-0.0947867	-0.0708333
PGA_scaffold0__352_contigs__length_93459789	71650001	71700000	28	-0.0342105	-0.0215136
PGA_scaffold0__352_contigs__length_93459789	71700001	71750000	177	0.233577	0.223184
PGA_scaffold0__352_contigs__length_93459789	71750001	71800000	96	0.169982	0.158817
PGA_scaffold0__352_contigs__length_93459789	71800001	71850000	94	0.176692	0.161088
PGA_scaffold0__352_contigs__length_93459789	71850001	71900000	140	0.209434	0.193214
PGA_scaffold0__352_contigs__length_93459789	71900001	71950000	159	0.247568	0.223181
PGA_scaffold0__352_contigs__length_93459789	71950001	72000000	141	0.211302	0.199061
PGA_scaffold0__352_contigs__length_93459789	72000001	72050000	71	0.129371	0.123374
PGA_scaffold0__352_contigs__length_93459789	72050001	72100000	85	0.119231	0.0628584
PGA_scaffold0__352_contigs__length_93459789	72100001	72150000	149	0.0323741	0.0141288
PGA_scaffold0__352_contigs__length_93459789	72150001	72200000	106	0.0849772	0.0746069
PGA_scaffold0__352_contigs__length_93459789	72200001	72250000	190	0.224185	0.195768
PGA_scaffold0__352_contigs__length_93459789	72250001	72300000	159	0.0950599	0.0424576
PGA_scaffold0__352_contigs__length_93459789	72300001	72350000	35	0.0833333	0.0662245
PGA_scaffold0__352_contigs__length_93459789	72350001	72400000	32	0.496269	0.309936
PGA_scaffold0__352_contigs__length_93459789	72400001	72450000	103	0.229331	0.0958212
PGA_scaffold0__352_contigs__length_93459789	72450001	72500000	256	0.0867603	0.0345991
PGA_scaffold0__352_contigs__length_93459789	72500001	72550000	247	0.0744318	0.0269289
PGA_scaffold0__352_contigs__length_93459789	72550001	72600000	128	0.100616	0.0362485
PGA_scaffold0__352_contigs__length_93459789	72600001	72650000	46	0.150442	0.0587793
PGA_scaffold0__352_contigs__length_93459789	72650001	72700000	31	0.334728	0.2383
PGA_scaffold0__352_contigs__length_93459789	72700001	72750000	80	0.409231	0.355212
PGA_scaffold0__352_contigs__length_93459789	72750001	72800000	21	0.25	0.0900794
PGA_scaffold0__352_contigs__length_93459789	72800001	72850000	44	0.026178	-0.00738636
PGA_scaffold0__352_contigs__length_93459789	72850001	72900000	131	0.350915	0.207507
PGA_scaffold0__352_contigs__length_93459789	72900001	72950000	126	0.108514	0.0256248
PGA_scaffold0__352_contigs__length_93459789	72950001	73000000	153	0.253508	0.149067
PGA_scaffold0__352_contigs__length_93459789	73000001	73050000	34	0.097973	0.0446524
PGA_scaffold0__352_contigs__length_93459789	73050001	73100000	43	0.0903226	0.0302326
PGA_scaffold0__352_contigs__length_93459789	73100001	73150000	136	0.0832274	0.0315802
PGA_scaffold0__352_contigs__length_93459789	73150001	73200000	55	0.200692	0.135152
PGA_scaffold0__352_contigs__length_93459789	73200001	73250000	82	0.417989	0.260225
PGA_scaffold0__352_contigs__length_93459789	73250001	73300000	187	0.435695	0.316466
PGA_scaffold0__352_contigs__length_93459789	73300001	73350000	168	0.399464	0.24787
PGA_scaffold0__352_contigs__length_93459789	73350001	73400000	122	0.246167	0.124284
PGA_scaffold0__352_contigs__length_93459789	73400001	73450000	266	0.203934	0.155188
PGA_scaffold0__352_contigs__length_93459789	73450001	73500000	88	0.29646	0.193866
PGA_scaffold0__352_contigs__length_93459789	73500001	73550000	68	0.505155	0.307847
PGA_scaffold0__352_contigs__length_93459789	73550001	73600000	122	0.426154	0.270698
PGA_scaffold0__352_contigs__length_93459789	73600001	73650000	207	0.436636	0.301035
PGA_scaffold0__352_contigs__length_93459789	73650001	73700000	166	0.382283	0.232687
PGA_scaffold0__352_contigs__length_93459789	73700001	73750000	60	0.408571	0.172179
PGA_scaffold0__352_contigs__length_93459789	73750001	73800000	160	0.0678705	0.0140983
PGA_scaffold0__352_contigs__length_93459789	73800001	73850000	143	-0.1	-0.0917291
PGA_scaffold0__352_contigs__length_93459789	73850001	73900000	159	-0.126202	-0.116277
PGA_scaffold0__352_contigs__length_93459789	73900001	73950000	159	-0.139359	-0.132558
PGA_scaffold0__352_contigs__length_93459789	73950001	74000000	243	-0.09626	-0.0769768
PGA_scaffold0__352_contigs__length_93459789	74000001	74050000	197	-0.0528715	-0.0355495
PGA_scaffold0__352_contigs__length_93459789	74050001	74100000	194	0.193092	0.117288
PGA_scaffold0__352_contigs__length_93459789	74100001	74150000	93	0.243068	0.222315
PGA_scaffold0__352_contigs__length_93459789	74150001	74200000	82	-0.130639	-0.0990999
PGA_scaffold0__352_contigs__length_93459789	74200001	74250000	112	-0.132836	-0.102827
PGA_scaffold0__352_contigs__length_93459789	74250001	74300000	237	-0.144737	-0.112636
PGA_scaffold0__352_contigs__length_93459789	74300001	74350000	170	-0.013289	-0.00918067
PGA_scaffold0__352_contigs__length_93459789	74350001	74400000	103	0.00282486	0.00176838
PGA_scaffold0__352_contigs__length_93459789	74400001	74450000	176	0.0112867	0.00706507
PGA_scaffold0__352_contigs__length_93459789	74450001	74500000	89	-0.0589744	-0.047084
PGA_scaffold0__352_contigs__length_93459789	74500001	74550000	131	-0.0274799	-0.0206561
PGA_scaffold0__352_contigs__length_93459789	74550001	74600000	133	0.113471	0.0744271
PGA_scaffold0__352_contigs__length_93459789	74600001	74650000	163	0.0681818	0.0362986
PGA_scaffold0__352_contigs__length_93459789	74650001	74700000	114	0.126825	0.0700188
PGA_scaffold0__352_contigs__length_93459789	74700001	74750000	196	0.172265	0.108649
PGA_scaffold0__352_contigs__length_93459789	74750001	74800000	257	0.0905759	0.0544052
PGA_scaffold0__352_contigs__length_93459789	74800001	74850000	172	0.175197	0.111628
PGA_scaffold0__352_contigs__length_93459789	74850001	74900000	92	0.237705	0.168116
PGA_scaffold0__352_contigs__length_93459789	74900001	74950000	76	0.189681	0.172169
PGA_scaffold0__352_contigs__length_93459789	74950001	75000000	262	0.168105	0.161082
PGA_scaffold0__352_contigs__length_93459789	75000001	75050000	184	0.278647	0.274457
PGA_scaffold0__352_contigs__length_93459789	75050001	75100000	224	0.307501	0.274613
PGA_scaffold0__352_contigs__length_93459789	75100001	75150000	96	0.152886	0.114323
PGA_scaffold0__352_contigs__length_93459789	75150001	75200000	54	-0.00537634	-0.00410053
PGA_scaffold0__352_contigs__length_93459789	75200001	75250000	23	0.0365854	0.0253623
PGA_scaffold0__352_contigs__length_93459789	75250001	75300000	210	0.10486	0.0626531
PGA_scaffold0__352_contigs__length_93459789	75300001	75350000	117	0.0795455	0.0514042
PGA_scaffold0__352_contigs__length_93459789	75350001	75400000	57	0.0280374	0.0165888
PGA_scaffold0__352_contigs__length_93459789	75400001	75450000	55	0.0307125	0.0354978
PGA_scaffold0__352_contigs__length_93459789	75450001	75500000	34	-0.0481928	-0.0372899
PGA_scaffold0__352_contigs__length_93459789	75500001	75550000	68	-0.00824176	-0.00484944
PGA_scaffold0__352_contigs__length_93459789	75550001	75600000	28	0.102941	0.0894983
PGA_scaffold0__352_contigs__length_93459789	75600001	75650000	38	0.0673913	0.0484023
PGA_scaffold0__352_contigs__length_93459789	75650001	75700000	91	0.057377	0.054219
PGA_scaffold0__352_contigs__length_93459789	75700001	75750000	116	0.00461741	0.00951355
PGA_scaffold0__352_contigs__length_93459789	75750001	75800000	142	0.0422018	0.0329812
PGA_scaffold0__352_contigs__length_93459789	75800001	75850000	106	0.00681818	-0.00211703
PGA_scaffold0__352_contigs__length_93459789	75850001	75900000	62	-0.0381679	-0.0499756
PGA_scaffold0__352_contigs__length_93459789	75900001	75950000	106	0.213592	0.173783
PGA_scaffold0__352_contigs__length_93459789	75950001	76000000	166	0.0316602	0.0243819
PGA_scaffold0__352_contigs__length_93459789	76000001	76050000	61	0.0326371	0.0221507
PGA_scaffold0__352_contigs__length_93459789	76050001	76100000	62	0.0422741	0.0257296
PGA_scaffold0__352_contigs__length_93459789	76100001	76150000	46	0.0431034	0.0200569
PGA_scaffold0__352_contigs__length_93459789	76150001	76200000	50	0.0789474	0.056119
PGA_scaffold0__352_contigs__length_93459789	76200001	76250000	103	-0.0134409	-0.0132686
PGA_scaffold0__352_contigs__length_93459789	76250001	76300000	92	0.0418367	0.0249741
PGA_scaffold0__352_contigs__length_93459789	76300001	76350000	45	-0.00588235	-0.0100722
PGA_scaffold0__352_contigs__length_93459789	76350001	76400000	84	-0.045611	-0.0466695
PGA_scaffold0__352_contigs__length_93459789	76400001	76450000	71	-0.0550562	-0.0515761
PGA_scaffold0__352_contigs__length_93459789	76450001	76500000	74	-0.0979381	-0.0813063
PGA_scaffold0__352_contigs__length_93459789	76500001	76550000	99	-0.201863	-0.14506
PGA_scaffold0__352_contigs__length_93459789	76550001	76600000	157	-0.0708661	-0.03375
PGA_scaffold0__352_contigs__length_93459789	76600001	76650000	184	-0.146154	-0.101096
PGA_scaffold0__352_contigs__length_93459789	76650001	76700000	80	0.0285235	0.0188582
PGA_scaffold0__352_contigs__length_93459789	76700001	76750000	120	0.064121	0.0447448
PGA_scaffold0__352_contigs__length_93459789	76750001	76800000	101	0.117822	0.0702445
PGA_scaffold0__352_contigs__length_93459789	76800001	76850000	122	0.336321	0.314305
PGA_scaffold0__352_contigs__length_93459789	76850001	76900000	60	0.195652	0.134192
PGA_scaffold0__352_contigs__length_93459789	76900001	76950000	85	0.374332	0.339528
PGA_scaffold0__352_contigs__length_93459789	76950001	77000000	37	0.275862	0.211133
PGA_scaffold0__352_contigs__length_93459789	77000001	77050000	148	0.0938242	0.0663948
PGA_scaffold0__352_contigs__length_93459789	77050001	77100000	132	0.293893	0.278408
PGA_scaffold0__352_contigs__length_93459789	77100001	77150000	166	-0.142487	-0.155446
PGA_scaffold0__352_contigs__length_93459789	77150001	77200000	58	-0.0210084	-0.047525
PGA_scaffold0__352_contigs__length_93459789	77200001	77250000	93	0.116412	0.0743035
PGA_scaffold0__352_contigs__length_93459789	77250001	77300000	27	-0.0333333	-0.0265432
PGA_scaffold0__352_contigs__length_93459789	77300001	77350000	33	-0.0480769	-0.0326118
PGA_scaffold0__352_contigs__length_93459789	77350001	77400000	22	-0.136719	-0.124242
PGA_scaffold0__352_contigs__length_93459789	77400001	77450000	3	-0.125	-0.0952381
PGA_scaffold0__352_contigs__length_93459789	77450001	77500000	35	-0.00909091	-0.00571429
PGA_scaffold0__352_contigs__length_93459789	77500001	77550000	61	-0.0126904	-0.00547424
PGA_scaffold0__352_contigs__length_93459789	77550001	77600000	23	0.0940594	0.0529644
PGA_scaffold0__352_contigs__length_93459789	77600001	77650000	29	-0.0285714	-0.0167488
PGA_scaffold0__352_contigs__length_93459789	77650001	77700000	142	-0.0245902	-0.0223759
PGA_scaffold0__352_contigs__length_93459789	77700001	77750000	157	0.054878	0.0567286
PGA_scaffold0__352_contigs__length_93459789	77750001	77800000	183	0.0735568	0.0589981
PGA_scaffold0__352_contigs__length_93459789	77800001	77850000	69	0.318653	0.28505
PGA_scaffold0__352_contigs__length_93459789	77850001	77900000	124	0.262271	0.235873
PGA_scaffold0__352_contigs__length_93459789	77900001	77950000	266	0.188558	0.129617
PGA_scaffold0__352_contigs__length_93459789	77950001	78000000	223	0.000818331	-0.0173621
PGA_scaffold0__352_contigs__length_93459789	78000001	78050000	83	-0.198885	-0.148612
PGA_scaffold0__352_contigs__length_93459789	78050001	78100000	127	-0.22364	-0.184486
PGA_scaffold0__352_contigs__length_93459789	78100001	78150000	112	0.0501497	0.0200272
PGA_scaffold0__352_contigs__length_93459789	78150001	78200000	160	0.359873	0.206315
PGA_scaffold0__352_contigs__length_93459789	78200001	78250000	101	-0.0197548	-0.0343706
PGA_scaffold0__352_contigs__length_93459789	78250001	78300000	153	0.167178	0.109125
PGA_scaffold0__352_contigs__length_93459789	78300001	78350000	185	0.111041	0.067271
PGA_scaffold0__352_contigs__length_93459789	78350001	78400000	133	0.212254	0.111926
PGA_scaffold0__352_contigs__length_93459789	78400001	78450000	120	0.127762	0.0283001
PGA_scaffold0__352_contigs__length_93459789	78450001	78500000	82	-0.0988372	-0.0861683
PGA_scaffold0__352_contigs__length_93459789	78500001	78550000	91	-0.056582	-0.0529696
PGA_scaffold0__352_contigs__length_93459789	78550001	78600000	127	0.0174825	0.008024
PGA_scaffold0__352_contigs__length_93459789	78600001	78650000	95	0.0426267	0.0320802
PGA_scaffold0__352_contigs__length_93459789	78650001	78700000	116	0.0231317	0.0152196
PGA_scaffold0__352_contigs__length_93459789	78700001	78750000	71	0.22191	0.210555
PGA_scaffold0__352_contigs__length_93459789	78750001	78800000	193	0.277181	0.245449
PGA_scaffold0__352_contigs__length_93459789	78800001	78850000	66	0.124183	0.119499
PGA_scaffold0__352_contigs__length_93459789	78850001	78900000	135	-0.0399221	-0.0333333
PGA_scaffold0__352_contigs__length_93459789	78900001	78950000	108	0.0406732	0.024526
PGA_scaffold0__352_contigs__length_93459789	78950001	79000000	212	0.196991	0.158909
PGA_scaffold0__352_contigs__length_93459789	79000001	79050000	195	0.134731	0.0873909
PGA_scaffold0__352_contigs__length_93459789	79050001	79100000	169	0.1648	0.113197
PGA_scaffold0__352_contigs__length_93459789	79100001	79150000	109	0.0588988	0.0389193
PGA_scaffold0__352_contigs__length_93459789	79150001	79200000	169	-0.0845588	-0.0782756
PGA_scaffold0__352_contigs__length_93459789	79200001	79250000	72	-0.0416667	-0.0452216
PGA_scaffold0__352_contigs__length_93459789	79250001	79300000	199	-0.0472325	-0.0479328
PGA_scaffold0__352_contigs__length_93459789	79300001	79350000	138	-0.0348315	-0.0364452
PGA_scaffold0__352_contigs__length_93459789	79350001	79400000	67	0.0314465	0.0606254
PGA_scaffold0__352_contigs__length_93459789	79400001	79450000	30	0.027027	0.0324603
PGA_scaffold0__352_contigs__length_93459789	79450001	79500000	59	0.0853659	0.0725182
PGA_scaffold0__352_contigs__length_93459789	79500001	79550000	215	0.0794078	0.0628286
PGA_scaffold0__352_contigs__length_93459789	79550001	79600000	98	0.206452	0.131772
PGA_scaffold0__352_contigs__length_93459789	79600001	79650000	89	0.171851	0.133587
PGA_scaffold0__352_contigs__length_93459789	79650001	79700000	151	0.145527	0.0722643
PGA_scaffold0__352_contigs__length_93459789	79700001	79750000	148	0.0772286	0.0606806
PGA_scaffold0__352_contigs__length_93459789	79750001	79800000	91	-0.127426	-0.123038
PGA_scaffold0__352_contigs__length_93459789	79800001	79850000	123	0.130562	0.136866
PGA_scaffold0__352_contigs__length_93459789	79850001	79900000	41	0.0380952	0.0487805
PGA_scaffold0__352_contigs__length_93459789	79900001	79950000	53	0.193694	0.149057
PGA_scaffold0__352_contigs__length_93459789	79950001	80000000	91	0.160124	0.0910459
PGA_scaffold0__352_contigs__length_93459789	80000001	80050000	99	0.143902	0.0617309
PGA_scaffold0__352_contigs__length_93459789	80050001	80100000	27	0.113139	0.0666667
PGA_scaffold0__352_contigs__length_93459789	80100001	80150000	37	0.0510204	0.0305019
PGA_scaffold0__352_contigs__length_93459789	80150001	80200000	66	-0.0241935	-0.0311869
PGA_scaffold0__352_contigs__length_93459789	80200001	80250000	99	0.00553797	-0.00400761
PGA_scaffold0__352_contigs__length_93459789	80250001	80300000	80	0.0721429	0.0672064
PGA_scaffold0__352_contigs__length_93459789	80300001	80350000	100	-0.0234375	-0.0225595
PGA_scaffold0__352_contigs__length_93459789	80350001	80400000	137	-0.101719	-0.0865572
PGA_scaffold0__352_contigs__length_93459789	80400001	80450000	130	0.123692	0.121886
PGA_scaffold0__352_contigs__length_93459789	80450001	80500000	54	-0.0484429	-0.0423942
PGA_scaffold0__352_contigs__length_93459789	80500001	80550000	98	-0.0585516	-0.0732143
PGA_scaffold0__352_contigs__length_93459789	80550001	80600000	132	-0.0611855	-0.0621614
PGA_scaffold0__352_contigs__length_93459789	80600001	80650000	123	-0.0987654	-0.071535
PGA_scaffold0__352_contigs__length_93459789	80650001	80700000	159	-0.0490937	-0.041603
PGA_scaffold0__352_contigs__length_93459789	80700001	80750000	168	0.192308	0.129472
PGA_scaffold0__352_contigs__length_93459789	80750001	80800000	117	-0.124614	-0.116107
PGA_scaffold0__352_contigs__length_93459789	80800001	80850000	56	-0.0144737	-0.0264243
PGA_scaffold0__352_contigs__length_93459789	80850001	80900000	43	-0.0477941	-0.0629769
PGA_scaffold0__352_contigs__length_93459789	80900001	80950000	95	-0.0427252	-0.0369424
PGA_scaffold0__352_contigs__length_93459789	80950001	81000000	138	-0.0497804	-0.0233739
PGA_scaffold0__352_contigs__length_93459789	81000001	81050000	187	-0.123874	-0.105227
PGA_scaffold0__352_contigs__length_93459789	81050001	81100000	91	-0.1352	-0.105024
PGA_scaffold0__352_contigs__length_93459789	81100001	81150000	35	-0.110526	-0.102993
PGA_scaffold0__352_contigs__length_93459789	81150001	81200000	121	-0.086911	-0.0838351
PGA_scaffold0__352_contigs__length_93459789	81200001	81250000	116	-0.0657371	-0.0567323
PGA_scaffold0__352_contigs__length_93459789	81250001	81300000	182	-0.0650264	-0.0553375
PGA_scaffold0__352_contigs__length_93459789	81300001	81350000	199	-0.0673913	-0.062497
PGA_scaffold0__352_contigs__length_93459789	81350001	81400000	227	-0.0492671	-0.0389973
PGA_scaffold0__352_contigs__length_93459789	81400001	81450000	52	-0.0557185	-0.0518315
PGA_scaffold0__352_contigs__length_93459789	81450001	81500000	156	-0.00466744	-0.00267059
PGA_scaffold0__352_contigs__length_93459789	81500001	81550000	89	-0.0224057	-0.026244
PGA_scaffold0__352_contigs__length_93459789	81550001	81600000	121	0.0349014	0.0139521
PGA_scaffold0__352_contigs__length_93459789	81600001	81650000	96	-0.0347594	-0.024783
PGA_scaffold0__352_contigs__length_93459789	81650001	81700000	203	-0.128295	-0.0866585
PGA_scaffold0__352_contigs__length_93459789	81700001	81750000	261	-0.0835267	-0.045977
PGA_scaffold0__352_contigs__length_93459789	81750001	81800000	154	-0.00301205	-0.00183983
PGA_scaffold0__352_contigs__length_93459789	81800001	81850000	161	0.136243	0.105599
PGA_scaffold0__352_contigs__length_93459789	81850001	81900000	91	0.110398	0.105338
PGA_scaffold0__352_contigs__length_93459789	81900001	81950000	210	0.0799449	0.0533439
PGA_scaffold0__352_contigs__length_93459789	81950001	82000000	104	0.00452489	-0.00194805
PGA_scaffold0__352_contigs__length_93459789	82000001	82050000	89	0.0538462	0.0275013
PGA_scaffold0__352_contigs__length_93459789	82050001	82100000	100	0.205734	0.199595
PGA_scaffold0__352_contigs__length_93459789	82100001	82150000	159	0.223657	0.226935
PGA_scaffold0__352_contigs__length_93459789	82150001	82200000	211	0.132061	0.119505
PGA_scaffold0__352_contigs__length_93459789	82200001	82250000	151	-0.0186298	-0.0145595
PGA_scaffold0__352_contigs__length_93459789	82250001	82300000	74	0.0365385	0.00775491
PGA_scaffold0__352_contigs__length_93459789	82300001	82350000	47	0.0857988	0.0571682
PGA_scaffold0__352_contigs__length_93459789	82350001	82400000	56	0.0935829	0.0709396
PGA_scaffold0__352_contigs__length_93459789	82400001	82450000	148	0.0661253	0.0696187
PGA_scaffold0__352_contigs__length_93459789	82450001	82500000	118	0.0410079	0.0414878
PGA_scaffold0__352_contigs__length_93459789	82500001	82550000	71	0.038835	0.0219735
PGA_scaffold0__352_contigs__length_93459789	82550001	82600000	28	-0.00704225	-0.0142007
PGA_scaffold0__352_contigs__length_93459789	82600001	82650000	9	-0.113636	-0.0833333
PGA_scaffold0__352_contigs__length_93459789	82650001	82700000	40	-0.0683453	-0.0497619
PGA_scaffold0__352_contigs__length_93459789	82700001	82750000	80	-0.0461538	-0.0375149
PGA_scaffold0__352_contigs__length_93459789	82750001	82800000	112	0.0951557	0.0792623
PGA_scaffold0__352_contigs__length_93459789	82800001	82850000	23	0.115385	0.108696
PGA_scaffold0__352_contigs__length_93459789	82850001	82900000	7	-0.117021	-0.0918367
PGA_scaffold0__352_contigs__length_93459789	82900001	82950000	127	-0.194475	-0.172108
PGA_scaffold0__352_contigs__length_93459789	82950001	83000000	112	-0.130435	-0.124362
PGA_scaffold0__352_contigs__length_93459789	83000001	83050000	193	0.0835322	0.085924
PGA_scaffold0__352_contigs__length_93459789	83050001	83100000	156	0.0980176	0.0942557
PGA_scaffold0__352_contigs__length_93459789	83100001	83150000	140	-0.0683003	-0.0623976
PGA_scaffold0__352_contigs__length_93459789	83150001	83200000	196	-0.0868545	-0.0832422
PGA_scaffold0__352_contigs__length_93459789	83200001	83250000	123	-0.0314685	-0.0474611
PGA_scaffold0__352_contigs__length_93459789	83250001	83300000	195	0.140678	0.133803
PGA_scaffold0__352_contigs__length_93459789	83300001	83350000	55	0.146552	0.138788
PGA_scaffold0__352_contigs__length_93459789	83350001	83400000	142	0.20019	0.178797
PGA_scaffold0__352_contigs__length_93459789	83400001	83450000	219	0.234522	0.216838
PGA_scaffold0__352_contigs__length_93459789	83450001	83500000	36	0.038206	0.0318122
PGA_scaffold0__352_contigs__length_93459789	83500001	83550000	166	-0.0299807	-0.0290232
PGA_scaffold0__352_contigs__length_93459789	83550001	83600000	127	-0.0933504	-0.106697
PGA_scaffold0__352_contigs__length_93459789	83600001	83650000	143	0.0838509	0.0211903
PGA_scaffold0__352_contigs__length_93459789	83650001	83700000	79	0.206379	0.107481
PGA_scaffold0__352_contigs__length_93459789	83700001	83750000	211	0.34551	0.285381
PGA_scaffold0__352_contigs__length_93459789	83750001	83800000	166	0.262636	0.184704
PGA_scaffold0__352_contigs__length_93459789	83800001	83850000	63	0.00970874	0.00623583
PGA_scaffold0__352_contigs__length_93459789	83850001	83900000	141	-0.0162272	-0.0178825
PGA_scaffold0__352_contigs__length_93459789	83900001	83950000	68	0.0776119	0.0470031
PGA_scaffold0__352_contigs__length_93459789	83950001	84000000	109	0.211832	0.152802
PGA_scaffold0__352_contigs__length_93459789	84000001	84050000	86	0.162946	0.0634932
PGA_scaffold0__352_contigs__length_93459789	84050001	84100000	82	0.472483	0.373061
PGA_scaffold0__352_contigs__length_93459789	84100001	84150000	166	0.333209	0.213764
PGA_scaffold0__352_contigs__length_93459789	84150001	84200000	174	0.822951	0.621132
PGA_scaffold0__352_contigs__length_93459789	84200001	84250000	103	0.693333	0.506707
PGA_scaffold0__352_contigs__length_93459789	84250001	84300000	43	0.103982	0.0639535
PGA_scaffold0__352_contigs__length_93459789	84300001	84350000	104	-0.11775	-0.0958505
PGA_scaffold0__352_contigs__length_93459789	84350001	84400000	328	-0.170442	-0.161471
PGA_scaffold0__352_contigs__length_93459789	84400001	84450000	336	-0.199827	-0.198618
PGA_scaffold0__352_contigs__length_93459789	84450001	84500000	169	-0.194056	-0.187785
PGA_scaffold0__352_contigs__length_93459789	84500001	84550000	116	-0.240849	-0.223322
PGA_scaffold0__352_contigs__length_93459789	84550001	84600000	46	-0.223529	-0.194216
PGA_scaffold0__352_contigs__length_93459789	84600001	84650000	69	-0.224181	-0.213225
PGA_scaffold0__352_contigs__length_93459789	84650001	84700000	169	-0.0677233	-0.0874432
PGA_scaffold0__352_contigs__length_93459789	84700001	84750000	178	0.0430556	0.0301723
PGA_scaffold0__352_contigs__length_93459789	84750001	84800000	49	-0.135135	-0.0934038
PGA_scaffold0__352_contigs__length_93459789	84800001	84850000	84	0.0291262	0.0195578
PGA_scaffold0__352_contigs__length_93459789	84850001	84900000	115	-0.21799	-0.201335
PGA_scaffold0__352_contigs__length_93459789	84900001	84950000	59	-0.0626703	-0.0606538
PGA_scaffold0__352_contigs__length_93459789	84950001	85000000	70	0.167164	0.126905
PGA_scaffold0__352_contigs__length_93459789	85000001	85050000	140	0.295666	0.170808
PGA_scaffold0__352_contigs__length_93459789	85050001	85100000	90	0.262581	0.20037
PGA_scaffold0__352_contigs__length_93459789	85100001	85150000	108	0.275408	0.24302
PGA_scaffold0__352_contigs__length_93459789	85150001	85200000	315	0.164831	0.158128
PGA_scaffold0__352_contigs__length_93459789	85200001	85250000	21	0.37931	0.259297
PGA_scaffold0__352_contigs__length_93459789	85250001	85300000	68	0.117284	0.0405637
PGA_scaffold0__352_contigs__length_93459789	85300001	85350000	90	0.0311475	0.0120833
PGA_scaffold0__352_contigs__length_93459789	85350001	85400000	115	-0.256345	-0.24529
PGA_scaffold0__352_contigs__length_93459789	85400001	85450000	36	-0.183333	-0.129663
PGA_scaffold0__352_contigs__length_93459789	85450001	85500000	56	-0.0545113	-0.0413478
PGA_scaffold0__352_contigs__length_93459789	85500001	85550000	61	-0.147388	-0.0977166
PGA_scaffold0__352_contigs__length_93459789	85550001	85600000	107	-0.125725	-0.104423
PGA_scaffold0__352_contigs__length_93459789	85600001	85650000	101	0.111631	0.0410714
PGA_scaffold0__352_contigs__length_93459789	85650001	85700000	104	0.135356	0.0910995
PGA_scaffold0__352_contigs__length_93459789	85700001	85750000	38	0.110714	0.0320175
PGA_scaffold0__352_contigs__length_93459789	85750001	85800000	37	0.122222	0.0782157
PGA_scaffold0__352_contigs__length_93459789	85800001	85850000	33	-0.0316742	-0.0395382
PGA_scaffold0__352_contigs__length_93459789	85850001	85900000	156	0.0185185	-0.000575546
PGA_scaffold0__352_contigs__length_93459789	85900001	85950000	129	0.0859613	0.0391532
PGA_scaffold0__352_contigs__length_93459789	85950001	86000000	140	0.0919732	0.0620026
PGA_scaffold0__352_contigs__length_93459789	86000001	86050000	87	0.0414634	0.00450814
PGA_scaffold0__352_contigs__length_93459789	86050001	86100000	66	-0.0375494	-0.0258117
PGA_scaffold0__352_contigs__length_93459789	86100001	86150000	158	0.177536	0.106804
PGA_scaffold0__352_contigs__length_93459789	86150001	86200000	199	0.0704225	0.0316703
PGA_scaffold0__352_contigs__length_93459789	86200001	86250000	112	0.0213904	0.00592049
PGA_scaffold0__352_contigs__length_93459789	86250001	86300000	94	0.044586	0.0244681
PGA_scaffold0__352_contigs__length_93459789	86300001	86350000	66	0.015	0.0114177
PGA_scaffold0__352_contigs__length_93459789	86350001	86400000	93	0.137037	0.0776055
PGA_scaffold0__352_contigs__length_93459789	86400001	86450000	55	0.414405	0.276277
PGA_scaffold0__352_contigs__length_93459789	86450001	86500000	45	0.0769231	0.0421164
PGA_scaffold0__352_contigs__length_93459789	86500001	86550000	40	-0.0227273	-0.0205952
PGA_scaffold0__352_contigs__length_93459789	86550001	86600000	40	-0.0302198	-0.0250893
PGA_scaffold0__352_contigs__length_93459789	86600001	86650000	13	0.0859375	0.0260989
PGA_scaffold0__352_contigs__length_93459789	86650001	86700000	47	0.0375	0.0161854
PGA_scaffold0__352_contigs__length_93459789	86700001	86750000	34	0.00420168	0.0017507
PGA_scaffold0__352_contigs__length_93459789	86750001	86800000	22	0.0961538	0.0340909
PGA_scaffold0__352_contigs__length_93459789	86800001	86850000	23	0.0176991	0.00662526
PGA_scaffold0__352_contigs__length_93459789	86850001	86900000	50	0.0473934	0.00242857
PGA_scaffold0__352_contigs__length_93459789	86900001	86950000	108	-0.170248	-0.109915
PGA_scaffold0__352_contigs__length_93459789	86950001	87000000	60	-0.210843	-0.152897
PGA_scaffold0__352_contigs__length_93459789	87000001	87050000	77	-0.170543	-0.12786
PGA_scaffold0__352_contigs__length_93459789	87050001	87100000	190	-0.0523673	-0.0328947
PGA_scaffold0__352_contigs__length_93459789	87100001	87150000	224	-0.179435	-0.149721
PGA_scaffold0__352_contigs__length_93459789	87150001	87200000	97	-0.205128	-0.178099
PGA_scaffold0__352_contigs__length_93459789	87200001	87250000	33	-0.114286	-0.0914322
PGA_scaffold0__352_contigs__length_93459789	87250001	87300000	108	0.0134409	0.0016369
PGA_scaffold0__352_contigs__length_93459789	87300001	87350000	167	-0.150955	-0.1483
PGA_scaffold0__352_contigs__length_93459789	87350001	87400000	123	-0.17734	-0.164276
PGA_scaffold0__352_contigs__length_93459789	87400001	87450000	34	-0.10473	-0.0768908
PGA_scaffold0__352_contigs__length_93459789	87450001	87500000	33	-0.016129	-0.012013
PGA_scaffold0__352_contigs__length_93459789	87500001	87550000	23	-0.0416667	-0.0321429
PGA_scaffold0__352_contigs__length_93459789	87550001	87600000	50	-0.0657895	-0.0514286
PGA_scaffold0__352_contigs__length_93459789	87600001	87650000	123	-0.18408	-0.16851
PGA_scaffold0__352_contigs__length_93459789	87650001	87700000	79	-0.125	-0.11421
PGA_scaffold0__352_contigs__length_93459789	87700001	87750000	116	-0.163842	-0.148861
PGA_scaffold0__352_contigs__length_93459789	87750001	87800000	118	-0.0836735	-0.0702885
PGA_scaffold0__352_contigs__length_93459789	87800001	87850000	32	0.0273437	0.0133929
PGA_scaffold0__352_contigs__length_93459789	87850001	87900000	124	0.174129	0.126104
PGA_scaffold0__352_contigs__length_93459789	87900001	87950000	67	0.0410959	0.0223881
PGA_scaffold0__352_contigs__length_93459789	87950001	88000000	24	0.0384615	0.0208333
PGA_scaffold0__352_contigs__length_93459789	88000001	88050000	84	0.0753968	0.0437642
PGA_scaffold0__352_contigs__length_93459789	88050001	88100000	62	0.0430108	-0.0062596
PGA_scaffold0__352_contigs__length_93459789	88100001	88150000	72	0.0867347	0.0494709
PGA_scaffold0__352_contigs__length_93459789	88150001	88200000	66	0.107143	0.0643939
PGA_scaffold0__352_contigs__length_93459789	88200001	88250000	53	0.172199	0.121294
PGA_scaffold0__352_contigs__length_93459789	88250001	88300000	26	0.0606061	0.0376374
PGA_scaffold0__352_contigs__length_93459789	88300001	88350000	34	-0.11745	-0.102731
PGA_scaffold0__352_contigs__length_93459789	88350001	88400000	124	-0.0684673	-0.0646601
PGA_scaffold0__352_contigs__length_93459789	88400001	88450000	106	-0.0970655	-0.0828616
PGA_scaffold0__352_contigs__length_93459789	88450001	88500000	110	-0.119431	-0.109199
PGA_scaffold0__352_contigs__length_93459789	88500001	88550000	104	-0.0924437	-0.0653045
PGA_scaffold0__352_contigs__length_93459789	88550001	88600000	68	-0.0122951	-0.00472689
PGA_scaffold0__352_contigs__length_93459789	88600001	88650000	70	0.145401	0.0905952
PGA_scaffold0__352_contigs__length_93459789	88650001	88700000	91	0.180162	0.156489
PGA_scaffold0__352_contigs__length_93459789	88700001	88750000	81	0.23411	0.20873
PGA_scaffold0__352_contigs__length_93459789	88750001	88800000	107	0.25	0.212172
PGA_scaffold0__352_contigs__length_93459789	88800001	88850000	69	0.263359	0.224638
PGA_scaffold0__352_contigs__length_93459789	88850001	88900000	94	0.212291	0.197201
PGA_scaffold0__352_contigs__length_93459789	88900001	88950000	56	0.0153061	0.00357143
PGA_scaffold0__352_contigs__length_93459789	88950001	89000000	63	0.133843	0.123205
PGA_scaffold0__352_contigs__length_93459789	89000001	89050000	38	0.0234043	0.00075188
PGA_scaffold0__352_contigs__length_93459789	89050001	89100000	37	0.0686275	0.0147215
PGA_scaffold0__352_contigs__length_93459789	89100001	89150000	11	0.304878	0.201446
PGA_scaffold0__352_contigs__length_93459789	89150001	89200000	45	0.180282	0.132552
PGA_scaffold0__352_contigs__length_93459789	89200001	89250000	110	0.140558	0.131602
PGA_scaffold0__352_contigs__length_93459789	89250001	89300000	9	-0.0846154	-0.0830688
PGA_scaffold0__352_contigs__length_93459789	89300001	89350000	11	0.105263	0.0515152
PGA_scaffold0__352_contigs__length_93459789	89350001	89400000	31	0.29558	0.191984
PGA_scaffold0__352_contigs__length_93459789	89400001	89450000	55	-0.00568182	-0.00402597
PGA_scaffold0__352_contigs__length_93459789	89450001	89500000	49	0.0334728	0.0276239
PGA_scaffold0__352_contigs__length_93459789	89500001	89550000	21	-0.0208333	-0.0166667
PGA_scaffold0__352_contigs__length_93459789	89550001	89600000	22	0.0227273	0.0102814
PGA_scaffold0__352_contigs__length_93459789	89600001	89650000	17	-0.0578947	-0.0563025
PGA_scaffold0__352_contigs__length_93459789	89650001	89700000	21	-0.00990099	-0.00907029
PGA_scaffold0__352_contigs__length_93459789	89700001	89750000	54	0.0117647	0.00555556
PGA_scaffold0__352_contigs__length_93459789	89750001	89800000	59	-0.0664336	-0.0555892
PGA_scaffold0__352_contigs__length_93459789	89800001	89850000	107	0.24434	0.151558
PGA_scaffold0__352_contigs__length_93459789	89850001	89900000	111	0.0526316	0.0479837
PGA_scaffold0__352_contigs__length_93459789	89900001	89950000	56	-0.122108	-0.121992
PGA_scaffold0__352_contigs__length_93459789	89950001	90000000	56	0.196809	0.139881
PGA_scaffold0__352_contigs__length_93459789	90000001	90050000	94	0.272642	0.204255
PGA_scaffold0__352_contigs__length_93459789	90050001	90100000	59	0.147959	0.0977805
PGA_scaffold0__352_contigs__length_93459789	90100001	90150000	141	-0.215834	-0.200165
PGA_scaffold0__352_contigs__length_93459789	90150001	90200000	177	-0.229911	-0.214319
PGA_scaffold0__352_contigs__length_93459789	90200001	90250000	118	-0.223985	-0.206149
PGA_scaffold0__352_contigs__length_93459789	90250001	90300000	142	-0.281846	-0.238439
PGA_scaffold0__352_contigs__length_93459789	90300001	90350000	107	-0.0843373	-0.047085
PGA_scaffold0__352_contigs__length_93459789	90350001	90400000	99	-0.0265363	-0.0122956
PGA_scaffold0__352_contigs__length_93459789	90400001	90450000	29	-0.0714286	-0.0410509
PGA_scaffold0__352_contigs__length_93459789	90450001	90500000	66	-0.0842391	-0.0854568
PGA_scaffold0__352_contigs__length_93459789	90500001	90550000	87	-0.0834846	-0.0672414
PGA_scaffold0__352_contigs__length_93459789	90550001	90600000	172	-0.112715	-0.104102
PGA_scaffold0__352_contigs__length_93459789	90600001	90650000	113	-0.220972	-0.207211
PGA_scaffold0__352_contigs__length_93459789	90650001	90700000	151	-0.213235	-0.168813
PGA_scaffold0__352_contigs__length_93459789	90700001	90750000	139	-0.0774226	-0.0763139
PGA_scaffold0__352_contigs__length_93459789	90750001	90800000	240	-0.193394	-0.178743
PGA_scaffold0__352_contigs__length_93459789	90800001	90850000	106	-0.155844	-0.138398
PGA_scaffold0__352_contigs__length_93459789	90850001	90900000	155	-0.201463	-0.174574
PGA_scaffold0__352_contigs__length_93459789	90900001	90950000	129	-0.19045	-0.188054
PGA_scaffold0__352_contigs__length_93459789	90950001	91000000	86	-0.0898792	-0.0875415
PGA_scaffold0__352_contigs__length_93459789	91000001	91050000	67	0.0956522	0.06394
PGA_scaffold0__352_contigs__length_93459789	91050001	91100000	160	0.230503	0.189887
PGA_scaffold0__352_contigs__length_93459789	91100001	91150000	43	0.0228216	0.0248339
PGA_scaffold0__352_contigs__length_93459789	91150001	91200000	12	0.03125	0.0190476
PGA_scaffold0__352_contigs__length_93459789	91200001	91250000	31	0.0162338	0.018318
PGA_scaffold0__352_contigs__length_93459789	91250001	91300000	15	0.159091	0.116667
PGA_scaffold0__352_contigs__length_93459789	91300001	91350000	19	-0.0352113	-0.024812
PGA_scaffold0__352_contigs__length_93459789	91350001	91400000	24	-0.0550847	-0.0410714
PGA_scaffold0__352_contigs__length_93459789	91400001	91450000	18	-0.021978	-0.0140873
PGA_scaffold0__352_contigs__length_93459789	91450001	91500000	40	0.0724638	0.0427543
PGA_scaffold0__352_contigs__length_93459789	91500001	91550000	123	0.0913272	0.0676768
PGA_scaffold0__352_contigs__length_93459789	91550001	91600000	141	0.10687	0.064734
PGA_scaffold0__352_contigs__length_93459789	91600001	91650000	79	0.211538	0.156028
PGA_scaffold0__352_contigs__length_93459789	91650001	91700000	81	0.308511	0.287919
PGA_scaffold0__352_contigs__length_93459789	91700001	91750000	57	0.148551	0.107686
PGA_scaffold0__352_contigs__length_93459789	91750001	91800000	101	-0.0950266	-0.110522
PGA_scaffold0__352_contigs__length_93459789	91800001	91850000	144	0.0643813	0.0326472
PGA_scaffold0__352_contigs__length_93459789	91850001	91900000	53	-6.11284e-17	0.00134771
PGA_scaffold0__352_contigs__length_93459789	91900001	91950000	54	0.134309	0.122134
PGA_scaffold0__352_contigs__length_93459789	91950001	92000000	138	0.195303	0.184023
PGA_scaffold0__352_contigs__length_93459789	92000001	92050000	149	0.161812	0.174497
PGA_scaffold0__352_contigs__length_93459789	92050001	92100000	132	0.0271186	0.0485795
PGA_scaffold0__352_contigs__length_93459789	92100001	92150000	35	-0.217949	-0.203231
PGA_scaffold0__352_contigs__length_93459789	92150001	92200000	50	-0.174757	-0.151357
PGA_scaffold0__352_contigs__length_93459789	92200001	92250000	6	-0.21875	-0.17619
PGA_scaffold0__352_contigs__length_93459789	92250001	92300000	55	-0.190769	-0.155303
PGA_scaffold0__352_contigs__length_93459789	92300001	92350000	35	-0.240909	-0.204201
PGA_scaffold0__352_contigs__length_93459789	92350001	92400000	9	-0.0982143	-0.0819444
PGA_scaffold0__352_contigs__length_93459789	92400001	92450000	38	-0.0588235	-0.0606744
PGA_scaffold0__352_contigs__length_93459789	92450001	92500000	144	-0.0144422	0.00462963
PGA_scaffold0__352_contigs__length_93459789	92500001	92550000	151	-0.0617647	-0.042731
PGA_scaffold0__352_contigs__length_93459789	92550001	92600000	80	0.0258824	0.0234673
PGA_scaffold0__352_contigs__length_93459789	92600001	92650000	26	-0.0856354	-0.102679
PGA_scaffold0__352_contigs__length_93459789	92650001	92700000	100	0.101275	0.0888571
PGA_scaffold0__352_contigs__length_93459789	92700001	92750000	115	0.0996193	0.0815942
PGA_scaffold0__352_contigs__length_93459789	92750001	92800000	187	0.18401	0.184292
PGA_scaffold0__352_contigs__length_93459789	92800001	92850000	147	0.238385	0.230801
PGA_scaffold0__352_contigs__length_93459789	92850001	92900000	18	0.113636	0.122174
PGA_scaffold0__352_contigs__length_93459789	92900001	92950000	111	0.117537	0.119461
PGA_scaffold0__352_contigs__length_93459789	92950001	93000000	66	-0.272936	-0.259686
PGA_scaffold0__352_contigs__length_93459789	93000001	93050000	38	-0.187204	-0.148026
PGA_scaffold0__352_contigs__length_93459789	93050001	93100000	22	-0.169492	-0.139205
PGA_scaffold0__352_contigs__length_93459789	93100001	93150000	18	-0.224771	-0.19246
PGA_scaffold0__352_contigs__length_93459789	93150001	93200000	11	-0.220339	-0.174026
PGA_scaffold0__352_contigs__length_93459789	93200001	93250000	53	0.078125	0.0471698
PGA_scaffold0__352_contigs__length_93459789	93250001	93300000	28	0.113043	0.0778061
PGA_scaffold0__352_contigs__length_93459789	93350001	93400000	3	0.125	0.0833333
PGA_scaffold1__210_contigs__length_43329510	1	50000	176	0.22292	0.21744
PGA_scaffold1__210_contigs__length_43329510	50001	100000	107	0.233645	0.230096
PGA_scaffold1__210_contigs__length_43329510	100001	150000	104	0.0819165	0.0830621
PGA_scaffold1__210_contigs__length_43329510	150001	200000	85	0.0928309	0.0640553
PGA_scaffold1__210_contigs__length_43329510	200001	250000	70	0.411602	0.356693
PGA_scaffold1__210_contigs__length_43329510	250001	300000	132	0.247227	0.199605
PGA_scaffold1__210_contigs__length_43329510	300001	350000	93	0.0840708	0.0271796
PGA_scaffold1__210_contigs__length_43329510	350001	400000	8	-0.0108696	-0.0422619
PGA_scaffold1__210_contigs__length_43329510	400001	450000	50	0.371105	0.19691
PGA_scaffold1__210_contigs__length_43329510	450001	500000	32	-0.0805085	-0.0552083
PGA_scaffold1__210_contigs__length_43329510	500001	550000	22	0.0917431	0.0568182
PGA_scaffold1__210_contigs__length_43329510	550001	600000	115	0.160055	0.139074
PGA_scaffold1__210_contigs__length_43329510	600001	650000	33	0.204698	0.160547
PGA_scaffold1__210_contigs__length_43329510	650001	700000	21	0.043956	0.0327974
PGA_scaffold1__210_contigs__length_43329510	700001	750000	24	0.148241	0.139385
PGA_scaffold1__210_contigs__length_43329510	750001	800000	23	0.0414634	0.0403727
PGA_scaffold1__210_contigs__length_43329510	800001	850000	27	0.0779817	0.0435305
PGA_scaffold1__210_contigs__length_43329510	850001	900000	17	1.8735e-17	-0.00378151
PGA_scaffold1__210_contigs__length_43329510	900001	950000	14	-0.0178571	-0.0309524
PGA_scaffold1__210_contigs__length_43329510	950001	1000000	12	-0.0652174	-0.0809524
PGA_scaffold1__210_contigs__length_43329510	1000001	1050000	11	-0.0609756	-0.0428571
PGA_scaffold1__210_contigs__length_43329510	1050001	1100000	16	0.027027	0.025
PGA_scaffold1__210_contigs__length_43329510	1100001	1150000	13	-0.0714286	-0.0631868
PGA_scaffold1__210_contigs__length_43329510	1150001	1200000	20	-0.00657895	-0.00857143
PGA_scaffold1__210_contigs__length_43329510	1200001	1250000	6	-0.0227273	-0.0238095
PGA_scaffold1__210_contigs__length_43329510	1250001	1300000	3	0.142857	0.0822511
PGA_scaffold1__210_contigs__length_43329510	1300001	1350000	19	0.142857	0.111005
PGA_scaffold1__210_contigs__length_43329510	1350001	1400000	26	0.00847458	-0.0108974
PGA_scaffold1__210_contigs__length_43329510	1400001	1450000	26	0.190476	0.128888
PGA_scaffold1__210_contigs__length_43329510	1450001	1500000	15	0.129032	0.0511977
PGA_scaffold1__210_contigs__length_43329510	1500001	1550000	19	-0.05	-0.052193
PGA_scaffold1__210_contigs__length_43329510	1550001	1600000	5	0.0454545	0.02
PGA_scaffold1__210_contigs__length_43329510	1600001	1650000	136	-0.00104275	-0.000506112
PGA_scaffold1__210_contigs__length_43329510	1650001	1700000	167	0.141699	0.0945174
PGA_scaffold1__210_contigs__length_43329510	1700001	1750000	150	0.242239	0.213027
PGA_scaffold1__210_contigs__length_43329510	1750001	1800000	90	-0.0203762	-0.00833333
PGA_scaffold1__210_contigs__length_43329510	1800001	1850000	27	-0.0384615	-0.0313492
PGA_scaffold1__210_contigs__length_43329510	1850001	1900000	146	0.0284593	0.0148345
PGA_scaffold1__210_contigs__length_43329510	1900001	1950000	57	0.0298507	0.016792
PGA_scaffold1__210_contigs__length_43329510	1950001	2000000	193	-0.0429319	-0.0378468
PGA_scaffold1__210_contigs__length_43329510	2000001	2050000	220	0.110326	0.0489967
PGA_scaffold1__210_contigs__length_43329510	2050001	2100000	76	-0.0549793	-0.0864491
PGA_scaffold1__210_contigs__length_43329510	2100001	2150000	124	-0.00791855	-0.0175412
PGA_scaffold1__210_contigs__length_43329510	2150001	2200000	254	0.111498	0.0861293
PGA_scaffold1__210_contigs__length_43329510	2200001	2250000	93	0.178112	0.157299
PGA_scaffold1__210_contigs__length_43329510	2250001	2300000	248	0.0478842	0.0164777
PGA_scaffold1__210_contigs__length_43329510	2300001	2350000	276	0.0609756	0.0396514
PGA_scaffold1__210_contigs__length_43329510	2350001	2400000	252	-0.0630986	-0.0814836
PGA_scaffold1__210_contigs__length_43329510	2400001	2450000	144	-0.0390625	-0.034635
PGA_scaffold1__210_contigs__length_43329510	2450001	2500000	184	0.280875	0.134575
PGA_scaffold1__210_contigs__length_43329510	2500001	2550000	93	0.0737564	0.0425255
PGA_scaffold1__210_contigs__length_43329510	2550001	2600000	102	0.114807	0.0611111
PGA_scaffold1__210_contigs__length_43329510	2600001	2650000	101	0.03125	0.0122584
PGA_scaffold1__210_contigs__length_43329510	2650001	2700000	12	0.267045	0.230159
PGA_scaffold1__210_contigs__length_43329510	2700001	2750000	8	-3.1225e-18	-2.1684e-17
PGA_scaffold1__210_contigs__length_43329510	2750001	2800000	23	0.0963855	0.0293478
PGA_scaffold1__210_contigs__length_43329510	2800001	2850000	171	0.0123126	0.000932888
PGA_scaffold1__210_contigs__length_43329510	2850001	2900000	136	0.148214	0.101924
PGA_scaffold1__210_contigs__length_43329510	2900001	2950000	232	0.0796774	0.0409592
PGA_scaffold1__210_contigs__length_43329510	2950001	3000000	210	0.0605749	0.0520808
PGA_scaffold1__210_contigs__length_43329510	3000001	3050000	95	0.0532319	0.0215795
PGA_scaffold1__210_contigs__length_43329510	3050001	3100000	308	0.0402299	0.010653
PGA_scaffold1__210_contigs__length_43329510	3100001	3150000	135	0.066366	0.0309615
PGA_scaffold1__210_contigs__length_43329510	3150001	3200000	224	-0.0307757	-0.0336889
PGA_scaffold1__210_contigs__length_43329510	3200001	3250000	309	0.00405186	-0.016399
PGA_scaffold1__210_contigs__length_43329510	3250001	3300000	90	0.176056	0.0622436
PGA_scaffold1__210_contigs__length_43329510	3300001	3350000	196	0.0955224	0.0372754
PGA_scaffold1__210_contigs__length_43329510	3350001	3400000	193	0.0146154	0.00817913
PGA_scaffold1__210_contigs__length_43329510	3400001	3450000	244	0.0917226	0.0596178
PGA_scaffold1__210_contigs__length_43329510	3450001	3500000	83	0.122715	0.0658348
PGA_scaffold1__210_contigs__length_43329510	3500001	3550000	158	-0.106017	-0.0937312
PGA_scaffold1__210_contigs__length_43329510	3550001	3600000	54	-0.131988	-0.0886354
PGA_scaffold1__210_contigs__length_43329510	3600001	3650000	324	-0.0304227	-0.0344856
PGA_scaffold1__210_contigs__length_43329510	3650001	3700000	303	0.0277487	0.0320136
PGA_scaffold1__210_contigs__length_43329510	3700001	3750000	168	0.0263419	0.0100385
PGA_scaffold1__210_contigs__length_43329510	3750001	3800000	103	0.127644	0.0884441
PGA_scaffold1__210_contigs__length_43329510	3800001	3850000	76	0.0462428	0.0262296
PGA_scaffold1__210_contigs__length_43329510	3850001	3900000	171	0.0880531	0.0617794
PGA_scaffold1__210_contigs__length_43329510	3900001	3950000	171	0.109532	0.0387611
PGA_scaffold1__210_contigs__length_43329510	3950001	4000000	199	0.310127	0.212086
PGA_scaffold1__210_contigs__length_43329510	4000001	4050000	134	-0.0291391	-0.0227697
PGA_scaffold1__210_contigs__length_43329510	4050001	4100000	286	0.122708	0.0783413
PGA_scaffold1__210_contigs__length_43329510	4100001	4150000	166	0.318072	0.262179
PGA_scaffold1__210_contigs__length_43329510	4150001	4200000	106	0.017562	0.00968666
PGA_scaffold1__210_contigs__length_43329510	4200001	4250000	78	0.106017	0.0772741
PGA_scaffold1__210_contigs__length_43329510	4250001	4300000	166	0.084507	0.0560893
PGA_scaffold1__210_contigs__length_43329510	4300001	4350000	79	-0.0338542	-0.0398844
PGA_scaffold1__210_contigs__length_43329510	4350001	4400000	127	0.0543478	0.0231575
PGA_scaffold1__210_contigs__length_43329510	4400001	4450000	132	-0.039357	-0.0607672
PGA_scaffold1__210_contigs__length_43329510	4450001	4500000	186	0.0576923	0.0273126
PGA_scaffold1__210_contigs__length_43329510	4500001	4550000	251	0.192497	0.132385
PGA_scaffold1__210_contigs__length_43329510	4550001	4600000	132	0.00520156	-0.00659435
PGA_scaffold1__210_contigs__length_43329510	4600001	4650000	145	-0.0451613	-0.0349576
PGA_scaffold1__210_contigs__length_43329510	4650001	4700000	92	0.0973282	0.0489566
PGA_scaffold1__210_contigs__length_43329510	4700001	4750000	182	0.0163934	0.0152299
PGA_scaffold1__210_contigs__length_43329510	4750001	4800000	95	-0.064006	-0.058834
PGA_scaffold1__210_contigs__length_43329510	4800001	4850000	185	0.109982	0.0507725
PGA_scaffold1__210_contigs__length_43329510	4850001	4900000	224	0.217699	0.148576
PGA_scaffold1__210_contigs__length_43329510	4900001	4950000	103	0.285894	0.194332
PGA_scaffold1__210_contigs__length_43329510	4950001	5000000	221	0.542948	0.432298
PGA_scaffold1__210_contigs__length_43329510	5000001	5050000	242	0.392296	0.26947
PGA_scaffold1__210_contigs__length_43329510	5050001	5100000	315	0.121849	0.0850889
PGA_scaffold1__210_contigs__length_43329510	5100001	5150000	262	-0.0499173	-0.050631
PGA_scaffold1__210_contigs__length_43329510	5150001	5200000	84	0.015625	0.00986395
PGA_scaffold1__210_contigs__length_43329510	5200001	5250000	120	0.0723684	0.0279996
PGA_scaffold1__210_contigs__length_43329510	5250001	5300000	187	0.043578	0.0308366
PGA_scaffold1__210_contigs__length_43329510	5300001	5350000	122	0.0103093	0.0166472
PGA_scaffold1__210_contigs__length_43329510	5350001	5400000	185	0.24489	0.120512
PGA_scaffold1__210_contigs__length_43329510	5400001	5450000	193	0.0402439	0.0138012
PGA_scaffold1__210_contigs__length_43329510	5450001	5500000	56	0.0351351	0.0166396
PGA_scaffold1__210_contigs__length_43329510	5500001	5550000	82	0.236	0.200352
PGA_scaffold1__210_contigs__length_43329510	5550001	5600000	120	0.216043	0.182284
PGA_scaffold1__210_contigs__length_43329510	5600001	5650000	181	0.184114	0.130851
PGA_scaffold1__210_contigs__length_43329510	5650001	5700000	198	0.187168	0.160053
PGA_scaffold1__210_contigs__length_43329510	5700001	5750000	74	0.138952	0.125949
PGA_scaffold1__210_contigs__length_43329510	5750001	5800000	32	0.111702	0.100558
PGA_scaffold1__210_contigs__length_43329510	5800001	5850000	42	0.00328947	-0.00623583
PGA_scaffold1__210_contigs__length_43329510	5850001	5900000	85	-0.00900901	-0.00330914
PGA_scaffold1__210_contigs__length_43329510	5900001	5950000	2	-1.14492e-16	-1.14492e-16
PGA_scaffold1__210_contigs__length_43329510	5950001	6000000	2	-0.125	-0.0833333
PGA_scaffold1__210_contigs__length_43329510	6000001	6050000	70	0.199083	0.186112
PGA_scaffold1__210_contigs__length_43329510	6050001	6100000	91	0.0851852	0.0561039
PGA_scaffold1__210_contigs__length_43329510	6100001	6150000	58	0.154977	0.089958
PGA_scaffold1__210_contigs__length_43329510	6150001	6200000	64	0.0141988	0.00479911
PGA_scaffold1__210_contigs__length_43329510	6200001	6250000	28	0.199387	0.177296
PGA_scaffold1__210_contigs__length_43329510	6250001	6300000	115	-0.0270936	-0.0260663
PGA_scaffold1__210_contigs__length_43329510	6300001	6350000	91	3.18724e-18	-0.00595238
PGA_scaffold1__210_contigs__length_43329510	6350001	6400000	147	-0.0140845	-0.00606171
PGA_scaffold1__210_contigs__length_43329510	6400001	6450000	59	0.0232558	0.00254971
PGA_scaffold1__210_contigs__length_43329510	6450001	6500000	29	0.0441176	0.0425511
PGA_scaffold1__210_contigs__length_43329510	6500001	6550000	33	0.00714286	0.00469959
PGA_scaffold1__210_contigs__length_43329510	6600001	6650000	118	0.00578035	-0.00526084
PGA_scaffold1__210_contigs__length_43329510	6650001	6700000	101	-0.0426573	-0.05731
PGA_scaffold1__210_contigs__length_43329510	6700001	6750000	21	-0.015748	-0.0225057
PGA_scaffold1__210_contigs__length_43329510	6750001	6800000	68	0.15	0.152696
PGA_scaffold1__210_contigs__length_43329510	6800001	6850000	85	0.0495327	0.0554622
PGA_scaffold1__210_contigs__length_43329510	6850001	6900000	142	0.107823	0.0656762
PGA_scaffold1__210_contigs__length_43329510	6900001	6950000	222	-0.0126706	-0.0303196
PGA_scaffold1__210_contigs__length_43329510	6950001	7000000	104	-0.0250368	-0.0310117
[truncated: 33,000 more rows]
