# Supplementary material for: Genomic architecture of adaptive radiation and hybridization in Alpine whitefish
Source: Nat Commun. 2022 Aug 2;13:4479. doi: 10.1038/s41467-022-32181-8 (PMC9345977; doi:10.1038/s41467-022-32181-8)
Supplement: Supplementary file 8 — Source Data [file 41467_2022_32181_MOESM8_ESM.zip › SourceData/SUPPLEMENTARY_FIGURES/Figure_S4_F4_plots/f4_output.txt]

topology	f4
(LGR1,HGR1),(LGR2,HGR2)	0.00325
(LGR1,HGR1),(LGR3,HGR3)	0.01021
(LGR1,HGR1),(LGR4,HGR4)	0.00868
(LGR2,HGR2),(LGR3,HGR3)	0.00732
(LGR2,HGR2),(LGR4,HGR4)	0.00560
(LGR3,HGR3),(LGR4,HGR4)	0.01272
(LGR1,LGR2),(HGR1,HGR2)	0.02063
(LGR1,LGR3),(HGR1,HGR3)	0.02380
(LGR1,LGR4),(HGR1,HGR4)	0.02480
(LGR2,LGR3),(HGR2,HGR3)	0.02067
(LGR2,LGR4),(HGR2,HGR4)	0.01697
(LGR3,LGR4),(HGR3,HGR4)	0.02035
