# Supplementary material for: Genomic architecture of adaptive radiation and hybridization in Alpine whitefish
Source: Nat Commun. 2022 Aug 2;13:4479. doi: 10.1038/s41467-022-32181-8 (PMC9345977; doi:10.1038/s41467-022-32181-8)
Supplement: Supplementary file 8 — Source Data [file 41467_2022_32181_MOESM8_ESM.zip › SourceData/SUPPLEMENTARY_FIGURES/Figure_S5_GO_enrichment/scaffoldannotation2.bed]

PGA_scaffold39__3_contigs__length_1094305	6623	6964	ID=augustus_masked-PGA_scaffold39__3_contigs__length_1094305-processed-gene-0.12;Name=augustus_masked-PGA_scaffold39__3_contigs__length_1094305-processed-gene-0.12
PGA_scaffold39__3_contigs__length_1094305	7046	7921	ID=augustus_masked-PGA_scaffold39__3_contigs__length_1094305-processed-gene-0.13;Name=augustus_masked-PGA_scaffold39__3_contigs__length_1094305-processed-gene-0.13
PGA_scaffold39__3_contigs__length_1094305	15953	32744	ID=augustus_masked-PGA_scaffold39__3_contigs__length_1094305-processed-gene-0.14;Name=augustus_masked-PGA_scaffold39__3_contigs__length_1094305-processed-gene-0.14
PGA_scaffold39__3_contigs__length_1094305	44048	60798	ID=maker-PGA_scaffold39__3_contigs__length_1094305-augustus-gene-0.9;Name=maker-PGA_scaffold39__3_contigs__length_1094305-augustus-gene-0.9
PGA_scaffold39__3_contigs__length_1094305	80490	81196	ID=maker-PGA_scaffold39__3_contigs__length_1094305-snap-gene-0.19;Name=maker-PGA_scaffold39__3_contigs__length_1094305-snap-gene-0.19
PGA_scaffold39__3_contigs__length_1094305	81975	84281	ID=maker-PGA_scaffold39__3_contigs__length_1094305-augustus-gene-0.11;Name=maker-PGA_scaffold39__3_contigs__length_1094305-augustus-gene-0.11
PGA_scaffold39__3_contigs__length_1094305	103811	104350	ID=augustus_masked-PGA_scaffold39__3_contigs__length_1094305-processed-gene-1.4;Name=augustus_masked-PGA_scaffold39__3_contigs__length_1094305-processed-gene-1.4
PGA_scaffold39__3_contigs__length_1094305	135984	145114	ID=snap_masked-PGA_scaffold39__3_contigs__length_1094305-processed-gene-1.7;Name=snap_masked-PGA_scaffold39__3_contigs__length_1094305-processed-gene-1.7;pseudo=6
PGA_scaffold39__3_contigs__length_1094305	145155	164735	ID=augustus_masked-PGA_scaffold39__3_contigs__length_1094305-processed-gene-1.3;Name=augustus_masked-PGA_scaffold39__3_contigs__length_1094305-processed-gene-1.3
PGA_scaffold39__3_contigs__length_1094305	269773	292057	ID=augustus_masked-PGA_scaffold39__3_contigs__length_1094305-processed-gene-3.6;Name=augustus_masked-PGA_scaffold39__3_contigs__length_1094305-processed-gene-3.6
PGA_scaffold39__3_contigs__length_1094305	342851	353191	ID=maker-PGA_scaffold39__3_contigs__length_1094305-augustus-gene-3.23;Name=maker-PGA_scaffold39__3_contigs__length_1094305-augustus-gene-3.23
PGA_scaffold39__3_contigs__length_1094305	364157	376717	ID=maker-PGA_scaffold39__3_contigs__length_1094305-snap-gene-3.2;Name=maker-PGA_scaffold39__3_contigs__length_1094305-snap-gene-3.2
PGA_scaffold39__3_contigs__length_1094305	398233	430489	ID=maker-PGA_scaffold39__3_contigs__length_1094305-augustus-gene-4.2;Name=maker-PGA_scaffold39__3_contigs__length_1094305-augustus-gene-4.2
PGA_scaffold39__3_contigs__length_1094305	625068	627009	ID=augustus_masked-PGA_scaffold39__3_contigs__length_1094305-processed-gene-6.7;Name=augustus_masked-PGA_scaffold39__3_contigs__length_1094305-processed-gene-6.7
PGA_scaffold39__3_contigs__length_1094305	672170	738313	ID=maker-PGA_scaffold39__3_contigs__length_1094305-snap-gene-7.0;Name=maker-PGA_scaffold39__3_contigs__length_1094305-snap-gene-7.0
PGA_scaffold39__3_contigs__length_1094305	738389	744679	ID=maker-PGA_scaffold39__3_contigs__length_1094305-augustus-gene-7.12;Name=maker-PGA_scaffold39__3_contigs__length_1094305-augustus-gene-7.12
PGA_scaffold39__3_contigs__length_1094305	765886	771156	ID=augustus_masked-PGA_scaffold39__3_contigs__length_1094305-processed-gene-7.6;Name=augustus_masked-PGA_scaffold39__3_contigs__length_1094305-processed-gene-7.6
PGA_scaffold39__3_contigs__length_1094305	772855	773478	ID=maker-PGA_scaffold39__3_contigs__length_1094305-snap-gene-7.2;Name=maker-PGA_scaffold39__3_contigs__length_1094305-snap-gene-7.2
PGA_scaffold39__3_contigs__length_1094305	780041	781675	ID=maker-PGA_scaffold39__3_contigs__length_1094305-snap-gene-7.1;Name=maker-PGA_scaffold39__3_contigs__length_1094305-snap-gene-7.1
PGA_scaffold39__3_contigs__length_1094305	809458	810465	ID=maker-PGA_scaffold39__3_contigs__length_1094305-snap-gene-8.3;Name=maker-PGA_scaffold39__3_contigs__length_1094305-snap-gene-8.3
PGA_scaffold39__3_contigs__length_1094305	878145	878765	ID=augustus_masked-PGA_scaffold39__3_contigs__length_1094305-processed-gene-8.2;Name=augustus_masked-PGA_scaffold39__3_contigs__length_1094305-processed-gene-8.2
PGA_scaffold39__3_contigs__length_1094305	905011	921919	ID=maker-PGA_scaffold39__3_contigs__length_1094305-snap-gene-9.14;Name=maker-PGA_scaffold39__3_contigs__length_1094305-snap-gene-9.14
PGA_scaffold39__3_contigs__length_1094305	925013	931257	ID=maker-PGA_scaffold39__3_contigs__length_1094305-snap-gene-9.15;Name=maker-PGA_scaffold39__3_contigs__length_1094305-snap-gene-9.15
PGA_scaffold39__3_contigs__length_1094305	942552	985493	ID=maker-PGA_scaffold39__3_contigs__length_1094305-snap-gene-9.16;Name=maker-PGA_scaffold39__3_contigs__length_1094305-snap-gene-9.16
PGA_scaffold39__3_contigs__length_1094305	993853	997844	ID=maker-PGA_scaffold39__3_contigs__length_1094305-snap-gene-9.17;Name=maker-PGA_scaffold39__3_contigs__length_1094305-snap-gene-9.17
PGA_scaffold38__206_contigs__length_33962415	29733	41234	ID=maker-PGA_scaffold38__206_contigs__length_33962415-snap-gene-0.9;Name=maker-PGA_scaffold38__206_contigs__length_33962415-snap-gene-0.9
PGA_scaffold38__206_contigs__length_33962415	72290	72913	ID=augustus_masked-PGA_scaffold38__206_contigs__length_33962415-processed-gene-0.8;Name=augustus_masked-PGA_scaffold38__206_contigs__length_33962415-processed-gene-0.8
PGA_scaffold38__206_contigs__length_33962415	228565	256389	ID=maker-PGA_scaffold38__206_contigs__length_33962415-snap-gene-2.0;Name=maker-PGA_scaffold38__206_contigs__length_33962415-snap-gene-2.0
PGA_scaffold38__206_contigs__length_33962415	271434	284149	ID=maker-PGA_scaffold38__206_contigs__length_33962415-augustus-gene-3.3;Name=maker-PGA_scaffold38__206_contigs__length_33962415-augustus-gene-3.3
PGA_scaffold38__206_contigs__length_33962415	288435	292203	ID=augustus_masked-PGA_scaffold38__206_contigs__length_33962415-processed-gene-3.1;Name=augustus_masked-PGA_scaffold38__206_contigs__length_33962415-processed-gene-3.1
PGA_scaffold38__206_contigs__length_33962415	335832	336388	ID=maker-PGA_scaffold38__206_contigs__length_33962415-snap-gene-3.12;Name=maker-PGA_scaffold38__206_contigs__length_33962415-snap-gene-3.12
PGA_scaffold38__206_contigs__length_33962415	452681	470228	ID=maker-PGA_scaffold38__206_contigs__length_33962415-snap-gene-4.0;Name=maker-PGA_scaffold38__206_contigs__length_33962415-snap-gene-4.0
PGA_scaffold38__206_contigs__length_33962415	488641	491384	ID=maker-PGA_scaffold38__206_contigs__length_33962415-augustus-gene-5.1;Name=maker-PGA_scaffold38__206_contigs__length_33962415-augustus-gene-5.1
PGA_scaffold38__206_contigs__length_33962415	908370	909404	ID=maker-PGA_scaffold38__206_contigs__length_33962415-augustus-gene-9.6;Name=maker-PGA_scaffold38__206_contigs__length_33962415-augustus-gene-9.6
PGA_scaffold38__206_contigs__length_33962415	910210	912484	ID=maker-PGA_scaffold38__206_contigs__length_33962415-augustus-gene-9.4;Name=maker-PGA_scaffold38__206_contigs__length_33962415-augustus-gene-9.4
PGA_scaffold38__206_contigs__length_33962415	915287	917566	ID=maker-PGA_scaffold38__206_contigs__length_33962415-augustus-gene-9.7;Name=maker-PGA_scaffold38__206_contigs__length_33962415-augustus-gene-9.7
PGA_scaffold38__206_contigs__length_33962415	925354	934084	ID=maker-PGA_scaffold38__206_contigs__length_33962415-augustus-gene-9.5;Name=maker-PGA_scaffold38__206_contigs__length_33962415-augustus-gene-9.5
PGA_scaffold38__206_contigs__length_33962415	1167946	1171511	ID=maker-PGA_scaffold38__206_contigs__length_33962415-snap-gene-12.0;Name=maker-PGA_scaffold38__206_contigs__length_33962415-snap-gene-12.0
PGA_scaffold38__206_contigs__length_33962415	1186699	1188011	ID=maker-PGA_scaffold38__206_contigs__length_33962415-augustus-gene-12.10;Name=maker-PGA_scaffold38__206_contigs__length_33962415-augustus-gene-12.10
PGA_scaffold38__206_contigs__length_33962415	1204567	1205275	ID=maker-PGA_scaffold38__206_contigs__length_33962415-snap-gene-12.2;Name=maker-PGA_scaffold38__206_contigs__length_33962415-snap-gene-12.2
PGA_scaffold38__206_contigs__length_33962415	1246516	1273957	ID=maker-PGA_scaffold38__206_contigs__length_33962415-snap-gene-12.4;Name=maker-PGA_scaffold38__206_contigs__length_33962415-snap-gene-12.4
PGA_scaffold38__206_contigs__length_33962415	1353768	1360758	ID=snap_masked-PGA_scaffold38__206_contigs__length_33962415-processed-gene-13.5;Name=snap_masked-PGA_scaffold38__206_contigs__length_33962415-processed-gene-13.5
PGA_scaffold38__206_contigs__length_33962415	1372840	1383121	ID=snap_masked-PGA_scaffold38__206_contigs__length_33962415-processed-gene-13.6;Name=snap_masked-PGA_scaffold38__206_contigs__length_33962415-processed-gene-13.6
PGA_scaffold38__206_contigs__length_33962415	1409186	1432897	ID=maker-PGA_scaffold38__206_contigs__length_33962415-snap-gene-14.7;Name=maker-PGA_scaffold38__206_contigs__length_33962415-snap-gene-14.7
PGA_scaffold38__206_contigs__length_33962415	1442937	1449515	ID=augustus_masked-PGA_scaffold38__206_contigs__length_33962415-processed-gene-14.6;Name=augustus_masked-PGA_scaffold38__206_contigs__length_33962415-processed-gene-14.6
PGA_scaffold38__206_contigs__length_33962415	1489231	1491915	ID=augustus_masked-PGA_scaffold38__206_contigs__length_33962415-processed-gene-15.9;Name=augustus_masked-PGA_scaffold38__206_contigs__length_33962415-processed-gene-15.9
PGA_scaffold38__206_contigs__length_33962415	1491980	1509101	ID=maker-PGA_scaffold38__206_contigs__length_33962415-augustus-gene-15.2;Name=maker-PGA_scaffold38__206_contigs__length_33962415-augustus-gene-15.2
PGA_scaffold38__206_contigs__length_33962415	1854057	1854352	ID=maker-PGA_scaffold38__206_contigs__length_33962415-snap-gene-18.0;Name=maker-PGA_scaffold38__206_contigs__length_33962415-snap-gene-18.0
PGA_scaffold38__206_contigs__length_33962415	1855304	1855765	ID=augustus_masked-PGA_scaffold38__206_contigs__length_33962415-processed-gene-18.6;Name=augustus_masked-PGA_scaffold38__206_contigs__length_33962415-processed-gene-18.6
PGA_scaffold38__206_contigs__length_33962415	1881801	1882414	ID=maker-PGA_scaffold38__206_contigs__length_33962415-snap-gene-18.1;Name=maker-PGA_scaffold38__206_contigs__length_33962415-snap-gene-18.1
PGA_scaffold38__206_contigs__length_33962415	2282233	2306978	ID=maker-PGA_scaffold38__206_contigs__length_33962415-snap-gene-23.0;Name=maker-PGA_scaffold38__206_contigs__length_33962415-snap-gene-23.0
PGA_scaffold38__206_contigs__length_33962415	2363827	2367072	ID=maker-PGA_scaffold38__206_contigs__length_33962415-snap-gene-23.1;Name=maker-PGA_scaffold38__206_contigs__length_33962415-snap-gene-23.1
PGA_scaffold38__206_contigs__length_33962415	2370024	2396834	ID=maker-PGA_scaffold38__206_contigs__length_33962415-snap-gene-24.13;Name=maker-PGA_scaffold38__206_contigs__length_33962415-snap-gene-24.13
PGA_scaffold38__206_contigs__length_33962415	2416050	2435542	ID=maker-PGA_scaffold38__206_contigs__length_33962415-snap-gene-24.14;Name=maker-PGA_scaffold38__206_contigs__length_33962415-snap-gene-24.14
PGA_scaffold38__206_contigs__length_33962415	2453482	2483222	ID=maker-PGA_scaffold38__206_contigs__length_33962415-snap-gene-24.16;Name=maker-PGA_scaffold38__206_contigs__length_33962415-snap-gene-24.16
PGA_scaffold38__206_contigs__length_33962415	2507754	2521222	ID=maker-PGA_scaffold38__206_contigs__length_33962415-augustus-gene-25.2;Name=maker-PGA_scaffold38__206_contigs__length_33962415-augustus-gene-25.2
PGA_scaffold38__206_contigs__length_33962415	2679694	2680673	ID=snap_masked-PGA_scaffold38__206_contigs__length_33962415-processed-gene-26.3;Name=snap_masked-PGA_scaffold38__206_contigs__length_33962415-processed-gene-26.3
PGA_scaffold38__206_contigs__length_33962415	2705550	2709564	ID=maker-PGA_scaffold38__206_contigs__length_33962415-augustus-gene-27.10;Name=maker-PGA_scaffold38__206_contigs__length_33962415-augustus-gene-27.10
PGA_scaffold38__206_contigs__length_33962415	2737481	2738507	ID=snap_masked-PGA_scaffold38__206_contigs__length_33962415-processed-gene-27.9;Name=snap_masked-PGA_scaffold38__206_contigs__length_33962415-processed-gene-27.9
PGA_scaffold38__206_contigs__length_33962415	2762189	2763162	ID=maker-PGA_scaffold38__206_contigs__length_33962415-augustus-gene-27.11;Name=maker-PGA_scaffold38__206_contigs__length_33962415-augustus-gene-27.11
PGA_scaffold38__206_contigs__length_33962415	2793505	2821530	ID=maker-PGA_scaffold38__206_contigs__length_33962415-snap-gene-28.4;Name=maker-PGA_scaffold38__206_contigs__length_33962415-snap-gene-28.4
PGA_scaffold38__206_contigs__length_33962415	3246637	3247143	ID=maker-PGA_scaffold38__206_contigs__length_33962415-snap-gene-32.3;Name=maker-PGA_scaffold38__206_contigs__length_33962415-snap-gene-32.3
PGA_scaffold38__206_contigs__length_33962415	3294637	3294991	ID=maker-PGA_scaffold38__206_contigs__length_33962415-snap-gene-33.10;Name=maker-PGA_scaffold38__206_contigs__length_33962415-snap-gene-33.10
PGA_scaffold38__206_contigs__length_33962415	3317315	3319964	ID=maker-PGA_scaffold38__206_contigs__length_33962415-augustus-gene-33.3;Name=maker-PGA_scaffold38__206_contigs__length_33962415-augustus-gene-33.3
PGA_scaffold38__206_contigs__length_33962415	3355017	3356740	ID=maker-PGA_scaffold38__206_contigs__length_33962415-snap-gene-33.11;Name=maker-PGA_scaffold38__206_contigs__length_33962415-snap-gene-33.11
PGA_scaffold38__206_contigs__length_33962415	3455524	3456336	ID=augustus_masked-PGA_scaffold38__206_contigs__length_33962415-processed-gene-34.3;Name=augustus_masked-PGA_scaffold38__206_contigs__length_33962415-processed-gene-34.3
PGA_scaffold38__206_contigs__length_33962415	3514867	3515534	ID=maker-PGA_scaffold38__206_contigs__length_33962415-snap-gene-35.0;Name=maker-PGA_scaffold38__206_contigs__length_33962415-snap-gene-35.0
PGA_scaffold38__206_contigs__length_33962415	4006248	4007036	ID=augustus_masked-PGA_scaffold38__206_contigs__length_33962415-processed-gene-40.2;Name=augustus_masked-PGA_scaffold38__206_contigs__length_33962415-processed-gene-40.2
PGA_scaffold38__206_contigs__length_33962415	4459279	4459802	ID=maker-PGA_scaffold38__206_contigs__length_33962415-snap-gene-44.2;Name=maker-PGA_scaffold38__206_contigs__length_33962415-snap-gene-44.2
PGA_scaffold38__206_contigs__length_33962415	4514402	4518494	ID=maker-PGA_scaffold38__206_contigs__length_33962415-snap-gene-45.2;Name=maker-PGA_scaffold38__206_contigs__length_33962415-snap-gene-45.2
PGA_scaffold38__206_contigs__length_33962415	4632220	4633637	ID=augustus_masked-PGA_scaffold38__206_contigs__length_33962415-processed-gene-46.0;Name=augustus_masked-PGA_scaffold38__206_contigs__length_33962415-processed-gene-46.0
PGA_scaffold38__206_contigs__length_33962415	4969538	4972630	ID=snap_masked-PGA_scaffold38__206_contigs__length_33962415-processed-gene-49.2;Name=snap_masked-PGA_scaffold38__206_contigs__length_33962415-processed-gene-49.2
PGA_scaffold38__206_contigs__length_33962415	4986173	4986478	ID=augustus_masked-PGA_scaffold38__206_contigs__length_33962415-processed-gene-49.5;Name=augustus_masked-PGA_scaffold38__206_contigs__length_33962415-processed-gene-49.5
PGA_scaffold38__206_contigs__length_33962415	5717175	5718902	ID=maker-PGA_scaffold38__206_contigs__length_33962415-snap-gene-57.2;Name=maker-PGA_scaffold38__206_contigs__length_33962415-snap-gene-57.2
PGA_scaffold38__206_contigs__length_33962415	5877690	5879417	ID=augustus_masked-PGA_scaffold38__206_contigs__length_33962415-processed-gene-58.5;Name=augustus_masked-PGA_scaffold38__206_contigs__length_33962415-processed-gene-58.5
PGA_scaffold38__206_contigs__length_33962415	6051354	6052669	ID=maker-PGA_scaffold38__206_contigs__length_33962415-snap-gene-60.0;Name=maker-PGA_scaffold38__206_contigs__length_33962415-snap-gene-60.0
PGA_scaffold38__206_contigs__length_33962415	6065929	6091558	ID=augustus_masked-PGA_scaffold38__206_contigs__length_33962415-processed-gene-61.0;Name=augustus_masked-PGA_scaffold38__206_contigs__length_33962415-processed-gene-61.0
PGA_scaffold38__206_contigs__length_33962415	6163727	6188127	ID=maker-PGA_scaffold38__206_contigs__length_33962415-snap-gene-61.11;Name=maker-PGA_scaffold38__206_contigs__length_33962415-snap-gene-61.11
PGA_scaffold38__206_contigs__length_33962415	6188464	6197285	ID=maker-PGA_scaffold38__206_contigs__length_33962415-snap-gene-62.9;Name=maker-PGA_scaffold38__206_contigs__length_33962415-snap-gene-62.9
PGA_scaffold38__206_contigs__length_33962415	6205477	6253266	ID=snap_masked-PGA_scaffold38__206_contigs__length_33962415-processed-gene-62.7;Name=snap_masked-PGA_scaffold38__206_contigs__length_33962415-processed-gene-62.7
PGA_scaffold38__206_contigs__length_33962415	6433119	6453316	ID=maker-PGA_scaffold38__206_contigs__length_33962415-snap-gene-64.0;Name=maker-PGA_scaffold38__206_contigs__length_33962415-snap-gene-64.0
PGA_scaffold38__206_contigs__length_33962415	6456941	6461725	ID=maker-PGA_scaffold38__206_contigs__length_33962415-snap-gene-64.1;Name=maker-PGA_scaffold38__206_contigs__length_33962415-snap-gene-64.1
PGA_scaffold38__206_contigs__length_33962415	6521390	6536339	ID=snap_masked-PGA_scaffold38__206_contigs__length_33962415-processed-gene-65.5;Name=snap_masked-PGA_scaffold38__206_contigs__length_33962415-processed-gene-65.5
PGA_scaffold38__206_contigs__length_33962415	6561271	6563310	ID=maker-PGA_scaffold38__206_contigs__length_33962415-snap-gene-65.1;Name=maker-PGA_scaffold38__206_contigs__length_33962415-snap-gene-65.1
PGA_scaffold38__206_contigs__length_33962415	6568298	6568902	ID=maker-PGA_scaffold38__206_contigs__length_33962415-augustus-gene-65.13;Name=maker-PGA_scaffold38__206_contigs__length_33962415-augustus-gene-65.13
PGA_scaffold38__206_contigs__length_33962415	6569132	6571261	ID=maker-PGA_scaffold38__206_contigs__length_33962415-augustus-gene-65.12;Name=maker-PGA_scaffold38__206_contigs__length_33962415-augustus-gene-65.12
PGA_scaffold38__206_contigs__length_33962415	6575112	6576649	ID=maker-PGA_scaffold38__206_contigs__length_33962415-augustus-gene-65.14;Name=maker-PGA_scaffold38__206_contigs__length_33962415-augustus-gene-65.14
PGA_scaffold38__206_contigs__length_33962415	6623475	6624458	ID=augustus_masked-PGA_scaffold38__206_contigs__length_33962415-processed-gene-66.2;Name=augustus_masked-PGA_scaffold38__206_contigs__length_33962415-processed-gene-66.2
PGA_scaffold38__206_contigs__length_33962415	6632448	6634475	ID=augustus_masked-PGA_scaffold38__206_contigs__length_33962415-processed-gene-66.3;Name=augustus_masked-PGA_scaffold38__206_contigs__length_33962415-processed-gene-66.3
PGA_scaffold38__206_contigs__length_33962415	6939554	6959357	ID=augustus_masked-PGA_scaffold38__206_contigs__length_33962415-processed-gene-69.1;Name=augustus_masked-PGA_scaffold38__206_contigs__length_33962415-processed-gene-69.1
PGA_scaffold38__206_contigs__length_33962415	6966830	6983037	ID=maker-PGA_scaffold38__206_contigs__length_33962415-snap-gene-70.0;Name=maker-PGA_scaffold38__206_contigs__length_33962415-snap-gene-70.0
PGA_scaffold38__206_contigs__length_33962415	6989905	6990832	ID=maker-PGA_scaffold38__206_contigs__length_33962415-augustus-gene-70.4;Name=maker-PGA_scaffold38__206_contigs__length_33962415-augustus-gene-70.4
PGA_scaffold38__206_contigs__length_33962415	7103609	7138761	ID=snap_masked-PGA_scaffold38__206_contigs__length_33962415-processed-gene-71.6;Name=snap_masked-PGA_scaffold38__206_contigs__length_33962415-processed-gene-71.6
PGA_scaffold38__206_contigs__length_33962415	7177279	7185942	ID=maker-PGA_scaffold38__206_contigs__length_33962415-snap-gene-71.3;Name=maker-PGA_scaffold38__206_contigs__length_33962415-snap-gene-71.3
PGA_scaffold38__206_contigs__length_33962415	7270996	7281478	ID=maker-PGA_scaffold38__206_contigs__length_33962415-snap-gene-72.1;Name=maker-PGA_scaffold38__206_contigs__length_33962415-snap-gene-72.1
PGA_scaffold38__206_contigs__length_33962415	7274639	7277733	ID=maker-PGA_scaffold38__206_contigs__length_33962415-snap-gene-72.0;Name=maker-PGA_scaffold38__206_contigs__length_33962415-snap-gene-72.0
PGA_scaffold38__206_contigs__length_33962415	7360373	7368153	ID=maker-PGA_scaffold38__206_contigs__length_33962415-augustus-gene-73.2;Name=maker-PGA_scaffold38__206_contigs__length_33962415-augustus-gene-73.2
PGA_scaffold38__206_contigs__length_33962415	7372072	7380920	ID=maker-PGA_scaffold38__206_contigs__length_33962415-augustus-gene-73.3;Name=maker-PGA_scaffold38__206_contigs__length_33962415-augustus-gene-73.3
PGA_scaffold38__206_contigs__length_33962415	7411269	7412940	ID=snap_masked-PGA_scaffold38__206_contigs__length_33962415-processed-gene-74.1;Name=snap_masked-PGA_scaffold38__206_contigs__length_33962415-processed-gene-74.1
PGA_scaffold38__206_contigs__length_33962415	7508561	7528971	ID=maker-PGA_scaffold38__206_contigs__length_33962415-snap-gene-75.0;Name=maker-PGA_scaffold38__206_contigs__length_33962415-snap-gene-75.0
PGA_scaffold38__206_contigs__length_33962415	7542445	7548107	ID=maker-PGA_scaffold38__206_contigs__length_33962415-augustus-gene-75.4;Name=maker-PGA_scaffold38__206_contigs__length_33962415-augustus-gene-75.4
PGA_scaffold38__206_contigs__length_33962415	7554975	7563154	ID=augustus_masked-PGA_scaffold38__206_contigs__length_33962415-processed-gene-76.0;Name=augustus_masked-PGA_scaffold38__206_contigs__length_33962415-processed-gene-76.0
PGA_scaffold38__206_contigs__length_33962415	7575129	7583687	ID=maker-PGA_scaffold38__206_contigs__length_33962415-snap-gene-76.15;Name=maker-PGA_scaffold38__206_contigs__length_33962415-snap-gene-76.15
PGA_scaffold38__206_contigs__length_33962415	7583740	7625844	ID=maker-PGA_scaffold38__206_contigs__length_33962415-snap-gene-76.14;Name=maker-PGA_scaffold38__206_contigs__length_33962415-snap-gene-76.14
PGA_scaffold38__206_contigs__length_33962415	7954406	7990641	ID=maker-PGA_scaffold38__206_contigs__length_33962415-snap-gene-80.2;Name=maker-PGA_scaffold38__206_contigs__length_33962415-snap-gene-80.2
PGA_scaffold38__206_contigs__length_33962415	8017625	8017924	ID=augustus_masked-PGA_scaffold38__206_contigs__length_33962415-processed-gene-80.7;Name=augustus_masked-PGA_scaffold38__206_contigs__length_33962415-processed-gene-80.7
PGA_scaffold38__206_contigs__length_33962415	8044000	8051564	ID=augustus_masked-PGA_scaffold38__206_contigs__length_33962415-processed-gene-80.8;Name=augustus_masked-PGA_scaffold38__206_contigs__length_33962415-processed-gene-80.8
PGA_scaffold38__206_contigs__length_33962415	8052696	8061475	ID=maker-PGA_scaffold38__206_contigs__length_33962415-augustus-gene-80.24;Name=maker-PGA_scaffold38__206_contigs__length_33962415-augustus-gene-80.24
PGA_scaffold38__206_contigs__length_33962415	8061704	8062888	ID=maker-PGA_scaffold38__206_contigs__length_33962415-snap-gene-80.3;Name=maker-PGA_scaffold38__206_contigs__length_33962415-snap-gene-80.3
PGA_scaffold38__206_contigs__length_33962415	8063202	8070386	ID=augustus_masked-PGA_scaffold38__206_contigs__length_33962415-processed-gene-80.12;Name=augustus_masked-PGA_scaffold38__206_contigs__length_33962415-processed-gene-80.12
PGA_scaffold38__206_contigs__length_33962415	8077433	8108722	ID=augustus_masked-PGA_scaffold38__206_contigs__length_33962415-processed-gene-81.17;Name=augustus_masked-PGA_scaffold38__206_contigs__length_33962415-processed-gene-81.17
PGA_scaffold38__206_contigs__length_33962415	8116194	8130995	ID=maker-PGA_scaffold38__206_contigs__length_33962415-augustus-gene-81.11;Name=maker-PGA_scaffold38__206_contigs__length_33962415-augustus-gene-81.11
PGA_scaffold38__206_contigs__length_33962415	8137072	8141196	ID=maker-PGA_scaffold38__206_contigs__length_33962415-snap-gene-81.25;Name=maker-PGA_scaffold38__206_contigs__length_33962415-snap-gene-81.25
PGA_scaffold38__206_contigs__length_33962415	8141305	8142849	ID=maker-PGA_scaffold38__206_contigs__length_33962415-augustus-gene-81.13;Name=maker-PGA_scaffold38__206_contigs__length_33962415-augustus-gene-81.13
PGA_scaffold38__206_contigs__length_33962415	8147592	8171434	ID=maker-PGA_scaffold38__206_contigs__length_33962415-snap-gene-81.27;Name=maker-PGA_scaffold38__206_contigs__length_33962415-snap-gene-81.27;pseudo=6
PGA_scaffold38__206_contigs__length_33962415	8173192	8180528	ID=maker-PGA_scaffold38__206_contigs__length_33962415-augustus-gene-81.16;Name=maker-PGA_scaffold38__206_contigs__length_33962415-augustus-gene-81.16
PGA_scaffold38__206_contigs__length_33962415	8198379	8211507	ID=maker-PGA_scaffold38__206_contigs__length_33962415-snap-gene-82.0;Name=maker-PGA_scaffold38__206_contigs__length_33962415-snap-gene-82.0
PGA_scaffold38__206_contigs__length_33962415	8219207	8224118	ID=maker-PGA_scaffold38__206_contigs__length_33962415-snap-gene-82.3;Name=maker-PGA_scaffold38__206_contigs__length_33962415-snap-gene-82.3
PGA_scaffold38__206_contigs__length_33962415	8229013	8235138	ID=maker-PGA_scaffold38__206_contigs__length_33962415-snap-gene-82.1;Name=maker-PGA_scaffold38__206_contigs__length_33962415-snap-gene-82.1
PGA_scaffold38__206_contigs__length_33962415	8237276	8242828	ID=maker-PGA_scaffold38__206_contigs__length_33962415-augustus-gene-82.20;Name=maker-PGA_scaffold38__206_contigs__length_33962415-augustus-gene-82.20
PGA_scaffold38__206_contigs__length_33962415	8261434	8277007	ID=maker-PGA_scaffold38__206_contigs__length_33962415-augustus-gene-82.18;Name=maker-PGA_scaffold38__206_contigs__length_33962415-augustus-gene-82.18
PGA_scaffold38__206_contigs__length_33962415	8283762	8289202	ID=maker-PGA_scaffold38__206_contigs__length_33962415-augustus-gene-83.14;Name=maker-PGA_scaffold38__206_contigs__length_33962415-augustus-gene-83.14
PGA_scaffold38__206_contigs__length_33962415	8305211	8319714	ID=maker-PGA_scaffold38__206_contigs__length_33962415-snap-gene-83.1;Name=maker-PGA_scaffold38__206_contigs__length_33962415-snap-gene-83.1
PGA_scaffold38__206_contigs__length_33962415	8323893	8324810	ID=augustus_masked-PGA_scaffold38__206_contigs__length_33962415-processed-gene-83.21;Name=augustus_masked-PGA_scaffold38__206_contigs__length_33962415-processed-gene-83.21
PGA_scaffold38__206_contigs__length_33962415	8336370	8337287	ID=augustus_masked-PGA_scaffold38__206_contigs__length_33962415-processed-gene-83.23;Name=augustus_masked-PGA_scaffold38__206_contigs__length_33962415-processed-gene-83.23
PGA_scaffold38__206_contigs__length_33962415	8358744	8364825	ID=snap_masked-PGA_scaffold38__206_contigs__length_33962415-processed-gene-83.8;Name=snap_masked-PGA_scaffold38__206_contigs__length_33962415-processed-gene-83.8
PGA_scaffold38__206_contigs__length_33962415	8365567	8367142	ID=maker-PGA_scaffold38__206_contigs__length_33962415-augustus-gene-83.19;Name=maker-PGA_scaffold38__206_contigs__length_33962415-augustus-gene-83.19
PGA_scaffold38__206_contigs__length_33962415	8383672	8402563	ID=maker-PGA_scaffold38__206_contigs__length_33962415-snap-gene-84.0;Name=maker-PGA_scaffold38__206_contigs__length_33962415-snap-gene-84.0
PGA_scaffold38__206_contigs__length_33962415	8402601	8434348	ID=maker-PGA_scaffold38__206_contigs__length_33962415-snap-gene-84.1;Name=maker-PGA_scaffold38__206_contigs__length_33962415-snap-gene-84.1
PGA_scaffold38__206_contigs__length_33962415	8460127	8465553	ID=maker-PGA_scaffold38__206_contigs__length_33962415-augustus-gene-84.20;Name=maker-PGA_scaffold38__206_contigs__length_33962415-augustus-gene-84.20
PGA_scaffold38__206_contigs__length_33962415	8471965	8485253	ID=maker-PGA_scaffold38__206_contigs__length_33962415-augustus-gene-85.4;Name=maker-PGA_scaffold38__206_contigs__length_33962415-augustus-gene-85.4
PGA_scaffold38__206_contigs__length_33962415	8507098	8518664	ID=maker-PGA_scaffold38__206_contigs__length_33962415-augustus-gene-85.3;Name=maker-PGA_scaffold38__206_contigs__length_33962415-augustus-gene-85.3
PGA_scaffold38__206_contigs__length_33962415	8645799	8648195	ID=snap_masked-PGA_scaffold38__206_contigs__length_33962415-processed-gene-86.2;Name=snap_masked-PGA_scaffold38__206_contigs__length_33962415-processed-gene-86.2
PGA_scaffold38__206_contigs__length_33962415	8658555	8667434	ID=snap_masked-PGA_scaffold38__206_contigs__length_33962415-processed-gene-86.4;Name=snap_masked-PGA_scaffold38__206_contigs__length_33962415-processed-gene-86.4
PGA_scaffold38__206_contigs__length_33962415	8712559	8723896	ID=maker-PGA_scaffold38__206_contigs__length_33962415-snap-gene-87.5;Name=maker-PGA_scaffold38__206_contigs__length_33962415-snap-gene-87.5;pseudo=6
PGA_scaffold38__206_contigs__length_33962415	8784532	8790058	ID=snap_masked-PGA_scaffold38__206_contigs__length_33962415-processed-gene-88.10;Name=snap_masked-PGA_scaffold38__206_contigs__length_33962415-processed-gene-88.10
PGA_scaffold38__206_contigs__length_33962415	8790473	8792010	ID=snap_masked-PGA_scaffold38__206_contigs__length_33962415-processed-gene-88.11;Name=snap_masked-PGA_scaffold38__206_contigs__length_33962415-processed-gene-88.11
PGA_scaffold38__206_contigs__length_33962415	8814661	8817834	ID=maker-PGA_scaffold38__206_contigs__length_33962415-snap-gene-88.0;Name=maker-PGA_scaffold38__206_contigs__length_33962415-snap-gene-88.0
PGA_scaffold38__206_contigs__length_33962415	8838299	8840478	ID=maker-PGA_scaffold38__206_contigs__length_33962415-augustus-gene-88.9;Name=maker-PGA_scaffold38__206_contigs__length_33962415-augustus-gene-88.9
PGA_scaffold38__206_contigs__length_33962415	9042133	9046611	ID=augustus_masked-PGA_scaffold38__206_contigs__length_33962415-processed-gene-90.6;Name=augustus_masked-PGA_scaffold38__206_contigs__length_33962415-processed-gene-90.6
PGA_scaffold38__206_contigs__length_33962415	9117677	9123858	ID=snap_masked-PGA_scaffold38__206_contigs__length_33962415-processed-gene-91.6;Name=snap_masked-PGA_scaffold38__206_contigs__length_33962415-processed-gene-91.6
PGA_scaffold38__206_contigs__length_33962415	9383585	9385574	ID=augustus_masked-PGA_scaffold38__206_contigs__length_33962415-processed-gene-94.1;Name=augustus_masked-PGA_scaffold38__206_contigs__length_33962415-processed-gene-94.1
PGA_scaffold38__206_contigs__length_33962415	9416725	9431870	ID=snap_masked-PGA_scaffold38__206_contigs__length_33962415-processed-gene-94.9;Name=snap_masked-PGA_scaffold38__206_contigs__length_33962415-processed-gene-94.9
PGA_scaffold38__206_contigs__length_33962415	9457610	9459915	ID=maker-PGA_scaffold38__206_contigs__length_33962415-augustus-gene-95.14;Name=maker-PGA_scaffold38__206_contigs__length_33962415-augustus-gene-95.14
PGA_scaffold38__206_contigs__length_33962415	9512057	9514174	ID=maker-PGA_scaffold38__206_contigs__length_33962415-snap-gene-95.2;Name=maker-PGA_scaffold38__206_contigs__length_33962415-snap-gene-95.2
PGA_scaffold38__206_contigs__length_33962415	9801816	9805018	ID=snap_masked-PGA_scaffold38__206_contigs__length_33962415-processed-gene-98.1;Name=snap_masked-PGA_scaffold38__206_contigs__length_33962415-processed-gene-98.1
PGA_scaffold38__206_contigs__length_33962415	9829953	9851844	ID=augustus_masked-PGA_scaffold38__206_contigs__length_33962415-processed-gene-98.4;Name=augustus_masked-PGA_scaffold38__206_contigs__length_33962415-processed-gene-98.4
PGA_scaffold38__206_contigs__length_33962415	9894333	9909790	ID=augustus_masked-PGA_scaffold38__206_contigs__length_33962415-processed-gene-99.2;Name=augustus_masked-PGA_scaffold38__206_contigs__length_33962415-processed-gene-99.2
PGA_scaffold38__206_contigs__length_33962415	9920112	9929178	ID=augustus_masked-PGA_scaffold38__206_contigs__length_33962415-processed-gene-99.4;Name=augustus_masked-PGA_scaffold38__206_contigs__length_33962415-processed-gene-99.4
PGA_scaffold38__206_contigs__length_33962415	9933638	9935334	ID=maker-PGA_scaffold38__206_contigs__length_33962415-augustus-gene-99.8;Name=maker-PGA_scaffold38__206_contigs__length_33962415-augustus-gene-99.8
PGA_scaffold38__206_contigs__length_33962415	9946386	9946637	ID=snap_masked-PGA_scaffold38__206_contigs__length_33962415-processed-gene-99.13;Name=snap_masked-PGA_scaffold38__206_contigs__length_33962415-processed-gene-99.13
PGA_scaffold38__206_contigs__length_33962415	9967577	9987130	ID=maker-PGA_scaffold38__206_contigs__length_33962415-snap-gene-99.20;Name=maker-PGA_scaffold38__206_contigs__length_33962415-snap-gene-99.20;pseudo=9
PGA_scaffold38__206_contigs__length_33962415	10013678	10021286	ID=augustus_masked-PGA_scaffold38__206_contigs__length_33962415-processed-gene-100.10;Name=augustus_masked-PGA_scaffold38__206_contigs__length_33962415-processed-gene-100.10
PGA_scaffold38__206_contigs__length_33962415	10036723	10064496	ID=augustus_masked-PGA_scaffold38__206_contigs__length_33962415-processed-gene-100.9;Name=augustus_masked-PGA_scaffold38__206_contigs__length_33962415-processed-gene-100.9
PGA_scaffold38__206_contigs__length_33962415	10068399	10081750	ID=maker-PGA_scaffold38__206_contigs__length_33962415-snap-gene-100.15;Name=maker-PGA_scaffold38__206_contigs__length_33962415-snap-gene-100.15
PGA_scaffold38__206_contigs__length_33962415	10099762	10100520	ID=maker-PGA_scaffold38__206_contigs__length_33962415-snap-gene-101.14;Name=maker-PGA_scaffold38__206_contigs__length_33962415-snap-gene-101.14
PGA_scaffold38__206_contigs__length_33962415	10112932	10130891	ID=maker-PGA_scaffold38__206_contigs__length_33962415-snap-gene-101.16;Name=maker-PGA_scaffold38__206_contigs__length_33962415-snap-gene-101.16
PGA_scaffold38__206_contigs__length_33962415	10141032	10145781	ID=maker-PGA_scaffold38__206_contigs__length_33962415-snap-gene-101.13;Name=maker-PGA_scaffold38__206_contigs__length_33962415-snap-gene-101.13
PGA_scaffold38__206_contigs__length_33962415	10151573	10157048	ID=augustus_masked-PGA_scaffold38__206_contigs__length_33962415-processed-gene-101.1;Name=augustus_masked-PGA_scaffold38__206_contigs__length_33962415-processed-gene-101.1
PGA_scaffold38__206_contigs__length_33962415	10168847	10176634	ID=maker-PGA_scaffold38__206_contigs__length_33962415-augustus-gene-101.11;Name=maker-PGA_scaffold38__206_contigs__length_33962415-augustus-gene-101.11
PGA_scaffold38__206_contigs__length_33962415	10192608	10207463	ID=maker-PGA_scaffold38__206_contigs__length_33962415-snap-gene-102.0;Name=maker-PGA_scaffold38__206_contigs__length_33962415-snap-gene-102.0
PGA_scaffold38__206_contigs__length_33962415	10227488	10239732	ID=maker-PGA_scaffold38__206_contigs__length_33962415-snap-gene-102.1;Name=maker-PGA_scaffold38__206_contigs__length_33962415-snap-gene-102.1
PGA_scaffold38__206_contigs__length_33962415	10248132	10262720	ID=maker-PGA_scaffold38__206_contigs__length_33962415-augustus-gene-102.21;Name=maker-PGA_scaffold38__206_contigs__length_33962415-augustus-gene-102.21
PGA_scaffold38__206_contigs__length_33962415	10272560	10285328	ID=maker-PGA_scaffold38__206_contigs__length_33962415-snap-gene-102.4;Name=maker-PGA_scaffold38__206_contigs__length_33962415-snap-gene-102.4
PGA_scaffold38__206_contigs__length_33962415	10325210	10334328	ID=maker-PGA_scaffold38__206_contigs__length_33962415-augustus-gene-103.14;Name=maker-PGA_scaffold38__206_contigs__length_33962415-augustus-gene-103.14
PGA_scaffold38__206_contigs__length_33962415	10336193	10340716	ID=maker-PGA_scaffold38__206_contigs__length_33962415-augustus-gene-103.16;Name=maker-PGA_scaffold38__206_contigs__length_33962415-augustus-gene-103.16
PGA_scaffold38__206_contigs__length_33962415	10344469	10346126	ID=maker-PGA_scaffold38__206_contigs__length_33962415-augustus-gene-103.15;Name=maker-PGA_scaffold38__206_contigs__length_33962415-augustus-gene-103.15
PGA_scaffold38__206_contigs__length_33962415	10354529	10361702	ID=augustus_masked-PGA_scaffold38__206_contigs__length_33962415-processed-gene-103.3;Name=augustus_masked-PGA_scaffold38__206_contigs__length_33962415-processed-gene-103.3
PGA_scaffold38__206_contigs__length_33962415	10367131	10370130	ID=maker-PGA_scaffold38__206_contigs__length_33962415-augustus-gene-103.19;Name=maker-PGA_scaffold38__206_contigs__length_33962415-augustus-gene-103.19
PGA_scaffold38__206_contigs__length_33962415	10372053	10384757	ID=maker-PGA_scaffold38__206_contigs__length_33962415-augustus-gene-103.20;Name=maker-PGA_scaffold38__206_contigs__length_33962415-augustus-gene-103.20
PGA_scaffold38__206_contigs__length_33962415	10415975	10427781	ID=maker-PGA_scaffold38__206_contigs__length_33962415-augustus-gene-104.15;Name=maker-PGA_scaffold38__206_contigs__length_33962415-augustus-gene-104.15
PGA_scaffold38__206_contigs__length_33962415	10446698	10453611	ID=maker-PGA_scaffold38__206_contigs__length_33962415-snap-gene-104.2;Name=maker-PGA_scaffold38__206_contigs__length_33962415-snap-gene-104.2
PGA_scaffold38__206_contigs__length_33962415	10469618	10477482	ID=augustus_masked-PGA_scaffold38__206_contigs__length_33962415-processed-gene-104.7;Name=augustus_masked-PGA_scaffold38__206_contigs__length_33962415-processed-gene-104.7
PGA_scaffold38__206_contigs__length_33962415	10481661	10493038	ID=maker-PGA_scaffold38__206_contigs__length_33962415-augustus-gene-105.5;Name=maker-PGA_scaffold38__206_contigs__length_33962415-augustus-gene-105.5
PGA_scaffold38__206_contigs__length_33962415	10507085	10518447	ID=maker-PGA_scaffold38__206_contigs__length_33962415-snap-gene-105.0;Name=maker-PGA_scaffold38__206_contigs__length_33962415-snap-gene-105.0
PGA_scaffold38__206_contigs__length_33962415	10585570	10586199	ID=augustus_masked-PGA_scaffold38__206_contigs__length_33962415-processed-gene-105.12;Name=augustus_masked-PGA_scaffold38__206_contigs__length_33962415-processed-gene-105.12
PGA_scaffold38__206_contigs__length_33962415	10632890	10634025	ID=maker-PGA_scaffold38__206_contigs__length_33962415-snap-gene-106.0;Name=maker-PGA_scaffold38__206_contigs__length_33962415-snap-gene-106.0
PGA_scaffold38__206_contigs__length_33962415	10730683	10798877	ID=snap_masked-PGA_scaffold38__206_contigs__length_33962415-processed-gene-108.0;Name=snap_masked-PGA_scaffold38__206_contigs__length_33962415-processed-gene-108.0
PGA_scaffold38__206_contigs__length_33962415	10815174	10829367	ID=maker-PGA_scaffold38__206_contigs__length_33962415-snap-gene-108.24;Name=maker-PGA_scaffold38__206_contigs__length_33962415-snap-gene-108.24
PGA_scaffold38__206_contigs__length_33962415	10864054	10868605	ID=maker-PGA_scaffold38__206_contigs__length_33962415-snap-gene-108.26;Name=maker-PGA_scaffold38__206_contigs__length_33962415-snap-gene-108.26
PGA_scaffold38__206_contigs__length_33962415	10873905	10881520	ID=maker-PGA_scaffold38__206_contigs__length_33962415-augustus-gene-108.14;Name=maker-PGA_scaffold38__206_contigs__length_33962415-augustus-gene-108.14
PGA_scaffold38__206_contigs__length_33962415	10886414	10901381	ID=maker-PGA_scaffold38__206_contigs__length_33962415-snap-gene-109.44;Name=maker-PGA_scaffold38__206_contigs__length_33962415-snap-gene-109.44
PGA_scaffold38__206_contigs__length_33962415	10903475	10908385	ID=maker-PGA_scaffold38__206_contigs__length_33962415-augustus-gene-109.6;Name=maker-PGA_scaffold38__206_contigs__length_33962415-augustus-gene-109.6
PGA_scaffold38__206_contigs__length_33962415	10909919	10922472	ID=augustus_masked-PGA_scaffold38__206_contigs__length_33962415-processed-gene-109.36;Name=augustus_masked-PGA_scaffold38__206_contigs__length_33962415-processed-gene-109.36
PGA_scaffold38__206_contigs__length_33962415	10925267	10927659	ID=maker-PGA_scaffold38__206_contigs__length_33962415-snap-gene-109.40;Name=maker-PGA_scaffold38__206_contigs__length_33962415-snap-gene-109.40
PGA_scaffold38__206_contigs__length_33962415	10929017	10930435	ID=maker-PGA_scaffold38__206_contigs__length_33962415-augustus-gene-109.1;Name=maker-PGA_scaffold38__206_contigs__length_33962415-augustus-gene-109.1
PGA_scaffold38__206_contigs__length_33962415	10940803	10946891	ID=maker-PGA_scaffold38__206_contigs__length_33962415-snap-gene-109.42;Name=maker-PGA_scaffold38__206_contigs__length_33962415-snap-gene-109.42
PGA_scaffold38__206_contigs__length_33962415	10947615	10950239	ID=maker-PGA_scaffold38__206_contigs__length_33962415-snap-gene-109.49;Name=maker-PGA_scaffold38__206_contigs__length_33962415-snap-gene-109.49
PGA_scaffold38__206_contigs__length_33962415	10950960	10964925	ID=maker-PGA_scaffold38__206_contigs__length_33962415-augustus-gene-109.4;Name=maker-PGA_scaffold38__206_contigs__length_33962415-augustus-gene-109.4
PGA_scaffold38__206_contigs__length_33962415	10967565	10975318	ID=maker-PGA_scaffold38__206_contigs__length_33962415-snap-gene-109.51;Name=maker-PGA_scaffold38__206_contigs__length_33962415-snap-gene-109.51
PGA_scaffold38__206_contigs__length_33962415	11006040	11012202	ID=maker-PGA_scaffold38__206_contigs__length_33962415-augustus-gene-110.2;Name=maker-PGA_scaffold38__206_contigs__length_33962415-augustus-gene-110.2
PGA_scaffold38__206_contigs__length_33962415	11027930	11038297	ID=maker-PGA_scaffold38__206_contigs__length_33962415-snap-gene-110.13;Name=maker-PGA_scaffold38__206_contigs__length_33962415-snap-gene-110.13
PGA_scaffold38__206_contigs__length_33962415	11107626	11132165	ID=augustus_masked-PGA_scaffold38__206_contigs__length_33962415-processed-gene-111.18;Name=augustus_masked-PGA_scaffold38__206_contigs__length_33962415-processed-gene-111.18
PGA_scaffold38__206_contigs__length_33962415	11134728	11137614	ID=snap_masked-PGA_scaffold38__206_contigs__length_33962415-processed-gene-111.10;Name=snap_masked-PGA_scaffold38__206_contigs__length_33962415-processed-gene-111.10
PGA_scaffold38__206_contigs__length_33962415	11137695	11141646	ID=snap_masked-PGA_scaffold38__206_contigs__length_33962415-processed-gene-111.11;Name=snap_masked-PGA_scaffold38__206_contigs__length_33962415-processed-gene-111.11
PGA_scaffold38__206_contigs__length_33962415	11142202	11156272	ID=maker-PGA_scaffold38__206_contigs__length_33962415-augustus-gene-111.16;Name=maker-PGA_scaffold38__206_contigs__length_33962415-augustus-gene-111.16
PGA_scaffold38__206_contigs__length_33962415	11156488	11169980	ID=augustus_masked-PGA_scaffold38__206_contigs__length_33962415-processed-gene-111.19;Name=augustus_masked-PGA_scaffold38__206_contigs__length_33962415-processed-gene-111.19
PGA_scaffold38__206_contigs__length_33962415	11189965	11190884	ID=snap_masked-PGA_scaffold38__206_contigs__length_33962415-processed-gene-112.4;Name=snap_masked-PGA_scaffold38__206_contigs__length_33962415-processed-gene-112.4
PGA_scaffold38__206_contigs__length_33962415	11242331	11262548	ID=maker-PGA_scaffold38__206_contigs__length_33962415-snap-gene-112.1;Name=maker-PGA_scaffold38__206_contigs__length_33962415-snap-gene-112.1
PGA_scaffold38__206_contigs__length_33962415	11277328	11280966	ID=maker-PGA_scaffold38__206_contigs__length_33962415-snap-gene-112.2;Name=maker-PGA_scaffold38__206_contigs__length_33962415-snap-gene-112.2
PGA_scaffold38__206_contigs__length_33962415	11294358	11303732	ID=maker-PGA_scaffold38__206_contigs__length_33962415-augustus-gene-113.0;Name=maker-PGA_scaffold38__206_contigs__length_33962415-augustus-gene-113.0
PGA_scaffold38__206_contigs__length_33962415	11391786	11395132	ID=snap_masked-PGA_scaffold38__206_contigs__length_33962415-processed-gene-114.8;Name=snap_masked-PGA_scaffold38__206_contigs__length_33962415-processed-gene-114.8
PGA_scaffold38__206_contigs__length_33962415	11410211	11425243	ID=maker-PGA_scaffold38__206_contigs__length_33962415-augustus-gene-114.6;Name=maker-PGA_scaffold38__206_contigs__length_33962415-augustus-gene-114.6
PGA_scaffold38__206_contigs__length_33962415	11497858	11505936	ID=maker-PGA_scaffold38__206_contigs__length_33962415-snap-gene-115.0;Name=maker-PGA_scaffold38__206_contigs__length_33962415-snap-gene-115.0
PGA_scaffold38__206_contigs__length_33962415	11541880	11550673	ID=maker-PGA_scaffold38__206_contigs__length_33962415-augustus-gene-115.5;Name=maker-PGA_scaffold38__206_contigs__length_33962415-augustus-gene-115.5
PGA_scaffold38__206_contigs__length_33962415	11559590	11560357	ID=maker-PGA_scaffold38__206_contigs__length_33962415-snap-gene-115.2;Name=maker-PGA_scaffold38__206_contigs__length_33962415-snap-gene-115.2
PGA_scaffold38__206_contigs__length_33962415	11584217	11587100	ID=maker-PGA_scaffold38__206_contigs__length_33962415-augustus-gene-115.7;Name=maker-PGA_scaffold38__206_contigs__length_33962415-augustus-gene-115.7
PGA_scaffold38__206_contigs__length_33962415	11602807	11608049	ID=maker-PGA_scaffold38__206_contigs__length_33962415-augustus-gene-116.4;Name=maker-PGA_scaffold38__206_contigs__length_33962415-augustus-gene-116.4
PGA_scaffold38__206_contigs__length_33962415	11628709	11651416	ID=maker-PGA_scaffold38__206_contigs__length_33962415-snap-gene-116.13;Name=maker-PGA_scaffold38__206_contigs__length_33962415-snap-gene-116.13
PGA_scaffold38__206_contigs__length_33962415	11682303	11756964	ID=maker-PGA_scaffold38__206_contigs__length_33962415-snap-gene-117.0;Name=maker-PGA_scaffold38__206_contigs__length_33962415-snap-gene-117.0
PGA_scaffold38__206_contigs__length_33962415	11757874	11775336	ID=maker-PGA_scaffold38__206_contigs__length_33962415-snap-gene-117.1;Name=maker-PGA_scaffold38__206_contigs__length_33962415-snap-gene-117.1
PGA_scaffold38__206_contigs__length_33962415	11844328	11846088	ID=maker-PGA_scaffold38__206_contigs__length_33962415-augustus-gene-118.5;Name=maker-PGA_scaffold38__206_contigs__length_33962415-augustus-gene-118.5
PGA_scaffold38__206_contigs__length_33962415	11868196	11872035	ID=maker-PGA_scaffold38__206_contigs__length_33962415-augustus-gene-118.3;Name=maker-PGA_scaffold38__206_contigs__length_33962415-augustus-gene-118.3
PGA_scaffold38__206_contigs__length_33962415	11872856	11877610	ID=maker-PGA_scaffold38__206_contigs__length_33962415-snap-gene-118.1;Name=maker-PGA_scaffold38__206_contigs__length_33962415-snap-gene-118.1
PGA_scaffold38__206_contigs__length_33962415	11891559	11902468	ID=maker-PGA_scaffold38__206_contigs__length_33962415-augustus-gene-119.13;Name=maker-PGA_scaffold38__206_contigs__length_33962415-augustus-gene-119.13
PGA_scaffold38__206_contigs__length_33962415	11919891	11969885	ID=augustus_masked-PGA_scaffold38__206_contigs__length_33962415-processed-gene-119.1;Name=augustus_masked-PGA_scaffold38__206_contigs__length_33962415-processed-gene-119.1
PGA_scaffold38__206_contigs__length_33962415	11975828	11977759	ID=maker-PGA_scaffold38__206_contigs__length_33962415-augustus-gene-120.15;Name=maker-PGA_scaffold38__206_contigs__length_33962415-augustus-gene-120.15
PGA_scaffold38__206_contigs__length_33962415	11987734	11991228	ID=maker-PGA_scaffold38__206_contigs__length_33962415-augustus-gene-120.16;Name=maker-PGA_scaffold38__206_contigs__length_33962415-augustus-gene-120.16
PGA_scaffold38__206_contigs__length_33962415	12003848	12007618	ID=maker-PGA_scaffold38__206_contigs__length_33962415-snap-gene-120.3;Name=maker-PGA_scaffold38__206_contigs__length_33962415-snap-gene-120.3
PGA_scaffold38__206_contigs__length_33962415	12013027	12042123	ID=maker-PGA_scaffold38__206_contigs__length_33962415-snap-gene-120.0;Name=maker-PGA_scaffold38__206_contigs__length_33962415-snap-gene-120.0
PGA_scaffold38__206_contigs__length_33962415	12045779	12056258	ID=maker-PGA_scaffold38__206_contigs__length_33962415-snap-gene-120.4;Name=maker-PGA_scaffold38__206_contigs__length_33962415-snap-gene-120.4
PGA_scaffold38__206_contigs__length_33962415	12058835	12059332	ID=maker-PGA_scaffold38__206_contigs__length_33962415-augustus-gene-120.20;Name=maker-PGA_scaffold38__206_contigs__length_33962415-augustus-gene-120.20
PGA_scaffold38__206_contigs__length_33962415	12063604	12066912	ID=maker-PGA_scaffold38__206_contigs__length_33962415-augustus-gene-120.21;Name=maker-PGA_scaffold38__206_contigs__length_33962415-augustus-gene-120.21
PGA_scaffold38__206_contigs__length_33962415	12073328	12091241	ID=maker-PGA_scaffold38__206_contigs__length_33962415-snap-gene-121.0;Name=maker-PGA_scaffold38__206_contigs__length_33962415-snap-gene-121.0
PGA_scaffold38__206_contigs__length_33962415	12214556	12228903	ID=augustus_masked-PGA_scaffold38__206_contigs__length_33962415-processed-gene-122.15;Name=augustus_masked-PGA_scaffold38__206_contigs__length_33962415-processed-gene-122.15
PGA_scaffold38__206_contigs__length_33962415	12246959	12281420	ID=maker-PGA_scaffold38__206_contigs__length_33962415-snap-gene-122.21;Name=maker-PGA_scaffold38__206_contigs__length_33962415-snap-gene-122.21
PGA_scaffold38__206_contigs__length_33962415	12643731	12661643	ID=augustus_masked-PGA_scaffold38__206_contigs__length_33962415-processed-gene-126.12;Name=augustus_masked-PGA_scaffold38__206_contigs__length_33962415-processed-gene-126.12
PGA_scaffold38__206_contigs__length_33962415	12875590	12881129	ID=maker-PGA_scaffold38__206_contigs__length_33962415-augustus-gene-128.7;Name=maker-PGA_scaffold38__206_contigs__length_33962415-augustus-gene-128.7
PGA_scaffold38__206_contigs__length_33962415	12904650	12940017	ID=maker-PGA_scaffold38__206_contigs__length_33962415-snap-gene-129.0;Name=maker-PGA_scaffold38__206_contigs__length_33962415-snap-gene-129.0
PGA_scaffold38__206_contigs__length_33962415	13203182	13231881	ID=maker-PGA_scaffold38__206_contigs__length_33962415-augustus-gene-132.2;Name=maker-PGA_scaffold38__206_contigs__length_33962415-augustus-gene-132.2
PGA_scaffold38__206_contigs__length_33962415	13240873	13268832	ID=maker-PGA_scaffold38__206_contigs__length_33962415-snap-gene-132.1;Name=maker-PGA_scaffold38__206_contigs__length_33962415-snap-gene-132.1
PGA_scaffold38__206_contigs__length_33962415	13289239	13302182	ID=snap_masked-PGA_scaffold38__206_contigs__length_33962415-processed-gene-133.0;Name=snap_masked-PGA_scaffold38__206_contigs__length_33962415-processed-gene-133.0;pseudo=8
PGA_scaffold38__206_contigs__length_33962415	13312984	13313718	ID=augustus_masked-PGA_scaffold38__206_contigs__length_33962415-processed-gene-133.9;Name=augustus_masked-PGA_scaffold38__206_contigs__length_33962415-processed-gene-133.9
PGA_scaffold38__206_contigs__length_33962415	13326298	13344265	ID=maker-PGA_scaffold38__206_contigs__length_33962415-snap-gene-133.15;Name=maker-PGA_scaffold38__206_contigs__length_33962415-snap-gene-133.15
PGA_scaffold38__206_contigs__length_33962415	13388396	13435613	ID=maker-PGA_scaffold38__206_contigs__length_33962415-snap-gene-134.0;Name=maker-PGA_scaffold38__206_contigs__length_33962415-snap-gene-134.0
PGA_scaffold38__206_contigs__length_33962415	13877453	13895786	ID=maker-PGA_scaffold38__206_contigs__length_33962415-snap-gene-140.20;Name=maker-PGA_scaffold38__206_contigs__length_33962415-snap-gene-140.20
PGA_scaffold38__206_contigs__length_33962415	13919697	13930978	ID=maker-PGA_scaffold38__206_contigs__length_33962415-snap-gene-140.21;Name=maker-PGA_scaffold38__206_contigs__length_33962415-snap-gene-140.21
PGA_scaffold38__206_contigs__length_33962415	13941665	13964380	ID=maker-PGA_scaffold38__206_contigs__length_33962415-augustus-gene-140.7;Name=maker-PGA_scaffold38__206_contigs__length_33962415-augustus-gene-140.7
PGA_scaffold38__206_contigs__length_33962415	13990471	14004884	ID=maker-PGA_scaffold38__206_contigs__length_33962415-snap-gene-140.23;Name=maker-PGA_scaffold38__206_contigs__length_33962415-snap-gene-140.23
PGA_scaffold38__206_contigs__length_33962415	14656389	14671788	ID=maker-PGA_scaffold38__206_contigs__length_33962415-snap-gene-146.8;Name=maker-PGA_scaffold38__206_contigs__length_33962415-snap-gene-146.8
PGA_scaffold38__206_contigs__length_33962415	14674399	14680076	ID=maker-PGA_scaffold38__206_contigs__length_33962415-snap-gene-146.9;Name=maker-PGA_scaffold38__206_contigs__length_33962415-snap-gene-146.9
PGA_scaffold38__206_contigs__length_33962415	14738246	14805938	ID=snap_masked-PGA_scaffold38__206_contigs__length_33962415-processed-gene-148.6;Name=snap_masked-PGA_scaffold38__206_contigs__length_33962415-processed-gene-148.6
PGA_scaffold38__206_contigs__length_33962415	15107718	15158446	ID=maker-PGA_scaffold38__206_contigs__length_33962415-snap-gene-151.0;Name=maker-PGA_scaffold38__206_contigs__length_33962415-snap-gene-151.0
PGA_scaffold38__206_contigs__length_33962415	15276488	15285019	ID=maker-PGA_scaffold38__206_contigs__length_33962415-snap-gene-152.0;Name=maker-PGA_scaffold38__206_contigs__length_33962415-snap-gene-152.0
PGA_scaffold38__206_contigs__length_33962415	15296162	15340079	ID=maker-PGA_scaffold38__206_contigs__length_33962415-snap-gene-154.0;Name=maker-PGA_scaffold38__206_contigs__length_33962415-snap-gene-154.0
PGA_scaffold38__206_contigs__length_33962415	15374180	15386073	ID=snap_masked-PGA_scaffold38__206_contigs__length_33962415-processed-gene-154.25;Name=snap_masked-PGA_scaffold38__206_contigs__length_33962415-processed-gene-154.25
PGA_scaffold38__206_contigs__length_33962415	15406989	15415779	ID=maker-PGA_scaffold38__206_contigs__length_33962415-augustus-gene-154.17;Name=maker-PGA_scaffold38__206_contigs__length_33962415-augustus-gene-154.17
PGA_scaffold38__206_contigs__length_33962415	15424365	15452593	ID=maker-PGA_scaffold38__206_contigs__length_33962415-snap-gene-154.6;Name=maker-PGA_scaffold38__206_contigs__length_33962415-snap-gene-154.6
PGA_scaffold38__206_contigs__length_33962415	15582252	15583768	ID=maker-PGA_scaffold38__206_contigs__length_33962415-augustus-gene-155.0;Name=maker-PGA_scaffold38__206_contigs__length_33962415-augustus-gene-155.0
PGA_scaffold38__206_contigs__length_33962415	15586132	15596024	ID=augustus_masked-PGA_scaffold38__206_contigs__length_33962415-processed-gene-156.4;Name=augustus_masked-PGA_scaffold38__206_contigs__length_33962415-processed-gene-156.4
PGA_scaffold38__206_contigs__length_33962415	15614524	15619839	ID=snap_masked-PGA_scaffold38__206_contigs__length_33962415-processed-gene-156.15;Name=snap_masked-PGA_scaffold38__206_contigs__length_33962415-processed-gene-156.15
PGA_scaffold38__206_contigs__length_33962415	15643297	15652786	ID=maker-PGA_scaffold38__206_contigs__length_33962415-augustus-gene-156.9;Name=maker-PGA_scaffold38__206_contigs__length_33962415-augustus-gene-156.9
PGA_scaffold38__206_contigs__length_33962415	15661966	15680774	ID=maker-PGA_scaffold38__206_contigs__length_33962415-augustus-gene-156.11;Name=maker-PGA_scaffold38__206_contigs__length_33962415-augustus-gene-156.11
PGA_scaffold38__206_contigs__length_33962415	15694246	15703895	ID=maker-PGA_scaffold38__206_contigs__length_33962415-snap-gene-157.0;Name=maker-PGA_scaffold38__206_contigs__length_33962415-snap-gene-157.0
PGA_scaffold38__206_contigs__length_33962415	15730351	15734074	ID=maker-PGA_scaffold38__206_contigs__length_33962415-snap-gene-157.1;Name=maker-PGA_scaffold38__206_contigs__length_33962415-snap-gene-157.1
PGA_scaffold38__206_contigs__length_33962415	15745918	15748770	ID=maker-PGA_scaffold38__206_contigs__length_33962415-snap-gene-157.2;Name=maker-PGA_scaffold38__206_contigs__length_33962415-snap-gene-157.2
PGA_scaffold38__206_contigs__length_33962415	15750132	15769701	ID=maker-PGA_scaffold38__206_contigs__length_33962415-snap-gene-157.3;Name=maker-PGA_scaffold38__206_contigs__length_33962415-snap-gene-157.3
PGA_scaffold38__206_contigs__length_33962415	15816785	15817786	ID=maker-PGA_scaffold38__206_contigs__length_33962415-snap-gene-158.7;Name=maker-PGA_scaffold38__206_contigs__length_33962415-snap-gene-158.7
PGA_scaffold38__206_contigs__length_33962415	15818650	15821672	ID=maker-PGA_scaffold38__206_contigs__length_33962415-snap-gene-158.6;Name=maker-PGA_scaffold38__206_contigs__length_33962415-snap-gene-158.6
PGA_scaffold38__206_contigs__length_33962415	15912273	15917714	ID=augustus_masked-PGA_scaffold38__206_contigs__length_33962415-processed-gene-159.4;Name=augustus_masked-PGA_scaffold38__206_contigs__length_33962415-processed-gene-159.4
PGA_scaffold38__206_contigs__length_33962415	15944384	15962571	ID=maker-PGA_scaffold38__206_contigs__length_33962415-snap-gene-159.0;Name=maker-PGA_scaffold38__206_contigs__length_33962415-snap-gene-159.0
PGA_scaffold38__206_contigs__length_33962415	15991697	15991900	ID=augustus_masked-PGA_scaffold38__206_contigs__length_33962415-processed-gene-160.7;Name=augustus_masked-PGA_scaffold38__206_contigs__length_33962415-processed-gene-160.7
PGA_scaffold38__206_contigs__length_33962415	16012358	16013244	ID=snap_masked-PGA_scaffold38__206_contigs__length_33962415-processed-gene-160.23;Name=snap_masked-PGA_scaffold38__206_contigs__length_33962415-processed-gene-160.23
PGA_scaffold38__206_contigs__length_33962415	16013287	16025556	ID=augustus_masked-PGA_scaffold38__206_contigs__length_33962415-processed-gene-160.9;Name=augustus_masked-PGA_scaffold38__206_contigs__length_33962415-processed-gene-160.9
PGA_scaffold38__206_contigs__length_33962415	16026887	16038773	ID=maker-PGA_scaffold38__206_contigs__length_33962415-snap-gene-160.5;Name=maker-PGA_scaffold38__206_contigs__length_33962415-snap-gene-160.5
PGA_scaffold38__206_contigs__length_33962415	16040112	16053254	ID=maker-PGA_scaffold38__206_contigs__length_33962415-snap-gene-160.3;Name=maker-PGA_scaffold38__206_contigs__length_33962415-snap-gene-160.3
PGA_scaffold38__206_contigs__length_33962415	16063442	16077800	ID=maker-PGA_scaffold38__206_contigs__length_33962415-snap-gene-160.4;Name=maker-PGA_scaffold38__206_contigs__length_33962415-snap-gene-160.4
PGA_scaffold38__206_contigs__length_33962415	16077915	16083047	ID=snap_masked-PGA_scaffold38__206_contigs__length_33962415-processed-gene-160.27;Name=snap_masked-PGA_scaffold38__206_contigs__length_33962415-processed-gene-160.27
PGA_scaffold38__206_contigs__length_33962415	16095748	16102593	ID=maker-PGA_scaffold38__206_contigs__length_33962415-augustus-gene-161.6;Name=maker-PGA_scaffold38__206_contigs__length_33962415-augustus-gene-161.6
PGA_scaffold38__206_contigs__length_33962415	16143526	16148178	ID=maker-PGA_scaffold38__206_contigs__length_33962415-augustus-gene-161.4;Name=maker-PGA_scaffold38__206_contigs__length_33962415-augustus-gene-161.4
PGA_scaffold38__206_contigs__length_33962415	16149721	16172625	ID=maker-PGA_scaffold38__206_contigs__length_33962415-snap-gene-161.15;Name=maker-PGA_scaffold38__206_contigs__length_33962415-snap-gene-161.15
PGA_scaffold38__206_contigs__length_33962415	16189765	16199326	ID=maker-PGA_scaffold38__206_contigs__length_33962415-snap-gene-162.19;Name=maker-PGA_scaffold38__206_contigs__length_33962415-snap-gene-162.19
PGA_scaffold38__206_contigs__length_33962415	16227815	16259354	ID=maker-PGA_scaffold38__206_contigs__length_33962415-snap-gene-162.20;Name=maker-PGA_scaffold38__206_contigs__length_33962415-snap-gene-162.20
PGA_scaffold38__206_contigs__length_33962415	16262553	16276654	ID=maker-PGA_scaffold38__206_contigs__length_33962415-snap-gene-162.18;Name=maker-PGA_scaffold38__206_contigs__length_33962415-snap-gene-162.18
PGA_scaffold38__206_contigs__length_33962415	16303061	16306781	ID=maker-PGA_scaffold38__206_contigs__length_33962415-augustus-gene-163.9;Name=maker-PGA_scaffold38__206_contigs__length_33962415-augustus-gene-163.9
PGA_scaffold38__206_contigs__length_33962415	16320431	16325676	ID=maker-PGA_scaffold38__206_contigs__length_33962415-snap-gene-163.16;Name=maker-PGA_scaffold38__206_contigs__length_33962415-snap-gene-163.16
PGA_scaffold38__206_contigs__length_33962415	16345111	16352707	ID=maker-PGA_scaffold38__206_contigs__length_33962415-snap-gene-163.17;Name=maker-PGA_scaffold38__206_contigs__length_33962415-snap-gene-163.17
PGA_scaffold38__206_contigs__length_33962415	16358993	16360037	ID=snap_masked-PGA_scaffold38__206_contigs__length_33962415-processed-gene-163.6;Name=snap_masked-PGA_scaffold38__206_contigs__length_33962415-processed-gene-163.6
PGA_scaffold38__206_contigs__length_33962415	16360624	16368751	ID=snap_masked-PGA_scaffold38__206_contigs__length_33962415-processed-gene-163.7;Name=snap_masked-PGA_scaffold38__206_contigs__length_33962415-processed-gene-163.7
PGA_scaffold38__206_contigs__length_33962415	16383936	16391711	ID=maker-PGA_scaffold38__206_contigs__length_33962415-snap-gene-164.1;Name=maker-PGA_scaffold38__206_contigs__length_33962415-snap-gene-164.1
PGA_scaffold38__206_contigs__length_33962415	16406123	16412016	ID=maker-PGA_scaffold38__206_contigs__length_33962415-snap-gene-164.2;Name=maker-PGA_scaffold38__206_contigs__length_33962415-snap-gene-164.2
PGA_scaffold38__206_contigs__length_33962415	16447105	16456784	ID=maker-PGA_scaffold38__206_contigs__length_33962415-snap-gene-164.3;Name=maker-PGA_scaffold38__206_contigs__length_33962415-snap-gene-164.3
PGA_scaffold38__206_contigs__length_33962415	16459382	16492148	ID=maker-PGA_scaffold38__206_contigs__length_33962415-snap-gene-165.0;Name=maker-PGA_scaffold38__206_contigs__length_33962415-snap-gene-165.0
PGA_scaffold38__206_contigs__length_33962415	16505218	16512329	ID=maker-PGA_scaffold38__206_contigs__length_33962415-snap-gene-165.1;Name=maker-PGA_scaffold38__206_contigs__length_33962415-snap-gene-165.1
PGA_scaffold38__206_contigs__length_33962415	16521054	16521362	ID=maker-PGA_scaffold38__206_contigs__length_33962415-snap-gene-165.2;Name=maker-PGA_scaffold38__206_contigs__length_33962415-snap-gene-165.2
PGA_scaffold38__206_contigs__length_33962415	16525772	16527217	ID=maker-PGA_scaffold38__206_contigs__length_33962415-snap-gene-165.3;Name=maker-PGA_scaffold38__206_contigs__length_33962415-snap-gene-165.3
PGA_scaffold38__206_contigs__length_33962415	16534774	16535668	ID=maker-PGA_scaffold38__206_contigs__length_33962415-snap-gene-165.4;Name=maker-PGA_scaffold38__206_contigs__length_33962415-snap-gene-165.4
PGA_scaffold38__206_contigs__length_33962415	16535831	16538666	ID=maker-PGA_scaffold38__206_contigs__length_33962415-snap-gene-165.6;Name=maker-PGA_scaffold38__206_contigs__length_33962415-snap-gene-165.6;pseudo=6
PGA_scaffold38__206_contigs__length_33962415	16538685	16539303	ID=snap_masked-PGA_scaffold38__206_contigs__length_33962415-processed-gene-165.11;Name=snap_masked-PGA_scaffold38__206_contigs__length_33962415-processed-gene-165.11
PGA_scaffold38__206_contigs__length_33962415	16598760	16600379	ID=maker-PGA_scaffold38__206_contigs__length_33962415-augustus-gene-166.16;Name=maker-PGA_scaffold38__206_contigs__length_33962415-augustus-gene-166.16
PGA_scaffold38__206_contigs__length_33962415	16604768	16610807	ID=snap_masked-PGA_scaffold38__206_contigs__length_33962415-processed-gene-166.5;Name=snap_masked-PGA_scaffold38__206_contigs__length_33962415-processed-gene-166.5
PGA_scaffold38__206_contigs__length_33962415	16624030	16624658	ID=maker-PGA_scaffold38__206_contigs__length_33962415-snap-gene-166.27;Name=maker-PGA_scaffold38__206_contigs__length_33962415-snap-gene-166.27
PGA_scaffold38__206_contigs__length_33962415	16629215	16650065	ID=maker-PGA_scaffold38__206_contigs__length_33962415-snap-gene-166.24;Name=maker-PGA_scaffold38__206_contigs__length_33962415-snap-gene-166.24
PGA_scaffold38__206_contigs__length_33962415	16689174	16697403	ID=maker-PGA_scaffold38__206_contigs__length_33962415-augustus-gene-167.2;Name=maker-PGA_scaffold38__206_contigs__length_33962415-augustus-gene-167.2
PGA_scaffold38__206_contigs__length_33962415	16705682	16707814	ID=maker-PGA_scaffold38__206_contigs__length_33962415-snap-gene-167.1;Name=maker-PGA_scaffold38__206_contigs__length_33962415-snap-gene-167.1
PGA_scaffold38__206_contigs__length_33962415	16787717	16789520	ID=maker-PGA_scaffold38__206_contigs__length_33962415-snap-gene-168.3;Name=maker-PGA_scaffold38__206_contigs__length_33962415-snap-gene-168.3
PGA_scaffold38__206_contigs__length_33962415	16795711	16807214	ID=maker-PGA_scaffold38__206_contigs__length_33962415-snap-gene-168.4;Name=maker-PGA_scaffold38__206_contigs__length_33962415-snap-gene-168.4
PGA_scaffold38__206_contigs__length_33962415	16809272	16809891	ID=maker-PGA_scaffold38__206_contigs__length_33962415-augustus-gene-168.13;Name=maker-PGA_scaffold38__206_contigs__length_33962415-augustus-gene-168.13
PGA_scaffold38__206_contigs__length_33962415	16836913	16845027	ID=maker-PGA_scaffold38__206_contigs__length_33962415-snap-gene-168.1;Name=maker-PGA_scaffold38__206_contigs__length_33962415-snap-gene-168.1;pseudo=9
PGA_scaffold38__206_contigs__length_33962415	16845170	16850715	ID=maker-PGA_scaffold38__206_contigs__length_33962415-augustus-gene-168.9;Name=maker-PGA_scaffold38__206_contigs__length_33962415-augustus-gene-168.9
PGA_scaffold38__206_contigs__length_33962415	16857583	16857986	ID=maker-PGA_scaffold38__206_contigs__length_33962415-snap-gene-168.7;Name=maker-PGA_scaffold38__206_contigs__length_33962415-snap-gene-168.7
PGA_scaffold38__206_contigs__length_33962415	16858014	16858337	ID=maker-PGA_scaffold38__206_contigs__length_33962415-snap-gene-168.6;Name=maker-PGA_scaffold38__206_contigs__length_33962415-snap-gene-168.6
PGA_scaffold38__206_contigs__length_33962415	16861998	16863550	ID=maker-PGA_scaffold38__206_contigs__length_33962415-snap-gene-168.2;Name=maker-PGA_scaffold38__206_contigs__length_33962415-snap-gene-168.2
PGA_scaffold38__206_contigs__length_33962415	16876722	16878374	ID=maker-PGA_scaffold38__206_contigs__length_33962415-augustus-gene-169.8;Name=maker-PGA_scaffold38__206_contigs__length_33962415-augustus-gene-169.8
PGA_scaffold38__206_contigs__length_33962415	16884618	16902106	ID=maker-PGA_scaffold38__206_contigs__length_33962415-snap-gene-169.0;Name=maker-PGA_scaffold38__206_contigs__length_33962415-snap-gene-169.0
PGA_scaffold38__206_contigs__length_33962415	16914256	16915482	ID=snap_masked-PGA_scaffold38__206_contigs__length_33962415-processed-gene-169.13;Name=snap_masked-PGA_scaffold38__206_contigs__length_33962415-processed-gene-169.13
PGA_scaffold38__206_contigs__length_33962415	16915866	16923016	ID=maker-PGA_scaffold38__206_contigs__length_33962415-snap-gene-169.5;Name=maker-PGA_scaffold38__206_contigs__length_33962415-snap-gene-169.5
PGA_scaffold38__206_contigs__length_33962415	16948823	16949196	ID=maker-PGA_scaffold38__206_contigs__length_33962415-snap-gene-170.29;Name=maker-PGA_scaffold38__206_contigs__length_33962415-snap-gene-170.29
PGA_scaffold38__206_contigs__length_33962415	16949332	16949844	ID=maker-PGA_scaffold38__206_contigs__length_33962415-snap-gene-170.31;Name=maker-PGA_scaffold38__206_contigs__length_33962415-snap-gene-170.31
PGA_scaffold38__206_contigs__length_33962415	16951885	16958651	ID=maker-PGA_scaffold38__206_contigs__length_33962415-snap-gene-170.26;Name=maker-PGA_scaffold38__206_contigs__length_33962415-snap-gene-170.26
PGA_scaffold38__206_contigs__length_33962415	16959906	16980942	ID=maker-PGA_scaffold38__206_contigs__length_33962415-snap-gene-170.27;Name=maker-PGA_scaffold38__206_contigs__length_33962415-snap-gene-170.27
PGA_scaffold38__206_contigs__length_33962415	16981026	16986773	ID=maker-PGA_scaffold38__206_contigs__length_33962415-snap-gene-170.32;Name=maker-PGA_scaffold38__206_contigs__length_33962415-snap-gene-170.32
PGA_scaffold38__206_contigs__length_33962415	16986886	16995031	ID=maker-PGA_scaffold38__206_contigs__length_33962415-snap-gene-170.28;Name=maker-PGA_scaffold38__206_contigs__length_33962415-snap-gene-170.28
PGA_scaffold38__206_contigs__length_33962415	17003286	17005474	ID=maker-PGA_scaffold38__206_contigs__length_33962415-augustus-gene-170.11;Name=maker-PGA_scaffold38__206_contigs__length_33962415-augustus-gene-170.11
PGA_scaffold38__206_contigs__length_33962415	17008875	17015415	ID=maker-PGA_scaffold38__206_contigs__length_33962415-augustus-gene-170.12;Name=maker-PGA_scaffold38__206_contigs__length_33962415-augustus-gene-170.12
PGA_scaffold38__206_contigs__length_33962415	17033008	17033802	ID=maker-PGA_scaffold38__206_contigs__length_33962415-snap-gene-170.24;Name=maker-PGA_scaffold38__206_contigs__length_33962415-snap-gene-170.24
PGA_scaffold38__206_contigs__length_33962415	17036349	17036693	ID=maker-PGA_scaffold38__206_contigs__length_33962415-snap-gene-170.25;Name=maker-PGA_scaffold38__206_contigs__length_33962415-snap-gene-170.25
PGA_scaffold38__206_contigs__length_33962415	17039420	17072456	ID=maker-PGA_scaffold38__206_contigs__length_33962415-snap-gene-171.0;Name=maker-PGA_scaffold38__206_contigs__length_33962415-snap-gene-171.0
PGA_scaffold38__206_contigs__length_33962415	17082687	17091216	ID=maker-PGA_scaffold38__206_contigs__length_33962415-snap-gene-171.2;Name=maker-PGA_scaffold38__206_contigs__length_33962415-snap-gene-171.2
PGA_scaffold38__206_contigs__length_33962415	17091406	17112597	ID=maker-PGA_scaffold38__206_contigs__length_33962415-snap-gene-171.1;Name=maker-PGA_scaffold38__206_contigs__length_33962415-snap-gene-171.1
PGA_scaffold38__206_contigs__length_33962415	17152103	17164451	ID=maker-PGA_scaffold38__206_contigs__length_33962415-snap-gene-171.4;Name=maker-PGA_scaffold38__206_contigs__length_33962415-snap-gene-171.4
PGA_scaffold38__206_contigs__length_33962415	17160796	17161262	ID=augustus_masked-PGA_scaffold38__206_contigs__length_33962415-processed-gene-171.11;Name=augustus_masked-PGA_scaffold38__206_contigs__length_33962415-processed-gene-171.11
PGA_scaffold38__206_contigs__length_33962415	17164511	17167002	ID=maker-PGA_scaffold38__206_contigs__length_33962415-snap-gene-171.3;Name=maker-PGA_scaffold38__206_contigs__length_33962415-snap-gene-171.3
PGA_scaffold38__206_contigs__length_33962415	17199562	17203314	ID=maker-PGA_scaffold38__206_contigs__length_33962415-snap-gene-172.0;Name=maker-PGA_scaffold38__206_contigs__length_33962415-snap-gene-172.0
PGA_scaffold38__206_contigs__length_33962415	17203327	17207237	ID=maker-PGA_scaffold38__206_contigs__length_33962415-snap-gene-172.1;Name=maker-PGA_scaffold38__206_contigs__length_33962415-snap-gene-172.1
PGA_scaffold38__206_contigs__length_33962415	17211646	17214217	ID=maker-PGA_scaffold38__206_contigs__length_33962415-snap-gene-172.4;Name=maker-PGA_scaffold38__206_contigs__length_33962415-snap-gene-172.4
PGA_scaffold38__206_contigs__length_33962415	17230555	17232045	ID=maker-PGA_scaffold38__206_contigs__length_33962415-snap-gene-172.2;Name=maker-PGA_scaffold38__206_contigs__length_33962415-snap-gene-172.2;pseudo=6
PGA_scaffold38__206_contigs__length_33962415	17244115	17250826	ID=maker-PGA_scaffold38__206_contigs__length_33962415-snap-gene-172.6;Name=maker-PGA_scaffold38__206_contigs__length_33962415-snap-gene-172.6
PGA_scaffold38__206_contigs__length_33962415	17247816	17263843	ID=maker-PGA_scaffold38__206_contigs__length_33962415-snap-gene-172.3;Name=maker-PGA_scaffold38__206_contigs__length_33962415-snap-gene-172.3
PGA_scaffold38__206_contigs__length_33962415	17287862	17289031	ID=maker-PGA_scaffold38__206_contigs__length_33962415-augustus-gene-172.21;Name=maker-PGA_scaffold38__206_contigs__length_33962415-augustus-gene-172.21
PGA_scaffold38__206_contigs__length_33962415	17310828	17311887	ID=maker-PGA_scaffold38__206_contigs__length_33962415-snap-gene-173.3;Name=maker-PGA_scaffold38__206_contigs__length_33962415-snap-gene-173.3
PGA_scaffold38__206_contigs__length_33962415	17345775	17347496	ID=snap_masked-PGA_scaffold38__206_contigs__length_33962415-processed-gene-173.25;Name=snap_masked-PGA_scaffold38__206_contigs__length_33962415-processed-gene-173.25;pseudo=5
PGA_scaffold38__206_contigs__length_33962415	17349276	17351503	ID=snap_masked-PGA_scaffold38__206_contigs__length_33962415-processed-gene-173.22;Name=snap_masked-PGA_scaffold38__206_contigs__length_33962415-processed-gene-173.22
PGA_scaffold38__206_contigs__length_33962415	17352779	17357921	ID=maker-PGA_scaffold38__206_contigs__length_33962415-snap-gene-173.5;Name=maker-PGA_scaffold38__206_contigs__length_33962415-snap-gene-173.5;pseudo=8
PGA_scaffold38__206_contigs__length_33962415	17366709	17367357	ID=maker-PGA_scaffold38__206_contigs__length_33962415-snap-gene-173.7;Name=maker-PGA_scaffold38__206_contigs__length_33962415-snap-gene-173.7
PGA_scaffold38__206_contigs__length_33962415	17384569	17412725	ID=maker-PGA_scaffold38__206_contigs__length_33962415-snap-gene-174.26;Name=maker-PGA_scaffold38__206_contigs__length_33962415-snap-gene-174.26
PGA_scaffold38__206_contigs__length_33962415	17427981	17432659	ID=snap_masked-PGA_scaffold38__206_contigs__length_33962415-processed-gene-174.16;Name=snap_masked-PGA_scaffold38__206_contigs__length_33962415-processed-gene-174.16
PGA_scaffold38__206_contigs__length_33962415	17433796	17441354	ID=maker-PGA_scaffold38__206_contigs__length_33962415-augustus-gene-174.23;Name=maker-PGA_scaffold38__206_contigs__length_33962415-augustus-gene-174.23
PGA_scaffold38__206_contigs__length_33962415	17444536	17445182	ID=maker-PGA_scaffold38__206_contigs__length_33962415-snap-gene-174.27;Name=maker-PGA_scaffold38__206_contigs__length_33962415-snap-gene-174.27
PGA_scaffold38__206_contigs__length_33962415	17447840	17483894	ID=maker-PGA_scaffold38__206_contigs__length_33962415-snap-gene-174.29;Name=maker-PGA_scaffold38__206_contigs__length_33962415-snap-gene-174.29
PGA_scaffold38__206_contigs__length_33962415	17495234	17501116	ID=maker-PGA_scaffold38__206_contigs__length_33962415-snap-gene-175.1;Name=maker-PGA_scaffold38__206_contigs__length_33962415-snap-gene-175.1
PGA_scaffold38__206_contigs__length_33962415	17510025	17518391	ID=maker-PGA_scaffold38__206_contigs__length_33962415-augustus-gene-175.17;Name=maker-PGA_scaffold38__206_contigs__length_33962415-augustus-gene-175.17
PGA_scaffold38__206_contigs__length_33962415	17559436	17564122	ID=maker-PGA_scaffold38__206_contigs__length_33962415-snap-gene-175.0;Name=maker-PGA_scaffold38__206_contigs__length_33962415-snap-gene-175.0
PGA_scaffold38__206_contigs__length_33962415	17585643	17598195	ID=maker-PGA_scaffold38__206_contigs__length_33962415-snap-gene-176.0;Name=maker-PGA_scaffold38__206_contigs__length_33962415-snap-gene-176.0
PGA_scaffold38__206_contigs__length_33962415	17608865	17616176	ID=maker-PGA_scaffold38__206_contigs__length_33962415-augustus-gene-176.9;Name=maker-PGA_scaffold38__206_contigs__length_33962415-augustus-gene-176.9
PGA_scaffold38__206_contigs__length_33962415	17760883	17781138	ID=maker-PGA_scaffold38__206_contigs__length_33962415-augustus-gene-177.2;Name=maker-PGA_scaffold38__206_contigs__length_33962415-augustus-gene-177.2
PGA_scaffold38__206_contigs__length_33962415	17785291	17790529	ID=maker-PGA_scaffold38__206_contigs__length_33962415-augustus-gene-178.2;Name=maker-PGA_scaffold38__206_contigs__length_33962415-augustus-gene-178.2
PGA_scaffold38__206_contigs__length_33962415	18035512	18048062	ID=maker-PGA_scaffold38__206_contigs__length_33962415-snap-gene-180.14;Name=maker-PGA_scaffold38__206_contigs__length_33962415-snap-gene-180.14
PGA_scaffold38__206_contigs__length_33962415	18058051	18059460	ID=augustus_masked-PGA_scaffold38__206_contigs__length_33962415-processed-gene-180.12;Name=augustus_masked-PGA_scaffold38__206_contigs__length_33962415-processed-gene-180.12
PGA_scaffold38__206_contigs__length_33962415	18106945	18117626	ID=maker-PGA_scaffold38__206_contigs__length_33962415-snap-gene-181.25;Name=maker-PGA_scaffold38__206_contigs__length_33962415-snap-gene-181.25
PGA_scaffold38__206_contigs__length_33962415	18117718	18118970	ID=maker-PGA_scaffold38__206_contigs__length_33962415-snap-gene-181.24;Name=maker-PGA_scaffold38__206_contigs__length_33962415-snap-gene-181.24
PGA_scaffold38__206_contigs__length_33962415	18139249	18140041	ID=maker-PGA_scaffold38__206_contigs__length_33962415-snap-gene-181.26;Name=maker-PGA_scaffold38__206_contigs__length_33962415-snap-gene-181.26
PGA_scaffold38__206_contigs__length_33962415	18140084	18141586	ID=maker-PGA_scaffold38__206_contigs__length_33962415-snap-gene-181.28;Name=maker-PGA_scaffold38__206_contigs__length_33962415-snap-gene-181.28
PGA_scaffold38__206_contigs__length_33962415	18141601	18142346	ID=maker-PGA_scaffold38__206_contigs__length_33962415-snap-gene-181.27;Name=maker-PGA_scaffold38__206_contigs__length_33962415-snap-gene-181.27
PGA_scaffold38__206_contigs__length_33962415	18142392	18144003	ID=maker-PGA_scaffold38__206_contigs__length_33962415-snap-gene-181.29;Name=maker-PGA_scaffold38__206_contigs__length_33962415-snap-gene-181.29;pseudo=6
PGA_scaffold38__206_contigs__length_33962415	18144021	18144529	ID=maker-PGA_scaffold38__206_contigs__length_33962415-snap-gene-181.30;Name=maker-PGA_scaffold38__206_contigs__length_33962415-snap-gene-181.30
PGA_scaffold38__206_contigs__length_33962415	18148389	18152635	ID=maker-PGA_scaffold38__206_contigs__length_33962415-snap-gene-181.32;Name=maker-PGA_scaffold38__206_contigs__length_33962415-snap-gene-181.32
PGA_scaffold38__206_contigs__length_33962415	18161273	18161531	ID=maker-PGA_scaffold38__206_contigs__length_33962415-augustus-gene-181.14;Name=maker-PGA_scaffold38__206_contigs__length_33962415-augustus-gene-181.14
PGA_scaffold38__206_contigs__length_33962415	18168841	18170271	ID=maker-PGA_scaffold38__206_contigs__length_33962415-snap-gene-181.31;Name=maker-PGA_scaffold38__206_contigs__length_33962415-snap-gene-181.31;pseudo=7
PGA_scaffold38__206_contigs__length_33962415	18170317	18174077	ID=snap_masked-PGA_scaffold38__206_contigs__length_33962415-processed-gene-181.7;Name=snap_masked-PGA_scaffold38__206_contigs__length_33962415-processed-gene-181.7
PGA_scaffold38__206_contigs__length_33962415	18202199	18211950	ID=snap_masked-PGA_scaffold38__206_contigs__length_33962415-processed-gene-182.13;Name=snap_masked-PGA_scaffold38__206_contigs__length_33962415-processed-gene-182.13
PGA_scaffold38__206_contigs__length_33962415	18214117	18218709	ID=maker-PGA_scaffold38__206_contigs__length_33962415-augustus-gene-182.11;Name=maker-PGA_scaffold38__206_contigs__length_33962415-augustus-gene-182.11
PGA_scaffold38__206_contigs__length_33962415	18219283	18227524	ID=maker-PGA_scaffold38__206_contigs__length_33962415-snap-gene-182.21;Name=maker-PGA_scaffold38__206_contigs__length_33962415-snap-gene-182.21
PGA_scaffold38__206_contigs__length_33962415	18227560	18236115	ID=maker-PGA_scaffold38__206_contigs__length_33962415-snap-gene-182.22;Name=maker-PGA_scaffold38__206_contigs__length_33962415-snap-gene-182.22
PGA_scaffold38__206_contigs__length_33962415	18368099	18373936	ID=augustus_masked-PGA_scaffold38__206_contigs__length_33962415-processed-gene-183.2;Name=augustus_masked-PGA_scaffold38__206_contigs__length_33962415-processed-gene-183.2
PGA_scaffold38__206_contigs__length_33962415	18651448	18652738	ID=maker-PGA_scaffold38__206_contigs__length_33962415-snap-gene-186.12;Name=maker-PGA_scaffold38__206_contigs__length_33962415-snap-gene-186.12;pseudo=7
PGA_scaffold38__206_contigs__length_33962415	18723832	18740873	ID=maker-PGA_scaffold38__206_contigs__length_33962415-snap-gene-187.21;Name=maker-PGA_scaffold38__206_contigs__length_33962415-snap-gene-187.21
PGA_scaffold38__206_contigs__length_33962415	18743604	18754542	ID=maker-PGA_scaffold38__206_contigs__length_33962415-augustus-gene-187.9;Name=maker-PGA_scaffold38__206_contigs__length_33962415-augustus-gene-187.9
PGA_scaffold38__206_contigs__length_33962415	18782142	18789986	ID=augustus_masked-PGA_scaffold38__206_contigs__length_33962415-processed-gene-188.0;Name=augustus_masked-PGA_scaffold38__206_contigs__length_33962415-processed-gene-188.0
PGA_scaffold38__206_contigs__length_33962415	18811638	18816735	ID=maker-PGA_scaffold38__206_contigs__length_33962415-snap-gene-188.42;Name=maker-PGA_scaffold38__206_contigs__length_33962415-snap-gene-188.42
PGA_scaffold38__206_contigs__length_33962415	18817825	18822601	ID=snap_masked-PGA_scaffold38__206_contigs__length_33962415-processed-gene-188.29;Name=snap_masked-PGA_scaffold38__206_contigs__length_33962415-processed-gene-188.29
PGA_scaffold38__206_contigs__length_33962415	18832707	18838283	ID=maker-PGA_scaffold38__206_contigs__length_33962415-augustus-gene-188.18;Name=maker-PGA_scaffold38__206_contigs__length_33962415-augustus-gene-188.18
PGA_scaffold38__206_contigs__length_33962415	18842777	18858962	ID=maker-PGA_scaffold38__206_contigs__length_33962415-snap-gene-188.41;Name=maker-PGA_scaffold38__206_contigs__length_33962415-snap-gene-188.41
PGA_scaffold38__206_contigs__length_33962415	18859622	18872835	ID=augustus_masked-PGA_scaffold38__206_contigs__length_33962415-processed-gene-188.12;Name=augustus_masked-PGA_scaffold38__206_contigs__length_33962415-processed-gene-188.12
PGA_scaffold38__206_contigs__length_33962415	18908430	18914608	ID=maker-PGA_scaffold38__206_contigs__length_33962415-snap-gene-189.16;Name=maker-PGA_scaffold38__206_contigs__length_33962415-snap-gene-189.16
PGA_scaffold38__206_contigs__length_33962415	18921712	18922954	ID=maker-PGA_scaffold38__206_contigs__length_33962415-snap-gene-189.17;Name=maker-PGA_scaffold38__206_contigs__length_33962415-snap-gene-189.17
PGA_scaffold38__206_contigs__length_33962415	19017002	19025830	ID=maker-PGA_scaffold38__206_contigs__length_33962415-augustus-gene-190.5;Name=maker-PGA_scaffold38__206_contigs__length_33962415-augustus-gene-190.5
PGA_scaffold38__206_contigs__length_33962415	19041610	19042009	ID=maker-PGA_scaffold38__206_contigs__length_33962415-snap-gene-190.14;Name=maker-PGA_scaffold38__206_contigs__length_33962415-snap-gene-190.14;pseudo=5
PGA_scaffold38__206_contigs__length_33962415	19042415	19043711	ID=maker-PGA_scaffold38__206_contigs__length_33962415-snap-gene-190.13;Name=maker-PGA_scaffold38__206_contigs__length_33962415-snap-gene-190.13
PGA_scaffold38__206_contigs__length_33962415	19075302	19076834	ID=snap_masked-PGA_scaffold38__206_contigs__length_33962415-processed-gene-190.10;Name=snap_masked-PGA_scaffold38__206_contigs__length_33962415-processed-gene-190.10
PGA_scaffold38__206_contigs__length_33962415	19224809	19226347	ID=snap_masked-PGA_scaffold38__206_contigs__length_33962415-processed-gene-192.5;Name=snap_masked-PGA_scaffold38__206_contigs__length_33962415-processed-gene-192.5
PGA_scaffold38__206_contigs__length_33962415	19280777	19282951	ID=maker-PGA_scaffold38__206_contigs__length_33962415-snap-gene-192.0;Name=maker-PGA_scaffold38__206_contigs__length_33962415-snap-gene-192.0
PGA_scaffold38__206_contigs__length_33962415	19327569	19330316	ID=maker-PGA_scaffold38__206_contigs__length_33962415-snap-gene-193.0;Name=maker-PGA_scaffold38__206_contigs__length_33962415-snap-gene-193.0
PGA_scaffold38__206_contigs__length_33962415	19387553	19390166	ID=maker-PGA_scaffold38__206_contigs__length_33962415-snap-gene-194.10;Name=maker-PGA_scaffold38__206_contigs__length_33962415-snap-gene-194.10
PGA_scaffold38__206_contigs__length_33962415	19424549	19426100	ID=maker-PGA_scaffold38__206_contigs__length_33962415-snap-gene-194.11;Name=maker-PGA_scaffold38__206_contigs__length_33962415-snap-gene-194.11
PGA_scaffold38__206_contigs__length_33962415	19455690	19460088	ID=maker-PGA_scaffold38__206_contigs__length_33962415-snap-gene-194.12;Name=maker-PGA_scaffold38__206_contigs__length_33962415-snap-gene-194.12
PGA_scaffold38__206_contigs__length_33962415	19545313	19549197	ID=maker-PGA_scaffold38__206_contigs__length_33962415-snap-gene-195.14;Name=maker-PGA_scaffold38__206_contigs__length_33962415-snap-gene-195.14
PGA_scaffold38__206_contigs__length_33962415	19571980	19580435	ID=maker-PGA_scaffold38__206_contigs__length_33962415-augustus-gene-195.13;Name=maker-PGA_scaffold38__206_contigs__length_33962415-augustus-gene-195.13
PGA_scaffold38__206_contigs__length_33962415	19582236	19609782	ID=maker-PGA_scaffold38__206_contigs__length_33962415-snap-gene-196.48;Name=maker-PGA_scaffold38__206_contigs__length_33962415-snap-gene-196.48
PGA_scaffold38__206_contigs__length_33962415	19612251	19618865	ID=maker-PGA_scaffold38__206_contigs__length_33962415-snap-gene-196.49;Name=maker-PGA_scaffold38__206_contigs__length_33962415-snap-gene-196.49
PGA_scaffold38__206_contigs__length_33962415	19624502	19627499	ID=maker-PGA_scaffold38__206_contigs__length_33962415-augustus-gene-196.18;Name=maker-PGA_scaffold38__206_contigs__length_33962415-augustus-gene-196.18
PGA_scaffold38__206_contigs__length_33962415	19628423	19635876	ID=maker-PGA_scaffold38__206_contigs__length_33962415-snap-gene-196.51;Name=maker-PGA_scaffold38__206_contigs__length_33962415-snap-gene-196.51
PGA_scaffold38__206_contigs__length_33962415	19635884	19638240	ID=maker-PGA_scaffold38__206_contigs__length_33962415-snap-gene-196.50;Name=maker-PGA_scaffold38__206_contigs__length_33962415-snap-gene-196.50
PGA_scaffold38__206_contigs__length_33962415	19644112	19649546	ID=maker-PGA_scaffold38__206_contigs__length_33962415-augustus-gene-196.20;Name=maker-PGA_scaffold38__206_contigs__length_33962415-augustus-gene-196.20
PGA_scaffold38__206_contigs__length_33962415	19653630	19655786	ID=maker-PGA_scaffold38__206_contigs__length_33962415-snap-gene-196.43;Name=maker-PGA_scaffold38__206_contigs__length_33962415-snap-gene-196.43
PGA_scaffold38__206_contigs__length_33962415	19663710	19666454	ID=maker-PGA_scaffold38__206_contigs__length_33962415-snap-gene-196.46;Name=maker-PGA_scaffold38__206_contigs__length_33962415-snap-gene-196.46
PGA_scaffold38__206_contigs__length_33962415	19666488	19667295	ID=maker-PGA_scaffold38__206_contigs__length_33962415-snap-gene-196.47;Name=maker-PGA_scaffold38__206_contigs__length_33962415-snap-gene-196.47;pseudo=6
PGA_scaffold38__206_contigs__length_33962415	19675394	19677322	ID=augustus_masked-PGA_scaffold38__206_contigs__length_33962415-processed-gene-197.20;Name=augustus_masked-PGA_scaffold38__206_contigs__length_33962415-processed-gene-197.20
PGA_scaffold38__206_contigs__length_33962415	19683102	19683374	ID=augustus_masked-PGA_scaffold38__206_contigs__length_33962415-processed-gene-197.21;Name=augustus_masked-PGA_scaffold38__206_contigs__length_33962415-processed-gene-197.21
PGA_scaffold38__206_contigs__length_33962415	19683399	19694241	ID=maker-PGA_scaffold38__206_contigs__length_33962415-snap-gene-197.33;Name=maker-PGA_scaffold38__206_contigs__length_33962415-snap-gene-197.33
PGA_scaffold38__206_contigs__length_33962415	19698274	19698546	ID=augustus_masked-PGA_scaffold38__206_contigs__length_33962415-processed-gene-197.24;Name=augustus_masked-PGA_scaffold38__206_contigs__length_33962415-processed-gene-197.24
PGA_scaffold38__206_contigs__length_33962415	19698836	19699846	ID=maker-PGA_scaffold38__206_contigs__length_33962415-augustus-gene-197.0;Name=maker-PGA_scaffold38__206_contigs__length_33962415-augustus-gene-197.0
PGA_scaffold38__206_contigs__length_33962415	19741739	19746094	ID=augustus_masked-PGA_scaffold38__206_contigs__length_33962415-processed-gene-197.29;Name=augustus_masked-PGA_scaffold38__206_contigs__length_33962415-processed-gene-197.29
PGA_scaffold38__206_contigs__length_33962415	19753699	19774594	ID=maker-PGA_scaffold38__206_contigs__length_33962415-snap-gene-197.36;Name=maker-PGA_scaffold38__206_contigs__length_33962415-snap-gene-197.36
PGA_scaffold38__206_contigs__length_33962415	19828708	19868372	ID=maker-PGA_scaffold38__206_contigs__length_33962415-snap-gene-199.25;Name=maker-PGA_scaffold38__206_contigs__length_33962415-snap-gene-199.25
PGA_scaffold38__206_contigs__length_33962415	19869605	19904426	ID=snap_masked-PGA_scaffold38__206_contigs__length_33962415-processed-gene-199.7;Name=snap_masked-PGA_scaffold38__206_contigs__length_33962415-processed-gene-199.7
PGA_scaffold38__206_contigs__length_33962415	19910983	19913775	ID=maker-PGA_scaffold38__206_contigs__length_33962415-augustus-gene-199.20;Name=maker-PGA_scaffold38__206_contigs__length_33962415-augustus-gene-199.20
PGA_scaffold38__206_contigs__length_33962415	19915959	19921485	ID=maker-PGA_scaffold38__206_contigs__length_33962415-snap-gene-199.27;Name=maker-PGA_scaffold38__206_contigs__length_33962415-snap-gene-199.27
PGA_scaffold38__206_contigs__length_33962415	20004950	20006954	ID=maker-PGA_scaffold38__206_contigs__length_33962415-augustus-gene-200.14;Name=maker-PGA_scaffold38__206_contigs__length_33962415-augustus-gene-200.14
PGA_scaffold38__206_contigs__length_33962415	20060516	20062259	ID=maker-PGA_scaffold38__206_contigs__length_33962415-snap-gene-200.19;Name=maker-PGA_scaffold38__206_contigs__length_33962415-snap-gene-200.19
PGA_scaffold38__206_contigs__length_33962415	20074285	20076379	ID=maker-PGA_scaffold38__206_contigs__length_33962415-augustus-gene-200.16;Name=maker-PGA_scaffold38__206_contigs__length_33962415-augustus-gene-200.16
PGA_scaffold38__206_contigs__length_33962415	20077428	20088104	ID=maker-PGA_scaffold38__206_contigs__length_33962415-snap-gene-200.17;Name=maker-PGA_scaffold38__206_contigs__length_33962415-snap-gene-200.17
PGA_scaffold38__206_contigs__length_33962415	20094359	20137473	ID=maker-PGA_scaffold38__206_contigs__length_33962415-snap-gene-201.23;Name=maker-PGA_scaffold38__206_contigs__length_33962415-snap-gene-201.23
PGA_scaffold38__206_contigs__length_33962415	20143052	20164344	ID=maker-PGA_scaffold38__206_contigs__length_33962415-snap-gene-201.21;Name=maker-PGA_scaffold38__206_contigs__length_33962415-snap-gene-201.21
PGA_scaffold38__206_contigs__length_33962415	20168326	20172049	ID=augustus_masked-PGA_scaffold38__206_contigs__length_33962415-processed-gene-201.2;Name=augustus_masked-PGA_scaffold38__206_contigs__length_33962415-processed-gene-201.2
PGA_scaffold38__206_contigs__length_33962415	20176484	20177331	ID=snap_masked-PGA_scaffold38__206_contigs__length_33962415-processed-gene-201.19;Name=snap_masked-PGA_scaffold38__206_contigs__length_33962415-processed-gene-201.19
PGA_scaffold38__206_contigs__length_33962415	20177351	20186143	ID=maker-PGA_scaffold38__206_contigs__length_33962415-snap-gene-201.26;Name=maker-PGA_scaffold38__206_contigs__length_33962415-snap-gene-201.26
PGA_scaffold38__206_contigs__length_33962415	20186392	20186905	ID=maker-PGA_scaffold38__206_contigs__length_33962415-snap-gene-201.25;Name=maker-PGA_scaffold38__206_contigs__length_33962415-snap-gene-201.25
PGA_scaffold38__206_contigs__length_33962415	20192384	20193462	ID=augustus_masked-PGA_scaffold38__206_contigs__length_33962415-processed-gene-202.12;Name=augustus_masked-PGA_scaffold38__206_contigs__length_33962415-processed-gene-202.12
PGA_scaffold38__206_contigs__length_33962415	20194039	20203548	ID=augustus_masked-PGA_scaffold38__206_contigs__length_33962415-processed-gene-202.13;Name=augustus_masked-PGA_scaffold38__206_contigs__length_33962415-processed-gene-202.13
PGA_scaffold38__206_contigs__length_33962415	20204974	20213195	ID=maker-PGA_scaffold38__206_contigs__length_33962415-snap-gene-202.17;Name=maker-PGA_scaffold38__206_contigs__length_33962415-snap-gene-202.17
PGA_scaffold38__206_contigs__length_33962415	20213211	20261722	ID=maker-PGA_scaffold38__206_contigs__length_33962415-snap-gene-202.18;Name=maker-PGA_scaffold38__206_contigs__length_33962415-snap-gene-202.18
PGA_scaffold38__206_contigs__length_33962415	20328399	20351039	ID=maker-PGA_scaffold38__206_contigs__length_33962415-snap-gene-203.12;Name=maker-PGA_scaffold38__206_contigs__length_33962415-snap-gene-203.12
PGA_scaffold38__206_contigs__length_33962415	20366347	20370867	ID=maker-PGA_scaffold38__206_contigs__length_33962415-snap-gene-203.13;Name=maker-PGA_scaffold38__206_contigs__length_33962415-snap-gene-203.13
PGA_scaffold38__206_contigs__length_33962415	20423066	20435278	ID=maker-PGA_scaffold38__206_contigs__length_33962415-snap-gene-204.0;Name=maker-PGA_scaffold38__206_contigs__length_33962415-snap-gene-204.0
PGA_scaffold38__206_contigs__length_33962415	20446127	20458389	ID=maker-PGA_scaffold38__206_contigs__length_33962415-snap-gene-204.1;Name=maker-PGA_scaffold38__206_contigs__length_33962415-snap-gene-204.1
PGA_scaffold38__206_contigs__length_33962415	20473387	20474091	ID=maker-PGA_scaffold38__206_contigs__length_33962415-snap-gene-204.3;Name=maker-PGA_scaffold38__206_contigs__length_33962415-snap-gene-204.3
PGA_scaffold38__206_contigs__length_33962415	20474162	20475597	ID=maker-PGA_scaffold38__206_contigs__length_33962415-snap-gene-204.2;Name=maker-PGA_scaffold38__206_contigs__length_33962415-snap-gene-204.2
PGA_scaffold38__206_contigs__length_33962415	20545281	20555552	ID=maker-PGA_scaffold38__206_contigs__length_33962415-snap-gene-205.1;Name=maker-PGA_scaffold38__206_contigs__length_33962415-snap-gene-205.1
PGA_scaffold38__206_contigs__length_33962415	20555553	20556566	ID=maker-PGA_scaffold38__206_contigs__length_33962415-snap-gene-205.0;Name=maker-PGA_scaffold38__206_contigs__length_33962415-snap-gene-205.0
PGA_scaffold38__206_contigs__length_33962415	20726763	20727634	ID=maker-PGA_scaffold38__206_contigs__length_33962415-snap-gene-207.12;Name=maker-PGA_scaffold38__206_contigs__length_33962415-snap-gene-207.12
PGA_scaffold38__206_contigs__length_33962415	20738761	20739234	ID=maker-PGA_scaffold38__206_contigs__length_33962415-augustus-gene-207.6;Name=maker-PGA_scaffold38__206_contigs__length_33962415-augustus-gene-207.6
PGA_scaffold38__206_contigs__length_33962415	20753283	20753824	ID=maker-PGA_scaffold38__206_contigs__length_33962415-snap-gene-207.14;Name=maker-PGA_scaffold38__206_contigs__length_33962415-snap-gene-207.14
PGA_scaffold38__206_contigs__length_33962415	20755078	20768610	ID=maker-PGA_scaffold38__206_contigs__length_33962415-snap-gene-207.15;Name=maker-PGA_scaffold38__206_contigs__length_33962415-snap-gene-207.15
PGA_scaffold38__206_contigs__length_33962415	20801446	20802206	ID=maker-PGA_scaffold38__206_contigs__length_33962415-snap-gene-208.5;Name=maker-PGA_scaffold38__206_contigs__length_33962415-snap-gene-208.5
PGA_scaffold38__206_contigs__length_33962415	20929608	20968900	ID=maker-PGA_scaffold38__206_contigs__length_33962415-snap-gene-209.0;Name=maker-PGA_scaffold38__206_contigs__length_33962415-snap-gene-209.0
PGA_scaffold38__206_contigs__length_33962415	20970197	20978266	ID=maker-PGA_scaffold38__206_contigs__length_33962415-augustus-gene-209.10;Name=maker-PGA_scaffold38__206_contigs__length_33962415-augustus-gene-209.10
PGA_scaffold38__206_contigs__length_33962415	20992291	20998452	ID=maker-PGA_scaffold38__206_contigs__length_33962415-snap-gene-210.30;Name=maker-PGA_scaffold38__206_contigs__length_33962415-snap-gene-210.30
PGA_scaffold38__206_contigs__length_33962415	21006332	21014575	ID=maker-PGA_scaffold38__206_contigs__length_33962415-augustus-gene-210.11;Name=maker-PGA_scaffold38__206_contigs__length_33962415-augustus-gene-210.11
PGA_scaffold38__206_contigs__length_33962415	21021588	21049770	ID=maker-PGA_scaffold38__206_contigs__length_33962415-snap-gene-210.36;Name=maker-PGA_scaffold38__206_contigs__length_33962415-snap-gene-210.36
PGA_scaffold38__206_contigs__length_33962415	21070652	21072041	ID=maker-PGA_scaffold38__206_contigs__length_33962415-augustus-gene-210.17;Name=maker-PGA_scaffold38__206_contigs__length_33962415-augustus-gene-210.17
PGA_scaffold38__206_contigs__length_33962415	21072328	21076062	ID=augustus_masked-PGA_scaffold38__206_contigs__length_33962415-processed-gene-210.3;Name=augustus_masked-PGA_scaffold38__206_contigs__length_33962415-processed-gene-210.3
PGA_scaffold38__206_contigs__length_33962415	21078573	21083724	ID=maker-PGA_scaffold38__206_contigs__length_33962415-augustus-gene-210.12;Name=maker-PGA_scaffold38__206_contigs__length_33962415-augustus-gene-210.12
PGA_scaffold38__206_contigs__length_33962415	21102252	21107639	ID=maker-PGA_scaffold38__206_contigs__length_33962415-augustus-gene-211.4;Name=maker-PGA_scaffold38__206_contigs__length_33962415-augustus-gene-211.4
PGA_scaffold38__206_contigs__length_33962415	21111557	21116028	ID=maker-PGA_scaffold38__206_contigs__length_33962415-snap-gene-211.16;Name=maker-PGA_scaffold38__206_contigs__length_33962415-snap-gene-211.16
PGA_scaffold38__206_contigs__length_33962415	21122039	21192363	ID=maker-PGA_scaffold38__206_contigs__length_33962415-snap-gene-212.32;Name=maker-PGA_scaffold38__206_contigs__length_33962415-snap-gene-212.32
PGA_scaffold38__206_contigs__length_33962415	21200194	21203955	ID=maker-PGA_scaffold38__206_contigs__length_33962415-snap-gene-212.33;Name=maker-PGA_scaffold38__206_contigs__length_33962415-snap-gene-212.33
PGA_scaffold38__206_contigs__length_33962415	21223753	21229168	ID=augustus_masked-PGA_scaffold38__206_contigs__length_33962415-processed-gene-212.4;Name=augustus_masked-PGA_scaffold38__206_contigs__length_33962415-processed-gene-212.4
PGA_scaffold38__206_contigs__length_33962415	21239348	21244537	ID=maker-PGA_scaffold38__206_contigs__length_33962415-snap-gene-212.31;Name=maker-PGA_scaffold38__206_contigs__length_33962415-snap-gene-212.31
PGA_scaffold38__206_contigs__length_33962415	21473919	21481556	ID=augustus_masked-PGA_scaffold38__206_contigs__length_33962415-processed-gene-214.2;Name=augustus_masked-PGA_scaffold38__206_contigs__length_33962415-processed-gene-214.2
PGA_scaffold38__206_contigs__length_33962415	21524468	21529572	ID=maker-PGA_scaffold38__206_contigs__length_33962415-augustus-gene-215.2;Name=maker-PGA_scaffold38__206_contigs__length_33962415-augustus-gene-215.2
PGA_scaffold38__206_contigs__length_33962415	21685747	21693198	ID=maker-PGA_scaffold38__206_contigs__length_33962415-augustus-gene-217.3;Name=maker-PGA_scaffold38__206_contigs__length_33962415-augustus-gene-217.3
PGA_scaffold38__206_contigs__length_33962415	21704611	21711781	ID=maker-PGA_scaffold38__206_contigs__length_33962415-snap-gene-217.1;Name=maker-PGA_scaffold38__206_contigs__length_33962415-snap-gene-217.1
PGA_scaffold38__206_contigs__length_33962415	21750753	21759136	ID=maker-PGA_scaffold38__206_contigs__length_33962415-snap-gene-217.2;Name=maker-PGA_scaffold38__206_contigs__length_33962415-snap-gene-217.2
PGA_scaffold38__206_contigs__length_33962415	21812091	21813007	ID=maker-PGA_scaffold38__206_contigs__length_33962415-snap-gene-218.6;Name=maker-PGA_scaffold38__206_contigs__length_33962415-snap-gene-218.6
PGA_scaffold38__206_contigs__length_33962415	21862263	21873484	ID=maker-PGA_scaffold38__206_contigs__length_33962415-snap-gene-218.7;Name=maker-PGA_scaffold38__206_contigs__length_33962415-snap-gene-218.7
PGA_scaffold38__206_contigs__length_33962415	21880542	21881392	ID=maker-PGA_scaffold38__206_contigs__length_33962415-snap-gene-218.8;Name=maker-PGA_scaffold38__206_contigs__length_33962415-snap-gene-218.8
PGA_scaffold38__206_contigs__length_33962415	21935320	21938134	ID=maker-PGA_scaffold38__206_contigs__length_33962415-snap-gene-219.8;Name=maker-PGA_scaffold38__206_contigs__length_33962415-snap-gene-219.8
PGA_scaffold38__206_contigs__length_33962415	21999699	22012529	ID=maker-PGA_scaffold38__206_contigs__length_33962415-snap-gene-220.0;Name=maker-PGA_scaffold38__206_contigs__length_33962415-snap-gene-220.0
PGA_scaffold38__206_contigs__length_33962415	22030398	22038256	ID=maker-PGA_scaffold38__206_contigs__length_33962415-augustus-gene-220.3;Name=maker-PGA_scaffold38__206_contigs__length_33962415-augustus-gene-220.3
PGA_scaffold38__206_contigs__length_33962415	22063982	22067180	ID=snap_masked-PGA_scaffold38__206_contigs__length_33962415-processed-gene-221.6;Name=snap_masked-PGA_scaffold38__206_contigs__length_33962415-processed-gene-221.6
PGA_scaffold38__206_contigs__length_33962415	22097576	22098594	ID=maker-PGA_scaffold38__206_contigs__length_33962415-snap-gene-221.1;Name=maker-PGA_scaffold38__206_contigs__length_33962415-snap-gene-221.1
PGA_scaffold38__206_contigs__length_33962415	22170899	22178396	ID=maker-PGA_scaffold38__206_contigs__length_33962415-augustus-gene-221.5;Name=maker-PGA_scaffold38__206_contigs__length_33962415-augustus-gene-221.5
PGA_scaffold38__206_contigs__length_33962415	22270262	22272518	ID=maker-PGA_scaffold38__206_contigs__length_33962415-snap-gene-222.8;Name=maker-PGA_scaffold38__206_contigs__length_33962415-snap-gene-222.8
PGA_scaffold38__206_contigs__length_33962415	22301858	22302740	ID=augustus_masked-PGA_scaffold38__206_contigs__length_33962415-processed-gene-223.7;Name=augustus_masked-PGA_scaffold38__206_contigs__length_33962415-processed-gene-223.7
PGA_scaffold38__206_contigs__length_33962415	22315602	22324076	ID=maker-PGA_scaffold38__206_contigs__length_33962415-augustus-gene-223.3;Name=maker-PGA_scaffold38__206_contigs__length_33962415-augustus-gene-223.3
PGA_scaffold38__206_contigs__length_33962415	22419531	22427115	ID=maker-PGA_scaffold38__206_contigs__length_33962415-augustus-gene-224.3;Name=maker-PGA_scaffold38__206_contigs__length_33962415-augustus-gene-224.3
PGA_scaffold38__206_contigs__length_33962415	22541753	22546285	ID=augustus_masked-PGA_scaffold38__206_contigs__length_33962415-processed-gene-225.0;Name=augustus_masked-PGA_scaffold38__206_contigs__length_33962415-processed-gene-225.0
PGA_scaffold38__206_contigs__length_33962415	22615278	22622026	ID=maker-PGA_scaffold38__206_contigs__length_33962415-snap-gene-226.0;Name=maker-PGA_scaffold38__206_contigs__length_33962415-snap-gene-226.0
PGA_scaffold38__206_contigs__length_33962415	22625639	22633005	ID=maker-PGA_scaffold38__206_contigs__length_33962415-snap-gene-226.1;Name=maker-PGA_scaffold38__206_contigs__length_33962415-snap-gene-226.1
PGA_scaffold38__206_contigs__length_33962415	22832817	22842395	ID=maker-PGA_scaffold38__206_contigs__length_33962415-snap-gene-228.0;Name=maker-PGA_scaffold38__206_contigs__length_33962415-snap-gene-228.0
PGA_scaffold38__206_contigs__length_33962415	22886047	22897724	ID=maker-PGA_scaffold38__206_contigs__length_33962415-snap-gene-229.0;Name=maker-PGA_scaffold38__206_contigs__length_33962415-snap-gene-229.0
PGA_scaffold38__206_contigs__length_33962415	22898661	22899916	ID=maker-PGA_scaffold38__206_contigs__length_33962415-snap-gene-229.1;Name=maker-PGA_scaffold38__206_contigs__length_33962415-snap-gene-229.1
PGA_scaffold38__206_contigs__length_33962415	22907641	22916713	ID=snap_masked-PGA_scaffold38__206_contigs__length_33962415-processed-gene-229.16;Name=snap_masked-PGA_scaffold38__206_contigs__length_33962415-processed-gene-229.16
PGA_scaffold38__206_contigs__length_33962415	22924503	22955226	ID=maker-PGA_scaffold38__206_contigs__length_33962415-snap-gene-229.3;Name=maker-PGA_scaffold38__206_contigs__length_33962415-snap-gene-229.3
PGA_scaffold38__206_contigs__length_33962415	22991920	23000441	ID=augustus_masked-PGA_scaffold38__206_contigs__length_33962415-processed-gene-230.7;Name=augustus_masked-PGA_scaffold38__206_contigs__length_33962415-processed-gene-230.7
PGA_scaffold38__206_contigs__length_33962415	23151136	23154987	ID=maker-PGA_scaffold38__206_contigs__length_33962415-snap-gene-231.1;Name=maker-PGA_scaffold38__206_contigs__length_33962415-snap-gene-231.1
PGA_scaffold38__206_contigs__length_33962415	23164797	23173256	ID=maker-PGA_scaffold38__206_contigs__length_33962415-snap-gene-231.0;Name=maker-PGA_scaffold38__206_contigs__length_33962415-snap-gene-231.0
PGA_scaffold38__206_contigs__length_33962415	23196682	23217321	ID=maker-PGA_scaffold38__206_contigs__length_33962415-snap-gene-232.22;Name=maker-PGA_scaffold38__206_contigs__length_33962415-snap-gene-232.22
PGA_scaffold38__206_contigs__length_33962415	23222536	23236731	ID=maker-PGA_scaffold38__206_contigs__length_33962415-snap-gene-232.23;Name=maker-PGA_scaffold38__206_contigs__length_33962415-snap-gene-232.23
PGA_scaffold38__206_contigs__length_33962415	23239302	23271837	ID=maker-PGA_scaffold38__206_contigs__length_33962415-snap-gene-232.24;Name=maker-PGA_scaffold38__206_contigs__length_33962415-snap-gene-232.24
PGA_scaffold38__206_contigs__length_33962415	23299691	23304337	ID=maker-PGA_scaffold38__206_contigs__length_33962415-snap-gene-233.17;Name=maker-PGA_scaffold38__206_contigs__length_33962415-snap-gene-233.17
PGA_scaffold38__206_contigs__length_33962415	23323051	23329517	ID=maker-PGA_scaffold38__206_contigs__length_33962415-augustus-gene-233.8;Name=maker-PGA_scaffold38__206_contigs__length_33962415-augustus-gene-233.8
PGA_scaffold38__206_contigs__length_33962415	23346062	23351034	ID=maker-PGA_scaffold38__206_contigs__length_33962415-snap-gene-233.19;Name=maker-PGA_scaffold38__206_contigs__length_33962415-snap-gene-233.19
PGA_scaffold38__206_contigs__length_33962415	23404985	23413831	ID=maker-PGA_scaffold38__206_contigs__length_33962415-augustus-gene-234.4;Name=maker-PGA_scaffold38__206_contigs__length_33962415-augustus-gene-234.4
PGA_scaffold38__206_contigs__length_33962415	23449849	23455653	ID=maker-PGA_scaffold38__206_contigs__length_33962415-augustus-gene-234.6;Name=maker-PGA_scaffold38__206_contigs__length_33962415-augustus-gene-234.6
PGA_scaffold38__206_contigs__length_33962415	23473176	23475028	ID=maker-PGA_scaffold38__206_contigs__length_33962415-augustus-gene-234.5;Name=maker-PGA_scaffold38__206_contigs__length_33962415-augustus-gene-234.5
PGA_scaffold38__206_contigs__length_33962415	23498193	23505287	ID=maker-PGA_scaffold38__206_contigs__length_33962415-snap-gene-235.2;Name=maker-PGA_scaffold38__206_contigs__length_33962415-snap-gene-235.2
PGA_scaffold38__206_contigs__length_33962415	23523674	23527911	ID=snap_masked-PGA_scaffold38__206_contigs__length_33962415-processed-gene-235.12;Name=snap_masked-PGA_scaffold38__206_contigs__length_33962415-processed-gene-235.12
PGA_scaffold38__206_contigs__length_33962415	23555142	23560364	ID=maker-PGA_scaffold38__206_contigs__length_33962415-snap-gene-235.3;Name=maker-PGA_scaffold38__206_contigs__length_33962415-snap-gene-235.3
PGA_scaffold38__206_contigs__length_33962415	23571397	23575572	ID=maker-PGA_scaffold38__206_contigs__length_33962415-snap-gene-235.4;Name=maker-PGA_scaffold38__206_contigs__length_33962415-snap-gene-235.4
PGA_scaffold38__206_contigs__length_33962415	23580537	23586177	ID=maker-PGA_scaffold38__206_contigs__length_33962415-augustus-gene-235.10;Name=maker-PGA_scaffold38__206_contigs__length_33962415-augustus-gene-235.10
PGA_scaffold38__206_contigs__length_33962415	23648585	23668551	ID=maker-PGA_scaffold38__206_contigs__length_33962415-snap-gene-236.12;Name=maker-PGA_scaffold38__206_contigs__length_33962415-snap-gene-236.12
PGA_scaffold38__206_contigs__length_33962415	23669425	23678385	ID=maker-PGA_scaffold38__206_contigs__length_33962415-snap-gene-236.14;Name=maker-PGA_scaffold38__206_contigs__length_33962415-snap-gene-236.14
PGA_scaffold38__206_contigs__length_33962415	23701935	23707199	ID=maker-PGA_scaffold38__206_contigs__length_33962415-augustus-gene-237.2;Name=maker-PGA_scaffold38__206_contigs__length_33962415-augustus-gene-237.2
PGA_scaffold38__206_contigs__length_33962415	23725938	23727652	ID=maker-PGA_scaffold38__206_contigs__length_33962415-augustus-gene-237.3;Name=maker-PGA_scaffold38__206_contigs__length_33962415-augustus-gene-237.3
PGA_scaffold38__206_contigs__length_33962415	23740329	23747688	ID=maker-PGA_scaffold38__206_contigs__length_33962415-snap-gene-237.20;Name=maker-PGA_scaffold38__206_contigs__length_33962415-snap-gene-237.20
PGA_scaffold38__206_contigs__length_33962415	23749929	23758823	ID=snap_masked-PGA_scaffold38__206_contigs__length_33962415-processed-gene-237.8;Name=snap_masked-PGA_scaffold38__206_contigs__length_33962415-processed-gene-237.8
PGA_scaffold38__206_contigs__length_33962415	23813530	23824876	ID=maker-PGA_scaffold38__206_contigs__length_33962415-snap-gene-238.0;Name=maker-PGA_scaffold38__206_contigs__length_33962415-snap-gene-238.0
PGA_scaffold38__206_contigs__length_33962415	23901282	23915538	ID=maker-PGA_scaffold38__206_contigs__length_33962415-snap-gene-239.0;Name=maker-PGA_scaffold38__206_contigs__length_33962415-snap-gene-239.0
PGA_scaffold38__206_contigs__length_33962415	23984520	23986053	ID=maker-PGA_scaffold38__206_contigs__length_33962415-augustus-gene-240.6;Name=maker-PGA_scaffold38__206_contigs__length_33962415-augustus-gene-240.6
PGA_scaffold38__206_contigs__length_33962415	24024579	24026119	ID=maker-PGA_scaffold38__206_contigs__length_33962415-snap-gene-240.9;Name=maker-PGA_scaffold38__206_contigs__length_33962415-snap-gene-240.9
PGA_scaffold38__206_contigs__length_33962415	24071399	24076931	ID=augustus_masked-PGA_scaffold38__206_contigs__length_33962415-processed-gene-241.7;Name=augustus_masked-PGA_scaffold38__206_contigs__length_33962415-processed-gene-241.7
PGA_scaffold38__206_contigs__length_33962415	24105801	24109968	ID=maker-PGA_scaffold38__206_contigs__length_33962415-augustus-gene-241.16;Name=maker-PGA_scaffold38__206_contigs__length_33962415-augustus-gene-241.16
PGA_scaffold38__206_contigs__length_33962415	24116598	24119611	ID=maker-PGA_scaffold38__206_contigs__length_33962415-augustus-gene-241.18;Name=maker-PGA_scaffold38__206_contigs__length_33962415-augustus-gene-241.18
PGA_scaffold38__206_contigs__length_33962415	24146626	24146808	ID=snap_masked-PGA_scaffold38__206_contigs__length_33962415-processed-gene-241.25;Name=snap_masked-PGA_scaffold38__206_contigs__length_33962415-processed-gene-241.25
PGA_scaffold38__206_contigs__length_33962415	24146872	24148575	ID=maker-PGA_scaffold38__206_contigs__length_33962415-snap-gene-241.3;Name=maker-PGA_scaffold38__206_contigs__length_33962415-snap-gene-241.3
PGA_scaffold38__206_contigs__length_33962415	24159035	24160598	ID=maker-PGA_scaffold38__206_contigs__length_33962415-snap-gene-241.5;Name=maker-PGA_scaffold38__206_contigs__length_33962415-snap-gene-241.5
PGA_scaffold38__206_contigs__length_33962415	24169807	24171990	ID=maker-PGA_scaffold38__206_contigs__length_33962415-snap-gene-241.6;Name=maker-PGA_scaffold38__206_contigs__length_33962415-snap-gene-241.6
PGA_scaffold38__206_contigs__length_33962415	24201207	24217432	ID=maker-PGA_scaffold38__206_contigs__length_33962415-snap-gene-242.9;Name=maker-PGA_scaffold38__206_contigs__length_33962415-snap-gene-242.9
PGA_scaffold38__206_contigs__length_33962415	24219891	24226698	ID=maker-PGA_scaffold38__206_contigs__length_33962415-snap-gene-242.10;Name=maker-PGA_scaffold38__206_contigs__length_33962415-snap-gene-242.10
PGA_scaffold38__206_contigs__length_33962415	24295323	24302626	ID=maker-PGA_scaffold38__206_contigs__length_33962415-augustus-gene-243.4;Name=maker-PGA_scaffold38__206_contigs__length_33962415-augustus-gene-243.4
PGA_scaffold38__206_contigs__length_33962415	24338214	24342671	ID=maker-PGA_scaffold38__206_contigs__length_33962415-snap-gene-243.13;Name=maker-PGA_scaffold38__206_contigs__length_33962415-snap-gene-243.13
PGA_scaffold38__206_contigs__length_33962415	24349961	24359541	ID=maker-PGA_scaffold38__206_contigs__length_33962415-snap-gene-243.14;Name=maker-PGA_scaffold38__206_contigs__length_33962415-snap-gene-243.14
PGA_scaffold38__206_contigs__length_33962415	24363847	24366649	ID=maker-PGA_scaffold38__206_contigs__length_33962415-augustus-gene-243.7;Name=maker-PGA_scaffold38__206_contigs__length_33962415-augustus-gene-243.7
PGA_scaffold38__206_contigs__length_33962415	24380846	24405577	ID=maker-PGA_scaffold38__206_contigs__length_33962415-snap-gene-244.0;Name=maker-PGA_scaffold38__206_contigs__length_33962415-snap-gene-244.0
PGA_scaffold38__206_contigs__length_33962415	24423923	24432389	ID=maker-PGA_scaffold38__206_contigs__length_33962415-augustus-gene-244.6;Name=maker-PGA_scaffold38__206_contigs__length_33962415-augustus-gene-244.6
PGA_scaffold38__206_contigs__length_33962415	24472600	24473537	ID=maker-PGA_scaffold38__206_contigs__length_33962415-augustus-gene-244.8;Name=maker-PGA_scaffold38__206_contigs__length_33962415-augustus-gene-244.8
PGA_scaffold38__206_contigs__length_33962415	24497811	24499952	ID=maker-PGA_scaffold38__206_contigs__length_33962415-augustus-gene-245.13;Name=maker-PGA_scaffold38__206_contigs__length_33962415-augustus-gene-245.13
PGA_scaffold38__206_contigs__length_33962415	24545207	24547382	ID=maker-PGA_scaffold38__206_contigs__length_33962415-augustus-gene-245.15;Name=maker-PGA_scaffold38__206_contigs__length_33962415-augustus-gene-245.15
PGA_scaffold38__206_contigs__length_33962415	24563199	24575516	ID=augustus_masked-PGA_scaffold38__206_contigs__length_33962415-processed-gene-245.6;Name=augustus_masked-PGA_scaffold38__206_contigs__length_33962415-processed-gene-245.6
PGA_scaffold38__206_contigs__length_33962415	24663494	24664167	ID=maker-PGA_scaffold38__206_contigs__length_33962415-snap-gene-246.0;Name=maker-PGA_scaffold38__206_contigs__length_33962415-snap-gene-246.0
PGA_scaffold38__206_contigs__length_33962415	24695110	24715367	ID=maker-PGA_scaffold38__206_contigs__length_33962415-snap-gene-247.0;Name=maker-PGA_scaffold38__206_contigs__length_33962415-snap-gene-247.0
PGA_scaffold38__206_contigs__length_33962415	24719622	24720636	ID=maker-PGA_scaffold38__206_contigs__length_33962415-snap-gene-247.1;Name=maker-PGA_scaffold38__206_contigs__length_33962415-snap-gene-247.1
PGA_scaffold38__206_contigs__length_33962415	24773338	24791717	ID=maker-PGA_scaffold38__206_contigs__length_33962415-snap-gene-248.19;Name=maker-PGA_scaffold38__206_contigs__length_33962415-snap-gene-248.19
PGA_scaffold38__206_contigs__length_33962415	24825983	24830327	ID=maker-PGA_scaffold38__206_contigs__length_33962415-augustus-gene-248.16;Name=maker-PGA_scaffold38__206_contigs__length_33962415-augustus-gene-248.16
PGA_scaffold38__206_contigs__length_33962415	24838011	24858942	ID=maker-PGA_scaffold38__206_contigs__length_33962415-snap-gene-248.21;Name=maker-PGA_scaffold38__206_contigs__length_33962415-snap-gene-248.21
PGA_scaffold38__206_contigs__length_33962415	24861785	24873912	ID=maker-PGA_scaffold38__206_contigs__length_33962415-snap-gene-248.22;Name=maker-PGA_scaffold38__206_contigs__length_33962415-snap-gene-248.22
PGA_scaffold38__206_contigs__length_33962415	24877818	24902747	ID=maker-PGA_scaffold38__206_contigs__length_33962415-snap-gene-249.27;Name=maker-PGA_scaffold38__206_contigs__length_33962415-snap-gene-249.27
PGA_scaffold38__206_contigs__length_33962415	24907783	24931292	ID=augustus_masked-PGA_scaffold38__206_contigs__length_33962415-processed-gene-249.2;Name=augustus_masked-PGA_scaffold38__206_contigs__length_33962415-processed-gene-249.2
PGA_scaffold38__206_contigs__length_33962415	24932581	24945633	ID=maker-PGA_scaffold38__206_contigs__length_33962415-snap-gene-249.28;Name=maker-PGA_scaffold38__206_contigs__length_33962415-snap-gene-249.28
PGA_scaffold38__206_contigs__length_33962415	24954012	24958130	ID=maker-PGA_scaffold38__206_contigs__length_33962415-snap-gene-249.29;Name=maker-PGA_scaffold38__206_contigs__length_33962415-snap-gene-249.29
PGA_scaffold38__206_contigs__length_33962415	24959699	24978204	ID=maker-PGA_scaffold38__206_contigs__length_33962415-snap-gene-249.30;Name=maker-PGA_scaffold38__206_contigs__length_33962415-snap-gene-249.30
PGA_scaffold38__206_contigs__length_33962415	25024286	25027685	ID=snap_masked-PGA_scaffold38__206_contigs__length_33962415-processed-gene-250.10;Name=snap_masked-PGA_scaffold38__206_contigs__length_33962415-processed-gene-250.10
PGA_scaffold38__206_contigs__length_33962415	25055749	25056245	ID=maker-PGA_scaffold38__206_contigs__length_33962415-snap-gene-250.15;Name=maker-PGA_scaffold38__206_contigs__length_33962415-snap-gene-250.15
PGA_scaffold38__206_contigs__length_33962415	25056287	25060587	ID=snap_masked-PGA_scaffold38__206_contigs__length_33962415-processed-gene-250.14;Name=snap_masked-PGA_scaffold38__206_contigs__length_33962415-processed-gene-250.14
PGA_scaffold38__206_contigs__length_33962415	25065575	25088559	ID=augustus_masked-PGA_scaffold38__206_contigs__length_33962415-processed-gene-251.0;Name=augustus_masked-PGA_scaffold38__206_contigs__length_33962415-processed-gene-251.0
PGA_scaffold38__206_contigs__length_33962415	25116462	25144316	ID=maker-PGA_scaffold38__206_contigs__length_33962415-snap-gene-251.16;Name=maker-PGA_scaffold38__206_contigs__length_33962415-snap-gene-251.16
PGA_scaffold38__206_contigs__length_33962415	25141238	25151771	ID=maker-PGA_scaffold38__206_contigs__length_33962415-augustus-gene-251.7;Name=maker-PGA_scaffold38__206_contigs__length_33962415-augustus-gene-251.7
PGA_scaffold38__206_contigs__length_33962415	25153840	25178015	ID=maker-PGA_scaffold38__206_contigs__length_33962415-snap-gene-251.17;Name=maker-PGA_scaffold38__206_contigs__length_33962415-snap-gene-251.17
PGA_scaffold38__206_contigs__length_33962415	25210811	25224249	ID=maker-PGA_scaffold38__206_contigs__length_33962415-snap-gene-252.7;Name=maker-PGA_scaffold38__206_contigs__length_33962415-snap-gene-252.7
PGA_scaffold38__206_contigs__length_33962415	25250771	25255539	ID=maker-PGA_scaffold38__206_contigs__length_33962415-snap-gene-252.8;Name=maker-PGA_scaffold38__206_contigs__length_33962415-snap-gene-252.8
PGA_scaffold38__206_contigs__length_33962415	25280044	25289842	ID=maker-PGA_scaffold38__206_contigs__length_33962415-snap-gene-253.4;Name=maker-PGA_scaffold38__206_contigs__length_33962415-snap-gene-253.4
PGA_scaffold38__206_contigs__length_33962415	25314686	25317692	ID=maker-PGA_scaffold38__206_contigs__length_33962415-snap-gene-253.0;Name=maker-PGA_scaffold38__206_contigs__length_33962415-snap-gene-253.0
PGA_scaffold38__206_contigs__length_33962415	25321888	25324773	ID=maker-PGA_scaffold38__206_contigs__length_33962415-snap-gene-253.1;Name=maker-PGA_scaffold38__206_contigs__length_33962415-snap-gene-253.1
PGA_scaffold38__206_contigs__length_33962415	25361542	25363350	ID=snap_masked-PGA_scaffold38__206_contigs__length_33962415-processed-gene-253.9;Name=snap_masked-PGA_scaffold38__206_contigs__length_33962415-processed-gene-253.9
PGA_scaffold38__206_contigs__length_33962415	25370394	25384357	ID=maker-PGA_scaffold38__206_contigs__length_33962415-snap-gene-253.3;Name=maker-PGA_scaffold38__206_contigs__length_33962415-snap-gene-253.3
PGA_scaffold38__206_contigs__length_33962415	25399426	25401175	ID=maker-PGA_scaffold38__206_contigs__length_33962415-augustus-gene-254.6;Name=maker-PGA_scaffold38__206_contigs__length_33962415-augustus-gene-254.6
PGA_scaffold38__206_contigs__length_33962415	25439782	25508188	ID=augustus_masked-PGA_scaffold38__206_contigs__length_33962415-processed-gene-255.4;Name=augustus_masked-PGA_scaffold38__206_contigs__length_33962415-processed-gene-255.4
PGA_scaffold38__206_contigs__length_33962415	25589470	25607055	ID=maker-PGA_scaffold38__206_contigs__length_33962415-augustus-gene-256.0;Name=maker-PGA_scaffold38__206_contigs__length_33962415-augustus-gene-256.0
PGA_scaffold38__206_contigs__length_33962415	25631677	25635340	ID=maker-PGA_scaffold38__206_contigs__length_33962415-augustus-gene-256.2;Name=maker-PGA_scaffold38__206_contigs__length_33962415-augustus-gene-256.2
PGA_scaffold38__206_contigs__length_33962415	25654342	25663565	ID=maker-PGA_scaffold38__206_contigs__length_33962415-snap-gene-256.18;Name=maker-PGA_scaffold38__206_contigs__length_33962415-snap-gene-256.18
PGA_scaffold38__206_contigs__length_33962415	25667222	25680175	ID=maker-PGA_scaffold38__206_contigs__length_33962415-snap-gene-257.24;Name=maker-PGA_scaffold38__206_contigs__length_33962415-snap-gene-257.24
PGA_scaffold38__206_contigs__length_33962415	25735351	25745619	ID=maker-PGA_scaffold38__206_contigs__length_33962415-augustus-gene-257.8;Name=maker-PGA_scaffold38__206_contigs__length_33962415-augustus-gene-257.8
PGA_scaffold38__206_contigs__length_33962415	25756669	25774214	ID=maker-PGA_scaffold38__206_contigs__length_33962415-snap-gene-257.27;Name=maker-PGA_scaffold38__206_contigs__length_33962415-snap-gene-257.27
PGA_scaffold38__206_contigs__length_33962415	25777200	25781814	ID=maker-PGA_scaffold38__206_contigs__length_33962415-snap-gene-257.23;Name=maker-PGA_scaffold38__206_contigs__length_33962415-snap-gene-257.23
PGA_scaffold38__206_contigs__length_33962415	25786089	25810104	ID=maker-PGA_scaffold38__206_contigs__length_33962415-snap-gene-258.2;Name=maker-PGA_scaffold38__206_contigs__length_33962415-snap-gene-258.2
PGA_scaffold38__206_contigs__length_33962415	25818996	25849128	ID=maker-PGA_scaffold38__206_contigs__length_33962415-snap-gene-258.0;Name=maker-PGA_scaffold38__206_contigs__length_33962415-snap-gene-258.0
PGA_scaffold38__206_contigs__length_33962415	25874307	25881064	ID=snap_masked-PGA_scaffold38__206_contigs__length_33962415-processed-gene-258.18;Name=snap_masked-PGA_scaffold38__206_contigs__length_33962415-processed-gene-258.18
PGA_scaffold38__206_contigs__length_33962415	25963567	25968452	ID=maker-PGA_scaffold38__206_contigs__length_33962415-snap-gene-259.1;Name=maker-PGA_scaffold38__206_contigs__length_33962415-snap-gene-259.1
PGA_scaffold38__206_contigs__length_33962415	25982477	25984107	ID=maker-PGA_scaffold38__206_contigs__length_33962415-snap-gene-259.0;Name=maker-PGA_scaffold38__206_contigs__length_33962415-snap-gene-259.0
PGA_scaffold38__206_contigs__length_33962415	25997212	26002660	ID=maker-PGA_scaffold38__206_contigs__length_33962415-snap-gene-260.0;Name=maker-PGA_scaffold38__206_contigs__length_33962415-snap-gene-260.0
PGA_scaffold38__206_contigs__length_33962415	26070307	26079135	ID=maker-PGA_scaffold38__206_contigs__length_33962415-augustus-gene-261.8;Name=maker-PGA_scaffold38__206_contigs__length_33962415-augustus-gene-261.8
PGA_scaffold38__206_contigs__length_33962415	26161316	26168298	ID=maker-PGA_scaffold38__206_contigs__length_33962415-snap-gene-261.1;Name=maker-PGA_scaffold38__206_contigs__length_33962415-snap-gene-261.1
PGA_scaffold38__206_contigs__length_33962415	26197549	26203009	ID=maker-PGA_scaffold38__206_contigs__length_33962415-snap-gene-262.1;Name=maker-PGA_scaffold38__206_contigs__length_33962415-snap-gene-262.1
PGA_scaffold38__206_contigs__length_33962415	26213372	26232499	ID=maker-PGA_scaffold38__206_contigs__length_33962415-snap-gene-262.2;Name=maker-PGA_scaffold38__206_contigs__length_33962415-snap-gene-262.2
PGA_scaffold38__206_contigs__length_33962415	26261458	26263043	ID=maker-PGA_scaffold38__206_contigs__length_33962415-augustus-gene-262.6;Name=maker-PGA_scaffold38__206_contigs__length_33962415-augustus-gene-262.6
PGA_scaffold38__206_contigs__length_33962415	26264252	26274149	ID=maker-PGA_scaffold38__206_contigs__length_33962415-augustus-gene-263.14;Name=maker-PGA_scaffold38__206_contigs__length_33962415-augustus-gene-263.14
PGA_scaffold38__206_contigs__length_33962415	26276028	26281443	ID=maker-PGA_scaffold38__206_contigs__length_33962415-snap-gene-263.0;Name=maker-PGA_scaffold38__206_contigs__length_33962415-snap-gene-263.0
PGA_scaffold38__206_contigs__length_33962415	26298002	26299316	ID=maker-PGA_scaffold38__206_contigs__length_33962415-snap-gene-263.1;Name=maker-PGA_scaffold38__206_contigs__length_33962415-snap-gene-263.1
PGA_scaffold38__206_contigs__length_33962415	26322770	26369064	ID=maker-PGA_scaffold38__206_contigs__length_33962415-snap-gene-263.2;Name=maker-PGA_scaffold38__206_contigs__length_33962415-snap-gene-263.2
PGA_scaffold38__206_contigs__length_33962415	26376663	26389553	ID=maker-PGA_scaffold38__206_contigs__length_33962415-snap-gene-264.16;Name=maker-PGA_scaffold38__206_contigs__length_33962415-snap-gene-264.16
PGA_scaffold38__206_contigs__length_33962415	26394315	26418514	ID=maker-PGA_scaffold38__206_contigs__length_33962415-augustus-gene-264.8;Name=maker-PGA_scaffold38__206_contigs__length_33962415-augustus-gene-264.8
PGA_scaffold38__206_contigs__length_33962415	26424541	26425912	ID=maker-PGA_scaffold38__206_contigs__length_33962415-snap-gene-264.17;Name=maker-PGA_scaffold38__206_contigs__length_33962415-snap-gene-264.17
PGA_scaffold38__206_contigs__length_33962415	26480381	26482484	ID=maker-PGA_scaffold38__206_contigs__length_33962415-snap-gene-264.19;Name=maker-PGA_scaffold38__206_contigs__length_33962415-snap-gene-264.19
PGA_scaffold38__206_contigs__length_33962415	26570779	26577556	ID=maker-PGA_scaffold38__206_contigs__length_33962415-snap-gene-265.9;Name=maker-PGA_scaffold38__206_contigs__length_33962415-snap-gene-265.9
PGA_scaffold38__206_contigs__length_33962415	26582421	26585580	ID=maker-PGA_scaffold38__206_contigs__length_33962415-snap-gene-265.8;Name=maker-PGA_scaffold38__206_contigs__length_33962415-snap-gene-265.8;pseudo=9
PGA_scaffold38__206_contigs__length_33962415	26618655	26623099	ID=maker-PGA_scaffold38__206_contigs__length_33962415-augustus-gene-266.7;Name=maker-PGA_scaffold38__206_contigs__length_33962415-augustus-gene-266.7
PGA_scaffold38__206_contigs__length_33962415	26623129	26623911	ID=augustus_masked-PGA_scaffold38__206_contigs__length_33962415-processed-gene-266.1;Name=augustus_masked-PGA_scaffold38__206_contigs__length_33962415-processed-gene-266.1
PGA_scaffold38__206_contigs__length_33962415	26624508	26624951	ID=augustus_masked-PGA_scaffold38__206_contigs__length_33962415-processed-gene-266.3;Name=augustus_masked-PGA_scaffold38__206_contigs__length_33962415-processed-gene-266.3
PGA_scaffold38__206_contigs__length_33962415	26625672	26627349	ID=maker-PGA_scaffold38__206_contigs__length_33962415-snap-gene-266.13;Name=maker-PGA_scaffold38__206_contigs__length_33962415-snap-gene-266.13
PGA_scaffold38__206_contigs__length_33962415	26693105	26702941	ID=maker-PGA_scaffold38__206_contigs__length_33962415-snap-gene-267.21;Name=maker-PGA_scaffold38__206_contigs__length_33962415-snap-gene-267.21
PGA_scaffold38__206_contigs__length_33962415	26725969	26730259	ID=snap_masked-PGA_scaffold38__206_contigs__length_33962415-processed-gene-267.2;Name=snap_masked-PGA_scaffold38__206_contigs__length_33962415-processed-gene-267.2
PGA_scaffold38__206_contigs__length_33962415	26755507	26766438	ID=maker-PGA_scaffold38__206_contigs__length_33962415-snap-gene-267.24;Name=maker-PGA_scaffold38__206_contigs__length_33962415-snap-gene-267.24
PGA_scaffold38__206_contigs__length_33962415	26767385	26770708	ID=maker-PGA_scaffold38__206_contigs__length_33962415-augustus-gene-267.12;Name=maker-PGA_scaffold38__206_contigs__length_33962415-augustus-gene-267.12
PGA_scaffold38__206_contigs__length_33962415	26774267	26782580	ID=maker-PGA_scaffold38__206_contigs__length_33962415-snap-gene-268.19;Name=maker-PGA_scaffold38__206_contigs__length_33962415-snap-gene-268.19
PGA_scaffold38__206_contigs__length_33962415	26805578	26816546	ID=maker-PGA_scaffold38__206_contigs__length_33962415-augustus-gene-268.2;Name=maker-PGA_scaffold38__206_contigs__length_33962415-augustus-gene-268.2
PGA_scaffold38__206_contigs__length_33962415	26816617	26820057	ID=maker-PGA_scaffold38__206_contigs__length_33962415-augustus-gene-268.0;Name=maker-PGA_scaffold38__206_contigs__length_33962415-augustus-gene-268.0
PGA_scaffold38__206_contigs__length_33962415	26871338	26891694	ID=maker-PGA_scaffold38__206_contigs__length_33962415-snap-gene-269.20;Name=maker-PGA_scaffold38__206_contigs__length_33962415-snap-gene-269.20
PGA_scaffold38__206_contigs__length_33962415	26904918	26917637	ID=snap_masked-PGA_scaffold38__206_contigs__length_33962415-processed-gene-269.14;Name=snap_masked-PGA_scaffold38__206_contigs__length_33962415-processed-gene-269.14
PGA_scaffold38__206_contigs__length_33962415	26948491	26966958	ID=maker-PGA_scaffold38__206_contigs__length_33962415-snap-gene-269.23;Name=maker-PGA_scaffold38__206_contigs__length_33962415-snap-gene-269.23;pseudo=5
PGA_scaffold38__206_contigs__length_33962415	26977306	26999061	ID=maker-PGA_scaffold38__206_contigs__length_33962415-augustus-gene-270.17;Name=maker-PGA_scaffold38__206_contigs__length_33962415-augustus-gene-270.17
PGA_scaffold38__206_contigs__length_33962415	27006353	27010388	ID=maker-PGA_scaffold38__206_contigs__length_33962415-snap-gene-270.39;Name=maker-PGA_scaffold38__206_contigs__length_33962415-snap-gene-270.39
PGA_scaffold38__206_contigs__length_33962415	27015748	27019014	ID=maker-PGA_scaffold38__206_contigs__length_33962415-augustus-gene-270.12;Name=maker-PGA_scaffold38__206_contigs__length_33962415-augustus-gene-270.12
PGA_scaffold38__206_contigs__length_33962415	27037341	27055108	ID=maker-PGA_scaffold38__206_contigs__length_33962415-snap-gene-270.40;Name=maker-PGA_scaffold38__206_contigs__length_33962415-snap-gene-270.40
PGA_scaffold38__206_contigs__length_33962415	27332882	27359111	ID=augustus_masked-PGA_scaffold38__206_contigs__length_33962415-processed-gene-273.11;Name=augustus_masked-PGA_scaffold38__206_contigs__length_33962415-processed-gene-273.11
PGA_scaffold38__206_contigs__length_33962415	27360025	27364758	ID=maker-PGA_scaffold38__206_contigs__length_33962415-snap-gene-273.1;Name=maker-PGA_scaffold38__206_contigs__length_33962415-snap-gene-273.1
PGA_scaffold38__206_contigs__length_33962415	27408082	27426865	ID=maker-PGA_scaffold38__206_contigs__length_33962415-snap-gene-274.0;Name=maker-PGA_scaffold38__206_contigs__length_33962415-snap-gene-274.0
PGA_scaffold38__206_contigs__length_33962415	27504368	27512290	ID=maker-PGA_scaffold38__206_contigs__length_33962415-augustus-gene-275.11;Name=maker-PGA_scaffold38__206_contigs__length_33962415-augustus-gene-275.11
PGA_scaffold38__206_contigs__length_33962415	27520557	27521669	ID=maker-PGA_scaffold38__206_contigs__length_33962415-snap-gene-275.1;Name=maker-PGA_scaffold38__206_contigs__length_33962415-snap-gene-275.1
PGA_scaffold38__206_contigs__length_33962415	27622195	27636154	ID=maker-PGA_scaffold38__206_contigs__length_33962415-augustus-gene-276.8;Name=maker-PGA_scaffold38__206_contigs__length_33962415-augustus-gene-276.8
PGA_scaffold38__206_contigs__length_33962415	27655795	27664750	ID=maker-PGA_scaffold38__206_contigs__length_33962415-snap-gene-276.22;Name=maker-PGA_scaffold38__206_contigs__length_33962415-snap-gene-276.22
PGA_scaffold38__206_contigs__length_33962415	27668370	27672391	ID=maker-PGA_scaffold38__206_contigs__length_33962415-augustus-gene-276.5;Name=maker-PGA_scaffold38__206_contigs__length_33962415-augustus-gene-276.5
PGA_scaffold38__206_contigs__length_33962415	27686532	27687389	ID=maker-PGA_scaffold38__206_contigs__length_33962415-augustus-gene-277.12;Name=maker-PGA_scaffold38__206_contigs__length_33962415-augustus-gene-277.12
PGA_scaffold38__206_contigs__length_33962415	27706337	27707335	ID=maker-PGA_scaffold38__206_contigs__length_33962415-snap-gene-277.21;Name=maker-PGA_scaffold38__206_contigs__length_33962415-snap-gene-277.21
PGA_scaffold38__206_contigs__length_33962415	27711334	27712499	ID=maker-PGA_scaffold38__206_contigs__length_33962415-snap-gene-277.20;Name=maker-PGA_scaffold38__206_contigs__length_33962415-snap-gene-277.20
PGA_scaffold38__206_contigs__length_33962415	27730782	27749007	ID=maker-PGA_scaffold38__206_contigs__length_33962415-snap-gene-277.22;Name=maker-PGA_scaffold38__206_contigs__length_33962415-snap-gene-277.22
PGA_scaffold38__206_contigs__length_33962415	27771786	27783893	ID=maker-PGA_scaffold38__206_contigs__length_33962415-augustus-gene-277.11;Name=maker-PGA_scaffold38__206_contigs__length_33962415-augustus-gene-277.11
PGA_scaffold38__206_contigs__length_33962415	27835306	27857474	ID=augustus_masked-PGA_scaffold38__206_contigs__length_33962415-processed-gene-278.11;Name=augustus_masked-PGA_scaffold38__206_contigs__length_33962415-processed-gene-278.11
PGA_scaffold38__206_contigs__length_33962415	27914615	27921620	ID=maker-PGA_scaffold38__206_contigs__length_33962415-snap-gene-279.10;Name=maker-PGA_scaffold38__206_contigs__length_33962415-snap-gene-279.10
PGA_scaffold38__206_contigs__length_33962415	27927163	27930611	ID=maker-PGA_scaffold38__206_contigs__length_33962415-snap-gene-279.11;Name=maker-PGA_scaffold38__206_contigs__length_33962415-snap-gene-279.11
PGA_scaffold38__206_contigs__length_33962415	28001591	28007059	ID=maker-PGA_scaffold38__206_contigs__length_33962415-snap-gene-280.14;Name=maker-PGA_scaffold38__206_contigs__length_33962415-snap-gene-280.14
PGA_scaffold38__206_contigs__length_33962415	28176691	28177854	ID=augustus_masked-PGA_scaffold38__206_contigs__length_33962415-processed-gene-281.7;Name=augustus_masked-PGA_scaffold38__206_contigs__length_33962415-processed-gene-281.7
PGA_scaffold38__206_contigs__length_33962415	28244728	28260855	ID=maker-PGA_scaffold38__206_contigs__length_33962415-snap-gene-282.23;Name=maker-PGA_scaffold38__206_contigs__length_33962415-snap-gene-282.23
PGA_scaffold38__206_contigs__length_33962415	28463261	28469148	ID=maker-PGA_scaffold38__206_contigs__length_33962415-augustus-gene-284.11;Name=maker-PGA_scaffold38__206_contigs__length_33962415-augustus-gene-284.11
PGA_scaffold38__206_contigs__length_33962415	28497164	28518404	ID=maker-PGA_scaffold38__206_contigs__length_33962415-snap-gene-285.17;Name=maker-PGA_scaffold38__206_contigs__length_33962415-snap-gene-285.17
PGA_scaffold38__206_contigs__length_33962415	28551778	28554139	ID=maker-PGA_scaffold38__206_contigs__length_33962415-snap-gene-285.18;Name=maker-PGA_scaffold38__206_contigs__length_33962415-snap-gene-285.18
PGA_scaffold38__206_contigs__length_33962415	28575115	28580429	ID=maker-PGA_scaffold38__206_contigs__length_33962415-snap-gene-285.19;Name=maker-PGA_scaffold38__206_contigs__length_33962415-snap-gene-285.19
PGA_scaffold38__206_contigs__length_33962415	28591761	28651050	ID=maker-PGA_scaffold38__206_contigs__length_33962415-snap-gene-286.7;Name=maker-PGA_scaffold38__206_contigs__length_33962415-snap-gene-286.7
PGA_scaffold38__206_contigs__length_33962415	28674320	28704060	ID=maker-PGA_scaffold38__206_contigs__length_33962415-snap-gene-287.0;Name=maker-PGA_scaffold38__206_contigs__length_33962415-snap-gene-287.0;pseudo=8
PGA_scaffold38__206_contigs__length_33962415	28711541	28722108	ID=maker-PGA_scaffold38__206_contigs__length_33962415-snap-gene-287.1;Name=maker-PGA_scaffold38__206_contigs__length_33962415-snap-gene-287.1
PGA_scaffold38__206_contigs__length_33962415	28786343	28793374	ID=maker-PGA_scaffold38__206_contigs__length_33962415-snap-gene-288.22;Name=maker-PGA_scaffold38__206_contigs__length_33962415-snap-gene-288.22
PGA_scaffold38__206_contigs__length_33962415	28797073	28798837	ID=maker-PGA_scaffold38__206_contigs__length_33962415-augustus-gene-288.10;Name=maker-PGA_scaffold38__206_contigs__length_33962415-augustus-gene-288.10
PGA_scaffold38__206_contigs__length_33962415	28861526	28881137	ID=maker-PGA_scaffold38__206_contigs__length_33962415-snap-gene-288.23;Name=maker-PGA_scaffold38__206_contigs__length_33962415-snap-gene-288.23
PGA_scaffold38__206_contigs__length_33962415	28949228	28954950	ID=maker-PGA_scaffold38__206_contigs__length_33962415-snap-gene-289.0;Name=maker-PGA_scaffold38__206_contigs__length_33962415-snap-gene-289.0
PGA_scaffold38__206_contigs__length_33962415	28974333	28976021	ID=maker-PGA_scaffold38__206_contigs__length_33962415-snap-gene-289.1;Name=maker-PGA_scaffold38__206_contigs__length_33962415-snap-gene-289.1
PGA_scaffold38__206_contigs__length_33962415	29087670	29125877	ID=maker-PGA_scaffold38__206_contigs__length_33962415-snap-gene-291.12;Name=maker-PGA_scaffold38__206_contigs__length_33962415-snap-gene-291.12
PGA_scaffold38__206_contigs__length_33962415	29191353	29202049	ID=maker-PGA_scaffold38__206_contigs__length_33962415-augustus-gene-292.11;Name=maker-PGA_scaffold38__206_contigs__length_33962415-augustus-gene-292.11
PGA_scaffold38__206_contigs__length_33962415	29207429	29226208	ID=maker-PGA_scaffold38__206_contigs__length_33962415-augustus-gene-292.12;Name=maker-PGA_scaffold38__206_contigs__length_33962415-augustus-gene-292.12
PGA_scaffold38__206_contigs__length_33962415	29230246	29247784	ID=maker-PGA_scaffold38__206_contigs__length_33962415-snap-gene-292.27;Name=maker-PGA_scaffold38__206_contigs__length_33962415-snap-gene-292.27
PGA_scaffold38__206_contigs__length_33962415	29323557	29327524	ID=maker-PGA_scaffold38__206_contigs__length_33962415-snap-gene-293.2;Name=maker-PGA_scaffold38__206_contigs__length_33962415-snap-gene-293.2
PGA_scaffold38__206_contigs__length_33962415	29360542	29366328	ID=maker-PGA_scaffold38__206_contigs__length_33962415-snap-gene-293.0;Name=maker-PGA_scaffold38__206_contigs__length_33962415-snap-gene-293.0
PGA_scaffold38__206_contigs__length_33962415	29384027	29385840	ID=maker-PGA_scaffold38__206_contigs__length_33962415-snap-gene-293.1;Name=maker-PGA_scaffold38__206_contigs__length_33962415-snap-gene-293.1
PGA_scaffold38__206_contigs__length_33962415	29415187	29418637	ID=maker-PGA_scaffold38__206_contigs__length_33962415-snap-gene-294.10;Name=maker-PGA_scaffold38__206_contigs__length_33962415-snap-gene-294.10
PGA_scaffold38__206_contigs__length_33962415	29453629	29459890	ID=maker-PGA_scaffold38__206_contigs__length_33962415-augustus-gene-294.0;Name=maker-PGA_scaffold38__206_contigs__length_33962415-augustus-gene-294.0
PGA_scaffold38__206_contigs__length_33962415	29464585	29468671	ID=maker-PGA_scaffold38__206_contigs__length_33962415-snap-gene-294.12;Name=maker-PGA_scaffold38__206_contigs__length_33962415-snap-gene-294.12
PGA_scaffold38__206_contigs__length_33962415	29492112	29499084	ID=maker-PGA_scaffold38__206_contigs__length_33962415-snap-gene-295.0;Name=maker-PGA_scaffold38__206_contigs__length_33962415-snap-gene-295.0
PGA_scaffold38__206_contigs__length_33962415	29506249	29511550	ID=maker-PGA_scaffold38__206_contigs__length_33962415-snap-gene-295.1;Name=maker-PGA_scaffold38__206_contigs__length_33962415-snap-gene-295.1
PGA_scaffold38__206_contigs__length_33962415	29530949	29533478	ID=maker-PGA_scaffold38__206_contigs__length_33962415-augustus-gene-295.13;Name=maker-PGA_scaffold38__206_contigs__length_33962415-augustus-gene-295.13
PGA_scaffold38__206_contigs__length_33962415	29585167	29587537	ID=maker-PGA_scaffold38__206_contigs__length_33962415-snap-gene-295.3;Name=maker-PGA_scaffold38__206_contigs__length_33962415-snap-gene-295.3
PGA_scaffold38__206_contigs__length_33962415	29636980	29649006	ID=maker-PGA_scaffold38__206_contigs__length_33962415-snap-gene-296.1;Name=maker-PGA_scaffold38__206_contigs__length_33962415-snap-gene-296.1
PGA_scaffold38__206_contigs__length_33962415	29652634	29656917	ID=maker-PGA_scaffold38__206_contigs__length_33962415-snap-gene-296.0;Name=maker-PGA_scaffold38__206_contigs__length_33962415-snap-gene-296.0
PGA_scaffold38__206_contigs__length_33962415	29664207	29665455	ID=maker-PGA_scaffold38__206_contigs__length_33962415-snap-gene-296.2;Name=maker-PGA_scaffold38__206_contigs__length_33962415-snap-gene-296.2
PGA_scaffold38__206_contigs__length_33962415	29718245	29725267	ID=maker-PGA_scaffold38__206_contigs__length_33962415-snap-gene-297.5;Name=maker-PGA_scaffold38__206_contigs__length_33962415-snap-gene-297.5
PGA_scaffold38__206_contigs__length_33962415	30007141	30024132	ID=maker-PGA_scaffold38__206_contigs__length_33962415-snap-gene-300.0;Name=maker-PGA_scaffold38__206_contigs__length_33962415-snap-gene-300.0
PGA_scaffold38__206_contigs__length_33962415	30027803	30054723	ID=maker-PGA_scaffold38__206_contigs__length_33962415-snap-gene-300.1;Name=maker-PGA_scaffold38__206_contigs__length_33962415-snap-gene-300.1
PGA_scaffold38__206_contigs__length_33962415	30079417	30092531	ID=maker-PGA_scaffold38__206_contigs__length_33962415-snap-gene-301.22;Name=maker-PGA_scaffold38__206_contigs__length_33962415-snap-gene-301.22
PGA_scaffold38__206_contigs__length_33962415	30099909	30113159	ID=maker-PGA_scaffold38__206_contigs__length_33962415-snap-gene-301.27;Name=maker-PGA_scaffold38__206_contigs__length_33962415-snap-gene-301.27
PGA_scaffold38__206_contigs__length_33962415	30114160	30138807	ID=augustus_masked-PGA_scaffold38__206_contigs__length_33962415-processed-gene-301.3;Name=augustus_masked-PGA_scaffold38__206_contigs__length_33962415-processed-gene-301.3
PGA_scaffold38__206_contigs__length_33962415	30140312	30151028	ID=maker-PGA_scaffold38__206_contigs__length_33962415-snap-gene-301.25;Name=maker-PGA_scaffold38__206_contigs__length_33962415-snap-gene-301.25
PGA_scaffold38__206_contigs__length_33962415	30176724	30183364	ID=maker-PGA_scaffold38__206_contigs__length_33962415-snap-gene-301.26;Name=maker-PGA_scaffold38__206_contigs__length_33962415-snap-gene-301.26
PGA_scaffold38__206_contigs__length_33962415	30216564	30228811	ID=maker-PGA_scaffold38__206_contigs__length_33962415-snap-gene-302.14;Name=maker-PGA_scaffold38__206_contigs__length_33962415-snap-gene-302.14
PGA_scaffold38__206_contigs__length_33962415	30253029	30258303	ID=maker-PGA_scaffold38__206_contigs__length_33962415-augustus-gene-303.2;Name=maker-PGA_scaffold38__206_contigs__length_33962415-augustus-gene-303.2
PGA_scaffold38__206_contigs__length_33962415	30273527	30294088	ID=maker-PGA_scaffold38__206_contigs__length_33962415-snap-gene-303.21;Name=maker-PGA_scaffold38__206_contigs__length_33962415-snap-gene-303.21
PGA_scaffold38__206_contigs__length_33962415	30325356	30330459	ID=maker-PGA_scaffold38__206_contigs__length_33962415-snap-gene-303.23;Name=maker-PGA_scaffold38__206_contigs__length_33962415-snap-gene-303.23
PGA_scaffold38__206_contigs__length_33962415	30351803	30353018	ID=maker-PGA_scaffold38__206_contigs__length_33962415-augustus-gene-303.0;Name=maker-PGA_scaffold38__206_contigs__length_33962415-augustus-gene-303.0
PGA_scaffold38__206_contigs__length_33962415	30358965	30360259	ID=maker-PGA_scaffold38__206_contigs__length_33962415-snap-gene-303.19;Name=maker-PGA_scaffold38__206_contigs__length_33962415-snap-gene-303.19
PGA_scaffold38__206_contigs__length_33962415	30497095	30505130	ID=maker-PGA_scaffold38__206_contigs__length_33962415-snap-gene-305.0;Name=maker-PGA_scaffold38__206_contigs__length_33962415-snap-gene-305.0
PGA_scaffold38__206_contigs__length_33962415	30525346	30533063	ID=maker-PGA_scaffold38__206_contigs__length_33962415-augustus-gene-305.5;Name=maker-PGA_scaffold38__206_contigs__length_33962415-augustus-gene-305.5
PGA_scaffold38__206_contigs__length_33962415	30551711	30554721	ID=maker-PGA_scaffold38__206_contigs__length_33962415-snap-gene-306.3;Name=maker-PGA_scaffold38__206_contigs__length_33962415-snap-gene-306.3
PGA_scaffold38__206_contigs__length_33962415	30568505	30574603	ID=maker-PGA_scaffold38__206_contigs__length_33962415-snap-gene-306.5;Name=maker-PGA_scaffold38__206_contigs__length_33962415-snap-gene-306.5
PGA_scaffold38__206_contigs__length_33962415	30601023	30604252	ID=maker-PGA_scaffold38__206_contigs__length_33962415-snap-gene-306.0;Name=maker-PGA_scaffold38__206_contigs__length_33962415-snap-gene-306.0
PGA_scaffold38__206_contigs__length_33962415	30628191	30640488	ID=augustus_masked-PGA_scaffold38__206_contigs__length_33962415-processed-gene-306.11;Name=augustus_masked-PGA_scaffold38__206_contigs__length_33962415-processed-gene-306.11
PGA_scaffold38__206_contigs__length_33962415	30658332	30662820	ID=maker-PGA_scaffold38__206_contigs__length_33962415-augustus-gene-306.16;Name=maker-PGA_scaffold38__206_contigs__length_33962415-augustus-gene-306.16
PGA_scaffold38__206_contigs__length_33962415	30750216	30770207	ID=maker-PGA_scaffold38__206_contigs__length_33962415-snap-gene-307.1;Name=maker-PGA_scaffold38__206_contigs__length_33962415-snap-gene-307.1
PGA_scaffold38__206_contigs__length_33962415	30798523	30846934	ID=maker-PGA_scaffold38__206_contigs__length_33962415-snap-gene-308.16;Name=maker-PGA_scaffold38__206_contigs__length_33962415-snap-gene-308.16
PGA_scaffold38__206_contigs__length_33962415	30845452	30848893	ID=snap_masked-PGA_scaffold38__206_contigs__length_33962415-processed-gene-308.8;Name=snap_masked-PGA_scaffold38__206_contigs__length_33962415-processed-gene-308.8
PGA_scaffold38__206_contigs__length_33962415	30870188	30871393	ID=maker-PGA_scaffold38__206_contigs__length_33962415-augustus-gene-308.12;Name=maker-PGA_scaffold38__206_contigs__length_33962415-augustus-gene-308.12
PGA_scaffold38__206_contigs__length_33962415	30891022	30895927	ID=maker-PGA_scaffold38__206_contigs__length_33962415-augustus-gene-309.17;Name=maker-PGA_scaffold38__206_contigs__length_33962415-augustus-gene-309.17
PGA_scaffold38__206_contigs__length_33962415	30911906	30924441	ID=maker-PGA_scaffold38__206_contigs__length_33962415-augustus-gene-309.15;Name=maker-PGA_scaffold38__206_contigs__length_33962415-augustus-gene-309.15
PGA_scaffold38__206_contigs__length_33962415	30922142	30952530	ID=maker-PGA_scaffold38__206_contigs__length_33962415-snap-gene-309.2;Name=maker-PGA_scaffold38__206_contigs__length_33962415-snap-gene-309.2
PGA_scaffold38__206_contigs__length_33962415	31018557	31023730	ID=maker-PGA_scaffold38__206_contigs__length_33962415-snap-gene-310.0;Name=maker-PGA_scaffold38__206_contigs__length_33962415-snap-gene-310.0
PGA_scaffold38__206_contigs__length_33962415	31047778	31050715	ID=maker-PGA_scaffold38__206_contigs__length_33962415-augustus-gene-310.5;Name=maker-PGA_scaffold38__206_contigs__length_33962415-augustus-gene-310.5
PGA_scaffold38__206_contigs__length_33962415	31086259	31087459	ID=maker-PGA_scaffold38__206_contigs__length_33962415-augustus-gene-310.6;Name=maker-PGA_scaffold38__206_contigs__length_33962415-augustus-gene-310.6
PGA_scaffold38__206_contigs__length_33962415	31113286	31123020	ID=maker-PGA_scaffold38__206_contigs__length_33962415-snap-gene-311.2;Name=maker-PGA_scaffold38__206_contigs__length_33962415-snap-gene-311.2
PGA_scaffold38__206_contigs__length_33962415	31140371	31142111	ID=maker-PGA_scaffold38__206_contigs__length_33962415-augustus-gene-311.11;Name=maker-PGA_scaffold38__206_contigs__length_33962415-augustus-gene-311.11
PGA_scaffold38__206_contigs__length_33962415	31142623	31143693	ID=snap_masked-PGA_scaffold38__206_contigs__length_33962415-processed-gene-311.7;Name=snap_masked-PGA_scaffold38__206_contigs__length_33962415-processed-gene-311.7
PGA_scaffold38__206_contigs__length_33962415	31340481	31362395	ID=maker-PGA_scaffold38__206_contigs__length_33962415-snap-gene-313.0;Name=maker-PGA_scaffold38__206_contigs__length_33962415-snap-gene-313.0
PGA_scaffold38__206_contigs__length_33962415	31444235	31445378	ID=maker-PGA_scaffold38__206_contigs__length_33962415-snap-gene-314.0;Name=maker-PGA_scaffold38__206_contigs__length_33962415-snap-gene-314.0
PGA_scaffold38__206_contigs__length_33962415	31525966	31527283	ID=maker-PGA_scaffold38__206_contigs__length_33962415-snap-gene-317.22;Name=maker-PGA_scaffold38__206_contigs__length_33962415-snap-gene-317.22
PGA_scaffold38__206_contigs__length_33962415	31543825	31561407	ID=maker-PGA_scaffold38__206_contigs__length_33962415-snap-gene-315.0;Name=maker-PGA_scaffold38__206_contigs__length_33962415-snap-gene-315.0
PGA_scaffold38__206_contigs__length_33962415	31558232	31567151	ID=maker-PGA_scaffold38__206_contigs__length_33962415-snap-gene-317.23;Name=maker-PGA_scaffold38__206_contigs__length_33962415-snap-gene-317.23
PGA_scaffold38__206_contigs__length_33962415	31591758	31603691	ID=augustus_masked-PGA_scaffold38__206_contigs__length_33962415-processed-gene-317.17;Name=augustus_masked-PGA_scaffold38__206_contigs__length_33962415-processed-gene-317.17
PGA_scaffold38__206_contigs__length_33962415	31658890	31686575	ID=maker-PGA_scaffold38__206_contigs__length_33962415-snap-gene-317.25;Name=maker-PGA_scaffold38__206_contigs__length_33962415-snap-gene-317.25
PGA_scaffold38__206_contigs__length_33962415	31702830	31721594	ID=maker-PGA_scaffold38__206_contigs__length_33962415-augustus-gene-317.3;Name=maker-PGA_scaffold38__206_contigs__length_33962415-augustus-gene-317.3
PGA_scaffold38__206_contigs__length_33962415	31740561	31741924	ID=maker-PGA_scaffold38__206_contigs__length_33962415-snap-gene-317.28;Name=maker-PGA_scaffold38__206_contigs__length_33962415-snap-gene-317.28
PGA_scaffold38__206_contigs__length_33962415	31753071	31754371	ID=maker-PGA_scaffold38__206_contigs__length_33962415-snap-gene-317.30;Name=maker-PGA_scaffold38__206_contigs__length_33962415-snap-gene-317.30
PGA_scaffold38__206_contigs__length_33962415	31754374	31769472	ID=maker-PGA_scaffold38__206_contigs__length_33962415-snap-gene-317.29;Name=maker-PGA_scaffold38__206_contigs__length_33962415-snap-gene-317.29
PGA_scaffold38__206_contigs__length_33962415	31776046	31795867	ID=augustus_masked-PGA_scaffold38__206_contigs__length_33962415-processed-gene-318.12;Name=augustus_masked-PGA_scaffold38__206_contigs__length_33962415-processed-gene-318.12
PGA_scaffold38__206_contigs__length_33962415	31847675	31852894	ID=snap_masked-PGA_scaffold38__206_contigs__length_33962415-processed-gene-318.7;Name=snap_masked-PGA_scaffold38__206_contigs__length_33962415-processed-gene-318.7
PGA_scaffold38__206_contigs__length_33962415	31867223	31895307	ID=augustus_masked-PGA_scaffold38__206_contigs__length_33962415-processed-gene-319.0;Name=augustus_masked-PGA_scaffold38__206_contigs__length_33962415-processed-gene-319.0
PGA_scaffold38__206_contigs__length_33962415	32032975	32038965	ID=maker-PGA_scaffold38__206_contigs__length_33962415-augustus-gene-320.9;Name=maker-PGA_scaffold38__206_contigs__length_33962415-augustus-gene-320.9
PGA_scaffold38__206_contigs__length_33962415	32081568	32093231	ID=maker-PGA_scaffold38__206_contigs__length_33962415-augustus-gene-321.0;Name=maker-PGA_scaffold38__206_contigs__length_33962415-augustus-gene-321.0
PGA_scaffold38__206_contigs__length_33962415	32136113	32139751	ID=maker-PGA_scaffold38__206_contigs__length_33962415-snap-gene-322.1;Name=maker-PGA_scaffold38__206_contigs__length_33962415-snap-gene-322.1
PGA_scaffold38__206_contigs__length_33962415	32154331	32193477	ID=maker-PGA_scaffold38__206_contigs__length_33962415-snap-gene-322.2;Name=maker-PGA_scaffold38__206_contigs__length_33962415-snap-gene-322.2
PGA_scaffold38__206_contigs__length_33962415	32228604	32250764	ID=maker-PGA_scaffold38__206_contigs__length_33962415-snap-gene-322.3;Name=maker-PGA_scaffold38__206_contigs__length_33962415-snap-gene-322.3
PGA_scaffold38__206_contigs__length_33962415	32263753	32282900	ID=snap_masked-PGA_scaffold38__206_contigs__length_33962415-processed-gene-322.16;Name=snap_masked-PGA_scaffold38__206_contigs__length_33962415-processed-gene-322.16
PGA_scaffold38__206_contigs__length_33962415	32286314	32302526	ID=maker-PGA_scaffold38__206_contigs__length_33962415-snap-gene-323.21;Name=maker-PGA_scaffold38__206_contigs__length_33962415-snap-gene-323.21
PGA_scaffold38__206_contigs__length_33962415	32310550	32313440	ID=maker-PGA_scaffold38__206_contigs__length_33962415-snap-gene-323.19;Name=maker-PGA_scaffold38__206_contigs__length_33962415-snap-gene-323.19
PGA_scaffold38__206_contigs__length_33962415	32353132	32372479	ID=maker-PGA_scaffold38__206_contigs__length_33962415-snap-gene-324.0;Name=maker-PGA_scaffold38__206_contigs__length_33962415-snap-gene-324.0
PGA_scaffold38__206_contigs__length_33962415	32383374	32471242	ID=maker-PGA_scaffold38__206_contigs__length_33962415-snap-gene-324.1;Name=maker-PGA_scaffold38__206_contigs__length_33962415-snap-gene-324.1
PGA_scaffold38__206_contigs__length_33962415	32448775	32472593	ID=maker-PGA_scaffold38__206_contigs__length_33962415-snap-gene-325.1;Name=maker-PGA_scaffold38__206_contigs__length_33962415-snap-gene-325.1
PGA_scaffold38__206_contigs__length_33962415	32479742	32508594	ID=maker-PGA_scaffold38__206_contigs__length_33962415-snap-gene-325.2;Name=maker-PGA_scaffold38__206_contigs__length_33962415-snap-gene-325.2
PGA_scaffold38__206_contigs__length_33962415	32536578	32540173	ID=maker-PGA_scaffold38__206_contigs__length_33962415-snap-gene-325.3;Name=maker-PGA_scaffold38__206_contigs__length_33962415-snap-gene-325.3
PGA_scaffold38__206_contigs__length_33962415	32562184	32611407	ID=maker-PGA_scaffold38__206_contigs__length_33962415-snap-gene-326.13;Name=maker-PGA_scaffold38__206_contigs__length_33962415-snap-gene-326.13;pseudo=5
PGA_scaffold38__206_contigs__length_33962415	32651128	32691295	ID=maker-PGA_scaffold38__206_contigs__length_33962415-snap-gene-327.3;Name=maker-PGA_scaffold38__206_contigs__length_33962415-snap-gene-327.3
PGA_scaffold38__206_contigs__length_33962415	32756802	32758510	ID=maker-PGA_scaffold38__206_contigs__length_33962415-augustus-gene-327.19;Name=maker-PGA_scaffold38__206_contigs__length_33962415-augustus-gene-327.19
PGA_scaffold38__206_contigs__length_33962415	32783407	32785303	ID=maker-PGA_scaffold38__206_contigs__length_33962415-snap-gene-327.2;Name=maker-PGA_scaffold38__206_contigs__length_33962415-snap-gene-327.2
PGA_scaffold38__206_contigs__length_33962415	32830473	32856073	ID=maker-PGA_scaffold38__206_contigs__length_33962415-snap-gene-328.11;Name=maker-PGA_scaffold38__206_contigs__length_33962415-snap-gene-328.11
PGA_scaffold38__206_contigs__length_33962415	32892805	32894420	ID=augustus_masked-PGA_scaffold38__206_contigs__length_33962415-processed-gene-329.1;Name=augustus_masked-PGA_scaffold38__206_contigs__length_33962415-processed-gene-329.1
PGA_scaffold38__206_contigs__length_33962415	32894452	32895156	ID=augustus_masked-PGA_scaffold38__206_contigs__length_33962415-processed-gene-329.2;Name=augustus_masked-PGA_scaffold38__206_contigs__length_33962415-processed-gene-329.2
PGA_scaffold38__206_contigs__length_33962415	32902529	32904164	ID=maker-PGA_scaffold38__206_contigs__length_33962415-augustus-gene-329.15;Name=maker-PGA_scaffold38__206_contigs__length_33962415-augustus-gene-329.15
PGA_scaffold38__206_contigs__length_33962415	32936957	32962003	ID=maker-PGA_scaffold38__206_contigs__length_33962415-snap-gene-329.19;Name=maker-PGA_scaffold38__206_contigs__length_33962415-snap-gene-329.19
PGA_scaffold38__206_contigs__length_33962415	32987030	33032472	ID=maker-PGA_scaffold38__206_contigs__length_33962415-snap-gene-330.0;Name=maker-PGA_scaffold38__206_contigs__length_33962415-snap-gene-330.0
PGA_scaffold38__206_contigs__length_33962415	33077378	33079593	ID=snap_masked-PGA_scaffold38__206_contigs__length_33962415-processed-gene-331.4;Name=snap_masked-PGA_scaffold38__206_contigs__length_33962415-processed-gene-331.4
PGA_scaffold38__206_contigs__length_33962415	33134020	33172299	ID=maker-PGA_scaffold38__206_contigs__length_33962415-snap-gene-331.18;Name=maker-PGA_scaffold38__206_contigs__length_33962415-snap-gene-331.18
PGA_scaffold38__206_contigs__length_33962415	33208377	33210784	ID=snap_masked-PGA_scaffold38__206_contigs__length_33962415-processed-gene-332.1;Name=snap_masked-PGA_scaffold38__206_contigs__length_33962415-processed-gene-332.1
PGA_scaffold38__206_contigs__length_33962415	33403364	33421885	ID=maker-PGA_scaffold38__206_contigs__length_33962415-augustus-gene-335.0;Name=maker-PGA_scaffold38__206_contigs__length_33962415-augustus-gene-335.0
PGA_scaffold38__206_contigs__length_33962415	33577613	33578142	ID=maker-PGA_scaffold38__206_contigs__length_33962415-snap-gene-335.17;Name=maker-PGA_scaffold38__206_contigs__length_33962415-snap-gene-335.17
PGA_scaffold38__206_contigs__length_33962415	33683666	33693602	ID=maker-PGA_scaffold38__206_contigs__length_33962415-snap-gene-337.2;Name=maker-PGA_scaffold38__206_contigs__length_33962415-snap-gene-337.2
PGA_scaffold38__206_contigs__length_33962415	33719303	33737138	ID=maker-PGA_scaffold38__206_contigs__length_33962415-snap-gene-337.3;Name=maker-PGA_scaffold38__206_contigs__length_33962415-snap-gene-337.3
PGA_scaffold38__206_contigs__length_33962415	33741968	33744671	ID=maker-PGA_scaffold38__206_contigs__length_33962415-snap-gene-337.0;Name=maker-PGA_scaffold38__206_contigs__length_33962415-snap-gene-337.0
PGA_scaffold38__206_contigs__length_33962415	33746606	33754036	ID=maker-PGA_scaffold38__206_contigs__length_33962415-snap-gene-337.1;Name=maker-PGA_scaffold38__206_contigs__length_33962415-snap-gene-337.1
PGA_scaffold38__206_contigs__length_33962415	33784903	33810245	ID=maker-PGA_scaffold38__206_contigs__length_33962415-snap-gene-338.0;Name=maker-PGA_scaffold38__206_contigs__length_33962415-snap-gene-338.0;pseudo=9
PGA_scaffold38__206_contigs__length_33962415	33854173	33863224	ID=maker-PGA_scaffold38__206_contigs__length_33962415-snap-gene-338.1;Name=maker-PGA_scaffold38__206_contigs__length_33962415-snap-gene-338.1
PGA_scaffold38__206_contigs__length_33962415	33882511	33892690	ID=maker-PGA_scaffold38__206_contigs__length_33962415-snap-gene-338.2;Name=maker-PGA_scaffold38__206_contigs__length_33962415-snap-gene-338.2
PGA_scaffold37__332_contigs__length_36774138	34218	43116	ID=maker-PGA_scaffold37__332_contigs__length_36774138-snap-gene-0.0;Name=maker-PGA_scaffold37__332_contigs__length_36774138-snap-gene-0.0
PGA_scaffold37__332_contigs__length_36774138	57820	60803	ID=maker-PGA_scaffold37__332_contigs__length_36774138-snap-gene-0.1;Name=maker-PGA_scaffold37__332_contigs__length_36774138-snap-gene-0.1;pseudo=6
PGA_scaffold37__332_contigs__length_36774138	104977	106209	ID=augustus_masked-PGA_scaffold37__332_contigs__length_36774138-processed-gene-1.2;Name=augustus_masked-PGA_scaffold37__332_contigs__length_36774138-processed-gene-1.2
PGA_scaffold37__332_contigs__length_36774138	109854	141018	ID=augustus_masked-PGA_scaffold37__332_contigs__length_36774138-processed-gene-1.4;Name=augustus_masked-PGA_scaffold37__332_contigs__length_36774138-processed-gene-1.4
PGA_scaffold37__332_contigs__length_36774138	143009	164048	ID=augustus_masked-PGA_scaffold37__332_contigs__length_36774138-processed-gene-1.6;Name=augustus_masked-PGA_scaffold37__332_contigs__length_36774138-processed-gene-1.6
PGA_scaffold37__332_contigs__length_36774138	350397	359544	ID=maker-PGA_scaffold37__332_contigs__length_36774138-snap-gene-3.10;Name=maker-PGA_scaffold37__332_contigs__length_36774138-snap-gene-3.10
PGA_scaffold37__332_contigs__length_36774138	359553	368908	ID=maker-PGA_scaffold37__332_contigs__length_36774138-snap-gene-3.11;Name=maker-PGA_scaffold37__332_contigs__length_36774138-snap-gene-3.11
PGA_scaffold37__332_contigs__length_36774138	467602	471140	ID=maker-PGA_scaffold37__332_contigs__length_36774138-snap-gene-4.0;Name=maker-PGA_scaffold37__332_contigs__length_36774138-snap-gene-4.0
PGA_scaffold37__332_contigs__length_36774138	472057	472991	ID=maker-PGA_scaffold37__332_contigs__length_36774138-snap-gene-4.1;Name=maker-PGA_scaffold37__332_contigs__length_36774138-snap-gene-4.1
PGA_scaffold37__332_contigs__length_36774138	577661	579932	ID=maker-PGA_scaffold37__332_contigs__length_36774138-snap-gene-6.19;Name=maker-PGA_scaffold37__332_contigs__length_36774138-snap-gene-6.19
PGA_scaffold37__332_contigs__length_36774138	593718	603434	ID=maker-PGA_scaffold37__332_contigs__length_36774138-snap-gene-6.20;Name=maker-PGA_scaffold37__332_contigs__length_36774138-snap-gene-6.20
PGA_scaffold37__332_contigs__length_36774138	711919	742493	ID=snap_masked-PGA_scaffold37__332_contigs__length_36774138-processed-gene-7.4;Name=snap_masked-PGA_scaffold37__332_contigs__length_36774138-processed-gene-7.4
PGA_scaffold37__332_contigs__length_36774138	1013876	1018091	ID=maker-PGA_scaffold37__332_contigs__length_36774138-snap-gene-10.15;Name=maker-PGA_scaffold37__332_contigs__length_36774138-snap-gene-10.15
PGA_scaffold37__332_contigs__length_36774138	1030501	1031112	ID=maker-PGA_scaffold37__332_contigs__length_36774138-snap-gene-10.14;Name=maker-PGA_scaffold37__332_contigs__length_36774138-snap-gene-10.14
PGA_scaffold37__332_contigs__length_36774138	1687309	1687524	ID=augustus_masked-PGA_scaffold37__332_contigs__length_36774138-processed-gene-17.1;Name=augustus_masked-PGA_scaffold37__332_contigs__length_36774138-processed-gene-17.1
PGA_scaffold37__332_contigs__length_36774138	2317384	2347094	ID=maker-PGA_scaffold37__332_contigs__length_36774138-augustus-gene-23.0;Name=maker-PGA_scaffold37__332_contigs__length_36774138-augustus-gene-23.0
PGA_scaffold37__332_contigs__length_36774138	2874054	2876616	ID=augustus_masked-PGA_scaffold37__332_contigs__length_36774138-processed-gene-28.7;Name=augustus_masked-PGA_scaffold37__332_contigs__length_36774138-processed-gene-28.7
PGA_scaffold37__332_contigs__length_36774138	2879285	2883111	ID=augustus_masked-PGA_scaffold37__332_contigs__length_36774138-processed-gene-28.8;Name=augustus_masked-PGA_scaffold37__332_contigs__length_36774138-processed-gene-28.8
PGA_scaffold37__332_contigs__length_36774138	3151226	3186869	ID=snap_masked-PGA_scaffold37__332_contigs__length_36774138-processed-gene-31.4;Name=snap_masked-PGA_scaffold37__332_contigs__length_36774138-processed-gene-31.4
PGA_scaffold37__332_contigs__length_36774138	3631999	3637952	ID=snap_masked-PGA_scaffold37__332_contigs__length_36774138-processed-gene-36.1;Name=snap_masked-PGA_scaffold37__332_contigs__length_36774138-processed-gene-36.1
PGA_scaffold37__332_contigs__length_36774138	3821340	3825802	ID=maker-PGA_scaffold37__332_contigs__length_36774138-snap-gene-38.0;Name=maker-PGA_scaffold37__332_contigs__length_36774138-snap-gene-38.0;pseudo=8
PGA_scaffold37__332_contigs__length_36774138	3947430	3957999	ID=maker-PGA_scaffold37__332_contigs__length_36774138-augustus-gene-39.16;Name=maker-PGA_scaffold37__332_contigs__length_36774138-augustus-gene-39.16
PGA_scaffold37__332_contigs__length_36774138	3975964	3980918	ID=maker-PGA_scaffold37__332_contigs__length_36774138-augustus-gene-39.17;Name=maker-PGA_scaffold37__332_contigs__length_36774138-augustus-gene-39.17
PGA_scaffold37__332_contigs__length_36774138	3997383	4001759	ID=augustus_masked-PGA_scaffold37__332_contigs__length_36774138-processed-gene-40.9;Name=augustus_masked-PGA_scaffold37__332_contigs__length_36774138-processed-gene-40.9
PGA_scaffold37__332_contigs__length_36774138	4018952	4023389	ID=augustus_masked-PGA_scaffold37__332_contigs__length_36774138-processed-gene-40.10;Name=augustus_masked-PGA_scaffold37__332_contigs__length_36774138-processed-gene-40.10
PGA_scaffold37__332_contigs__length_36774138	4031789	4044443	ID=maker-PGA_scaffold37__332_contigs__length_36774138-augustus-gene-40.14;Name=maker-PGA_scaffold37__332_contigs__length_36774138-augustus-gene-40.14
PGA_scaffold37__332_contigs__length_36774138	4053735	4074591	ID=maker-PGA_scaffold37__332_contigs__length_36774138-snap-gene-40.19;Name=maker-PGA_scaffold37__332_contigs__length_36774138-snap-gene-40.19
PGA_scaffold37__332_contigs__length_36774138	4092798	4098191	ID=maker-PGA_scaffold37__332_contigs__length_36774138-snap-gene-41.19;Name=maker-PGA_scaffold37__332_contigs__length_36774138-snap-gene-41.19
PGA_scaffold37__332_contigs__length_36774138	4113817	4137371	ID=maker-PGA_scaffold37__332_contigs__length_36774138-snap-gene-41.20;Name=maker-PGA_scaffold37__332_contigs__length_36774138-snap-gene-41.20
PGA_scaffold37__332_contigs__length_36774138	4179907	4187645	ID=augustus_masked-PGA_scaffold37__332_contigs__length_36774138-processed-gene-41.18;Name=augustus_masked-PGA_scaffold37__332_contigs__length_36774138-processed-gene-41.18
PGA_scaffold37__332_contigs__length_36774138	4194784	4217612	ID=snap_masked-PGA_scaffold37__332_contigs__length_36774138-processed-gene-42.6;Name=snap_masked-PGA_scaffold37__332_contigs__length_36774138-processed-gene-42.6
PGA_scaffold37__332_contigs__length_36774138	4223741	4234987	ID=maker-PGA_scaffold37__332_contigs__length_36774138-augustus-gene-42.5;Name=maker-PGA_scaffold37__332_contigs__length_36774138-augustus-gene-42.5
PGA_scaffold37__332_contigs__length_36774138	4517569	4519755	ID=augustus_masked-PGA_scaffold37__332_contigs__length_36774138-processed-gene-45.2;Name=augustus_masked-PGA_scaffold37__332_contigs__length_36774138-processed-gene-45.2
PGA_scaffold37__332_contigs__length_36774138	4799714	4806675	ID=snap_masked-PGA_scaffold37__332_contigs__length_36774138-processed-gene-48.29;Name=snap_masked-PGA_scaffold37__332_contigs__length_36774138-processed-gene-48.29
PGA_scaffold37__332_contigs__length_36774138	4814267	4815489	ID=maker-PGA_scaffold37__332_contigs__length_36774138-snap-gene-48.3;Name=maker-PGA_scaffold37__332_contigs__length_36774138-snap-gene-48.3
PGA_scaffold37__332_contigs__length_36774138	4824987	4843139	ID=maker-PGA_scaffold37__332_contigs__length_36774138-snap-gene-48.4;Name=maker-PGA_scaffold37__332_contigs__length_36774138-snap-gene-48.4
PGA_scaffold37__332_contigs__length_36774138	4843128	4866853	ID=augustus_masked-PGA_scaffold37__332_contigs__length_36774138-processed-gene-48.18;Name=augustus_masked-PGA_scaffold37__332_contigs__length_36774138-processed-gene-48.18
PGA_scaffold37__332_contigs__length_36774138	4892412	4926890	ID=snap_masked-PGA_scaffold37__332_contigs__length_36774138-processed-gene-49.0;Name=snap_masked-PGA_scaffold37__332_contigs__length_36774138-processed-gene-49.0
PGA_scaffold37__332_contigs__length_36774138	4895582	4896380	ID=augustus_masked-PGA_scaffold37__332_contigs__length_36774138-processed-gene-49.14;Name=augustus_masked-PGA_scaffold37__332_contigs__length_36774138-processed-gene-49.14
PGA_scaffold37__332_contigs__length_36774138	4963445	4969689	ID=augustus_masked-PGA_scaffold37__332_contigs__length_36774138-processed-gene-49.17;Name=augustus_masked-PGA_scaffold37__332_contigs__length_36774138-processed-gene-49.17
PGA_scaffold37__332_contigs__length_36774138	4981686	5024044	ID=maker-PGA_scaffold37__332_contigs__length_36774138-snap-gene-50.19;Name=maker-PGA_scaffold37__332_contigs__length_36774138-snap-gene-50.19
PGA_scaffold37__332_contigs__length_36774138	5343690	5349727	ID=augustus_masked-PGA_scaffold37__332_contigs__length_36774138-processed-gene-53.6;Name=augustus_masked-PGA_scaffold37__332_contigs__length_36774138-processed-gene-53.6
PGA_scaffold37__332_contigs__length_36774138	5561510	5570121	ID=maker-PGA_scaffold37__332_contigs__length_36774138-augustus-gene-55.15;Name=maker-PGA_scaffold37__332_contigs__length_36774138-augustus-gene-55.15
PGA_scaffold37__332_contigs__length_36774138	5819534	5820517	ID=maker-PGA_scaffold37__332_contigs__length_36774138-augustus-gene-58.15;Name=maker-PGA_scaffold37__332_contigs__length_36774138-augustus-gene-58.15
PGA_scaffold37__332_contigs__length_36774138	5846466	5849036	ID=maker-PGA_scaffold37__332_contigs__length_36774138-augustus-gene-58.16;Name=maker-PGA_scaffold37__332_contigs__length_36774138-augustus-gene-58.16
PGA_scaffold37__332_contigs__length_36774138	5850193	5860508	ID=maker-PGA_scaffold37__332_contigs__length_36774138-snap-gene-58.0;Name=maker-PGA_scaffold37__332_contigs__length_36774138-snap-gene-58.0
PGA_scaffold37__332_contigs__length_36774138	5998021	6002535	ID=maker-PGA_scaffold37__332_contigs__length_36774138-snap-gene-60.1;Name=maker-PGA_scaffold37__332_contigs__length_36774138-snap-gene-60.1
PGA_scaffold37__332_contigs__length_36774138	6081201	6085747	ID=maker-PGA_scaffold37__332_contigs__length_36774138-augustus-gene-61.19;Name=maker-PGA_scaffold37__332_contigs__length_36774138-augustus-gene-61.19
PGA_scaffold37__332_contigs__length_36774138	6108058	6113643	ID=maker-PGA_scaffold37__332_contigs__length_36774138-snap-gene-61.29;Name=maker-PGA_scaffold37__332_contigs__length_36774138-snap-gene-61.29
PGA_scaffold37__332_contigs__length_36774138	6116674	6127844	ID=maker-PGA_scaffold37__332_contigs__length_36774138-snap-gene-61.30;Name=maker-PGA_scaffold37__332_contigs__length_36774138-snap-gene-61.30
PGA_scaffold37__332_contigs__length_36774138	6135207	6147486	ID=maker-PGA_scaffold37__332_contigs__length_36774138-snap-gene-61.35;Name=maker-PGA_scaffold37__332_contigs__length_36774138-snap-gene-61.35
PGA_scaffold37__332_contigs__length_36774138	6158058	6172322	ID=maker-PGA_scaffold37__332_contigs__length_36774138-augustus-gene-61.26;Name=maker-PGA_scaffold37__332_contigs__length_36774138-augustus-gene-61.26
PGA_scaffold37__332_contigs__length_36774138	6185831	6261075	ID=maker-PGA_scaffold37__332_contigs__length_36774138-snap-gene-62.0;Name=maker-PGA_scaffold37__332_contigs__length_36774138-snap-gene-62.0;pseudo=8
PGA_scaffold37__332_contigs__length_36774138	6262706	6264290	ID=maker-PGA_scaffold37__332_contigs__length_36774138-augustus-gene-62.16;Name=maker-PGA_scaffold37__332_contigs__length_36774138-augustus-gene-62.16
PGA_scaffold37__332_contigs__length_36774138	6279333	6296858	ID=maker-PGA_scaffold37__332_contigs__length_36774138-snap-gene-63.2;Name=maker-PGA_scaffold37__332_contigs__length_36774138-snap-gene-63.2
PGA_scaffold37__332_contigs__length_36774138	6302132	6305738	ID=maker-PGA_scaffold37__332_contigs__length_36774138-augustus-gene-63.4;Name=maker-PGA_scaffold37__332_contigs__length_36774138-augustus-gene-63.4
PGA_scaffold37__332_contigs__length_36774138	6302716	6329709	ID=maker-PGA_scaffold37__332_contigs__length_36774138-snap-gene-63.3;Name=maker-PGA_scaffold37__332_contigs__length_36774138-snap-gene-63.3
PGA_scaffold37__332_contigs__length_36774138	6330455	6334007	ID=snap_masked-PGA_scaffold37__332_contigs__length_36774138-processed-gene-63.25;Name=snap_masked-PGA_scaffold37__332_contigs__length_36774138-processed-gene-63.25
PGA_scaffold37__332_contigs__length_36774138	6342464	6366800	ID=maker-PGA_scaffold37__332_contigs__length_36774138-snap-gene-63.1;Name=maker-PGA_scaffold37__332_contigs__length_36774138-snap-gene-63.1
PGA_scaffold37__332_contigs__length_36774138	6373279	6394416	ID=maker-PGA_scaffold37__332_contigs__length_36774138-snap-gene-64.27;Name=maker-PGA_scaffold37__332_contigs__length_36774138-snap-gene-64.27
PGA_scaffold37__332_contigs__length_36774138	6410276	6418173	ID=maker-PGA_scaffold37__332_contigs__length_36774138-snap-gene-64.28;Name=maker-PGA_scaffold37__332_contigs__length_36774138-snap-gene-64.28
PGA_scaffold37__332_contigs__length_36774138	6418917	6425797	ID=maker-PGA_scaffold37__332_contigs__length_36774138-snap-gene-64.29;Name=maker-PGA_scaffold37__332_contigs__length_36774138-snap-gene-64.29
PGA_scaffold37__332_contigs__length_36774138	6439073	6440834	ID=snap_masked-PGA_scaffold37__332_contigs__length_36774138-processed-gene-64.12;Name=snap_masked-PGA_scaffold37__332_contigs__length_36774138-processed-gene-64.12
PGA_scaffold37__332_contigs__length_36774138	6451253	6452756	ID=maker-PGA_scaffold37__332_contigs__length_36774138-snap-gene-64.31;Name=maker-PGA_scaffold37__332_contigs__length_36774138-snap-gene-64.31
PGA_scaffold37__332_contigs__length_36774138	6483474	6490325	ID=maker-PGA_scaffold37__332_contigs__length_36774138-snap-gene-65.4;Name=maker-PGA_scaffold37__332_contigs__length_36774138-snap-gene-65.4
PGA_scaffold37__332_contigs__length_36774138	6492557	6497477	ID=maker-PGA_scaffold37__332_contigs__length_36774138-snap-gene-65.5;Name=maker-PGA_scaffold37__332_contigs__length_36774138-snap-gene-65.5
PGA_scaffold37__332_contigs__length_36774138	6497710	6506865	ID=maker-PGA_scaffold37__332_contigs__length_36774138-snap-gene-65.0;Name=maker-PGA_scaffold37__332_contigs__length_36774138-snap-gene-65.0
PGA_scaffold37__332_contigs__length_36774138	6508876	6509166	ID=augustus_masked-PGA_scaffold37__332_contigs__length_36774138-processed-gene-65.35;Name=augustus_masked-PGA_scaffold37__332_contigs__length_36774138-processed-gene-65.35
PGA_scaffold37__332_contigs__length_36774138	6513580	6521209	ID=maker-PGA_scaffold37__332_contigs__length_36774138-snap-gene-65.6;Name=maker-PGA_scaffold37__332_contigs__length_36774138-snap-gene-65.6
PGA_scaffold37__332_contigs__length_36774138	6523451	6533223	ID=maker-PGA_scaffold37__332_contigs__length_36774138-snap-gene-65.1;Name=maker-PGA_scaffold37__332_contigs__length_36774138-snap-gene-65.1
PGA_scaffold37__332_contigs__length_36774138	6556383	6570538	ID=maker-PGA_scaffold37__332_contigs__length_36774138-snap-gene-65.3;Name=maker-PGA_scaffold37__332_contigs__length_36774138-snap-gene-65.3
PGA_scaffold37__332_contigs__length_36774138	6582968	6607731	ID=maker-PGA_scaffold37__332_contigs__length_36774138-snap-gene-66.0;Name=maker-PGA_scaffold37__332_contigs__length_36774138-snap-gene-66.0
PGA_scaffold37__332_contigs__length_36774138	6646372	6649529	ID=maker-PGA_scaffold37__332_contigs__length_36774138-snap-gene-66.3;Name=maker-PGA_scaffold37__332_contigs__length_36774138-snap-gene-66.3
PGA_scaffold37__332_contigs__length_36774138	6687005	6708567	ID=maker-PGA_scaffold37__332_contigs__length_36774138-snap-gene-67.17;Name=maker-PGA_scaffold37__332_contigs__length_36774138-snap-gene-67.17
PGA_scaffold37__332_contigs__length_36774138	6716447	6717919	ID=maker-PGA_scaffold37__332_contigs__length_36774138-snap-gene-67.18;Name=maker-PGA_scaffold37__332_contigs__length_36774138-snap-gene-67.18
PGA_scaffold37__332_contigs__length_36774138	6735906	6745872	ID=maker-PGA_scaffold37__332_contigs__length_36774138-snap-gene-67.19;Name=maker-PGA_scaffold37__332_contigs__length_36774138-snap-gene-67.19
PGA_scaffold37__332_contigs__length_36774138	6746184	6746715	ID=maker-PGA_scaffold37__332_contigs__length_36774138-snap-gene-67.20;Name=maker-PGA_scaffold37__332_contigs__length_36774138-snap-gene-67.20
PGA_scaffold37__332_contigs__length_36774138	6748287	6748834	ID=maker-PGA_scaffold37__332_contigs__length_36774138-snap-gene-67.15;Name=maker-PGA_scaffold37__332_contigs__length_36774138-snap-gene-67.15
PGA_scaffold37__332_contigs__length_36774138	6749945	6764062	ID=augustus_masked-PGA_scaffold37__332_contigs__length_36774138-processed-gene-67.1;Name=augustus_masked-PGA_scaffold37__332_contigs__length_36774138-processed-gene-67.1
PGA_scaffold37__332_contigs__length_36774138	6824752	6833277	ID=maker-PGA_scaffold37__332_contigs__length_36774138-snap-gene-68.0;Name=maker-PGA_scaffold37__332_contigs__length_36774138-snap-gene-68.0
PGA_scaffold37__332_contigs__length_36774138	6874323	6903855	ID=snap_masked-PGA_scaffold37__332_contigs__length_36774138-processed-gene-69.5;Name=snap_masked-PGA_scaffold37__332_contigs__length_36774138-processed-gene-69.5
PGA_scaffold37__332_contigs__length_36774138	6936413	6950331	ID=maker-PGA_scaffold37__332_contigs__length_36774138-snap-gene-69.1;Name=maker-PGA_scaffold37__332_contigs__length_36774138-snap-gene-69.1
PGA_scaffold37__332_contigs__length_36774138	7016297	7031937	ID=snap_masked-PGA_scaffold37__332_contigs__length_36774138-processed-gene-70.6;Name=snap_masked-PGA_scaffold37__332_contigs__length_36774138-processed-gene-70.6
PGA_scaffold37__332_contigs__length_36774138	7031775	7050573	ID=maker-PGA_scaffold37__332_contigs__length_36774138-snap-gene-70.3;Name=maker-PGA_scaffold37__332_contigs__length_36774138-snap-gene-70.3
PGA_scaffold37__332_contigs__length_36774138	7103236	7123762	ID=maker-PGA_scaffold37__332_contigs__length_36774138-snap-gene-71.0;Name=maker-PGA_scaffold37__332_contigs__length_36774138-snap-gene-71.0
PGA_scaffold37__332_contigs__length_36774138	7137524	7139142	ID=maker-PGA_scaffold37__332_contigs__length_36774138-snap-gene-71.1;Name=maker-PGA_scaffold37__332_contigs__length_36774138-snap-gene-71.1
PGA_scaffold37__332_contigs__length_36774138	7276006	7276638	ID=augustus_masked-PGA_scaffold37__332_contigs__length_36774138-processed-gene-72.10;Name=augustus_masked-PGA_scaffold37__332_contigs__length_36774138-processed-gene-72.10
PGA_scaffold37__332_contigs__length_36774138	7289867	7295248	ID=maker-PGA_scaffold37__332_contigs__length_36774138-snap-gene-73.24;Name=maker-PGA_scaffold37__332_contigs__length_36774138-snap-gene-73.24
PGA_scaffold37__332_contigs__length_36774138	7317949	7355526	ID=maker-PGA_scaffold37__332_contigs__length_36774138-snap-gene-73.26;Name=maker-PGA_scaffold37__332_contigs__length_36774138-snap-gene-73.26
PGA_scaffold37__332_contigs__length_36774138	7360765	7369488	ID=maker-PGA_scaffold37__332_contigs__length_36774138-snap-gene-73.27;Name=maker-PGA_scaffold37__332_contigs__length_36774138-snap-gene-73.27
PGA_scaffold37__332_contigs__length_36774138	7411824	7416987	ID=maker-PGA_scaffold37__332_contigs__length_36774138-snap-gene-74.26;Name=maker-PGA_scaffold37__332_contigs__length_36774138-snap-gene-74.26
PGA_scaffold37__332_contigs__length_36774138	7440009	7465096	ID=maker-PGA_scaffold37__332_contigs__length_36774138-snap-gene-74.27;Name=maker-PGA_scaffold37__332_contigs__length_36774138-snap-gene-74.27;pseudo=5
PGA_scaffold37__332_contigs__length_36774138	7483644	7491894	ID=snap_masked-PGA_scaffold37__332_contigs__length_36774138-processed-gene-75.8;Name=snap_masked-PGA_scaffold37__332_contigs__length_36774138-processed-gene-75.8
PGA_scaffold37__332_contigs__length_36774138	7543918	7562974	ID=maker-PGA_scaffold37__332_contigs__length_36774138-snap-gene-75.0;Name=maker-PGA_scaffold37__332_contigs__length_36774138-snap-gene-75.0
PGA_scaffold37__332_contigs__length_36774138	7590369	7621062	ID=maker-PGA_scaffold37__332_contigs__length_36774138-snap-gene-76.18;Name=maker-PGA_scaffold37__332_contigs__length_36774138-snap-gene-76.18
PGA_scaffold37__332_contigs__length_36774138	7637624	7649461	ID=maker-PGA_scaffold37__332_contigs__length_36774138-snap-gene-76.20;Name=maker-PGA_scaffold37__332_contigs__length_36774138-snap-gene-76.20
PGA_scaffold37__332_contigs__length_36774138	7655187	7681773	ID=maker-PGA_scaffold37__332_contigs__length_36774138-snap-gene-76.21;Name=maker-PGA_scaffold37__332_contigs__length_36774138-snap-gene-76.21
PGA_scaffold37__332_contigs__length_36774138	7673460	7674238	ID=augustus_masked-PGA_scaffold37__332_contigs__length_36774138-processed-gene-76.12;Name=augustus_masked-PGA_scaffold37__332_contigs__length_36774138-processed-gene-76.12
PGA_scaffold37__332_contigs__length_36774138	7685354	7707791	ID=maker-PGA_scaffold37__332_contigs__length_36774138-augustus-gene-77.5;Name=maker-PGA_scaffold37__332_contigs__length_36774138-augustus-gene-77.5
PGA_scaffold37__332_contigs__length_36774138	7707816	7717384	ID=maker-PGA_scaffold37__332_contigs__length_36774138-snap-gene-77.28;Name=maker-PGA_scaffold37__332_contigs__length_36774138-snap-gene-77.28
PGA_scaffold37__332_contigs__length_36774138	7720998	7723975	ID=maker-PGA_scaffold37__332_contigs__length_36774138-snap-gene-77.29;Name=maker-PGA_scaffold37__332_contigs__length_36774138-snap-gene-77.29
PGA_scaffold37__332_contigs__length_36774138	7733791	7737509	ID=maker-PGA_scaffold37__332_contigs__length_36774138-augustus-gene-77.4;Name=maker-PGA_scaffold37__332_contigs__length_36774138-augustus-gene-77.4
PGA_scaffold37__332_contigs__length_36774138	7798821	7845984	ID=maker-PGA_scaffold37__332_contigs__length_36774138-augustus-gene-78.3;Name=maker-PGA_scaffold37__332_contigs__length_36774138-augustus-gene-78.3
PGA_scaffold37__332_contigs__length_36774138	7868860	7874648	ID=snap_masked-PGA_scaffold37__332_contigs__length_36774138-processed-gene-78.10;Name=snap_masked-PGA_scaffold37__332_contigs__length_36774138-processed-gene-78.10
PGA_scaffold37__332_contigs__length_36774138	7875995	7882132	ID=maker-PGA_scaffold37__332_contigs__length_36774138-augustus-gene-79.0;Name=maker-PGA_scaffold37__332_contigs__length_36774138-augustus-gene-79.0
PGA_scaffold37__332_contigs__length_36774138	7889973	7899453	ID=maker-PGA_scaffold37__332_contigs__length_36774138-snap-gene-79.7;Name=maker-PGA_scaffold37__332_contigs__length_36774138-snap-gene-79.7
PGA_scaffold37__332_contigs__length_36774138	8066699	8068513	ID=augustus_masked-PGA_scaffold37__332_contigs__length_36774138-processed-gene-80.8;Name=augustus_masked-PGA_scaffold37__332_contigs__length_36774138-processed-gene-80.8
PGA_scaffold37__332_contigs__length_36774138	8113999	8119174	ID=maker-PGA_scaffold37__332_contigs__length_36774138-snap-gene-81.0;Name=maker-PGA_scaffold37__332_contigs__length_36774138-snap-gene-81.0
PGA_scaffold37__332_contigs__length_36774138	8157779	8170643	ID=maker-PGA_scaffold37__332_contigs__length_36774138-augustus-gene-82.3;Name=maker-PGA_scaffold37__332_contigs__length_36774138-augustus-gene-82.3
PGA_scaffold37__332_contigs__length_36774138	8184933	8197052	ID=augustus_masked-PGA_scaffold37__332_contigs__length_36774138-processed-gene-82.15;Name=augustus_masked-PGA_scaffold37__332_contigs__length_36774138-processed-gene-82.15
PGA_scaffold37__332_contigs__length_36774138	8255100	8258631	ID=maker-PGA_scaffold37__332_contigs__length_36774138-augustus-gene-82.6;Name=maker-PGA_scaffold37__332_contigs__length_36774138-augustus-gene-82.6
PGA_scaffold37__332_contigs__length_36774138	8282950	8297610	ID=maker-PGA_scaffold37__332_contigs__length_36774138-snap-gene-83.0;Name=maker-PGA_scaffold37__332_contigs__length_36774138-snap-gene-83.0
PGA_scaffold37__332_contigs__length_36774138	8303278	8311158	ID=maker-PGA_scaffold37__332_contigs__length_36774138-snap-gene-83.1;Name=maker-PGA_scaffold37__332_contigs__length_36774138-snap-gene-83.1
PGA_scaffold37__332_contigs__length_36774138	8324920	8325601	ID=snap_masked-PGA_scaffold37__332_contigs__length_36774138-processed-gene-83.14;Name=snap_masked-PGA_scaffold37__332_contigs__length_36774138-processed-gene-83.14
PGA_scaffold37__332_contigs__length_36774138	8335413	8358117	ID=snap_masked-PGA_scaffold37__332_contigs__length_36774138-processed-gene-83.15;Name=snap_masked-PGA_scaffold37__332_contigs__length_36774138-processed-gene-83.15
PGA_scaffold37__332_contigs__length_36774138	8383216	8384224	ID=maker-PGA_scaffold37__332_contigs__length_36774138-snap-gene-84.0;Name=maker-PGA_scaffold37__332_contigs__length_36774138-snap-gene-84.0
PGA_scaffold37__332_contigs__length_36774138	8401160	8402444	ID=maker-PGA_scaffold37__332_contigs__length_36774138-augustus-gene-84.13;Name=maker-PGA_scaffold37__332_contigs__length_36774138-augustus-gene-84.13
PGA_scaffold37__332_contigs__length_36774138	8432696	8433947	ID=maker-PGA_scaffold37__332_contigs__length_36774138-snap-gene-84.2;Name=maker-PGA_scaffold37__332_contigs__length_36774138-snap-gene-84.2
PGA_scaffold37__332_contigs__length_36774138	8446092	8447053	ID=augustus_masked-PGA_scaffold37__332_contigs__length_36774138-processed-gene-84.8;Name=augustus_masked-PGA_scaffold37__332_contigs__length_36774138-processed-gene-84.8
PGA_scaffold37__332_contigs__length_36774138	8481978	8482748	ID=maker-PGA_scaffold37__332_contigs__length_36774138-snap-gene-85.11;Name=maker-PGA_scaffold37__332_contigs__length_36774138-snap-gene-85.11
PGA_scaffold37__332_contigs__length_36774138	8492066	8511564	ID=maker-PGA_scaffold37__332_contigs__length_36774138-augustus-gene-85.1;Name=maker-PGA_scaffold37__332_contigs__length_36774138-augustus-gene-85.1
PGA_scaffold37__332_contigs__length_36774138	8552047	8570015	ID=snap_masked-PGA_scaffold37__332_contigs__length_36774138-processed-gene-85.10;Name=snap_masked-PGA_scaffold37__332_contigs__length_36774138-processed-gene-85.10
PGA_scaffold37__332_contigs__length_36774138	8592812	8604679	ID=maker-PGA_scaffold37__332_contigs__length_36774138-augustus-gene-86.0;Name=maker-PGA_scaffold37__332_contigs__length_36774138-augustus-gene-86.0
PGA_scaffold37__332_contigs__length_36774138	8627844	8655266	ID=maker-PGA_scaffold37__332_contigs__length_36774138-snap-gene-86.11;Name=maker-PGA_scaffold37__332_contigs__length_36774138-snap-gene-86.11
PGA_scaffold37__332_contigs__length_36774138	8682550	8685336	ID=maker-PGA_scaffold37__332_contigs__length_36774138-snap-gene-86.12;Name=maker-PGA_scaffold37__332_contigs__length_36774138-snap-gene-86.12
PGA_scaffold37__332_contigs__length_36774138	8715443	8719435	ID=maker-PGA_scaffold37__332_contigs__length_36774138-snap-gene-87.0;Name=maker-PGA_scaffold37__332_contigs__length_36774138-snap-gene-87.0
PGA_scaffold37__332_contigs__length_36774138	8737188	8737669	ID=maker-PGA_scaffold37__332_contigs__length_36774138-snap-gene-87.1;Name=maker-PGA_scaffold37__332_contigs__length_36774138-snap-gene-87.1
PGA_scaffold37__332_contigs__length_36774138	8739219	8748573	ID=maker-PGA_scaffold37__332_contigs__length_36774138-snap-gene-87.2;Name=maker-PGA_scaffold37__332_contigs__length_36774138-snap-gene-87.2
PGA_scaffold37__332_contigs__length_36774138	8753829	8760504	ID=maker-PGA_scaffold37__332_contigs__length_36774138-snap-gene-87.3;Name=maker-PGA_scaffold37__332_contigs__length_36774138-snap-gene-87.3
PGA_scaffold37__332_contigs__length_36774138	8779247	8790741	ID=maker-PGA_scaffold37__332_contigs__length_36774138-snap-gene-88.14;Name=maker-PGA_scaffold37__332_contigs__length_36774138-snap-gene-88.14
PGA_scaffold37__332_contigs__length_36774138	8797060	8805236	ID=maker-PGA_scaffold37__332_contigs__length_36774138-snap-gene-88.13;Name=maker-PGA_scaffold37__332_contigs__length_36774138-snap-gene-88.13
PGA_scaffold37__332_contigs__length_36774138	8829188	8829931	ID=maker-PGA_scaffold37__332_contigs__length_36774138-augustus-gene-88.11;Name=maker-PGA_scaffold37__332_contigs__length_36774138-augustus-gene-88.11
PGA_scaffold37__332_contigs__length_36774138	8849505	8858411	ID=maker-PGA_scaffold37__332_contigs__length_36774138-snap-gene-88.16;Name=maker-PGA_scaffold37__332_contigs__length_36774138-snap-gene-88.16
PGA_scaffold37__332_contigs__length_36774138	8869829	8883737	ID=maker-PGA_scaffold37__332_contigs__length_36774138-snap-gene-89.12;Name=maker-PGA_scaffold37__332_contigs__length_36774138-snap-gene-89.12
PGA_scaffold37__332_contigs__length_36774138	8884829	8890201	ID=maker-PGA_scaffold37__332_contigs__length_36774138-snap-gene-89.13;Name=maker-PGA_scaffold37__332_contigs__length_36774138-snap-gene-89.13
PGA_scaffold37__332_contigs__length_36774138	8896388	8900784	ID=augustus_masked-PGA_scaffold37__332_contigs__length_36774138-processed-gene-90.23;Name=augustus_masked-PGA_scaffold37__332_contigs__length_36774138-processed-gene-90.23
PGA_scaffold37__332_contigs__length_36774138	8913365	8917380	ID=maker-PGA_scaffold37__332_contigs__length_36774138-snap-gene-90.2;Name=maker-PGA_scaffold37__332_contigs__length_36774138-snap-gene-90.2
PGA_scaffold37__332_contigs__length_36774138	8929751	9002014	ID=snap_masked-PGA_scaffold37__332_contigs__length_36774138-processed-gene-90.13;Name=snap_masked-PGA_scaffold37__332_contigs__length_36774138-processed-gene-90.13
PGA_scaffold37__332_contigs__length_36774138	8972653	8985623	ID=maker-PGA_scaffold37__332_contigs__length_36774138-snap-gene-89.14;Name=maker-PGA_scaffold37__332_contigs__length_36774138-snap-gene-89.14
PGA_scaffold37__332_contigs__length_36774138	9003712	9019546	ID=maker-PGA_scaffold37__332_contigs__length_36774138-snap-gene-90.0;Name=maker-PGA_scaffold37__332_contigs__length_36774138-snap-gene-90.0
PGA_scaffold37__332_contigs__length_36774138	9019343	9031381	ID=maker-PGA_scaffold37__332_contigs__length_36774138-snap-gene-90.3;Name=maker-PGA_scaffold37__332_contigs__length_36774138-snap-gene-90.3
PGA_scaffold37__332_contigs__length_36774138	9049941	9058894	ID=snap_masked-PGA_scaffold37__332_contigs__length_36774138-processed-gene-90.20;Name=snap_masked-PGA_scaffold37__332_contigs__length_36774138-processed-gene-90.20
PGA_scaffold37__332_contigs__length_36774138	9065360	9080069	ID=snap_masked-PGA_scaffold37__332_contigs__length_36774138-processed-gene-90.17;Name=snap_masked-PGA_scaffold37__332_contigs__length_36774138-processed-gene-90.17
PGA_scaffold37__332_contigs__length_36774138	9094204	9110298	ID=snap_masked-PGA_scaffold37__332_contigs__length_36774138-processed-gene-91.3;Name=snap_masked-PGA_scaffold37__332_contigs__length_36774138-processed-gene-91.3
PGA_scaffold37__332_contigs__length_36774138	9131902	9142160	ID=snap_masked-PGA_scaffold37__332_contigs__length_36774138-processed-gene-91.5;Name=snap_masked-PGA_scaffold37__332_contigs__length_36774138-processed-gene-91.5
PGA_scaffold37__332_contigs__length_36774138	9145743	9159257	ID=snap_masked-PGA_scaffold37__332_contigs__length_36774138-processed-gene-91.6;Name=snap_masked-PGA_scaffold37__332_contigs__length_36774138-processed-gene-91.6
PGA_scaffold37__332_contigs__length_36774138	9176434	9205803	ID=snap_masked-PGA_scaffold37__332_contigs__length_36774138-processed-gene-92.16;Name=snap_masked-PGA_scaffold37__332_contigs__length_36774138-processed-gene-92.16
PGA_scaffold37__332_contigs__length_36774138	9195798	9203712	ID=maker-PGA_scaffold37__332_contigs__length_36774138-augustus-gene-92.5;Name=maker-PGA_scaffold37__332_contigs__length_36774138-augustus-gene-92.5
PGA_scaffold37__332_contigs__length_36774138	9208483	9210301	ID=maker-PGA_scaffold37__332_contigs__length_36774138-snap-gene-92.3;Name=maker-PGA_scaffold37__332_contigs__length_36774138-snap-gene-92.3
PGA_scaffold37__332_contigs__length_36774138	9231245	9252340	ID=maker-PGA_scaffold37__332_contigs__length_36774138-snap-gene-92.1;Name=maker-PGA_scaffold37__332_contigs__length_36774138-snap-gene-92.1
PGA_scaffold37__332_contigs__length_36774138	9269768	9276766	ID=maker-PGA_scaffold37__332_contigs__length_36774138-snap-gene-92.2;Name=maker-PGA_scaffold37__332_contigs__length_36774138-snap-gene-92.2
PGA_scaffold37__332_contigs__length_36774138	9296018	9312224	ID=maker-PGA_scaffold37__332_contigs__length_36774138-snap-gene-93.13;Name=maker-PGA_scaffold37__332_contigs__length_36774138-snap-gene-93.13
PGA_scaffold37__332_contigs__length_36774138	9327265	9341410	ID=maker-PGA_scaffold37__332_contigs__length_36774138-snap-gene-93.14;Name=maker-PGA_scaffold37__332_contigs__length_36774138-snap-gene-93.14
PGA_scaffold37__332_contigs__length_36774138	9353103	9355140	ID=maker-PGA_scaffold37__332_contigs__length_36774138-snap-gene-93.15;Name=maker-PGA_scaffold37__332_contigs__length_36774138-snap-gene-93.15
PGA_scaffold37__332_contigs__length_36774138	9359557	9365625	ID=maker-PGA_scaffold37__332_contigs__length_36774138-snap-gene-93.16;Name=maker-PGA_scaffold37__332_contigs__length_36774138-snap-gene-93.16
PGA_scaffold37__332_contigs__length_36774138	9385703	9408993	ID=maker-PGA_scaffold37__332_contigs__length_36774138-snap-gene-94.27;Name=maker-PGA_scaffold37__332_contigs__length_36774138-snap-gene-94.27
PGA_scaffold37__332_contigs__length_36774138	9411693	9441127	ID=maker-PGA_scaffold37__332_contigs__length_36774138-snap-gene-94.28;Name=maker-PGA_scaffold37__332_contigs__length_36774138-snap-gene-94.28
PGA_scaffold37__332_contigs__length_36774138	9446487	9453728	ID=maker-PGA_scaffold37__332_contigs__length_36774138-augustus-gene-94.21;Name=maker-PGA_scaffold37__332_contigs__length_36774138-augustus-gene-94.21
PGA_scaffold37__332_contigs__length_36774138	9456318	9466607	ID=snap_masked-PGA_scaffold37__332_contigs__length_36774138-processed-gene-94.14;Name=snap_masked-PGA_scaffold37__332_contigs__length_36774138-processed-gene-94.14
PGA_scaffold37__332_contigs__length_36774138	9472090	9480624	ID=maker-PGA_scaffold37__332_contigs__length_36774138-snap-gene-94.32;Name=maker-PGA_scaffold37__332_contigs__length_36774138-snap-gene-94.32;pseudo=9
PGA_scaffold37__332_contigs__length_36774138	9500019	9514761	ID=maker-PGA_scaffold37__332_contigs__length_36774138-snap-gene-95.16;Name=maker-PGA_scaffold37__332_contigs__length_36774138-snap-gene-95.16
PGA_scaffold37__332_contigs__length_36774138	9538908	9544288	ID=maker-PGA_scaffold37__332_contigs__length_36774138-snap-gene-95.19;Name=maker-PGA_scaffold37__332_contigs__length_36774138-snap-gene-95.19
PGA_scaffold37__332_contigs__length_36774138	9544752	9561314	ID=maker-PGA_scaffold37__332_contigs__length_36774138-augustus-gene-95.1;Name=maker-PGA_scaffold37__332_contigs__length_36774138-augustus-gene-95.1
PGA_scaffold37__332_contigs__length_36774138	9568675	9574355	ID=snap_masked-PGA_scaffold37__332_contigs__length_36774138-processed-gene-95.8;Name=snap_masked-PGA_scaffold37__332_contigs__length_36774138-processed-gene-95.8
PGA_scaffold37__332_contigs__length_36774138	9581441	9612564	ID=maker-PGA_scaffold37__332_contigs__length_36774138-snap-gene-96.2;Name=maker-PGA_scaffold37__332_contigs__length_36774138-snap-gene-96.2
PGA_scaffold37__332_contigs__length_36774138	9612397	9616048	ID=maker-PGA_scaffold37__332_contigs__length_36774138-snap-gene-96.0;Name=maker-PGA_scaffold37__332_contigs__length_36774138-snap-gene-96.0
PGA_scaffold37__332_contigs__length_36774138	9621111	9643960	ID=maker-PGA_scaffold37__332_contigs__length_36774138-snap-gene-96.3;Name=maker-PGA_scaffold37__332_contigs__length_36774138-snap-gene-96.3
PGA_scaffold37__332_contigs__length_36774138	9654213	9656754	ID=maker-PGA_scaffold37__332_contigs__length_36774138-snap-gene-96.4;Name=maker-PGA_scaffold37__332_contigs__length_36774138-snap-gene-96.4
PGA_scaffold37__332_contigs__length_36774138	9658192	9676991	ID=augustus_masked-PGA_scaffold37__332_contigs__length_36774138-processed-gene-96.22;Name=augustus_masked-PGA_scaffold37__332_contigs__length_36774138-processed-gene-96.22
PGA_scaffold37__332_contigs__length_36774138	9678586	9689457	ID=maker-PGA_scaffold37__332_contigs__length_36774138-augustus-gene-96.33;Name=maker-PGA_scaffold37__332_contigs__length_36774138-augustus-gene-96.33
PGA_scaffold37__332_contigs__length_36774138	9729360	9739262	ID=augustus_masked-PGA_scaffold37__332_contigs__length_36774138-processed-gene-98.23;Name=augustus_masked-PGA_scaffold37__332_contigs__length_36774138-processed-gene-98.23
PGA_scaffold37__332_contigs__length_36774138	9751128	9758493	ID=maker-PGA_scaffold37__332_contigs__length_36774138-snap-gene-98.33;Name=maker-PGA_scaffold37__332_contigs__length_36774138-snap-gene-98.33
PGA_scaffold37__332_contigs__length_36774138	9802641	9811570	ID=maker-PGA_scaffold37__332_contigs__length_36774138-snap-gene-98.35;Name=maker-PGA_scaffold37__332_contigs__length_36774138-snap-gene-98.35
PGA_scaffold37__332_contigs__length_36774138	9839163	9863509	ID=maker-PGA_scaffold37__332_contigs__length_36774138-snap-gene-98.37;Name=maker-PGA_scaffold37__332_contigs__length_36774138-snap-gene-98.37
PGA_scaffold37__332_contigs__length_36774138	9859761	9882035	ID=maker-PGA_scaffold37__332_contigs__length_36774138-snap-gene-98.38;Name=maker-PGA_scaffold37__332_contigs__length_36774138-snap-gene-98.38
PGA_scaffold37__332_contigs__length_36774138	9887053	9890881	ID=maker-PGA_scaffold37__332_contigs__length_36774138-snap-gene-99.23;Name=maker-PGA_scaffold37__332_contigs__length_36774138-snap-gene-99.23
PGA_scaffold37__332_contigs__length_36774138	9890064	9898593	ID=maker-PGA_scaffold37__332_contigs__length_36774138-snap-gene-99.25;Name=maker-PGA_scaffold37__332_contigs__length_36774138-snap-gene-99.25
PGA_scaffold37__332_contigs__length_36774138	9929035	9935227	ID=maker-PGA_scaffold37__332_contigs__length_36774138-snap-gene-99.24;Name=maker-PGA_scaffold37__332_contigs__length_36774138-snap-gene-99.24
PGA_scaffold37__332_contigs__length_36774138	9953454	9957944	ID=maker-PGA_scaffold37__332_contigs__length_36774138-snap-gene-99.26;Name=maker-PGA_scaffold37__332_contigs__length_36774138-snap-gene-99.26
PGA_scaffold37__332_contigs__length_36774138	9960642	9965250	ID=maker-PGA_scaffold37__332_contigs__length_36774138-snap-gene-100.22;Name=maker-PGA_scaffold37__332_contigs__length_36774138-snap-gene-100.22
PGA_scaffold37__332_contigs__length_36774138	9977131	9988583	ID=maker-PGA_scaffold37__332_contigs__length_36774138-augustus-gene-100.17;Name=maker-PGA_scaffold37__332_contigs__length_36774138-augustus-gene-100.17
PGA_scaffold37__332_contigs__length_36774138	9990106	10003858	ID=maker-PGA_scaffold37__332_contigs__length_36774138-augustus-gene-100.19;Name=maker-PGA_scaffold37__332_contigs__length_36774138-augustus-gene-100.19
PGA_scaffold37__332_contigs__length_36774138	10016931	10021847	ID=maker-PGA_scaffold37__332_contigs__length_36774138-snap-gene-100.24;Name=maker-PGA_scaffold37__332_contigs__length_36774138-snap-gene-100.24
PGA_scaffold37__332_contigs__length_36774138	10063939	10065187	ID=maker-PGA_scaffold37__332_contigs__length_36774138-snap-gene-100.26;Name=maker-PGA_scaffold37__332_contigs__length_36774138-snap-gene-100.26
PGA_scaffold37__332_contigs__length_36774138	10066434	10067413	ID=maker-PGA_scaffold37__332_contigs__length_36774138-snap-gene-100.27;Name=maker-PGA_scaffold37__332_contigs__length_36774138-snap-gene-100.27
PGA_scaffold37__332_contigs__length_36774138	10078863	10081513	ID=maker-PGA_scaffold37__332_contigs__length_36774138-snap-gene-100.28;Name=maker-PGA_scaffold37__332_contigs__length_36774138-snap-gene-100.28
PGA_scaffold37__332_contigs__length_36774138	10090850	10102147	ID=snap_masked-PGA_scaffold37__332_contigs__length_36774138-processed-gene-101.11;Name=snap_masked-PGA_scaffold37__332_contigs__length_36774138-processed-gene-101.11
PGA_scaffold37__332_contigs__length_36774138	10100576	10103287	ID=maker-PGA_scaffold37__332_contigs__length_36774138-augustus-gene-101.24;Name=maker-PGA_scaffold37__332_contigs__length_36774138-augustus-gene-101.24
PGA_scaffold37__332_contigs__length_36774138	10108284	10120996	ID=maker-PGA_scaffold37__332_contigs__length_36774138-snap-gene-101.33;Name=maker-PGA_scaffold37__332_contigs__length_36774138-snap-gene-101.33
PGA_scaffold37__332_contigs__length_36774138	10128235	10133014	ID=maker-PGA_scaffold37__332_contigs__length_36774138-augustus-gene-101.27;Name=maker-PGA_scaffold37__332_contigs__length_36774138-augustus-gene-101.27
PGA_scaffold37__332_contigs__length_36774138	10135580	10152903	ID=maker-PGA_scaffold37__332_contigs__length_36774138-snap-gene-101.35;Name=maker-PGA_scaffold37__332_contigs__length_36774138-snap-gene-101.35
PGA_scaffold37__332_contigs__length_36774138	10156436	10161010	ID=maker-PGA_scaffold37__332_contigs__length_36774138-augustus-gene-101.30;Name=maker-PGA_scaffold37__332_contigs__length_36774138-augustus-gene-101.30
PGA_scaffold37__332_contigs__length_36774138	10168264	10184066	ID=snap_masked-PGA_scaffold37__332_contigs__length_36774138-processed-gene-102.2;Name=snap_masked-PGA_scaffold37__332_contigs__length_36774138-processed-gene-102.2
PGA_scaffold37__332_contigs__length_36774138	10282960	10301931	ID=maker-PGA_scaffold37__332_contigs__length_36774138-snap-gene-103.6;Name=maker-PGA_scaffold37__332_contigs__length_36774138-snap-gene-103.6
PGA_scaffold37__332_contigs__length_36774138	10486232	10499978	ID=maker-PGA_scaffold37__332_contigs__length_36774138-snap-gene-105.11;Name=maker-PGA_scaffold37__332_contigs__length_36774138-snap-gene-105.11
PGA_scaffold37__332_contigs__length_36774138	10621371	10621987	ID=maker-PGA_scaffold37__332_contigs__length_36774138-augustus-gene-106.1;Name=maker-PGA_scaffold37__332_contigs__length_36774138-augustus-gene-106.1
PGA_scaffold37__332_contigs__length_36774138	10621988	10631768	ID=maker-PGA_scaffold37__332_contigs__length_36774138-snap-gene-106.0;Name=maker-PGA_scaffold37__332_contigs__length_36774138-snap-gene-106.0
PGA_scaffold37__332_contigs__length_36774138	10998376	10999289	ID=maker-PGA_scaffold37__332_contigs__length_36774138-snap-gene-110.11;Name=maker-PGA_scaffold37__332_contigs__length_36774138-snap-gene-110.11;pseudo=9
PGA_scaffold37__332_contigs__length_36774138	11162630	11164127	ID=augustus_masked-PGA_scaffold37__332_contigs__length_36774138-processed-gene-111.4;Name=augustus_masked-PGA_scaffold37__332_contigs__length_36774138-processed-gene-111.4
PGA_scaffold37__332_contigs__length_36774138	11301974	11304681	ID=snap_masked-PGA_scaffold37__332_contigs__length_36774138-processed-gene-113.13;Name=snap_masked-PGA_scaffold37__332_contigs__length_36774138-processed-gene-113.13
PGA_scaffold37__332_contigs__length_36774138	11386449	11393604	ID=maker-PGA_scaffold37__332_contigs__length_36774138-snap-gene-114.8;Name=maker-PGA_scaffold37__332_contigs__length_36774138-snap-gene-114.8
PGA_scaffold37__332_contigs__length_36774138	11494296	11516445	ID=maker-PGA_scaffold37__332_contigs__length_36774138-snap-gene-115.1;Name=maker-PGA_scaffold37__332_contigs__length_36774138-snap-gene-115.1
PGA_scaffold37__332_contigs__length_36774138	11594218	11609908	ID=maker-PGA_scaffold37__332_contigs__length_36774138-snap-gene-116.11;Name=maker-PGA_scaffold37__332_contigs__length_36774138-snap-gene-116.11
PGA_scaffold37__332_contigs__length_36774138	11677970	11680837	ID=maker-PGA_scaffold37__332_contigs__length_36774138-snap-gene-117.0;Name=maker-PGA_scaffold37__332_contigs__length_36774138-snap-gene-117.0
PGA_scaffold37__332_contigs__length_36774138	11696915	11702044	ID=maker-PGA_scaffold37__332_contigs__length_36774138-snap-gene-117.1;Name=maker-PGA_scaffold37__332_contigs__length_36774138-snap-gene-117.1
PGA_scaffold37__332_contigs__length_36774138	11759834	11760548	ID=maker-PGA_scaffold37__332_contigs__length_36774138-snap-gene-117.2;Name=maker-PGA_scaffold37__332_contigs__length_36774138-snap-gene-117.2
PGA_scaffold37__332_contigs__length_36774138	11772177	11815737	ID=snap_masked-PGA_scaffold37__332_contigs__length_36774138-processed-gene-118.8;Name=snap_masked-PGA_scaffold37__332_contigs__length_36774138-processed-gene-118.8
PGA_scaffold37__332_contigs__length_36774138	11957845	11974645	ID=maker-PGA_scaffold37__332_contigs__length_36774138-snap-gene-119.21;Name=maker-PGA_scaffold37__332_contigs__length_36774138-snap-gene-119.21
PGA_scaffold37__332_contigs__length_36774138	11977306	12003374	ID=snap_masked-PGA_scaffold37__332_contigs__length_36774138-processed-gene-120.5;Name=snap_masked-PGA_scaffold37__332_contigs__length_36774138-processed-gene-120.5
PGA_scaffold37__332_contigs__length_36774138	12003461	12004814	ID=maker-PGA_scaffold37__332_contigs__length_36774138-snap-gene-120.1;Name=maker-PGA_scaffold37__332_contigs__length_36774138-snap-gene-120.1;pseudo=8
PGA_scaffold37__332_contigs__length_36774138	12074529	12075480	ID=maker-PGA_scaffold37__332_contigs__length_36774138-augustus-gene-120.4;Name=maker-PGA_scaffold37__332_contigs__length_36774138-augustus-gene-120.4
PGA_scaffold37__332_contigs__length_36774138	12085999	12098726	ID=maker-PGA_scaffold37__332_contigs__length_36774138-snap-gene-122.40;Name=maker-PGA_scaffold37__332_contigs__length_36774138-snap-gene-122.40
PGA_scaffold37__332_contigs__length_36774138	12144838	12166485	ID=maker-PGA_scaffold37__332_contigs__length_36774138-augustus-gene-122.34;Name=maker-PGA_scaffold37__332_contigs__length_36774138-augustus-gene-122.34
PGA_scaffold37__332_contigs__length_36774138	12202457	12203080	ID=maker-PGA_scaffold37__332_contigs__length_36774138-snap-gene-122.41;Name=maker-PGA_scaffold37__332_contigs__length_36774138-snap-gene-122.41
PGA_scaffold37__332_contigs__length_36774138	12208861	12217518	ID=maker-PGA_scaffold37__332_contigs__length_36774138-snap-gene-122.42;Name=maker-PGA_scaffold37__332_contigs__length_36774138-snap-gene-122.42
PGA_scaffold37__332_contigs__length_36774138	12228143	12235249	ID=maker-PGA_scaffold37__332_contigs__length_36774138-snap-gene-122.43;Name=maker-PGA_scaffold37__332_contigs__length_36774138-snap-gene-122.43
PGA_scaffold37__332_contigs__length_36774138	12235668	12236821	ID=snap_masked-PGA_scaffold37__332_contigs__length_36774138-processed-gene-122.6;Name=snap_masked-PGA_scaffold37__332_contigs__length_36774138-processed-gene-122.6
PGA_scaffold37__332_contigs__length_36774138	12259064	12266242	ID=maker-PGA_scaffold37__332_contigs__length_36774138-snap-gene-122.45;Name=maker-PGA_scaffold37__332_contigs__length_36774138-snap-gene-122.45
PGA_scaffold37__332_contigs__length_36774138	12363272	12365438	ID=maker-PGA_scaffold37__332_contigs__length_36774138-augustus-gene-124.0;Name=maker-PGA_scaffold37__332_contigs__length_36774138-augustus-gene-124.0
PGA_scaffold37__332_contigs__length_36774138	12365472	12381356	ID=maker-PGA_scaffold37__332_contigs__length_36774138-snap-gene-124.8;Name=maker-PGA_scaffold37__332_contigs__length_36774138-snap-gene-124.8
PGA_scaffold37__332_contigs__length_36774138	12470084	12482154	ID=maker-PGA_scaffold37__332_contigs__length_36774138-augustus-gene-125.4;Name=maker-PGA_scaffold37__332_contigs__length_36774138-augustus-gene-125.4
PGA_scaffold37__332_contigs__length_36774138	12540263	12540913	ID=maker-PGA_scaffold37__332_contigs__length_36774138-snap-gene-125.21;Name=maker-PGA_scaffold37__332_contigs__length_36774138-snap-gene-125.21
PGA_scaffold37__332_contigs__length_36774138	12549790	12552559	ID=snap_masked-PGA_scaffold37__332_contigs__length_36774138-processed-gene-125.18;Name=snap_masked-PGA_scaffold37__332_contigs__length_36774138-processed-gene-125.18
PGA_scaffold37__332_contigs__length_36774138	12555157	12569035	ID=maker-PGA_scaffold37__332_contigs__length_36774138-snap-gene-125.22;Name=maker-PGA_scaffold37__332_contigs__length_36774138-snap-gene-125.22
PGA_scaffold37__332_contigs__length_36774138	12570995	12580544	ID=maker-PGA_scaffold37__332_contigs__length_36774138-snap-gene-125.23;Name=maker-PGA_scaffold37__332_contigs__length_36774138-snap-gene-125.23
PGA_scaffold37__332_contigs__length_36774138	12608525	12618736	ID=maker-PGA_scaffold37__332_contigs__length_36774138-snap-gene-126.20;Name=maker-PGA_scaffold37__332_contigs__length_36774138-snap-gene-126.20
PGA_scaffold37__332_contigs__length_36774138	12627480	12631429	ID=maker-PGA_scaffold37__332_contigs__length_36774138-snap-gene-126.21;Name=maker-PGA_scaffold37__332_contigs__length_36774138-snap-gene-126.21
PGA_scaffold37__332_contigs__length_36774138	12633901	12639876	ID=maker-PGA_scaffold37__332_contigs__length_36774138-snap-gene-126.22;Name=maker-PGA_scaffold37__332_contigs__length_36774138-snap-gene-126.22
PGA_scaffold37__332_contigs__length_36774138	12681699	12688811	ID=maker-PGA_scaffold37__332_contigs__length_36774138-snap-gene-127.0;Name=maker-PGA_scaffold37__332_contigs__length_36774138-snap-gene-127.0
PGA_scaffold37__332_contigs__length_36774138	12705600	12708132	ID=maker-PGA_scaffold37__332_contigs__length_36774138-snap-gene-127.1;Name=maker-PGA_scaffold37__332_contigs__length_36774138-snap-gene-127.1
PGA_scaffold37__332_contigs__length_36774138	12709490	12720723	ID=maker-PGA_scaffold37__332_contigs__length_36774138-snap-gene-127.2;Name=maker-PGA_scaffold37__332_contigs__length_36774138-snap-gene-127.2
PGA_scaffold37__332_contigs__length_36774138	12725834	12730798	ID=maker-PGA_scaffold37__332_contigs__length_36774138-snap-gene-127.3;Name=maker-PGA_scaffold37__332_contigs__length_36774138-snap-gene-127.3
PGA_scaffold37__332_contigs__length_36774138	12735191	12737956	ID=maker-PGA_scaffold37__332_contigs__length_36774138-snap-gene-127.4;Name=maker-PGA_scaffold37__332_contigs__length_36774138-snap-gene-127.4
PGA_scaffold37__332_contigs__length_36774138	12746683	12757002	ID=maker-PGA_scaffold37__332_contigs__length_36774138-snap-gene-127.5;Name=maker-PGA_scaffold37__332_contigs__length_36774138-snap-gene-127.5
PGA_scaffold37__332_contigs__length_36774138	12845233	12848009	ID=maker-PGA_scaffold37__332_contigs__length_36774138-snap-gene-128.1;Name=maker-PGA_scaffold37__332_contigs__length_36774138-snap-gene-128.1
PGA_scaffold37__332_contigs__length_36774138	12861545	12870759	ID=maker-PGA_scaffold37__332_contigs__length_36774138-snap-gene-129.4;Name=maker-PGA_scaffold37__332_contigs__length_36774138-snap-gene-129.4
PGA_scaffold37__332_contigs__length_36774138	12879603	12891422	ID=augustus_masked-PGA_scaffold37__332_contigs__length_36774138-processed-gene-129.27;Name=augustus_masked-PGA_scaffold37__332_contigs__length_36774138-processed-gene-129.27
PGA_scaffold37__332_contigs__length_36774138	12899280	12903707	ID=augustus_masked-PGA_scaffold37__332_contigs__length_36774138-processed-gene-129.29;Name=augustus_masked-PGA_scaffold37__332_contigs__length_36774138-processed-gene-129.29
PGA_scaffold37__332_contigs__length_36774138	12903370	12941783	ID=maker-PGA_scaffold37__332_contigs__length_36774138-snap-gene-129.1;Name=maker-PGA_scaffold37__332_contigs__length_36774138-snap-gene-129.1
PGA_scaffold37__332_contigs__length_36774138	12946352	12951803	ID=maker-PGA_scaffold37__332_contigs__length_36774138-augustus-gene-131.48;Name=maker-PGA_scaffold37__332_contigs__length_36774138-augustus-gene-131.48
PGA_scaffold37__332_contigs__length_36774138	12960156	12994354	ID=maker-PGA_scaffold37__332_contigs__length_36774138-snap-gene-131.5;Name=maker-PGA_scaffold37__332_contigs__length_36774138-snap-gene-131.5
PGA_scaffold37__332_contigs__length_36774138	13003801	13019811	ID=maker-PGA_scaffold37__332_contigs__length_36774138-snap-gene-131.6;Name=maker-PGA_scaffold37__332_contigs__length_36774138-snap-gene-131.6
PGA_scaffold37__332_contigs__length_36774138	13021586	13022400	ID=maker-PGA_scaffold37__332_contigs__length_36774138-snap-gene-130.0;Name=maker-PGA_scaffold37__332_contigs__length_36774138-snap-gene-130.0
PGA_scaffold37__332_contigs__length_36774138	13032325	13035194	ID=maker-PGA_scaffold37__332_contigs__length_36774138-snap-gene-130.1;Name=maker-PGA_scaffold37__332_contigs__length_36774138-snap-gene-130.1
PGA_scaffold37__332_contigs__length_36774138	13046714	13066912	ID=maker-PGA_scaffold37__332_contigs__length_36774138-snap-gene-131.8;Name=maker-PGA_scaffold37__332_contigs__length_36774138-snap-gene-131.8
PGA_scaffold37__332_contigs__length_36774138	13067171	13072275	ID=maker-PGA_scaffold37__332_contigs__length_36774138-snap-gene-131.0;Name=maker-PGA_scaffold37__332_contigs__length_36774138-snap-gene-131.0
PGA_scaffold37__332_contigs__length_36774138	13074469	13088209	ID=maker-PGA_scaffold37__332_contigs__length_36774138-snap-gene-131.9;Name=maker-PGA_scaffold37__332_contigs__length_36774138-snap-gene-131.9
PGA_scaffold37__332_contigs__length_36774138	13094484	13098147	ID=maker-PGA_scaffold37__332_contigs__length_36774138-snap-gene-131.1;Name=maker-PGA_scaffold37__332_contigs__length_36774138-snap-gene-131.1
PGA_scaffold37__332_contigs__length_36774138	13111362	13116320	ID=maker-PGA_scaffold37__332_contigs__length_36774138-augustus-gene-131.45;Name=maker-PGA_scaffold37__332_contigs__length_36774138-augustus-gene-131.45
PGA_scaffold37__332_contigs__length_36774138	13132069	13143780	ID=snap_masked-PGA_scaffold37__332_contigs__length_36774138-processed-gene-131.24;Name=snap_masked-PGA_scaffold37__332_contigs__length_36774138-processed-gene-131.24
PGA_scaffold37__332_contigs__length_36774138	13145854	13146716	ID=maker-PGA_scaffold37__332_contigs__length_36774138-augustus-gene-131.61;Name=maker-PGA_scaffold37__332_contigs__length_36774138-augustus-gene-131.61
PGA_scaffold37__332_contigs__length_36774138	13150313	13179147	ID=maker-PGA_scaffold37__332_contigs__length_36774138-snap-gene-131.3;Name=maker-PGA_scaffold37__332_contigs__length_36774138-snap-gene-131.3
PGA_scaffold37__332_contigs__length_36774138	13166909	13204720	ID=maker-PGA_scaffold37__332_contigs__length_36774138-snap-gene-132.1;Name=maker-PGA_scaffold37__332_contigs__length_36774138-snap-gene-132.1
PGA_scaffold37__332_contigs__length_36774138	13205852	13215653	ID=snap_masked-PGA_scaffold37__332_contigs__length_36774138-processed-gene-132.16;Name=snap_masked-PGA_scaffold37__332_contigs__length_36774138-processed-gene-132.16
PGA_scaffold37__332_contigs__length_36774138	13216878	13233368	ID=maker-PGA_scaffold37__332_contigs__length_36774138-snap-gene-132.3;Name=maker-PGA_scaffold37__332_contigs__length_36774138-snap-gene-132.3
PGA_scaffold37__332_contigs__length_36774138	13220179	13237786	ID=maker-PGA_scaffold37__332_contigs__length_36774138-snap-gene-132.0;Name=maker-PGA_scaffold37__332_contigs__length_36774138-snap-gene-132.0
PGA_scaffold37__332_contigs__length_36774138	13304299	13307030	ID=maker-PGA_scaffold37__332_contigs__length_36774138-augustus-gene-133.14;Name=maker-PGA_scaffold37__332_contigs__length_36774138-augustus-gene-133.14
PGA_scaffold37__332_contigs__length_36774138	13311422	13339598	ID=maker-PGA_scaffold37__332_contigs__length_36774138-snap-gene-133.1;Name=maker-PGA_scaffold37__332_contigs__length_36774138-snap-gene-133.1
PGA_scaffold37__332_contigs__length_36774138	13360856	13366745	ID=maker-PGA_scaffold37__332_contigs__length_36774138-augustus-gene-133.17;Name=maker-PGA_scaffold37__332_contigs__length_36774138-augustus-gene-133.17
PGA_scaffold37__332_contigs__length_36774138	13376488	13385433	ID=maker-PGA_scaffold37__332_contigs__length_36774138-snap-gene-134.0;Name=maker-PGA_scaffold37__332_contigs__length_36774138-snap-gene-134.0
PGA_scaffold37__332_contigs__length_36774138	13389092	13392466	ID=maker-PGA_scaffold37__332_contigs__length_36774138-augustus-gene-134.43;Name=maker-PGA_scaffold37__332_contigs__length_36774138-augustus-gene-134.43
PGA_scaffold37__332_contigs__length_36774138	13396263	13402941	ID=snap_masked-PGA_scaffold37__332_contigs__length_36774138-processed-gene-134.29;Name=snap_masked-PGA_scaffold37__332_contigs__length_36774138-processed-gene-134.29
PGA_scaffold37__332_contigs__length_36774138	13406343	13417998	ID=maker-PGA_scaffold37__332_contigs__length_36774138-snap-gene-134.3;Name=maker-PGA_scaffold37__332_contigs__length_36774138-snap-gene-134.3
PGA_scaffold37__332_contigs__length_36774138	13429171	13431370	ID=maker-PGA_scaffold37__332_contigs__length_36774138-snap-gene-134.8;Name=maker-PGA_scaffold37__332_contigs__length_36774138-snap-gene-134.8;pseudo=5
PGA_scaffold37__332_contigs__length_36774138	13432235	13452626	ID=snap_masked-PGA_scaffold37__332_contigs__length_36774138-processed-gene-134.32;Name=snap_masked-PGA_scaffold37__332_contigs__length_36774138-processed-gene-134.32
PGA_scaffold37__332_contigs__length_36774138	13458493	13460505	ID=augustus_masked-PGA_scaffold37__332_contigs__length_36774138-processed-gene-134.24;Name=augustus_masked-PGA_scaffold37__332_contigs__length_36774138-processed-gene-134.24
PGA_scaffold37__332_contigs__length_36774138	13468547	13475090	ID=maker-PGA_scaffold37__332_contigs__length_36774138-snap-gene-134.5;Name=maker-PGA_scaffold37__332_contigs__length_36774138-snap-gene-134.5
PGA_scaffold37__332_contigs__length_36774138	13480605	13482601	ID=maker-PGA_scaffold37__332_contigs__length_36774138-augustus-gene-134.53;Name=maker-PGA_scaffold37__332_contigs__length_36774138-augustus-gene-134.53
PGA_scaffold37__332_contigs__length_36774138	13484325	13486781	ID=maker-PGA_scaffold37__332_contigs__length_36774138-augustus-gene-135.18;Name=maker-PGA_scaffold37__332_contigs__length_36774138-augustus-gene-135.18
PGA_scaffold37__332_contigs__length_36774138	13512763	13515762	ID=maker-PGA_scaffold37__332_contigs__length_36774138-snap-gene-135.19;Name=maker-PGA_scaffold37__332_contigs__length_36774138-snap-gene-135.19
PGA_scaffold37__332_contigs__length_36774138	13527806	13550151	ID=maker-PGA_scaffold37__332_contigs__length_36774138-augustus-gene-135.16;Name=maker-PGA_scaffold37__332_contigs__length_36774138-augustus-gene-135.16
PGA_scaffold37__332_contigs__length_36774138	13552872	13574638	ID=maker-PGA_scaffold37__332_contigs__length_36774138-snap-gene-135.21;Name=maker-PGA_scaffold37__332_contigs__length_36774138-snap-gene-135.21
PGA_scaffold37__332_contigs__length_36774138	13578497	13581786	ID=maker-PGA_scaffold37__332_contigs__length_36774138-snap-gene-136.18;Name=maker-PGA_scaffold37__332_contigs__length_36774138-snap-gene-136.18
PGA_scaffold37__332_contigs__length_36774138	13596045	13598090	ID=maker-PGA_scaffold37__332_contigs__length_36774138-augustus-gene-136.15;Name=maker-PGA_scaffold37__332_contigs__length_36774138-augustus-gene-136.15
PGA_scaffold37__332_contigs__length_36774138	13598106	13623450	ID=snap_masked-PGA_scaffold37__332_contigs__length_36774138-processed-gene-136.7;Name=snap_masked-PGA_scaffold37__332_contigs__length_36774138-processed-gene-136.7
PGA_scaffold37__332_contigs__length_36774138	13637476	13649697	ID=maker-PGA_scaffold37__332_contigs__length_36774138-snap-gene-136.23;Name=maker-PGA_scaffold37__332_contigs__length_36774138-snap-gene-136.23
PGA_scaffold37__332_contigs__length_36774138	13656251	13684681	ID=maker-PGA_scaffold37__332_contigs__length_36774138-snap-gene-137.20;Name=maker-PGA_scaffold37__332_contigs__length_36774138-snap-gene-137.20
PGA_scaffold37__332_contigs__length_36774138	13723842	13731187	ID=maker-PGA_scaffold37__332_contigs__length_36774138-augustus-gene-137.3;Name=maker-PGA_scaffold37__332_contigs__length_36774138-augustus-gene-137.3
PGA_scaffold37__332_contigs__length_36774138	13779376	13783019	ID=maker-PGA_scaffold37__332_contigs__length_36774138-augustus-gene-138.0;Name=maker-PGA_scaffold37__332_contigs__length_36774138-augustus-gene-138.0
PGA_scaffold37__332_contigs__length_36774138	13786659	13790625	ID=maker-PGA_scaffold37__332_contigs__length_36774138-snap-gene-138.27;Name=maker-PGA_scaffold37__332_contigs__length_36774138-snap-gene-138.27
PGA_scaffold37__332_contigs__length_36774138	13788466	13797820	ID=maker-PGA_scaffold37__332_contigs__length_36774138-snap-gene-138.29;Name=maker-PGA_scaffold37__332_contigs__length_36774138-snap-gene-138.29
PGA_scaffold37__332_contigs__length_36774138	13800678	13803800	ID=maker-PGA_scaffold37__332_contigs__length_36774138-snap-gene-138.30;Name=maker-PGA_scaffold37__332_contigs__length_36774138-snap-gene-138.30
PGA_scaffold37__332_contigs__length_36774138	13804391	13809175	ID=maker-PGA_scaffold37__332_contigs__length_36774138-snap-gene-138.31;Name=maker-PGA_scaffold37__332_contigs__length_36774138-snap-gene-138.31
PGA_scaffold37__332_contigs__length_36774138	13811070	13820735	ID=maker-PGA_scaffold37__332_contigs__length_36774138-augustus-gene-138.3;Name=maker-PGA_scaffold37__332_contigs__length_36774138-augustus-gene-138.3
PGA_scaffold37__332_contigs__length_36774138	13849569	13852344	ID=maker-PGA_scaffold37__332_contigs__length_36774138-augustus-gene-138.7;Name=maker-PGA_scaffold37__332_contigs__length_36774138-augustus-gene-138.7
PGA_scaffold37__332_contigs__length_36774138	13860884	13863782	ID=snap_masked-PGA_scaffold37__332_contigs__length_36774138-processed-gene-139.24;Name=snap_masked-PGA_scaffold37__332_contigs__length_36774138-processed-gene-139.24
PGA_scaffold37__332_contigs__length_36774138	13879809	13881983	ID=maker-PGA_scaffold37__332_contigs__length_36774138-augustus-gene-139.2;Name=maker-PGA_scaffold37__332_contigs__length_36774138-augustus-gene-139.2
PGA_scaffold37__332_contigs__length_36774138	13886508	13894558	ID=maker-PGA_scaffold37__332_contigs__length_36774138-snap-gene-139.40;Name=maker-PGA_scaffold37__332_contigs__length_36774138-snap-gene-139.40;pseudo=5
PGA_scaffold37__332_contigs__length_36774138	13895218	13903951	ID=maker-PGA_scaffold37__332_contigs__length_36774138-snap-gene-139.37;Name=maker-PGA_scaffold37__332_contigs__length_36774138-snap-gene-139.37
PGA_scaffold37__332_contigs__length_36774138	13912433	13940348	ID=maker-PGA_scaffold37__332_contigs__length_36774138-augustus-gene-139.8;Name=maker-PGA_scaffold37__332_contigs__length_36774138-augustus-gene-139.8
PGA_scaffold37__332_contigs__length_36774138	13966321	13978824	ID=augustus_masked-PGA_scaffold37__332_contigs__length_36774138-processed-gene-139.21;Name=augustus_masked-PGA_scaffold37__332_contigs__length_36774138-processed-gene-139.21
PGA_scaffold37__332_contigs__length_36774138	14071146	14086734	ID=augustus_masked-PGA_scaffold37__332_contigs__length_36774138-processed-gene-141.15;Name=augustus_masked-PGA_scaffold37__332_contigs__length_36774138-processed-gene-141.15
PGA_scaffold37__332_contigs__length_36774138	14089525	14100262	ID=maker-PGA_scaffold37__332_contigs__length_36774138-snap-gene-141.0;Name=maker-PGA_scaffold37__332_contigs__length_36774138-snap-gene-141.0
PGA_scaffold37__332_contigs__length_36774138	14110913	14119232	ID=maker-PGA_scaffold37__332_contigs__length_36774138-snap-gene-141.5;Name=maker-PGA_scaffold37__332_contigs__length_36774138-snap-gene-141.5
PGA_scaffold37__332_contigs__length_36774138	14129026	14157105	ID=maker-PGA_scaffold37__332_contigs__length_36774138-snap-gene-141.2;Name=maker-PGA_scaffold37__332_contigs__length_36774138-snap-gene-141.2
PGA_scaffold37__332_contigs__length_36774138	14129301	14130369	ID=maker-PGA_scaffold37__332_contigs__length_36774138-snap-gene-141.6;Name=maker-PGA_scaffold37__332_contigs__length_36774138-snap-gene-141.6
PGA_scaffold37__332_contigs__length_36774138	14163422	14177448	ID=augustus_masked-PGA_scaffold37__332_contigs__length_36774138-processed-gene-141.19;Name=augustus_masked-PGA_scaffold37__332_contigs__length_36774138-processed-gene-141.19
PGA_scaffold37__332_contigs__length_36774138	14182249	14195568	ID=augustus_masked-PGA_scaffold37__332_contigs__length_36774138-processed-gene-142.8;Name=augustus_masked-PGA_scaffold37__332_contigs__length_36774138-processed-gene-142.8
PGA_scaffold37__332_contigs__length_36774138	14198337	14219551	ID=augustus_masked-PGA_scaffold37__332_contigs__length_36774138-processed-gene-142.6;Name=augustus_masked-PGA_scaffold37__332_contigs__length_36774138-processed-gene-142.6
PGA_scaffold37__332_contigs__length_36774138	14224289	14225047	ID=maker-PGA_scaffold37__332_contigs__length_36774138-augustus-gene-142.34;Name=maker-PGA_scaffold37__332_contigs__length_36774138-augustus-gene-142.34
PGA_scaffold37__332_contigs__length_36774138	14266351	14275259	ID=maker-PGA_scaffold37__332_contigs__length_36774138-augustus-gene-142.29;Name=maker-PGA_scaffold37__332_contigs__length_36774138-augustus-gene-142.29
PGA_scaffold37__332_contigs__length_36774138	14276948	14280807	ID=maker-PGA_scaffold37__332_contigs__length_36774138-snap-gene-142.3;Name=maker-PGA_scaffold37__332_contigs__length_36774138-snap-gene-142.3
PGA_scaffold37__332_contigs__length_36774138	14286974	14291876	ID=snap_masked-PGA_scaffold37__332_contigs__length_36774138-processed-gene-143.1;Name=snap_masked-PGA_scaffold37__332_contigs__length_36774138-processed-gene-143.1
PGA_scaffold37__332_contigs__length_36774138	14292083	14304227	ID=snap_masked-PGA_scaffold37__332_contigs__length_36774138-processed-gene-143.2;Name=snap_masked-PGA_scaffold37__332_contigs__length_36774138-processed-gene-143.2
PGA_scaffold37__332_contigs__length_36774138	14340421	14345362	ID=maker-PGA_scaffold37__332_contigs__length_36774138-snap-gene-143.16;Name=maker-PGA_scaffold37__332_contigs__length_36774138-snap-gene-143.16
PGA_scaffold37__332_contigs__length_36774138	14347807	14349509	ID=maker-PGA_scaffold37__332_contigs__length_36774138-augustus-gene-143.14;Name=maker-PGA_scaffold37__332_contigs__length_36774138-augustus-gene-143.14
PGA_scaffold37__332_contigs__length_36774138	14370686	14431095	ID=maker-PGA_scaffold37__332_contigs__length_36774138-snap-gene-144.20;Name=maker-PGA_scaffold37__332_contigs__length_36774138-snap-gene-144.20;pseudo=6
PGA_scaffold37__332_contigs__length_36774138	14410902	14421416	ID=maker-PGA_scaffold37__332_contigs__length_36774138-snap-gene-144.19;Name=maker-PGA_scaffold37__332_contigs__length_36774138-snap-gene-144.19
PGA_scaffold37__332_contigs__length_36774138	14462578	14474832	ID=maker-PGA_scaffold37__332_contigs__length_36774138-snap-gene-144.21;Name=maker-PGA_scaffold37__332_contigs__length_36774138-snap-gene-144.21
PGA_scaffold37__332_contigs__length_36774138	14481167	14502488	ID=maker-PGA_scaffold37__332_contigs__length_36774138-snap-gene-145.22;Name=maker-PGA_scaffold37__332_contigs__length_36774138-snap-gene-145.22
PGA_scaffold37__332_contigs__length_36774138	14500682	14523026	ID=maker-PGA_scaffold37__332_contigs__length_36774138-snap-gene-145.25;Name=maker-PGA_scaffold37__332_contigs__length_36774138-snap-gene-145.25
PGA_scaffold37__332_contigs__length_36774138	14529816	14575638	ID=maker-PGA_scaffold37__332_contigs__length_36774138-snap-gene-145.23;Name=maker-PGA_scaffold37__332_contigs__length_36774138-snap-gene-145.23
PGA_scaffold37__332_contigs__length_36774138	14576976	14582038	ID=maker-PGA_scaffold37__332_contigs__length_36774138-snap-gene-145.24;Name=maker-PGA_scaffold37__332_contigs__length_36774138-snap-gene-145.24
PGA_scaffold37__332_contigs__length_36774138	14587087	14599762	ID=maker-PGA_scaffold37__332_contigs__length_36774138-augustus-gene-146.7;Name=maker-PGA_scaffold37__332_contigs__length_36774138-augustus-gene-146.7
PGA_scaffold37__332_contigs__length_36774138	14601275	14606786	ID=maker-PGA_scaffold37__332_contigs__length_36774138-snap-gene-146.0;Name=maker-PGA_scaffold37__332_contigs__length_36774138-snap-gene-146.0
PGA_scaffold37__332_contigs__length_36774138	14608361	14620184	ID=maker-PGA_scaffold37__332_contigs__length_36774138-snap-gene-146.1;Name=maker-PGA_scaffold37__332_contigs__length_36774138-snap-gene-146.1
PGA_scaffold37__332_contigs__length_36774138	14621116	14637184	ID=maker-PGA_scaffold37__332_contigs__length_36774138-snap-gene-146.3;Name=maker-PGA_scaffold37__332_contigs__length_36774138-snap-gene-146.3
PGA_scaffold37__332_contigs__length_36774138	14637921	14653847	ID=maker-PGA_scaffold37__332_contigs__length_36774138-augustus-gene-146.9;Name=maker-PGA_scaffold37__332_contigs__length_36774138-augustus-gene-146.9
PGA_scaffold37__332_contigs__length_36774138	15576753	15577546	ID=maker-PGA_scaffold37__332_contigs__length_36774138-augustus-gene-155.1;Name=maker-PGA_scaffold37__332_contigs__length_36774138-augustus-gene-155.1
PGA_scaffold37__332_contigs__length_36774138	15593296	15608400	ID=maker-PGA_scaffold37__332_contigs__length_36774138-augustus-gene-156.1;Name=maker-PGA_scaffold37__332_contigs__length_36774138-augustus-gene-156.1
PGA_scaffold37__332_contigs__length_36774138	15682559	15691044	ID=maker-PGA_scaffold37__332_contigs__length_36774138-snap-gene-157.23;Name=maker-PGA_scaffold37__332_contigs__length_36774138-snap-gene-157.23
PGA_scaffold37__332_contigs__length_36774138	15737324	15772605	ID=maker-PGA_scaffold37__332_contigs__length_36774138-snap-gene-157.24;Name=maker-PGA_scaffold37__332_contigs__length_36774138-snap-gene-157.24
PGA_scaffold37__332_contigs__length_36774138	15776224	15785778	ID=maker-PGA_scaffold37__332_contigs__length_36774138-snap-gene-157.25;Name=maker-PGA_scaffold37__332_contigs__length_36774138-snap-gene-157.25
PGA_scaffold37__332_contigs__length_36774138	16003567	16049767	ID=maker-PGA_scaffold37__332_contigs__length_36774138-snap-gene-160.1;Name=maker-PGA_scaffold37__332_contigs__length_36774138-snap-gene-160.1
PGA_scaffold37__332_contigs__length_36774138	16050230	16062511	ID=maker-PGA_scaffold37__332_contigs__length_36774138-snap-gene-160.0;Name=maker-PGA_scaffold37__332_contigs__length_36774138-snap-gene-160.0
PGA_scaffold37__332_contigs__length_36774138	16072297	16083179	ID=augustus_masked-PGA_scaffold37__332_contigs__length_36774138-processed-gene-161.6;Name=augustus_masked-PGA_scaffold37__332_contigs__length_36774138-processed-gene-161.6
PGA_scaffold37__332_contigs__length_36774138	16084596	16101427	ID=maker-PGA_scaffold37__332_contigs__length_36774138-augustus-gene-161.0;Name=maker-PGA_scaffold37__332_contigs__length_36774138-augustus-gene-161.0
PGA_scaffold37__332_contigs__length_36774138	16118657	16120870	ID=augustus_masked-PGA_scaffold37__332_contigs__length_36774138-processed-gene-161.12;Name=augustus_masked-PGA_scaffold37__332_contigs__length_36774138-processed-gene-161.12
PGA_scaffold37__332_contigs__length_36774138	16154326	16163934	ID=maker-PGA_scaffold37__332_contigs__length_36774138-snap-gene-161.25;Name=maker-PGA_scaffold37__332_contigs__length_36774138-snap-gene-161.25
PGA_scaffold37__332_contigs__length_36774138	16172646	16185296	ID=maker-PGA_scaffold37__332_contigs__length_36774138-snap-gene-161.28;Name=maker-PGA_scaffold37__332_contigs__length_36774138-snap-gene-161.28
PGA_scaffold37__332_contigs__length_36774138	16189631	16197340	ID=maker-PGA_scaffold37__332_contigs__length_36774138-augustus-gene-162.1;Name=maker-PGA_scaffold37__332_contigs__length_36774138-augustus-gene-162.1
PGA_scaffold37__332_contigs__length_36774138	16395101	16395913	ID=maker-PGA_scaffold37__332_contigs__length_36774138-snap-gene-164.0;Name=maker-PGA_scaffold37__332_contigs__length_36774138-snap-gene-164.0
PGA_scaffold37__332_contigs__length_36774138	16416773	16419104	ID=maker-PGA_scaffold37__332_contigs__length_36774138-snap-gene-164.3;Name=maker-PGA_scaffold37__332_contigs__length_36774138-snap-gene-164.3
PGA_scaffold37__332_contigs__length_36774138	16425786	16430798	ID=augustus_masked-PGA_scaffold37__332_contigs__length_36774138-processed-gene-164.22;Name=augustus_masked-PGA_scaffold37__332_contigs__length_36774138-processed-gene-164.22
PGA_scaffold37__332_contigs__length_36774138	16436005	16442948	ID=maker-PGA_scaffold37__332_contigs__length_36774138-augustus-gene-164.13;Name=maker-PGA_scaffold37__332_contigs__length_36774138-augustus-gene-164.13
PGA_scaffold37__332_contigs__length_36774138	16445478	16448988	ID=maker-PGA_scaffold37__332_contigs__length_36774138-snap-gene-164.7;Name=maker-PGA_scaffold37__332_contigs__length_36774138-snap-gene-164.7
PGA_scaffold37__332_contigs__length_36774138	16450592	16465058	ID=maker-PGA_scaffold37__332_contigs__length_36774138-snap-gene-164.6;Name=maker-PGA_scaffold37__332_contigs__length_36774138-snap-gene-164.6
PGA_scaffold37__332_contigs__length_36774138	16469743	16475242	ID=maker-PGA_scaffold37__332_contigs__length_36774138-snap-gene-164.9;Name=maker-PGA_scaffold37__332_contigs__length_36774138-snap-gene-164.9
PGA_scaffold37__332_contigs__length_36774138	16474660	16477400	ID=maker-PGA_scaffold37__332_contigs__length_36774138-augustus-gene-164.10;Name=maker-PGA_scaffold37__332_contigs__length_36774138-augustus-gene-164.10
PGA_scaffold37__332_contigs__length_36774138	16485797	16492815	ID=maker-PGA_scaffold37__332_contigs__length_36774138-snap-gene-165.0;Name=maker-PGA_scaffold37__332_contigs__length_36774138-snap-gene-165.0
PGA_scaffold37__332_contigs__length_36774138	16518472	16526335	ID=maker-PGA_scaffold37__332_contigs__length_36774138-snap-gene-165.1;Name=maker-PGA_scaffold37__332_contigs__length_36774138-snap-gene-165.1
PGA_scaffold37__332_contigs__length_36774138	16529289	16542592	ID=snap_masked-PGA_scaffold37__332_contigs__length_36774138-processed-gene-165.8;Name=snap_masked-PGA_scaffold37__332_contigs__length_36774138-processed-gene-165.8
PGA_scaffold37__332_contigs__length_36774138	16558135	16606151	ID=maker-PGA_scaffold37__332_contigs__length_36774138-snap-gene-166.17;Name=maker-PGA_scaffold37__332_contigs__length_36774138-snap-gene-166.17
PGA_scaffold37__332_contigs__length_36774138	16630953	16649063	ID=maker-PGA_scaffold37__332_contigs__length_36774138-snap-gene-166.19;Name=maker-PGA_scaffold37__332_contigs__length_36774138-snap-gene-166.19
PGA_scaffold37__332_contigs__length_36774138	16651432	16668107	ID=maker-PGA_scaffold37__332_contigs__length_36774138-snap-gene-166.20;Name=maker-PGA_scaffold37__332_contigs__length_36774138-snap-gene-166.20
PGA_scaffold37__332_contigs__length_36774138	16737953	16739763	ID=maker-PGA_scaffold37__332_contigs__length_36774138-augustus-gene-167.20;Name=maker-PGA_scaffold37__332_contigs__length_36774138-augustus-gene-167.20
PGA_scaffold37__332_contigs__length_36774138	16755087	16769983	ID=maker-PGA_scaffold37__332_contigs__length_36774138-snap-gene-167.0;Name=maker-PGA_scaffold37__332_contigs__length_36774138-snap-gene-167.0
PGA_scaffold37__332_contigs__length_36774138	16771582	16773660	ID=maker-PGA_scaffold37__332_contigs__length_36774138-augustus-gene-167.19;Name=maker-PGA_scaffold37__332_contigs__length_36774138-augustus-gene-167.19
PGA_scaffold37__332_contigs__length_36774138	16780714	16807278	ID=maker-PGA_scaffold37__332_contigs__length_36774138-snap-gene-168.1;Name=maker-PGA_scaffold37__332_contigs__length_36774138-snap-gene-168.1
PGA_scaffold37__332_contigs__length_36774138	16811849	16822525	ID=maker-PGA_scaffold37__332_contigs__length_36774138-snap-gene-168.2;Name=maker-PGA_scaffold37__332_contigs__length_36774138-snap-gene-168.2
PGA_scaffold37__332_contigs__length_36774138	16830817	16847767	ID=maker-PGA_scaffold37__332_contigs__length_36774138-snap-gene-168.0;Name=maker-PGA_scaffold37__332_contigs__length_36774138-snap-gene-168.0
PGA_scaffold37__332_contigs__length_36774138	16858147	16867340	ID=maker-PGA_scaffold37__332_contigs__length_36774138-augustus-gene-168.10;Name=maker-PGA_scaffold37__332_contigs__length_36774138-augustus-gene-168.10
PGA_scaffold37__332_contigs__length_36774138	16868427	16870982	ID=maker-PGA_scaffold37__332_contigs__length_36774138-augustus-gene-168.11;Name=maker-PGA_scaffold37__332_contigs__length_36774138-augustus-gene-168.11
PGA_scaffold37__332_contigs__length_36774138	16984868	17010652	ID=maker-PGA_scaffold37__332_contigs__length_36774138-snap-gene-170.0;Name=maker-PGA_scaffold37__332_contigs__length_36774138-snap-gene-170.0
PGA_scaffold37__332_contigs__length_36774138	17013809	17026980	ID=maker-PGA_scaffold37__332_contigs__length_36774138-snap-gene-170.2;Name=maker-PGA_scaffold37__332_contigs__length_36774138-snap-gene-170.2
PGA_scaffold37__332_contigs__length_36774138	17042903	17057508	ID=maker-PGA_scaffold37__332_contigs__length_36774138-snap-gene-170.3;Name=maker-PGA_scaffold37__332_contigs__length_36774138-snap-gene-170.3
PGA_scaffold37__332_contigs__length_36774138	17097966	17115372	ID=maker-PGA_scaffold37__332_contigs__length_36774138-snap-gene-171.15;Name=maker-PGA_scaffold37__332_contigs__length_36774138-snap-gene-171.15
PGA_scaffold37__332_contigs__length_36774138	17132796	17136490	ID=maker-PGA_scaffold37__332_contigs__length_36774138-augustus-gene-171.2;Name=maker-PGA_scaffold37__332_contigs__length_36774138-augustus-gene-171.2
PGA_scaffold37__332_contigs__length_36774138	17137942	17153480	ID=maker-PGA_scaffold37__332_contigs__length_36774138-augustus-gene-171.1;Name=maker-PGA_scaffold37__332_contigs__length_36774138-augustus-gene-171.1
PGA_scaffold37__332_contigs__length_36774138	17281713	17284534	ID=maker-PGA_scaffold37__332_contigs__length_36774138-augustus-gene-172.9;Name=maker-PGA_scaffold37__332_contigs__length_36774138-augustus-gene-172.9
PGA_scaffold37__332_contigs__length_36774138	17344675	17346902	ID=maker-PGA_scaffold37__332_contigs__length_36774138-snap-gene-173.1;Name=maker-PGA_scaffold37__332_contigs__length_36774138-snap-gene-173.1
PGA_scaffold37__332_contigs__length_36774138	17438800	17454574	ID=maker-PGA_scaffold37__332_contigs__length_36774138-snap-gene-174.4;Name=maker-PGA_scaffold37__332_contigs__length_36774138-snap-gene-174.4
PGA_scaffold37__332_contigs__length_36774138	17460035	17473079	ID=maker-PGA_scaffold37__332_contigs__length_36774138-snap-gene-174.0;Name=maker-PGA_scaffold37__332_contigs__length_36774138-snap-gene-174.0
PGA_scaffold37__332_contigs__length_36774138	17474913	17482805	ID=maker-PGA_scaffold37__332_contigs__length_36774138-snap-gene-174.1;Name=maker-PGA_scaffold37__332_contigs__length_36774138-snap-gene-174.1
PGA_scaffold37__332_contigs__length_36774138	17484245	17498312	ID=maker-PGA_scaffold37__332_contigs__length_36774138-snap-gene-175.0;Name=maker-PGA_scaffold37__332_contigs__length_36774138-snap-gene-175.0
PGA_scaffold37__332_contigs__length_36774138	17499681	17507218	ID=augustus_masked-PGA_scaffold37__332_contigs__length_36774138-processed-gene-175.6;Name=augustus_masked-PGA_scaffold37__332_contigs__length_36774138-processed-gene-175.6
PGA_scaffold37__332_contigs__length_36774138	17514317	17520864	ID=augustus_masked-PGA_scaffold37__332_contigs__length_36774138-processed-gene-175.7;Name=augustus_masked-PGA_scaffold37__332_contigs__length_36774138-processed-gene-175.7
PGA_scaffold37__332_contigs__length_36774138	17533842	17545640	ID=maker-PGA_scaffold37__332_contigs__length_36774138-augustus-gene-175.27;Name=maker-PGA_scaffold37__332_contigs__length_36774138-augustus-gene-175.27
PGA_scaffold37__332_contigs__length_36774138	17557826	17558425	ID=augustus_masked-PGA_scaffold37__332_contigs__length_36774138-processed-gene-175.8;Name=augustus_masked-PGA_scaffold37__332_contigs__length_36774138-processed-gene-175.8
PGA_scaffold37__332_contigs__length_36774138	17572061	17573519	ID=maker-PGA_scaffold37__332_contigs__length_36774138-augustus-gene-177.3;Name=maker-PGA_scaffold37__332_contigs__length_36774138-augustus-gene-177.3
PGA_scaffold37__332_contigs__length_36774138	17610353	17669406	ID=maker-PGA_scaffold37__332_contigs__length_36774138-snap-gene-177.34;Name=maker-PGA_scaffold37__332_contigs__length_36774138-snap-gene-177.34;pseudo=8
PGA_scaffold37__332_contigs__length_36774138	17756617	17759251	ID=maker-PGA_scaffold37__332_contigs__length_36774138-augustus-gene-177.10;Name=maker-PGA_scaffold37__332_contigs__length_36774138-augustus-gene-177.10
PGA_scaffold37__332_contigs__length_36774138	17759403	17766877	ID=maker-PGA_scaffold37__332_contigs__length_36774138-snap-gene-177.31;Name=maker-PGA_scaffold37__332_contigs__length_36774138-snap-gene-177.31
PGA_scaffold37__332_contigs__length_36774138	17767438	17768368	ID=maker-PGA_scaffold37__332_contigs__length_36774138-augustus-gene-177.11;Name=maker-PGA_scaffold37__332_contigs__length_36774138-augustus-gene-177.11
PGA_scaffold37__332_contigs__length_36774138	17769247	17780594	ID=maker-PGA_scaffold37__332_contigs__length_36774138-snap-gene-178.27;Name=maker-PGA_scaffold37__332_contigs__length_36774138-snap-gene-178.27
PGA_scaffold37__332_contigs__length_36774138	17781793	17785501	ID=maker-PGA_scaffold37__332_contigs__length_36774138-snap-gene-178.28;Name=maker-PGA_scaffold37__332_contigs__length_36774138-snap-gene-178.28
PGA_scaffold37__332_contigs__length_36774138	17786105	17815531	ID=maker-PGA_scaffold37__332_contigs__length_36774138-snap-gene-178.29;Name=maker-PGA_scaffold37__332_contigs__length_36774138-snap-gene-178.29
PGA_scaffold37__332_contigs__length_36774138	17833543	17847646	ID=maker-PGA_scaffold37__332_contigs__length_36774138-snap-gene-178.30;Name=maker-PGA_scaffold37__332_contigs__length_36774138-snap-gene-178.30
PGA_scaffold37__332_contigs__length_36774138	17888563	17890619	ID=maker-PGA_scaffold37__332_contigs__length_36774138-snap-gene-179.0;Name=maker-PGA_scaffold37__332_contigs__length_36774138-snap-gene-179.0
PGA_scaffold37__332_contigs__length_36774138	17891209	17902600	ID=maker-PGA_scaffold37__332_contigs__length_36774138-snap-gene-179.1;Name=maker-PGA_scaffold37__332_contigs__length_36774138-snap-gene-179.1;pseudo=6
PGA_scaffold37__332_contigs__length_36774138	18172807	18175182	ID=augustus_masked-PGA_scaffold37__332_contigs__length_36774138-processed-gene-181.15;Name=augustus_masked-PGA_scaffold37__332_contigs__length_36774138-processed-gene-181.15
PGA_scaffold37__332_contigs__length_36774138	18244535	18254657	ID=maker-PGA_scaffold37__332_contigs__length_36774138-snap-gene-182.11;Name=maker-PGA_scaffold37__332_contigs__length_36774138-snap-gene-182.11
PGA_scaffold37__332_contigs__length_36774138	18267391	18274324	ID=maker-PGA_scaffold37__332_contigs__length_36774138-snap-gene-182.12;Name=maker-PGA_scaffold37__332_contigs__length_36774138-snap-gene-182.12
PGA_scaffold37__332_contigs__length_36774138	18294761	18300290	ID=maker-PGA_scaffold37__332_contigs__length_36774138-snap-gene-183.22;Name=maker-PGA_scaffold37__332_contigs__length_36774138-snap-gene-183.22
PGA_scaffold37__332_contigs__length_36774138	18306899	18326380	ID=maker-PGA_scaffold37__332_contigs__length_36774138-snap-gene-183.23;Name=maker-PGA_scaffold37__332_contigs__length_36774138-snap-gene-183.23
PGA_scaffold37__332_contigs__length_36774138	18331710	18339113	ID=maker-PGA_scaffold37__332_contigs__length_36774138-snap-gene-183.24;Name=maker-PGA_scaffold37__332_contigs__length_36774138-snap-gene-183.24
PGA_scaffold37__332_contigs__length_36774138	18368262	18380290	ID=maker-PGA_scaffold37__332_contigs__length_36774138-snap-gene-183.25;Name=maker-PGA_scaffold37__332_contigs__length_36774138-snap-gene-183.25
PGA_scaffold37__332_contigs__length_36774138	18402388	18403051	ID=maker-PGA_scaffold37__332_contigs__length_36774138-augustus-gene-184.30;Name=maker-PGA_scaffold37__332_contigs__length_36774138-augustus-gene-184.30
PGA_scaffold37__332_contigs__length_36774138	18414764	18434512	ID=maker-PGA_scaffold37__332_contigs__length_36774138-snap-gene-184.1;Name=maker-PGA_scaffold37__332_contigs__length_36774138-snap-gene-184.1
PGA_scaffold37__332_contigs__length_36774138	18439013	18454714	ID=maker-PGA_scaffold37__332_contigs__length_36774138-snap-gene-184.2;Name=maker-PGA_scaffold37__332_contigs__length_36774138-snap-gene-184.2
PGA_scaffold37__332_contigs__length_36774138	18454126	18459736	ID=maker-PGA_scaffold37__332_contigs__length_36774138-augustus-gene-184.36;Name=maker-PGA_scaffold37__332_contigs__length_36774138-augustus-gene-184.36
PGA_scaffold37__332_contigs__length_36774138	18461239	18466499	ID=snap_masked-PGA_scaffold37__332_contigs__length_36774138-processed-gene-184.19;Name=snap_masked-PGA_scaffold37__332_contigs__length_36774138-processed-gene-184.19
PGA_scaffold37__332_contigs__length_36774138	18468127	18469898	ID=maker-PGA_scaffold37__332_contigs__length_36774138-augustus-gene-184.35;Name=maker-PGA_scaffold37__332_contigs__length_36774138-augustus-gene-184.35
PGA_scaffold37__332_contigs__length_36774138	18469970	18477111	ID=maker-PGA_scaffold37__332_contigs__length_36774138-augustus-gene-184.38;Name=maker-PGA_scaffold37__332_contigs__length_36774138-augustus-gene-184.38
PGA_scaffold37__332_contigs__length_36774138	18478039	18481478	ID=augustus_masked-PGA_scaffold37__332_contigs__length_36774138-processed-gene-184.29;Name=augustus_masked-PGA_scaffold37__332_contigs__length_36774138-processed-gene-184.29
PGA_scaffold37__332_contigs__length_36774138	18490130	18492408	ID=maker-PGA_scaffold37__332_contigs__length_36774138-augustus-gene-185.4;Name=maker-PGA_scaffold37__332_contigs__length_36774138-augustus-gene-185.4
PGA_scaffold37__332_contigs__length_36774138	18528312	18549599	ID=maker-PGA_scaffold37__332_contigs__length_36774138-snap-gene-185.7;Name=maker-PGA_scaffold37__332_contigs__length_36774138-snap-gene-185.7
PGA_scaffold37__332_contigs__length_36774138	18606219	18618380	ID=maker-PGA_scaffold37__332_contigs__length_36774138-snap-gene-186.1;Name=maker-PGA_scaffold37__332_contigs__length_36774138-snap-gene-186.1
PGA_scaffold37__332_contigs__length_36774138	18606308	18608255	ID=maker-PGA_scaffold37__332_contigs__length_36774138-augustus-gene-186.22;Name=maker-PGA_scaffold37__332_contigs__length_36774138-augustus-gene-186.22
PGA_scaffold37__332_contigs__length_36774138	18668946	18685085	ID=maker-PGA_scaffold37__332_contigs__length_36774138-snap-gene-186.2;Name=maker-PGA_scaffold37__332_contigs__length_36774138-snap-gene-186.2
PGA_scaffold37__332_contigs__length_36774138	18781512	18817852	ID=maker-PGA_scaffold37__332_contigs__length_36774138-snap-gene-188.12;Name=maker-PGA_scaffold37__332_contigs__length_36774138-snap-gene-188.12
PGA_scaffold37__332_contigs__length_36774138	18884935	18887725	ID=maker-PGA_scaffold37__332_contigs__length_36774138-snap-gene-188.13;Name=maker-PGA_scaffold37__332_contigs__length_36774138-snap-gene-188.13
PGA_scaffold37__332_contigs__length_36774138	18914284	18917810	ID=maker-PGA_scaffold37__332_contigs__length_36774138-snap-gene-189.0;Name=maker-PGA_scaffold37__332_contigs__length_36774138-snap-gene-189.0
PGA_scaffold37__332_contigs__length_36774138	18970402	18976610	ID=maker-PGA_scaffold37__332_contigs__length_36774138-augustus-gene-189.14;Name=maker-PGA_scaffold37__332_contigs__length_36774138-augustus-gene-189.14
PGA_scaffold37__332_contigs__length_36774138	18981286	19005233	ID=maker-PGA_scaffold37__332_contigs__length_36774138-snap-gene-190.0;Name=maker-PGA_scaffold37__332_contigs__length_36774138-snap-gene-190.0
PGA_scaffold37__332_contigs__length_36774138	19069830	19076043	ID=maker-PGA_scaffold37__332_contigs__length_36774138-augustus-gene-191.22;Name=maker-PGA_scaffold37__332_contigs__length_36774138-augustus-gene-191.22
PGA_scaffold37__332_contigs__length_36774138	19087459	19092618	ID=maker-PGA_scaffold37__332_contigs__length_36774138-snap-gene-191.1;Name=maker-PGA_scaffold37__332_contigs__length_36774138-snap-gene-191.1
PGA_scaffold37__332_contigs__length_36774138	19097934	19115427	ID=augustus_masked-PGA_scaffold37__332_contigs__length_36774138-processed-gene-191.7;Name=augustus_masked-PGA_scaffold37__332_contigs__length_36774138-processed-gene-191.7
PGA_scaffold37__332_contigs__length_36774138	19125099	19146880	ID=snap_masked-PGA_scaffold37__332_contigs__length_36774138-processed-gene-191.17;Name=snap_masked-PGA_scaffold37__332_contigs__length_36774138-processed-gene-191.17
PGA_scaffold37__332_contigs__length_36774138	19264929	19267973	ID=maker-PGA_scaffold37__332_contigs__length_36774138-augustus-gene-192.1;Name=maker-PGA_scaffold37__332_contigs__length_36774138-augustus-gene-192.1
PGA_scaffold37__332_contigs__length_36774138	19350595	19370893	ID=snap_masked-PGA_scaffold37__332_contigs__length_36774138-processed-gene-193.8;Name=snap_masked-PGA_scaffold37__332_contigs__length_36774138-processed-gene-193.8
PGA_scaffold37__332_contigs__length_36774138	19379805	19388420	ID=maker-PGA_scaffold37__332_contigs__length_36774138-snap-gene-194.0;Name=maker-PGA_scaffold37__332_contigs__length_36774138-snap-gene-194.0
PGA_scaffold37__332_contigs__length_36774138	19396370	19419630	ID=maker-PGA_scaffold37__332_contigs__length_36774138-snap-gene-194.1;Name=maker-PGA_scaffold37__332_contigs__length_36774138-snap-gene-194.1
PGA_scaffold37__332_contigs__length_36774138	19430974	19448298	ID=maker-PGA_scaffold37__332_contigs__length_36774138-snap-gene-194.2;Name=maker-PGA_scaffold37__332_contigs__length_36774138-snap-gene-194.2
PGA_scaffold37__332_contigs__length_36774138	19462170	19469877	ID=maker-PGA_scaffold37__332_contigs__length_36774138-snap-gene-194.3;Name=maker-PGA_scaffold37__332_contigs__length_36774138-snap-gene-194.3
PGA_scaffold37__332_contigs__length_36774138	19470402	19471835	ID=maker-PGA_scaffold37__332_contigs__length_36774138-snap-gene-194.4;Name=maker-PGA_scaffold37__332_contigs__length_36774138-snap-gene-194.4
PGA_scaffold37__332_contigs__length_36774138	19479096	19506163	ID=maker-PGA_scaffold37__332_contigs__length_36774138-snap-gene-195.12;Name=maker-PGA_scaffold37__332_contigs__length_36774138-snap-gene-195.12
PGA_scaffold37__332_contigs__length_36774138	19538304	19541774	ID=maker-PGA_scaffold37__332_contigs__length_36774138-snap-gene-195.14;Name=maker-PGA_scaffold37__332_contigs__length_36774138-snap-gene-195.14
PGA_scaffold37__332_contigs__length_36774138	19599879	19601935	ID=maker-PGA_scaffold37__332_contigs__length_36774138-augustus-gene-196.0;Name=maker-PGA_scaffold37__332_contigs__length_36774138-augustus-gene-196.0
PGA_scaffold37__332_contigs__length_36774138	19605322	19608337	ID=maker-PGA_scaffold37__332_contigs__length_36774138-augustus-gene-196.1;Name=maker-PGA_scaffold37__332_contigs__length_36774138-augustus-gene-196.1
PGA_scaffold37__332_contigs__length_36774138	19638201	19641090	ID=augustus_masked-PGA_scaffold37__332_contigs__length_36774138-processed-gene-196.12;Name=augustus_masked-PGA_scaffold37__332_contigs__length_36774138-processed-gene-196.12
PGA_scaffold37__332_contigs__length_36774138	19645355	19649689	ID=maker-PGA_scaffold37__332_contigs__length_36774138-snap-gene-196.41;Name=maker-PGA_scaffold37__332_contigs__length_36774138-snap-gene-196.41
PGA_scaffold37__332_contigs__length_36774138	19651557	19656006	ID=maker-PGA_scaffold37__332_contigs__length_36774138-augustus-gene-196.6;Name=maker-PGA_scaffold37__332_contigs__length_36774138-augustus-gene-196.6
PGA_scaffold37__332_contigs__length_36774138	19660676	19667510	ID=maker-PGA_scaffold37__332_contigs__length_36774138-snap-gene-196.39;Name=maker-PGA_scaffold37__332_contigs__length_36774138-snap-gene-196.39
PGA_scaffold37__332_contigs__length_36774138	19674031	19679050	ID=snap_masked-PGA_scaffold37__332_contigs__length_36774138-processed-gene-196.35;Name=snap_masked-PGA_scaffold37__332_contigs__length_36774138-processed-gene-196.35
PGA_scaffold37__332_contigs__length_36774138	19693147	19719631	ID=maker-PGA_scaffold37__332_contigs__length_36774138-snap-gene-197.1;Name=maker-PGA_scaffold37__332_contigs__length_36774138-snap-gene-197.1
PGA_scaffold37__332_contigs__length_36774138	19871394	19872631	ID=maker-PGA_scaffold37__332_contigs__length_36774138-augustus-gene-198.1;Name=maker-PGA_scaffold37__332_contigs__length_36774138-augustus-gene-198.1
PGA_scaffold37__332_contigs__length_36774138	19881583	19890336	ID=maker-PGA_scaffold37__332_contigs__length_36774138-snap-gene-199.22;Name=maker-PGA_scaffold37__332_contigs__length_36774138-snap-gene-199.22
PGA_scaffold37__332_contigs__length_36774138	19892149	19902093	ID=maker-PGA_scaffold37__332_contigs__length_36774138-snap-gene-199.23;Name=maker-PGA_scaffold37__332_contigs__length_36774138-snap-gene-199.23
PGA_scaffold37__332_contigs__length_36774138	19908973	19915816	ID=maker-PGA_scaffold37__332_contigs__length_36774138-snap-gene-199.24;Name=maker-PGA_scaffold37__332_contigs__length_36774138-snap-gene-199.24
PGA_scaffold37__332_contigs__length_36774138	19918365	19920136	ID=maker-PGA_scaffold37__332_contigs__length_36774138-snap-gene-199.20;Name=maker-PGA_scaffold37__332_contigs__length_36774138-snap-gene-199.20
PGA_scaffold37__332_contigs__length_36774138	19939682	19942000	ID=maker-PGA_scaffold37__332_contigs__length_36774138-snap-gene-199.25;Name=maker-PGA_scaffold37__332_contigs__length_36774138-snap-gene-199.25
PGA_scaffold37__332_contigs__length_36774138	20008692	20014361	ID=maker-PGA_scaffold37__332_contigs__length_36774138-augustus-gene-200.14;Name=maker-PGA_scaffold37__332_contigs__length_36774138-augustus-gene-200.14
PGA_scaffold37__332_contigs__length_36774138	20017326	20022027	ID=maker-PGA_scaffold37__332_contigs__length_36774138-snap-gene-200.21;Name=maker-PGA_scaffold37__332_contigs__length_36774138-snap-gene-200.21
PGA_scaffold37__332_contigs__length_36774138	20026796	20030677	ID=maker-PGA_scaffold37__332_contigs__length_36774138-snap-gene-200.22;Name=maker-PGA_scaffold37__332_contigs__length_36774138-snap-gene-200.22
PGA_scaffold37__332_contigs__length_36774138	20045632	20050788	ID=maker-PGA_scaffold37__332_contigs__length_36774138-augustus-gene-200.19;Name=maker-PGA_scaffold37__332_contigs__length_36774138-augustus-gene-200.19
PGA_scaffold37__332_contigs__length_36774138	20056181	20061961	ID=augustus_masked-PGA_scaffold37__332_contigs__length_36774138-processed-gene-200.4;Name=augustus_masked-PGA_scaffold37__332_contigs__length_36774138-processed-gene-200.4
PGA_scaffold37__332_contigs__length_36774138	20096660	20115785	ID=maker-PGA_scaffold37__332_contigs__length_36774138-snap-gene-201.14;Name=maker-PGA_scaffold37__332_contigs__length_36774138-snap-gene-201.14
PGA_scaffold37__332_contigs__length_36774138	20154334	20168370	ID=maker-PGA_scaffold37__332_contigs__length_36774138-augustus-gene-201.13;Name=maker-PGA_scaffold37__332_contigs__length_36774138-augustus-gene-201.13
PGA_scaffold37__332_contigs__length_36774138	20180474	20188989	ID=maker-PGA_scaffold37__332_contigs__length_36774138-snap-gene-202.2;Name=maker-PGA_scaffold37__332_contigs__length_36774138-snap-gene-202.2
PGA_scaffold37__332_contigs__length_36774138	20190893	20210891	ID=maker-PGA_scaffold37__332_contigs__length_36774138-snap-gene-202.3;Name=maker-PGA_scaffold37__332_contigs__length_36774138-snap-gene-202.3
PGA_scaffold37__332_contigs__length_36774138	20221972	20229627	ID=maker-PGA_scaffold37__332_contigs__length_36774138-augustus-gene-202.27;Name=maker-PGA_scaffold37__332_contigs__length_36774138-augustus-gene-202.27
PGA_scaffold37__332_contigs__length_36774138	20231088	20234330	ID=maker-PGA_scaffold37__332_contigs__length_36774138-snap-gene-202.4;Name=maker-PGA_scaffold37__332_contigs__length_36774138-snap-gene-202.4
PGA_scaffold37__332_contigs__length_36774138	20238485	20239964	ID=maker-PGA_scaffold37__332_contigs__length_36774138-snap-gene-202.1;Name=maker-PGA_scaffold37__332_contigs__length_36774138-snap-gene-202.1
PGA_scaffold37__332_contigs__length_36774138	20247251	20251749	ID=maker-PGA_scaffold37__332_contigs__length_36774138-augustus-gene-202.33;Name=maker-PGA_scaffold37__332_contigs__length_36774138-augustus-gene-202.33
PGA_scaffold37__332_contigs__length_36774138	20253748	20272796	ID=snap_masked-PGA_scaffold37__332_contigs__length_36774138-processed-gene-202.17;Name=snap_masked-PGA_scaffold37__332_contigs__length_36774138-processed-gene-202.17
PGA_scaffold37__332_contigs__length_36774138	20275904	20278310	ID=snap_masked-PGA_scaffold37__332_contigs__length_36774138-processed-gene-202.19;Name=snap_masked-PGA_scaffold37__332_contigs__length_36774138-processed-gene-202.19
PGA_scaffold37__332_contigs__length_36774138	20351341	20364637	ID=maker-PGA_scaffold37__332_contigs__length_36774138-snap-gene-203.2;Name=maker-PGA_scaffold37__332_contigs__length_36774138-snap-gene-203.2
PGA_scaffold37__332_contigs__length_36774138	20364941	20369507	ID=maker-PGA_scaffold37__332_contigs__length_36774138-snap-gene-203.0;Name=maker-PGA_scaffold37__332_contigs__length_36774138-snap-gene-203.0
PGA_scaffold37__332_contigs__length_36774138	20372503	20373507	ID=augustus_masked-PGA_scaffold37__332_contigs__length_36774138-processed-gene-203.5;Name=augustus_masked-PGA_scaffold37__332_contigs__length_36774138-processed-gene-203.5
PGA_scaffold37__332_contigs__length_36774138	20406387	20415966	ID=maker-PGA_scaffold37__332_contigs__length_36774138-snap-gene-204.30;Name=maker-PGA_scaffold37__332_contigs__length_36774138-snap-gene-204.30
PGA_scaffold37__332_contigs__length_36774138	20419841	20426790	ID=maker-PGA_scaffold37__332_contigs__length_36774138-snap-gene-204.32;Name=maker-PGA_scaffold37__332_contigs__length_36774138-snap-gene-204.32
PGA_scaffold37__332_contigs__length_36774138	20436330	20439398	ID=maker-PGA_scaffold37__332_contigs__length_36774138-augustus-gene-204.5;Name=maker-PGA_scaffold37__332_contigs__length_36774138-augustus-gene-204.5
PGA_scaffold37__332_contigs__length_36774138	20439578	20452374	ID=snap_masked-PGA_scaffold37__332_contigs__length_36774138-processed-gene-204.11;Name=snap_masked-PGA_scaffold37__332_contigs__length_36774138-processed-gene-204.11
PGA_scaffold37__332_contigs__length_36774138	20455278	20463504	ID=maker-PGA_scaffold37__332_contigs__length_36774138-snap-gene-204.34;Name=maker-PGA_scaffold37__332_contigs__length_36774138-snap-gene-204.34
PGA_scaffold37__332_contigs__length_36774138	20466004	20484848	ID=maker-PGA_scaffold37__332_contigs__length_36774138-snap-gene-205.0;Name=maker-PGA_scaffold37__332_contigs__length_36774138-snap-gene-205.0
PGA_scaffold37__332_contigs__length_36774138	20488563	20492387	ID=augustus_masked-PGA_scaffold37__332_contigs__length_36774138-processed-gene-205.26;Name=augustus_masked-PGA_scaffold37__332_contigs__length_36774138-processed-gene-205.26
PGA_scaffold37__332_contigs__length_36774138	20496534	20499808	ID=maker-PGA_scaffold37__332_contigs__length_36774138-snap-gene-205.7;Name=maker-PGA_scaffold37__332_contigs__length_36774138-snap-gene-205.7
PGA_scaffold37__332_contigs__length_36774138	20505483	20519626	ID=snap_masked-PGA_scaffold37__332_contigs__length_36774138-processed-gene-205.46;Name=snap_masked-PGA_scaffold37__332_contigs__length_36774138-processed-gene-205.46
PGA_scaffold37__332_contigs__length_36774138	20539293	20547919	ID=maker-PGA_scaffold37__332_contigs__length_36774138-snap-gene-205.1;Name=maker-PGA_scaffold37__332_contigs__length_36774138-snap-gene-205.1
PGA_scaffold37__332_contigs__length_36774138	20550520	20551450	ID=maker-PGA_scaffold37__332_contigs__length_36774138-snap-gene-205.9;Name=maker-PGA_scaffold37__332_contigs__length_36774138-snap-gene-205.9
PGA_scaffold37__332_contigs__length_36774138	20551785	20557304	ID=maker-PGA_scaffold37__332_contigs__length_36774138-augustus-gene-205.17;Name=maker-PGA_scaffold37__332_contigs__length_36774138-augustus-gene-205.17
PGA_scaffold37__332_contigs__length_36774138	20557860	20560264	ID=augustus_masked-PGA_scaffold37__332_contigs__length_36774138-processed-gene-205.30;Name=augustus_masked-PGA_scaffold37__332_contigs__length_36774138-processed-gene-205.30
PGA_scaffold37__332_contigs__length_36774138	20563070	20566207	ID=snap_masked-PGA_scaffold37__332_contigs__length_36774138-processed-gene-205.51;Name=snap_masked-PGA_scaffold37__332_contigs__length_36774138-processed-gene-205.51
PGA_scaffold37__332_contigs__length_36774138	20568987	20573129	ID=maker-PGA_scaffold37__332_contigs__length_36774138-augustus-gene-205.24;Name=maker-PGA_scaffold37__332_contigs__length_36774138-augustus-gene-205.24
PGA_scaffold37__332_contigs__length_36774138	20575327	20579048	ID=maker-PGA_scaffold37__332_contigs__length_36774138-augustus-gene-206.10;Name=maker-PGA_scaffold37__332_contigs__length_36774138-augustus-gene-206.10
PGA_scaffold37__332_contigs__length_36774138	20586322	20600565	ID=snap_masked-PGA_scaffold37__332_contigs__length_36774138-processed-gene-206.2;Name=snap_masked-PGA_scaffold37__332_contigs__length_36774138-processed-gene-206.2
PGA_scaffold37__332_contigs__length_36774138	20679673	20703877	ID=maker-PGA_scaffold37__332_contigs__length_36774138-snap-gene-207.0;Name=maker-PGA_scaffold37__332_contigs__length_36774138-snap-gene-207.0
PGA_scaffold37__332_contigs__length_36774138	20757935	20760938	ID=maker-PGA_scaffold37__332_contigs__length_36774138-snap-gene-208.34;Name=maker-PGA_scaffold37__332_contigs__length_36774138-snap-gene-208.34
PGA_scaffold37__332_contigs__length_36774138	20774882	20808192	ID=maker-PGA_scaffold37__332_contigs__length_36774138-snap-gene-208.35;Name=maker-PGA_scaffold37__332_contigs__length_36774138-snap-gene-208.35
PGA_scaffold37__332_contigs__length_36774138	20817310	20820250	ID=maker-PGA_scaffold37__332_contigs__length_36774138-augustus-gene-208.32;Name=maker-PGA_scaffold37__332_contigs__length_36774138-augustus-gene-208.32
PGA_scaffold37__332_contigs__length_36774138	20823403	20831549	ID=maker-PGA_scaffold37__332_contigs__length_36774138-augustus-gene-208.29;Name=maker-PGA_scaffold37__332_contigs__length_36774138-augustus-gene-208.29
PGA_scaffold37__332_contigs__length_36774138	20831599	20833528	ID=snap_masked-PGA_scaffold37__332_contigs__length_36774138-processed-gene-208.22;Name=snap_masked-PGA_scaffold37__332_contigs__length_36774138-processed-gene-208.22
PGA_scaffold37__332_contigs__length_36774138	20832585	20851264	ID=maker-PGA_scaffold37__332_contigs__length_36774138-snap-gene-208.40;Name=maker-PGA_scaffold37__332_contigs__length_36774138-snap-gene-208.40
PGA_scaffold37__332_contigs__length_36774138	20857612	20866386	ID=maker-PGA_scaffold37__332_contigs__length_36774138-snap-gene-209.0;Name=maker-PGA_scaffold37__332_contigs__length_36774138-snap-gene-209.0
PGA_scaffold37__332_contigs__length_36774138	20879064	20879775	ID=maker-PGA_scaffold37__332_contigs__length_36774138-augustus-gene-209.6;Name=maker-PGA_scaffold37__332_contigs__length_36774138-augustus-gene-209.6
PGA_scaffold37__332_contigs__length_36774138	20879883	20895998	ID=maker-PGA_scaffold37__332_contigs__length_36774138-augustus-gene-209.7;Name=maker-PGA_scaffold37__332_contigs__length_36774138-augustus-gene-209.7
PGA_scaffold37__332_contigs__length_36774138	20895587	20896075	ID=maker-PGA_scaffold37__332_contigs__length_36774138-augustus-gene-209.10;Name=maker-PGA_scaffold37__332_contigs__length_36774138-augustus-gene-209.10
PGA_scaffold37__332_contigs__length_36774138	20906773	20910115	ID=maker-PGA_scaffold37__332_contigs__length_36774138-snap-gene-209.3;Name=maker-PGA_scaffold37__332_contigs__length_36774138-snap-gene-209.3
PGA_scaffold37__332_contigs__length_36774138	20939676	20977099	ID=snap_masked-PGA_scaffold37__332_contigs__length_36774138-processed-gene-209.16;Name=snap_masked-PGA_scaffold37__332_contigs__length_36774138-processed-gene-209.16
PGA_scaffold37__332_contigs__length_36774138	20988345	20997814	ID=augustus_masked-PGA_scaffold37__332_contigs__length_36774138-processed-gene-210.9;Name=augustus_masked-PGA_scaffold37__332_contigs__length_36774138-processed-gene-210.9
PGA_scaffold37__332_contigs__length_36774138	21005773	21006600	ID=augustus_masked-PGA_scaffold37__332_contigs__length_36774138-processed-gene-210.10;Name=augustus_masked-PGA_scaffold37__332_contigs__length_36774138-processed-gene-210.10
PGA_scaffold37__332_contigs__length_36774138	21006629	21015369	ID=augustus_masked-PGA_scaffold37__332_contigs__length_36774138-processed-gene-210.11;Name=augustus_masked-PGA_scaffold37__332_contigs__length_36774138-processed-gene-210.11
PGA_scaffold37__332_contigs__length_36774138	21015439	21015726	ID=augustus_masked-PGA_scaffold37__332_contigs__length_36774138-processed-gene-210.12;Name=augustus_masked-PGA_scaffold37__332_contigs__length_36774138-processed-gene-210.12
PGA_scaffold37__332_contigs__length_36774138	21031853	21033506	ID=maker-PGA_scaffold37__332_contigs__length_36774138-augustus-gene-210.42;Name=maker-PGA_scaffold37__332_contigs__length_36774138-augustus-gene-210.42
PGA_scaffold37__332_contigs__length_36774138	21035812	21044149	ID=maker-PGA_scaffold37__332_contigs__length_36774138-augustus-gene-210.43;Name=maker-PGA_scaffold37__332_contigs__length_36774138-augustus-gene-210.43
PGA_scaffold37__332_contigs__length_36774138	21049502	21051246	ID=maker-PGA_scaffold37__332_contigs__length_36774138-snap-gene-210.6;Name=maker-PGA_scaffold37__332_contigs__length_36774138-snap-gene-210.6
PGA_scaffold37__332_contigs__length_36774138	21051787	21057884	ID=maker-PGA_scaffold37__332_contigs__length_36774138-augustus-gene-210.45;Name=maker-PGA_scaffold37__332_contigs__length_36774138-augustus-gene-210.45
PGA_scaffold37__332_contigs__length_36774138	21059224	21077758	ID=maker-PGA_scaffold37__332_contigs__length_36774138-snap-gene-210.8;Name=maker-PGA_scaffold37__332_contigs__length_36774138-snap-gene-210.8
PGA_scaffold37__332_contigs__length_36774138	21082182	21102350	ID=maker-PGA_scaffold37__332_contigs__length_36774138-snap-gene-211.1;Name=maker-PGA_scaffold37__332_contigs__length_36774138-snap-gene-211.1
PGA_scaffold37__332_contigs__length_36774138	21102642	21109533	ID=maker-PGA_scaffold37__332_contigs__length_36774138-augustus-gene-211.5;Name=maker-PGA_scaffold37__332_contigs__length_36774138-augustus-gene-211.5
PGA_scaffold37__332_contigs__length_36774138	21110188	21137324	ID=maker-PGA_scaffold37__332_contigs__length_36774138-snap-gene-211.2;Name=maker-PGA_scaffold37__332_contigs__length_36774138-snap-gene-211.2
PGA_scaffold37__332_contigs__length_36774138	21145825	21146731	ID=maker-PGA_scaffold37__332_contigs__length_36774138-snap-gene-211.3;Name=maker-PGA_scaffold37__332_contigs__length_36774138-snap-gene-211.3
PGA_scaffold37__332_contigs__length_36774138	21168577	21170219	ID=maker-PGA_scaffold37__332_contigs__length_36774138-augustus-gene-211.10;Name=maker-PGA_scaffold37__332_contigs__length_36774138-augustus-gene-211.10
PGA_scaffold37__332_contigs__length_36774138	21172503	21205125	ID=snap_masked-PGA_scaffold37__332_contigs__length_36774138-processed-gene-212.13;Name=snap_masked-PGA_scaffold37__332_contigs__length_36774138-processed-gene-212.13
PGA_scaffold37__332_contigs__length_36774138	21236690	21239855	ID=maker-PGA_scaffold37__332_contigs__length_36774138-augustus-gene-212.0;Name=maker-PGA_scaffold37__332_contigs__length_36774138-augustus-gene-212.0
PGA_scaffold37__332_contigs__length_36774138	21246623	21259023	ID=maker-PGA_scaffold37__332_contigs__length_36774138-augustus-gene-212.1;Name=maker-PGA_scaffold37__332_contigs__length_36774138-augustus-gene-212.1
PGA_scaffold37__332_contigs__length_36774138	21260336	21266397	ID=maker-PGA_scaffold37__332_contigs__length_36774138-augustus-gene-212.2;Name=maker-PGA_scaffold37__332_contigs__length_36774138-augustus-gene-212.2
PGA_scaffold37__332_contigs__length_36774138	21306628	21309780	ID=maker-PGA_scaffold37__332_contigs__length_36774138-snap-gene-213.15;Name=maker-PGA_scaffold37__332_contigs__length_36774138-snap-gene-213.15
PGA_scaffold37__332_contigs__length_36774138	21321098	21363030	ID=maker-PGA_scaffold37__332_contigs__length_36774138-snap-gene-213.16;Name=maker-PGA_scaffold37__332_contigs__length_36774138-snap-gene-213.16
PGA_scaffold37__332_contigs__length_36774138	21504810	21549489	ID=maker-PGA_scaffold37__332_contigs__length_36774138-snap-gene-215.1;Name=maker-PGA_scaffold37__332_contigs__length_36774138-snap-gene-215.1
PGA_scaffold37__332_contigs__length_36774138	21549948	21574117	ID=augustus_masked-PGA_scaffold37__332_contigs__length_36774138-processed-gene-215.20;Name=augustus_masked-PGA_scaffold37__332_contigs__length_36774138-processed-gene-215.20
PGA_scaffold37__332_contigs__length_36774138	21577954	21586101	ID=maker-PGA_scaffold37__332_contigs__length_36774138-snap-gene-215.2;Name=maker-PGA_scaffold37__332_contigs__length_36774138-snap-gene-215.2
PGA_scaffold37__332_contigs__length_36774138	21590496	21604282	ID=maker-PGA_scaffold37__332_contigs__length_36774138-snap-gene-216.3;Name=maker-PGA_scaffold37__332_contigs__length_36774138-snap-gene-216.3
PGA_scaffold37__332_contigs__length_36774138	21604664	21608775	ID=maker-PGA_scaffold37__332_contigs__length_36774138-snap-gene-216.0;Name=maker-PGA_scaffold37__332_contigs__length_36774138-snap-gene-216.0
PGA_scaffold37__332_contigs__length_36774138	21656921	21659541	ID=augustus_masked-PGA_scaffold37__332_contigs__length_36774138-processed-gene-216.16;Name=augustus_masked-PGA_scaffold37__332_contigs__length_36774138-processed-gene-216.16
PGA_scaffold37__332_contigs__length_36774138	21663918	21664517	ID=augustus_masked-PGA_scaffold37__332_contigs__length_36774138-processed-gene-216.17;Name=augustus_masked-PGA_scaffold37__332_contigs__length_36774138-processed-gene-216.17
PGA_scaffold37__332_contigs__length_36774138	21788904	21793638	ID=augustus_masked-PGA_scaffold37__332_contigs__length_36774138-processed-gene-218.10;Name=augustus_masked-PGA_scaffold37__332_contigs__length_36774138-processed-gene-218.10
PGA_scaffold37__332_contigs__length_36774138	21845293	21862604	ID=maker-PGA_scaffold37__332_contigs__length_36774138-snap-gene-219.0;Name=maker-PGA_scaffold37__332_contigs__length_36774138-snap-gene-219.0
PGA_scaffold37__332_contigs__length_36774138	21868467	21888122	ID=maker-PGA_scaffold37__332_contigs__length_36774138-snap-gene-219.2;Name=maker-PGA_scaffold37__332_contigs__length_36774138-snap-gene-219.2
PGA_scaffold37__332_contigs__length_36774138	21891082	21927483	ID=maker-PGA_scaffold37__332_contigs__length_36774138-snap-gene-219.3;Name=maker-PGA_scaffold37__332_contigs__length_36774138-snap-gene-219.3
PGA_scaffold37__332_contigs__length_36774138	21936864	21946426	ID=maker-PGA_scaffold37__332_contigs__length_36774138-snap-gene-219.5;Name=maker-PGA_scaffold37__332_contigs__length_36774138-snap-gene-219.5
PGA_scaffold37__332_contigs__length_36774138	21956376	21958675	ID=maker-PGA_scaffold37__332_contigs__length_36774138-augustus-gene-219.13;Name=maker-PGA_scaffold37__332_contigs__length_36774138-augustus-gene-219.13
PGA_scaffold37__332_contigs__length_36774138	21959203	21961158	ID=maker-PGA_scaffold37__332_contigs__length_36774138-snap-gene-219.6;Name=maker-PGA_scaffold37__332_contigs__length_36774138-snap-gene-219.6
PGA_scaffold37__332_contigs__length_36774138	21965520	21969274	ID=maker-PGA_scaffold37__332_contigs__length_36774138-augustus-gene-219.15;Name=maker-PGA_scaffold37__332_contigs__length_36774138-augustus-gene-219.15
PGA_scaffold37__332_contigs__length_36774138	21987814	21990695	ID=augustus_masked-PGA_scaffold37__332_contigs__length_36774138-processed-gene-220.8;Name=augustus_masked-PGA_scaffold37__332_contigs__length_36774138-processed-gene-220.8
PGA_scaffold37__332_contigs__length_36774138	22001714	22003011	ID=augustus_masked-PGA_scaffold37__332_contigs__length_36774138-processed-gene-220.10;Name=augustus_masked-PGA_scaffold37__332_contigs__length_36774138-processed-gene-220.10
PGA_scaffold37__332_contigs__length_36774138	22006151	22031304	ID=snap_masked-PGA_scaffold37__332_contigs__length_36774138-processed-gene-220.3;Name=snap_masked-PGA_scaffold37__332_contigs__length_36774138-processed-gene-220.3
PGA_scaffold37__332_contigs__length_36774138	22025712	22046919	ID=maker-PGA_scaffold37__332_contigs__length_36774138-snap-gene-220.24;Name=maker-PGA_scaffold37__332_contigs__length_36774138-snap-gene-220.24
PGA_scaffold37__332_contigs__length_36774138	22048050	22048366	ID=maker-PGA_scaffold37__332_contigs__length_36774138-augustus-gene-220.16;Name=maker-PGA_scaffold37__332_contigs__length_36774138-augustus-gene-220.16
PGA_scaffold37__332_contigs__length_36774138	22049198	22059129	ID=maker-PGA_scaffold37__332_contigs__length_36774138-snap-gene-220.25;Name=maker-PGA_scaffold37__332_contigs__length_36774138-snap-gene-220.25
PGA_scaffold37__332_contigs__length_36774138	22104664	22107639	ID=maker-PGA_scaffold37__332_contigs__length_36774138-snap-gene-221.1;Name=maker-PGA_scaffold37__332_contigs__length_36774138-snap-gene-221.1
PGA_scaffold37__332_contigs__length_36774138	22112996	22134320	ID=maker-PGA_scaffold37__332_contigs__length_36774138-augustus-gene-221.15;Name=maker-PGA_scaffold37__332_contigs__length_36774138-augustus-gene-221.15
PGA_scaffold37__332_contigs__length_36774138	22149108	22172136	ID=maker-PGA_scaffold37__332_contigs__length_36774138-snap-gene-221.2;Name=maker-PGA_scaffold37__332_contigs__length_36774138-snap-gene-221.2
PGA_scaffold37__332_contigs__length_36774138	22191807	22194472	ID=augustus_masked-PGA_scaffold37__332_contigs__length_36774138-processed-gene-222.5;Name=augustus_masked-PGA_scaffold37__332_contigs__length_36774138-processed-gene-222.5
PGA_scaffold37__332_contigs__length_36774138	22198690	22204845	ID=maker-PGA_scaffold37__332_contigs__length_36774138-snap-gene-222.1;Name=maker-PGA_scaffold37__332_contigs__length_36774138-snap-gene-222.1
PGA_scaffold37__332_contigs__length_36774138	22209470	22221282	ID=maker-PGA_scaffold37__332_contigs__length_36774138-augustus-gene-222.23;Name=maker-PGA_scaffold37__332_contigs__length_36774138-augustus-gene-222.23
PGA_scaffold37__332_contigs__length_36774138	22222946	22233843	ID=augustus_masked-PGA_scaffold37__332_contigs__length_36774138-processed-gene-222.9;Name=augustus_masked-PGA_scaffold37__332_contigs__length_36774138-processed-gene-222.9
PGA_scaffold37__332_contigs__length_36774138	22234078	22236566	ID=maker-PGA_scaffold37__332_contigs__length_36774138-augustus-gene-222.21;Name=maker-PGA_scaffold37__332_contigs__length_36774138-augustus-gene-222.21
PGA_scaffold37__332_contigs__length_36774138	22240418	22245180	ID=maker-PGA_scaffold37__332_contigs__length_36774138-snap-gene-222.4;Name=maker-PGA_scaffold37__332_contigs__length_36774138-snap-gene-222.4
PGA_scaffold37__332_contigs__length_36774138	22303024	22316767	ID=augustus_masked-PGA_scaffold37__332_contigs__length_36774138-processed-gene-223.4;Name=augustus_masked-PGA_scaffold37__332_contigs__length_36774138-processed-gene-223.4
PGA_scaffold37__332_contigs__length_36774138	22357191	22358537	ID=maker-PGA_scaffold37__332_contigs__length_36774138-augustus-gene-223.18;Name=maker-PGA_scaffold37__332_contigs__length_36774138-augustus-gene-223.18
PGA_scaffold37__332_contigs__length_36774138	22365526	22366565	ID=maker-PGA_scaffold37__332_contigs__length_36774138-augustus-gene-223.20;Name=maker-PGA_scaffold37__332_contigs__length_36774138-augustus-gene-223.20
PGA_scaffold37__332_contigs__length_36774138	22379116	22382562	ID=maker-PGA_scaffold37__332_contigs__length_36774138-snap-gene-223.2;Name=maker-PGA_scaffold37__332_contigs__length_36774138-snap-gene-223.2
PGA_scaffold37__332_contigs__length_36774138	22383032	22386583	ID=maker-PGA_scaffold37__332_contigs__length_36774138-snap-gene-224.0;Name=maker-PGA_scaffold37__332_contigs__length_36774138-snap-gene-224.0
PGA_scaffold37__332_contigs__length_36774138	22404326	22405585	ID=maker-PGA_scaffold37__332_contigs__length_36774138-augustus-gene-224.3;Name=maker-PGA_scaffold37__332_contigs__length_36774138-augustus-gene-224.3
PGA_scaffold37__332_contigs__length_36774138	22418855	22433016	ID=snap_masked-PGA_scaffold37__332_contigs__length_36774138-processed-gene-224.12;Name=snap_masked-PGA_scaffold37__332_contigs__length_36774138-processed-gene-224.12
PGA_scaffold37__332_contigs__length_36774138	22471909	22529120	ID=maker-PGA_scaffold37__332_contigs__length_36774138-augustus-gene-225.18;Name=maker-PGA_scaffold37__332_contigs__length_36774138-augustus-gene-225.18
PGA_scaffold37__332_contigs__length_36774138	22664783	22684912	ID=snap_masked-PGA_scaffold37__332_contigs__length_36774138-processed-gene-226.2;Name=snap_masked-PGA_scaffold37__332_contigs__length_36774138-processed-gene-226.2
PGA_scaffold37__332_contigs__length_36774138	22688045	22691292	ID=maker-PGA_scaffold37__332_contigs__length_36774138-augustus-gene-227.21;Name=maker-PGA_scaffold37__332_contigs__length_36774138-augustus-gene-227.21
PGA_scaffold37__332_contigs__length_36774138	22696356	22706944	ID=maker-PGA_scaffold37__332_contigs__length_36774138-snap-gene-227.2;Name=maker-PGA_scaffold37__332_contigs__length_36774138-snap-gene-227.2
PGA_scaffold37__332_contigs__length_36774138	22719579	22736357	ID=maker-PGA_scaffold37__332_contigs__length_36774138-snap-gene-227.0;Name=maker-PGA_scaffold37__332_contigs__length_36774138-snap-gene-227.0
PGA_scaffold37__332_contigs__length_36774138	22747440	22749821	ID=augustus_masked-PGA_scaffold37__332_contigs__length_36774138-processed-gene-227.8;Name=augustus_masked-PGA_scaffold37__332_contigs__length_36774138-processed-gene-227.8
PGA_scaffold37__332_contigs__length_36774138	22765340	22774192	ID=maker-PGA_scaffold37__332_contigs__length_36774138-snap-gene-227.4;Name=maker-PGA_scaffold37__332_contigs__length_36774138-snap-gene-227.4
PGA_scaffold37__332_contigs__length_36774138	22803171	22828454	ID=maker-PGA_scaffold37__332_contigs__length_36774138-snap-gene-228.15;Name=maker-PGA_scaffold37__332_contigs__length_36774138-snap-gene-228.15
PGA_scaffold37__332_contigs__length_36774138	22849823	22863498	ID=maker-PGA_scaffold37__332_contigs__length_36774138-augustus-gene-228.13;Name=maker-PGA_scaffold37__332_contigs__length_36774138-augustus-gene-228.13
PGA_scaffold37__332_contigs__length_36774138	22865593	22866232	ID=maker-PGA_scaffold37__332_contigs__length_36774138-snap-gene-228.17;Name=maker-PGA_scaffold37__332_contigs__length_36774138-snap-gene-228.17
PGA_scaffold37__332_contigs__length_36774138	22886090	22920163	ID=snap_masked-PGA_scaffold37__332_contigs__length_36774138-processed-gene-229.4;Name=snap_masked-PGA_scaffold37__332_contigs__length_36774138-processed-gene-229.4
PGA_scaffold37__332_contigs__length_36774138	22920280	22956430	ID=maker-PGA_scaffold37__332_contigs__length_36774138-snap-gene-229.19;Name=maker-PGA_scaffold37__332_contigs__length_36774138-snap-gene-229.19
PGA_scaffold37__332_contigs__length_36774138	22957147	22961595	ID=maker-PGA_scaffold37__332_contigs__length_36774138-snap-gene-230.0;Name=maker-PGA_scaffold37__332_contigs__length_36774138-snap-gene-230.0
PGA_scaffold37__332_contigs__length_36774138	23035405	23068690	ID=maker-PGA_scaffold37__332_contigs__length_36774138-snap-gene-230.1;Name=maker-PGA_scaffold37__332_contigs__length_36774138-snap-gene-230.1
PGA_scaffold37__332_contigs__length_36774138	23130765	23134885	ID=maker-PGA_scaffold37__332_contigs__length_36774138-snap-gene-231.7;Name=maker-PGA_scaffold37__332_contigs__length_36774138-snap-gene-231.7
PGA_scaffold37__332_contigs__length_36774138	23348151	23351509	ID=maker-PGA_scaffold37__332_contigs__length_36774138-augustus-gene-233.0;Name=maker-PGA_scaffold37__332_contigs__length_36774138-augustus-gene-233.0
PGA_scaffold37__332_contigs__length_36774138	23453301	23458216	ID=maker-PGA_scaffold37__332_contigs__length_36774138-snap-gene-234.0;Name=maker-PGA_scaffold37__332_contigs__length_36774138-snap-gene-234.0
PGA_scaffold37__332_contigs__length_36774138	23649081	23649545	ID=maker-PGA_scaffold37__332_contigs__length_36774138-snap-gene-236.0;Name=maker-PGA_scaffold37__332_contigs__length_36774138-snap-gene-236.0
PGA_scaffold37__332_contigs__length_36774138	23659682	23660381	ID=maker-PGA_scaffold37__332_contigs__length_36774138-snap-gene-236.1;Name=maker-PGA_scaffold37__332_contigs__length_36774138-snap-gene-236.1
PGA_scaffold37__332_contigs__length_36774138	23800326	23842068	ID=maker-PGA_scaffold37__332_contigs__length_36774138-snap-gene-238.9;Name=maker-PGA_scaffold37__332_contigs__length_36774138-snap-gene-238.9
PGA_scaffold37__332_contigs__length_36774138	23916246	23970180	ID=maker-PGA_scaffold37__332_contigs__length_36774138-snap-gene-239.10;Name=maker-PGA_scaffold37__332_contigs__length_36774138-snap-gene-239.10
PGA_scaffold37__332_contigs__length_36774138	23975555	23980439	ID=maker-PGA_scaffold37__332_contigs__length_36774138-augustus-gene-240.5;Name=maker-PGA_scaffold37__332_contigs__length_36774138-augustus-gene-240.5
PGA_scaffold37__332_contigs__length_36774138	23990941	24019432	ID=maker-PGA_scaffold37__332_contigs__length_36774138-augustus-gene-240.6;Name=maker-PGA_scaffold37__332_contigs__length_36774138-augustus-gene-240.6
PGA_scaffold37__332_contigs__length_36774138	24161506	24162099	ID=snap_masked-PGA_scaffold37__332_contigs__length_36774138-processed-gene-241.3;Name=snap_masked-PGA_scaffold37__332_contigs__length_36774138-processed-gene-241.3
PGA_scaffold37__332_contigs__length_36774138	24164758	24166092	ID=augustus_masked-PGA_scaffold37__332_contigs__length_36774138-processed-gene-241.1;Name=augustus_masked-PGA_scaffold37__332_contigs__length_36774138-processed-gene-241.1
PGA_scaffold37__332_contigs__length_36774138	24240299	24257160	ID=maker-PGA_scaffold37__332_contigs__length_36774138-snap-gene-242.7;Name=maker-PGA_scaffold37__332_contigs__length_36774138-snap-gene-242.7
PGA_scaffold37__332_contigs__length_36774138	24259127	24268565	ID=snap_masked-PGA_scaffold37__332_contigs__length_36774138-processed-gene-242.3;Name=snap_masked-PGA_scaffold37__332_contigs__length_36774138-processed-gene-242.3
PGA_scaffold37__332_contigs__length_36774138	24328714	24330911	ID=maker-PGA_scaffold37__332_contigs__length_36774138-snap-gene-243.3;Name=maker-PGA_scaffold37__332_contigs__length_36774138-snap-gene-243.3
PGA_scaffold37__332_contigs__length_36774138	24380088	24400467	ID=maker-PGA_scaffold37__332_contigs__length_36774138-snap-gene-244.0;Name=maker-PGA_scaffold37__332_contigs__length_36774138-snap-gene-244.0
PGA_scaffold37__332_contigs__length_36774138	24430677	24431120	ID=maker-PGA_scaffold37__332_contigs__length_36774138-snap-gene-244.1;Name=maker-PGA_scaffold37__332_contigs__length_36774138-snap-gene-244.1
PGA_scaffold37__332_contigs__length_36774138	24696545	24696892	ID=maker-PGA_scaffold37__332_contigs__length_36774138-snap-gene-247.1;Name=maker-PGA_scaffold37__332_contigs__length_36774138-snap-gene-247.1
PGA_scaffold37__332_contigs__length_36774138	24696909	24697323	ID=maker-PGA_scaffold37__332_contigs__length_36774138-snap-gene-247.0;Name=maker-PGA_scaffold37__332_contigs__length_36774138-snap-gene-247.0
PGA_scaffold37__332_contigs__length_36774138	24858379	24882244	ID=maker-PGA_scaffold37__332_contigs__length_36774138-snap-gene-249.13;Name=maker-PGA_scaffold37__332_contigs__length_36774138-snap-gene-249.13
PGA_scaffold37__332_contigs__length_36774138	24882258	24914366	ID=maker-PGA_scaffold37__332_contigs__length_36774138-snap-gene-249.12;Name=maker-PGA_scaffold37__332_contigs__length_36774138-snap-gene-249.12
PGA_scaffold37__332_contigs__length_36774138	25165274	25166728	ID=maker-PGA_scaffold37__332_contigs__length_36774138-augustus-gene-251.1;Name=maker-PGA_scaffold37__332_contigs__length_36774138-augustus-gene-251.1
PGA_scaffold37__332_contigs__length_36774138	25191765	25196645	ID=snap_masked-PGA_scaffold37__332_contigs__length_36774138-processed-gene-252.6;Name=snap_masked-PGA_scaffold37__332_contigs__length_36774138-processed-gene-252.6
PGA_scaffold37__332_contigs__length_36774138	25232051	25235014	ID=maker-PGA_scaffold37__332_contigs__length_36774138-augustus-gene-252.1;Name=maker-PGA_scaffold37__332_contigs__length_36774138-augustus-gene-252.1
PGA_scaffold37__332_contigs__length_36774138	25258266	25295059	ID=augustus_masked-PGA_scaffold37__332_contigs__length_36774138-processed-gene-253.17;Name=augustus_masked-PGA_scaffold37__332_contigs__length_36774138-processed-gene-253.17
PGA_scaffold37__332_contigs__length_36774138	25298633	25333375	ID=maker-PGA_scaffold37__332_contigs__length_36774138-snap-gene-253.32;Name=maker-PGA_scaffold37__332_contigs__length_36774138-snap-gene-253.32
PGA_scaffold37__332_contigs__length_36774138	25337179	25346696	ID=maker-PGA_scaffold37__332_contigs__length_36774138-augustus-gene-253.27;Name=maker-PGA_scaffold37__332_contigs__length_36774138-augustus-gene-253.27
PGA_scaffold37__332_contigs__length_36774138	25351390	25355923	ID=maker-PGA_scaffold37__332_contigs__length_36774138-snap-gene-253.34;Name=maker-PGA_scaffold37__332_contigs__length_36774138-snap-gene-253.34
PGA_scaffold37__332_contigs__length_36774138	25356675	25368183	ID=maker-PGA_scaffold37__332_contigs__length_36774138-augustus-gene-253.29;Name=maker-PGA_scaffold37__332_contigs__length_36774138-augustus-gene-253.29
PGA_scaffold37__332_contigs__length_36774138	25369123	25383191	ID=maker-PGA_scaffold37__332_contigs__length_36774138-snap-gene-253.36;Name=maker-PGA_scaffold37__332_contigs__length_36774138-snap-gene-253.36
PGA_scaffold37__332_contigs__length_36774138	25388573	25435291	ID=maker-PGA_scaffold37__332_contigs__length_36774138-snap-gene-254.13;Name=maker-PGA_scaffold37__332_contigs__length_36774138-snap-gene-254.13
PGA_scaffold37__332_contigs__length_36774138	25435740	25479296	ID=snap_masked-PGA_scaffold37__332_contigs__length_36774138-processed-gene-254.9;Name=snap_masked-PGA_scaffold37__332_contigs__length_36774138-processed-gene-254.9
PGA_scaffold37__332_contigs__length_36774138	25485323	25518095	ID=snap_masked-PGA_scaffold37__332_contigs__length_36774138-processed-gene-255.3;Name=snap_masked-PGA_scaffold37__332_contigs__length_36774138-processed-gene-255.3
PGA_scaffold37__332_contigs__length_36774138	25548101	25566595	ID=maker-PGA_scaffold37__332_contigs__length_36774138-snap-gene-255.1;Name=maker-PGA_scaffold37__332_contigs__length_36774138-snap-gene-255.1
PGA_scaffold37__332_contigs__length_36774138	25581304	25591000	ID=maker-PGA_scaffold37__332_contigs__length_36774138-augustus-gene-256.1;Name=maker-PGA_scaffold37__332_contigs__length_36774138-augustus-gene-256.1
PGA_scaffold37__332_contigs__length_36774138	25672620	25691338	ID=snap_masked-PGA_scaffold37__332_contigs__length_36774138-processed-gene-257.16;Name=snap_masked-PGA_scaffold37__332_contigs__length_36774138-processed-gene-257.16
PGA_scaffold37__332_contigs__length_36774138	25693380	25705253	ID=maker-PGA_scaffold37__332_contigs__length_36774138-snap-gene-257.4;Name=maker-PGA_scaffold37__332_contigs__length_36774138-snap-gene-257.4
PGA_scaffold37__332_contigs__length_36774138	25727191	25737242	ID=maker-PGA_scaffold37__332_contigs__length_36774138-snap-gene-257.7;Name=maker-PGA_scaffold37__332_contigs__length_36774138-snap-gene-257.7
PGA_scaffold37__332_contigs__length_36774138	25746676	25753338	ID=maker-PGA_scaffold37__332_contigs__length_36774138-snap-gene-257.1;Name=maker-PGA_scaffold37__332_contigs__length_36774138-snap-gene-257.1
PGA_scaffold37__332_contigs__length_36774138	25759485	25778353	ID=maker-PGA_scaffold37__332_contigs__length_36774138-snap-gene-257.2;Name=maker-PGA_scaffold37__332_contigs__length_36774138-snap-gene-257.2
PGA_scaffold37__332_contigs__length_36774138	25780767	25781403	ID=maker-PGA_scaffold37__332_contigs__length_36774138-snap-gene-257.3;Name=maker-PGA_scaffold37__332_contigs__length_36774138-snap-gene-257.3
PGA_scaffold37__332_contigs__length_36774138	25839368	25856633	ID=maker-PGA_scaffold37__332_contigs__length_36774138-snap-gene-259.19;Name=maker-PGA_scaffold37__332_contigs__length_36774138-snap-gene-259.19
PGA_scaffold37__332_contigs__length_36774138	25883916	25894653	ID=snap_masked-PGA_scaffold37__332_contigs__length_36774138-processed-gene-259.7;Name=snap_masked-PGA_scaffold37__332_contigs__length_36774138-processed-gene-259.7
PGA_scaffold37__332_contigs__length_36774138	25908455	25915458	ID=maker-PGA_scaffold37__332_contigs__length_36774138-augustus-gene-259.4;Name=maker-PGA_scaffold37__332_contigs__length_36774138-augustus-gene-259.4
PGA_scaffold37__332_contigs__length_36774138	25945142	25964565	ID=snap_masked-PGA_scaffold37__332_contigs__length_36774138-processed-gene-259.11;Name=snap_masked-PGA_scaffold37__332_contigs__length_36774138-processed-gene-259.11
PGA_scaffold37__332_contigs__length_36774138	25956891	25982677	ID=maker-PGA_scaffold37__332_contigs__length_36774138-snap-gene-259.24;Name=maker-PGA_scaffold37__332_contigs__length_36774138-snap-gene-259.24
PGA_scaffold37__332_contigs__length_36774138	26022880	26026874	ID=maker-PGA_scaffold37__332_contigs__length_36774138-augustus-gene-260.3;Name=maker-PGA_scaffold37__332_contigs__length_36774138-augustus-gene-260.3
PGA_scaffold37__332_contigs__length_36774138	26131271	26140561	ID=maker-PGA_scaffold37__332_contigs__length_36774138-augustus-gene-262.15;Name=maker-PGA_scaffold37__332_contigs__length_36774138-augustus-gene-262.15
PGA_scaffold37__332_contigs__length_36774138	26148153	26151692	ID=maker-PGA_scaffold37__332_contigs__length_36774138-snap-gene-262.1;Name=maker-PGA_scaffold37__332_contigs__length_36774138-snap-gene-262.1
PGA_scaffold37__332_contigs__length_36774138	26175893	26195964	ID=maker-PGA_scaffold37__332_contigs__length_36774138-snap-gene-262.3;Name=maker-PGA_scaffold37__332_contigs__length_36774138-snap-gene-262.3
PGA_scaffold37__332_contigs__length_36774138	26197593	26199912	ID=snap_masked-PGA_scaffold37__332_contigs__length_36774138-processed-gene-262.9;Name=snap_masked-PGA_scaffold37__332_contigs__length_36774138-processed-gene-262.9
PGA_scaffold37__332_contigs__length_36774138	26226720	26235999	ID=maker-PGA_scaffold37__332_contigs__length_36774138-augustus-gene-262.20;Name=maker-PGA_scaffold37__332_contigs__length_36774138-augustus-gene-262.20
PGA_scaffold37__332_contigs__length_36774138	26246685	26249435	ID=maker-PGA_scaffold37__332_contigs__length_36774138-snap-gene-263.3;Name=maker-PGA_scaffold37__332_contigs__length_36774138-snap-gene-263.3
PGA_scaffold37__332_contigs__length_36774138	26266605	26268851	ID=maker-PGA_scaffold37__332_contigs__length_36774138-snap-gene-263.4;Name=maker-PGA_scaffold37__332_contigs__length_36774138-snap-gene-263.4
PGA_scaffold37__332_contigs__length_36774138	26283486	26294845	ID=maker-PGA_scaffold37__332_contigs__length_36774138-snap-gene-263.5;Name=maker-PGA_scaffold37__332_contigs__length_36774138-snap-gene-263.5
PGA_scaffold37__332_contigs__length_36774138	26290548	26294105	ID=maker-PGA_scaffold37__332_contigs__length_36774138-snap-gene-263.0;Name=maker-PGA_scaffold37__332_contigs__length_36774138-snap-gene-263.0
PGA_scaffold37__332_contigs__length_36774138	26299085	26300153	ID=maker-PGA_scaffold37__332_contigs__length_36774138-snap-gene-263.1;Name=maker-PGA_scaffold37__332_contigs__length_36774138-snap-gene-263.1
PGA_scaffold37__332_contigs__length_36774138	26319603	26321228	ID=augustus_masked-PGA_scaffold37__332_contigs__length_36774138-processed-gene-263.10;Name=augustus_masked-PGA_scaffold37__332_contigs__length_36774138-processed-gene-263.10
PGA_scaffold37__332_contigs__length_36774138	26371326	26374434	ID=maker-PGA_scaffold37__332_contigs__length_36774138-augustus-gene-263.29;Name=maker-PGA_scaffold37__332_contigs__length_36774138-augustus-gene-263.29
PGA_scaffold37__332_contigs__length_36774138	26404619	26406439	ID=maker-PGA_scaffold37__332_contigs__length_36774138-snap-gene-264.0;Name=maker-PGA_scaffold37__332_contigs__length_36774138-snap-gene-264.0
PGA_scaffold37__332_contigs__length_36774138	26422346	26427514	ID=maker-PGA_scaffold37__332_contigs__length_36774138-augustus-gene-264.4;Name=maker-PGA_scaffold37__332_contigs__length_36774138-augustus-gene-264.4
PGA_scaffold37__332_contigs__length_36774138	26483490	26503335	ID=maker-PGA_scaffold37__332_contigs__length_36774138-snap-gene-265.14;Name=maker-PGA_scaffold37__332_contigs__length_36774138-snap-gene-265.14
PGA_scaffold37__332_contigs__length_36774138	26525310	26531806	ID=maker-PGA_scaffold37__332_contigs__length_36774138-snap-gene-265.15;Name=maker-PGA_scaffold37__332_contigs__length_36774138-snap-gene-265.15
PGA_scaffold37__332_contigs__length_36774138	26624457	26680348	ID=snap_masked-PGA_scaffold37__332_contigs__length_36774138-processed-gene-266.1;Name=snap_masked-PGA_scaffold37__332_contigs__length_36774138-processed-gene-266.1
PGA_scaffold37__332_contigs__length_36774138	26690285	26693458	ID=maker-PGA_scaffold37__332_contigs__length_36774138-augustus-gene-267.0;Name=maker-PGA_scaffold37__332_contigs__length_36774138-augustus-gene-267.0
PGA_scaffold37__332_contigs__length_36774138	26698127	26704476	ID=maker-PGA_scaffold37__332_contigs__length_36774138-augustus-gene-267.1;Name=maker-PGA_scaffold37__332_contigs__length_36774138-augustus-gene-267.1
PGA_scaffold37__332_contigs__length_36774138	26709835	26741395	ID=maker-PGA_scaffold37__332_contigs__length_36774138-snap-gene-268.3;Name=maker-PGA_scaffold37__332_contigs__length_36774138-snap-gene-268.3
PGA_scaffold37__332_contigs__length_36774138	26775085	26795785	ID=maker-PGA_scaffold37__332_contigs__length_36774138-snap-gene-268.4;Name=maker-PGA_scaffold37__332_contigs__length_36774138-snap-gene-268.4
PGA_scaffold37__332_contigs__length_36774138	26795913	26801271	ID=maker-PGA_scaffold37__332_contigs__length_36774138-snap-gene-268.6;Name=maker-PGA_scaffold37__332_contigs__length_36774138-snap-gene-268.6
PGA_scaffold37__332_contigs__length_36774138	26833672	26846784	ID=maker-PGA_scaffold37__332_contigs__length_36774138-snap-gene-268.7;Name=maker-PGA_scaffold37__332_contigs__length_36774138-snap-gene-268.7
PGA_scaffold37__332_contigs__length_36774138	26847219	26849421	ID=maker-PGA_scaffold37__332_contigs__length_36774138-augustus-gene-268.10;Name=maker-PGA_scaffold37__332_contigs__length_36774138-augustus-gene-268.10
PGA_scaffold37__332_contigs__length_36774138	26849721	26855542	ID=maker-PGA_scaffold37__332_contigs__length_36774138-snap-gene-268.8;Name=maker-PGA_scaffold37__332_contigs__length_36774138-snap-gene-268.8
PGA_scaffold37__332_contigs__length_36774138	26856175	26867131	ID=augustus_masked-PGA_scaffold37__332_contigs__length_36774138-processed-gene-268.30;Name=augustus_masked-PGA_scaffold37__332_contigs__length_36774138-processed-gene-268.30
PGA_scaffold37__332_contigs__length_36774138	26867650	26878080	ID=maker-PGA_scaffold37__332_contigs__length_36774138-augustus-gene-268.11;Name=maker-PGA_scaffold37__332_contigs__length_36774138-augustus-gene-268.11
PGA_scaffold37__332_contigs__length_36774138	26953401	26972165	ID=maker-PGA_scaffold37__332_contigs__length_36774138-augustus-gene-269.0;Name=maker-PGA_scaffold37__332_contigs__length_36774138-augustus-gene-269.0
PGA_scaffold37__332_contigs__length_36774138	27065027	27076998	ID=maker-PGA_scaffold37__332_contigs__length_36774138-augustus-gene-270.1;Name=maker-PGA_scaffold37__332_contigs__length_36774138-augustus-gene-270.1
PGA_scaffold37__332_contigs__length_36774138	27093460	27094357	ID=maker-PGA_scaffold37__332_contigs__length_36774138-snap-gene-271.1;Name=maker-PGA_scaffold37__332_contigs__length_36774138-snap-gene-271.1
PGA_scaffold37__332_contigs__length_36774138	27116223	27120451	ID=maker-PGA_scaffold37__332_contigs__length_36774138-augustus-gene-271.3;Name=maker-PGA_scaffold37__332_contigs__length_36774138-augustus-gene-271.3
PGA_scaffold37__332_contigs__length_36774138	27140168	27142294	ID=maker-PGA_scaffold37__332_contigs__length_36774138-snap-gene-271.0;Name=maker-PGA_scaffold37__332_contigs__length_36774138-snap-gene-271.0
PGA_scaffold37__332_contigs__length_36774138	27146493	27156343	ID=maker-PGA_scaffold37__332_contigs__length_36774138-snap-gene-272.26;Name=maker-PGA_scaffold37__332_contigs__length_36774138-snap-gene-272.26
PGA_scaffold37__332_contigs__length_36774138	27176297	27208243	ID=maker-PGA_scaffold37__332_contigs__length_36774138-snap-gene-272.27;Name=maker-PGA_scaffold37__332_contigs__length_36774138-snap-gene-272.27
PGA_scaffold37__332_contigs__length_36774138	27216987	27235915	ID=maker-PGA_scaffold37__332_contigs__length_36774138-snap-gene-272.28;Name=maker-PGA_scaffold37__332_contigs__length_36774138-snap-gene-272.28
PGA_scaffold37__332_contigs__length_36774138	27249003	27252960	ID=augustus_masked-PGA_scaffold37__332_contigs__length_36774138-processed-gene-272.16;Name=augustus_masked-PGA_scaffold37__332_contigs__length_36774138-processed-gene-272.16
PGA_scaffold37__332_contigs__length_36774138	27255529	27264518	ID=maker-PGA_scaffold37__332_contigs__length_36774138-snap-gene-272.24;Name=maker-PGA_scaffold37__332_contigs__length_36774138-snap-gene-272.24
PGA_scaffold37__332_contigs__length_36774138	27279226	27285116	ID=maker-PGA_scaffold37__332_contigs__length_36774138-augustus-gene-272.18;Name=maker-PGA_scaffold37__332_contigs__length_36774138-augustus-gene-272.18
PGA_scaffold37__332_contigs__length_36774138	27286922	27294975	ID=maker-PGA_scaffold37__332_contigs__length_36774138-snap-gene-273.17;Name=maker-PGA_scaffold37__332_contigs__length_36774138-snap-gene-273.17
PGA_scaffold37__332_contigs__length_36774138	27303054	27307780	ID=maker-PGA_scaffold37__332_contigs__length_36774138-snap-gene-273.18;Name=maker-PGA_scaffold37__332_contigs__length_36774138-snap-gene-273.18
PGA_scaffold37__332_contigs__length_36774138	27334468	27338684	ID=augustus_masked-PGA_scaffold37__332_contigs__length_36774138-processed-gene-273.2;Name=augustus_masked-PGA_scaffold37__332_contigs__length_36774138-processed-gene-273.2
PGA_scaffold37__332_contigs__length_36774138	27362531	27374754	ID=maker-PGA_scaffold37__332_contigs__length_36774138-snap-gene-273.19;Name=maker-PGA_scaffold37__332_contigs__length_36774138-snap-gene-273.19
PGA_scaffold37__332_contigs__length_36774138	27377582	27392702	ID=maker-PGA_scaffold37__332_contigs__length_36774138-snap-gene-274.16;Name=maker-PGA_scaffold37__332_contigs__length_36774138-snap-gene-274.16
PGA_scaffold37__332_contigs__length_36774138	27420157	27437351	ID=maker-PGA_scaffold37__332_contigs__length_36774138-augustus-gene-274.3;Name=maker-PGA_scaffold37__332_contigs__length_36774138-augustus-gene-274.3
PGA_scaffold37__332_contigs__length_36774138	27460775	27462702	ID=maker-PGA_scaffold37__332_contigs__length_36774138-snap-gene-274.14;Name=maker-PGA_scaffold37__332_contigs__length_36774138-snap-gene-274.14
PGA_scaffold37__332_contigs__length_36774138	27477511	27481747	ID=maker-PGA_scaffold37__332_contigs__length_36774138-snap-gene-274.15;Name=maker-PGA_scaffold37__332_contigs__length_36774138-snap-gene-274.15
PGA_scaffold37__332_contigs__length_36774138	27515465	27525177	ID=maker-PGA_scaffold37__332_contigs__length_36774138-augustus-gene-275.4;Name=maker-PGA_scaffold37__332_contigs__length_36774138-augustus-gene-275.4
PGA_scaffold37__332_contigs__length_36774138	27555180	27569149	ID=maker-PGA_scaffold37__332_contigs__length_36774138-snap-gene-275.8;Name=maker-PGA_scaffold37__332_contigs__length_36774138-snap-gene-275.8
PGA_scaffold37__332_contigs__length_36774138	27582735	27584660	ID=maker-PGA_scaffold37__332_contigs__length_36774138-augustus-gene-275.6;Name=maker-PGA_scaffold37__332_contigs__length_36774138-augustus-gene-275.6
PGA_scaffold37__332_contigs__length_36774138	27600711	27669940	ID=maker-PGA_scaffold37__332_contigs__length_36774138-snap-gene-276.0;Name=maker-PGA_scaffold37__332_contigs__length_36774138-snap-gene-276.0
PGA_scaffold37__332_contigs__length_36774138	27707613	27713658	ID=maker-PGA_scaffold37__332_contigs__length_36774138-snap-gene-277.20;Name=maker-PGA_scaffold37__332_contigs__length_36774138-snap-gene-277.20
PGA_scaffold37__332_contigs__length_36774138	27714845	27753173	ID=maker-PGA_scaffold37__332_contigs__length_36774138-snap-gene-277.21;Name=maker-PGA_scaffold37__332_contigs__length_36774138-snap-gene-277.21
PGA_scaffold37__332_contigs__length_36774138	27777833	27805948	ID=maker-PGA_scaffold37__332_contigs__length_36774138-snap-gene-278.13;Name=maker-PGA_scaffold37__332_contigs__length_36774138-snap-gene-278.13
PGA_scaffold37__332_contigs__length_36774138	27835916	27850658	ID=snap_masked-PGA_scaffold37__332_contigs__length_36774138-processed-gene-278.3;Name=snap_masked-PGA_scaffold37__332_contigs__length_36774138-processed-gene-278.3
PGA_scaffold37__332_contigs__length_36774138	27852426	27866164	ID=snap_masked-PGA_scaffold37__332_contigs__length_36774138-processed-gene-278.4;Name=snap_masked-PGA_scaffold37__332_contigs__length_36774138-processed-gene-278.4
PGA_scaffold37__332_contigs__length_36774138	27886261	27906652	ID=maker-PGA_scaffold37__332_contigs__length_36774138-augustus-gene-279.9;Name=maker-PGA_scaffold37__332_contigs__length_36774138-augustus-gene-279.9
PGA_scaffold37__332_contigs__length_36774138	27943671	27963936	ID=maker-PGA_scaffold37__332_contigs__length_36774138-snap-gene-279.0;Name=maker-PGA_scaffold37__332_contigs__length_36774138-snap-gene-279.0
PGA_scaffold37__332_contigs__length_36774138	27979520	27982032	ID=maker-PGA_scaffold37__332_contigs__length_36774138-snap-gene-279.1;Name=maker-PGA_scaffold37__332_contigs__length_36774138-snap-gene-279.1
PGA_scaffold37__332_contigs__length_36774138	27983006	27991861	ID=maker-PGA_scaffold37__332_contigs__length_36774138-augustus-gene-280.30;Name=maker-PGA_scaffold37__332_contigs__length_36774138-augustus-gene-280.30
PGA_scaffold37__332_contigs__length_36774138	27998889	28005047	ID=maker-PGA_scaffold37__332_contigs__length_36774138-snap-gene-280.0;Name=maker-PGA_scaffold37__332_contigs__length_36774138-snap-gene-280.0
PGA_scaffold37__332_contigs__length_36774138	28006094	28010062	ID=maker-PGA_scaffold37__332_contigs__length_36774138-snap-gene-280.1;Name=maker-PGA_scaffold37__332_contigs__length_36774138-snap-gene-280.1
PGA_scaffold37__332_contigs__length_36774138	28011574	28013141	ID=maker-PGA_scaffold37__332_contigs__length_36774138-augustus-gene-280.31;Name=maker-PGA_scaffold37__332_contigs__length_36774138-augustus-gene-280.31
PGA_scaffold37__332_contigs__length_36774138	28043302	28044055	ID=maker-PGA_scaffold37__332_contigs__length_36774138-augustus-gene-280.27;Name=maker-PGA_scaffold37__332_contigs__length_36774138-augustus-gene-280.27
PGA_scaffold37__332_contigs__length_36774138	28056496	28059059	ID=maker-PGA_scaffold37__332_contigs__length_36774138-snap-gene-280.4;Name=maker-PGA_scaffold37__332_contigs__length_36774138-snap-gene-280.4
PGA_scaffold37__332_contigs__length_36774138	28060439	28064428	ID=maker-PGA_scaffold37__332_contigs__length_36774138-snap-gene-280.6;Name=maker-PGA_scaffold37__332_contigs__length_36774138-snap-gene-280.6
PGA_scaffold37__332_contigs__length_36774138	28065941	28067508	ID=maker-PGA_scaffold37__332_contigs__length_36774138-augustus-gene-280.32;Name=maker-PGA_scaffold37__332_contigs__length_36774138-augustus-gene-280.32
PGA_scaffold37__332_contigs__length_36774138	28095297	28096224	ID=maker-PGA_scaffold37__332_contigs__length_36774138-snap-gene-281.8;Name=maker-PGA_scaffold37__332_contigs__length_36774138-snap-gene-281.8
PGA_scaffold37__332_contigs__length_36774138	28108469	28122070	ID=maker-PGA_scaffold37__332_contigs__length_36774138-snap-gene-281.9;Name=maker-PGA_scaffold37__332_contigs__length_36774138-snap-gene-281.9
PGA_scaffold37__332_contigs__length_36774138	28158168	28188312	ID=maker-PGA_scaffold37__332_contigs__length_36774138-snap-gene-281.7;Name=maker-PGA_scaffold37__332_contigs__length_36774138-snap-gene-281.7
PGA_scaffold37__332_contigs__length_36774138	28213500	28213969	ID=maker-PGA_scaffold37__332_contigs__length_36774138-augustus-gene-282.0;Name=maker-PGA_scaffold37__332_contigs__length_36774138-augustus-gene-282.0
PGA_scaffold37__332_contigs__length_36774138	28243297	28271950	ID=maker-PGA_scaffold37__332_contigs__length_36774138-snap-gene-282.9;Name=maker-PGA_scaffold37__332_contigs__length_36774138-snap-gene-282.9
PGA_scaffold37__332_contigs__length_36774138	28314594	28346877	ID=maker-PGA_scaffold37__332_contigs__length_36774138-snap-gene-283.3;Name=maker-PGA_scaffold37__332_contigs__length_36774138-snap-gene-283.3
PGA_scaffold37__332_contigs__length_36774138	28405017	28412655	ID=maker-PGA_scaffold37__332_contigs__length_36774138-snap-gene-284.11;Name=maker-PGA_scaffold37__332_contigs__length_36774138-snap-gene-284.11
PGA_scaffold37__332_contigs__length_36774138	28432301	28476996	ID=snap_masked-PGA_scaffold37__332_contigs__length_36774138-processed-gene-284.4;Name=snap_masked-PGA_scaffold37__332_contigs__length_36774138-processed-gene-284.4
PGA_scaffold37__332_contigs__length_36774138	28480910	28496067	ID=maker-PGA_scaffold37__332_contigs__length_36774138-snap-gene-285.2;Name=maker-PGA_scaffold37__332_contigs__length_36774138-snap-gene-285.2
PGA_scaffold37__332_contigs__length_36774138	28496574	28497148	ID=maker-PGA_scaffold37__332_contigs__length_36774138-augustus-gene-285.15;Name=maker-PGA_scaffold37__332_contigs__length_36774138-augustus-gene-285.15
PGA_scaffold37__332_contigs__length_36774138	28521637	28529678	ID=maker-PGA_scaffold37__332_contigs__length_36774138-snap-gene-285.0;Name=maker-PGA_scaffold37__332_contigs__length_36774138-snap-gene-285.0
PGA_scaffold37__332_contigs__length_36774138	28543131	28565454	ID=maker-PGA_scaffold37__332_contigs__length_36774138-snap-gene-285.1;Name=maker-PGA_scaffold37__332_contigs__length_36774138-snap-gene-285.1
PGA_scaffold37__332_contigs__length_36774138	28592373	28596879	ID=maker-PGA_scaffold37__332_contigs__length_36774138-snap-gene-286.1;Name=maker-PGA_scaffold37__332_contigs__length_36774138-snap-gene-286.1
PGA_scaffold37__332_contigs__length_36774138	28612316	28612951	ID=maker-PGA_scaffold37__332_contigs__length_36774138-snap-gene-286.2;Name=maker-PGA_scaffold37__332_contigs__length_36774138-snap-gene-286.2
PGA_scaffold37__332_contigs__length_36774138	28613793	28627232	ID=maker-PGA_scaffold37__332_contigs__length_36774138-snap-gene-286.0;Name=maker-PGA_scaffold37__332_contigs__length_36774138-snap-gene-286.0
PGA_scaffold37__332_contigs__length_36774138	28632006	28647610	ID=snap_masked-PGA_scaffold37__332_contigs__length_36774138-processed-gene-286.13;Name=snap_masked-PGA_scaffold37__332_contigs__length_36774138-processed-gene-286.13
PGA_scaffold37__332_contigs__length_36774138	28662542	28674577	ID=maker-PGA_scaffold37__332_contigs__length_36774138-snap-gene-286.4;Name=maker-PGA_scaffold37__332_contigs__length_36774138-snap-gene-286.4
PGA_scaffold37__332_contigs__length_36774138	28692685	28694005	ID=maker-PGA_scaffold37__332_contigs__length_36774138-snap-gene-287.2;Name=maker-PGA_scaffold37__332_contigs__length_36774138-snap-gene-287.2
PGA_scaffold37__332_contigs__length_36774138	28694020	28698465	ID=maker-PGA_scaffold37__332_contigs__length_36774138-snap-gene-287.3;Name=maker-PGA_scaffold37__332_contigs__length_36774138-snap-gene-287.3
PGA_scaffold37__332_contigs__length_36774138	28727433	28740837	ID=maker-PGA_scaffold37__332_contigs__length_36774138-augustus-gene-287.16;Name=maker-PGA_scaffold37__332_contigs__length_36774138-augustus-gene-287.16
PGA_scaffold37__332_contigs__length_36774138	28761153	28783743	ID=maker-PGA_scaffold37__332_contigs__length_36774138-snap-gene-287.1;Name=maker-PGA_scaffold37__332_contigs__length_36774138-snap-gene-287.1
PGA_scaffold37__332_contigs__length_36774138	28790585	28798179	ID=maker-PGA_scaffold37__332_contigs__length_36774138-snap-gene-288.8;Name=maker-PGA_scaffold37__332_contigs__length_36774138-snap-gene-288.8
PGA_scaffold37__332_contigs__length_36774138	28813908	28828636	ID=maker-PGA_scaffold37__332_contigs__length_36774138-snap-gene-288.9;Name=maker-PGA_scaffold37__332_contigs__length_36774138-snap-gene-288.9
PGA_scaffold37__332_contigs__length_36774138	28855616	28887178	ID=maker-PGA_scaffold37__332_contigs__length_36774138-snap-gene-289.0;Name=maker-PGA_scaffold37__332_contigs__length_36774138-snap-gene-289.0
PGA_scaffold37__332_contigs__length_36774138	28961908	28968397	ID=maker-PGA_scaffold37__332_contigs__length_36774138-augustus-gene-289.17;Name=maker-PGA_scaffold37__332_contigs__length_36774138-augustus-gene-289.17
PGA_scaffold37__332_contigs__length_36774138	28971372	28973337	ID=maker-PGA_scaffold37__332_contigs__length_36774138-augustus-gene-290.15;Name=maker-PGA_scaffold37__332_contigs__length_36774138-augustus-gene-290.15
PGA_scaffold37__332_contigs__length_36774138	28986911	29036378	ID=maker-PGA_scaffold37__332_contigs__length_36774138-snap-gene-290.2;Name=maker-PGA_scaffold37__332_contigs__length_36774138-snap-gene-290.2
PGA_scaffold37__332_contigs__length_36774138	29064534	29078403	ID=maker-PGA_scaffold37__332_contigs__length_36774138-snap-gene-290.3;Name=maker-PGA_scaffold37__332_contigs__length_36774138-snap-gene-290.3
PGA_scaffold37__332_contigs__length_36774138	29119198	29128554	ID=maker-PGA_scaffold37__332_contigs__length_36774138-snap-gene-291.0;Name=maker-PGA_scaffold37__332_contigs__length_36774138-snap-gene-291.0
PGA_scaffold37__332_contigs__length_36774138	29229557	29237490	ID=maker-PGA_scaffold37__332_contigs__length_36774138-augustus-gene-292.11;Name=maker-PGA_scaffold37__332_contigs__length_36774138-augustus-gene-292.11
PGA_scaffold37__332_contigs__length_36774138	29266452	29287034	ID=augustus_masked-PGA_scaffold37__332_contigs__length_36774138-processed-gene-293.11;Name=augustus_masked-PGA_scaffold37__332_contigs__length_36774138-processed-gene-293.11
PGA_scaffold37__332_contigs__length_36774138	29316145	29328598	ID=maker-PGA_scaffold37__332_contigs__length_36774138-snap-gene-293.1;Name=maker-PGA_scaffold37__332_contigs__length_36774138-snap-gene-293.1
PGA_scaffold37__332_contigs__length_36774138	29333522	29344706	ID=maker-PGA_scaffold37__332_contigs__length_36774138-snap-gene-293.2;Name=maker-PGA_scaffold37__332_contigs__length_36774138-snap-gene-293.2
PGA_scaffold37__332_contigs__length_36774138	29345256	29352321	ID=maker-PGA_scaffold37__332_contigs__length_36774138-snap-gene-293.3;Name=maker-PGA_scaffold37__332_contigs__length_36774138-snap-gene-293.3
PGA_scaffold37__332_contigs__length_36774138	29364832	29367093	ID=maker-PGA_scaffold37__332_contigs__length_36774138-snap-gene-293.4;Name=maker-PGA_scaffold37__332_contigs__length_36774138-snap-gene-293.4
PGA_scaffold37__332_contigs__length_36774138	29386186	29409119	ID=maker-PGA_scaffold37__332_contigs__length_36774138-snap-gene-294.14;Name=maker-PGA_scaffold37__332_contigs__length_36774138-snap-gene-294.14
PGA_scaffold37__332_contigs__length_36774138	29459677	29472932	ID=augustus_masked-PGA_scaffold37__332_contigs__length_36774138-processed-gene-294.9;Name=augustus_masked-PGA_scaffold37__332_contigs__length_36774138-processed-gene-294.9
PGA_scaffold37__332_contigs__length_36774138	29490588	29490776	ID=snap_masked-PGA_scaffold37__332_contigs__length_36774138-processed-gene-295.1;Name=snap_masked-PGA_scaffold37__332_contigs__length_36774138-processed-gene-295.1
PGA_scaffold37__332_contigs__length_36774138	29490808	29499809	ID=maker-PGA_scaffold37__332_contigs__length_36774138-snap-gene-295.17;Name=maker-PGA_scaffold37__332_contigs__length_36774138-snap-gene-295.17
PGA_scaffold37__332_contigs__length_36774138	29528307	29535216	ID=maker-PGA_scaffold37__332_contigs__length_36774138-snap-gene-295.18;Name=maker-PGA_scaffold37__332_contigs__length_36774138-snap-gene-295.18
PGA_scaffold37__332_contigs__length_36774138	29554866	29555697	ID=maker-PGA_scaffold37__332_contigs__length_36774138-snap-gene-295.19;Name=maker-PGA_scaffold37__332_contigs__length_36774138-snap-gene-295.19
PGA_scaffold37__332_contigs__length_36774138	29555732	29556679	ID=augustus_masked-PGA_scaffold37__332_contigs__length_36774138-processed-gene-295.13;Name=augustus_masked-PGA_scaffold37__332_contigs__length_36774138-processed-gene-295.13
PGA_scaffold37__332_contigs__length_36774138	29595575	29597692	ID=snap_masked-PGA_scaffold37__332_contigs__length_36774138-processed-gene-296.2;Name=snap_masked-PGA_scaffold37__332_contigs__length_36774138-processed-gene-296.2
PGA_scaffold37__332_contigs__length_36774138	29691016	29701022	ID=maker-PGA_scaffold37__332_contigs__length_36774138-snap-gene-297.7;Name=maker-PGA_scaffold37__332_contigs__length_36774138-snap-gene-297.7
PGA_scaffold37__332_contigs__length_36774138	29735262	29740601	ID=maker-PGA_scaffold37__332_contigs__length_36774138-snap-gene-297.8;Name=maker-PGA_scaffold37__332_contigs__length_36774138-snap-gene-297.8
PGA_scaffold37__332_contigs__length_36774138	30022560	30088516	ID=snap_masked-PGA_scaffold37__332_contigs__length_36774138-processed-gene-300.7;Name=snap_masked-PGA_scaffold37__332_contigs__length_36774138-processed-gene-300.7
PGA_scaffold37__332_contigs__length_36774138	30127561	30132724	ID=maker-PGA_scaffold37__332_contigs__length_36774138-snap-gene-301.1;Name=maker-PGA_scaffold37__332_contigs__length_36774138-snap-gene-301.1
PGA_scaffold37__332_contigs__length_36774138	30163339	30165820	ID=maker-PGA_scaffold37__332_contigs__length_36774138-snap-gene-301.2;Name=maker-PGA_scaffold37__332_contigs__length_36774138-snap-gene-301.2
PGA_scaffold37__332_contigs__length_36774138	30183696	30184243	ID=maker-PGA_scaffold37__332_contigs__length_36774138-snap-gene-301.0;Name=maker-PGA_scaffold37__332_contigs__length_36774138-snap-gene-301.0
PGA_scaffold37__332_contigs__length_36774138	30187968	30205111	ID=maker-PGA_scaffold37__332_contigs__length_36774138-snap-gene-302.0;Name=maker-PGA_scaffold37__332_contigs__length_36774138-snap-gene-302.0
PGA_scaffold37__332_contigs__length_36774138	30214774	30223485	ID=maker-PGA_scaffold37__332_contigs__length_36774138-snap-gene-302.2;Name=maker-PGA_scaffold37__332_contigs__length_36774138-snap-gene-302.2
PGA_scaffold37__332_contigs__length_36774138	30251344	30253815	ID=maker-PGA_scaffold37__332_contigs__length_36774138-snap-gene-302.1;Name=maker-PGA_scaffold37__332_contigs__length_36774138-snap-gene-302.1
PGA_scaffold37__332_contigs__length_36774138	30309936	30329536	ID=maker-PGA_scaffold37__332_contigs__length_36774138-snap-gene-303.1;Name=maker-PGA_scaffold37__332_contigs__length_36774138-snap-gene-303.1
PGA_scaffold37__332_contigs__length_36774138	30350354	30351651	ID=maker-PGA_scaffold37__332_contigs__length_36774138-augustus-gene-303.14;Name=maker-PGA_scaffold37__332_contigs__length_36774138-augustus-gene-303.14
PGA_scaffold37__332_contigs__length_36774138	30367332	30380447	ID=maker-PGA_scaffold37__332_contigs__length_36774138-snap-gene-303.0;Name=maker-PGA_scaffold37__332_contigs__length_36774138-snap-gene-303.0
PGA_scaffold37__332_contigs__length_36774138	30465616	30503431	ID=maker-PGA_scaffold37__332_contigs__length_36774138-snap-gene-305.0;Name=maker-PGA_scaffold37__332_contigs__length_36774138-snap-gene-305.0
PGA_scaffold37__332_contigs__length_36774138	30545110	30556945	ID=snap_masked-PGA_scaffold37__332_contigs__length_36774138-processed-gene-305.14;Name=snap_masked-PGA_scaffold37__332_contigs__length_36774138-processed-gene-305.14
PGA_scaffold37__332_contigs__length_36774138	30566914	30576688	ID=augustus_masked-PGA_scaffold37__332_contigs__length_36774138-processed-gene-305.20;Name=augustus_masked-PGA_scaffold37__332_contigs__length_36774138-processed-gene-305.20
PGA_scaffold37__332_contigs__length_36774138	30578704	30579638	ID=maker-PGA_scaffold37__332_contigs__length_36774138-snap-gene-305.3;Name=maker-PGA_scaffold37__332_contigs__length_36774138-snap-gene-305.3
PGA_scaffold37__332_contigs__length_36774138	30580425	30611822	ID=maker-PGA_scaffold37__332_contigs__length_36774138-snap-gene-306.0;Name=maker-PGA_scaffold37__332_contigs__length_36774138-snap-gene-306.0
PGA_scaffold37__332_contigs__length_36774138	30644427	30645217	ID=maker-PGA_scaffold37__332_contigs__length_36774138-augustus-gene-306.14;Name=maker-PGA_scaffold37__332_contigs__length_36774138-augustus-gene-306.14
PGA_scaffold37__332_contigs__length_36774138	30665641	30667541	ID=maker-PGA_scaffold37__332_contigs__length_36774138-augustus-gene-306.15;Name=maker-PGA_scaffold37__332_contigs__length_36774138-augustus-gene-306.15
PGA_scaffold37__332_contigs__length_36774138	30672253	30673665	ID=maker-PGA_scaffold37__332_contigs__length_36774138-augustus-gene-306.16;Name=maker-PGA_scaffold37__332_contigs__length_36774138-augustus-gene-306.16
PGA_scaffold37__332_contigs__length_36774138	30689113	30698130	ID=maker-PGA_scaffold37__332_contigs__length_36774138-snap-gene-307.1;Name=maker-PGA_scaffold37__332_contigs__length_36774138-snap-gene-307.1
PGA_scaffold37__332_contigs__length_36774138	30741592	30752191	ID=maker-PGA_scaffold37__332_contigs__length_36774138-snap-gene-307.0;Name=maker-PGA_scaffold37__332_contigs__length_36774138-snap-gene-307.0
PGA_scaffold37__332_contigs__length_36774138	30770632	30795503	ID=maker-PGA_scaffold37__332_contigs__length_36774138-augustus-gene-308.1;Name=maker-PGA_scaffold37__332_contigs__length_36774138-augustus-gene-308.1
PGA_scaffold37__332_contigs__length_36774138	30841454	30842458	ID=maker-PGA_scaffold37__332_contigs__length_36774138-augustus-gene-308.0;Name=maker-PGA_scaffold37__332_contigs__length_36774138-augustus-gene-308.0
PGA_scaffold37__332_contigs__length_36774138	30918279	30921258	ID=maker-PGA_scaffold37__332_contigs__length_36774138-augustus-gene-309.5;Name=maker-PGA_scaffold37__332_contigs__length_36774138-augustus-gene-309.5
PGA_scaffold37__332_contigs__length_36774138	31017656	31019494	ID=maker-PGA_scaffold37__332_contigs__length_36774138-snap-gene-310.0;Name=maker-PGA_scaffold37__332_contigs__length_36774138-snap-gene-310.0
PGA_scaffold37__332_contigs__length_36774138	31024228	31029111	ID=maker-PGA_scaffold37__332_contigs__length_36774138-snap-gene-310.2;Name=maker-PGA_scaffold37__332_contigs__length_36774138-snap-gene-310.2
PGA_scaffold37__332_contigs__length_36774138	31029674	31042591	ID=maker-PGA_scaffold37__332_contigs__length_36774138-snap-gene-310.1;Name=maker-PGA_scaffold37__332_contigs__length_36774138-snap-gene-310.1
PGA_scaffold37__332_contigs__length_36774138	31085521	31131255	ID=maker-PGA_scaffold37__332_contigs__length_36774138-augustus-gene-311.13;Name=maker-PGA_scaffold37__332_contigs__length_36774138-augustus-gene-311.13
PGA_scaffold37__332_contigs__length_36774138	31137752	31166103	ID=maker-PGA_scaffold37__332_contigs__length_36774138-snap-gene-311.3;Name=maker-PGA_scaffold37__332_contigs__length_36774138-snap-gene-311.3
PGA_scaffold37__332_contigs__length_36774138	31170803	31174428	ID=maker-PGA_scaffold37__332_contigs__length_36774138-snap-gene-311.2;Name=maker-PGA_scaffold37__332_contigs__length_36774138-snap-gene-311.2
PGA_scaffold37__332_contigs__length_36774138	31197085	31202628	ID=maker-PGA_scaffold37__332_contigs__length_36774138-snap-gene-312.0;Name=maker-PGA_scaffold37__332_contigs__length_36774138-snap-gene-312.0
PGA_scaffold37__332_contigs__length_36774138	31303942	31310131	ID=maker-PGA_scaffold37__332_contigs__length_36774138-snap-gene-313.22;Name=maker-PGA_scaffold37__332_contigs__length_36774138-snap-gene-313.22
PGA_scaffold37__332_contigs__length_36774138	31313934	31325159	ID=maker-PGA_scaffold37__332_contigs__length_36774138-snap-gene-313.25;Name=maker-PGA_scaffold37__332_contigs__length_36774138-snap-gene-313.25
PGA_scaffold37__332_contigs__length_36774138	31336876	31341595	ID=maker-PGA_scaffold37__332_contigs__length_36774138-snap-gene-313.26;Name=maker-PGA_scaffold37__332_contigs__length_36774138-snap-gene-313.26
PGA_scaffold37__332_contigs__length_36774138	31349129	31352349	ID=maker-PGA_scaffold37__332_contigs__length_36774138-augustus-gene-313.1;Name=maker-PGA_scaffold37__332_contigs__length_36774138-augustus-gene-313.1
PGA_scaffold37__332_contigs__length_36774138	31351946	31368243	ID=maker-PGA_scaffold37__332_contigs__length_36774138-augustus-gene-313.5;Name=maker-PGA_scaffold37__332_contigs__length_36774138-augustus-gene-313.5
PGA_scaffold37__332_contigs__length_36774138	31368539	31372639	ID=snap_masked-PGA_scaffold37__332_contigs__length_36774138-processed-gene-313.10;Name=snap_masked-PGA_scaffold37__332_contigs__length_36774138-processed-gene-313.10
PGA_scaffold37__332_contigs__length_36774138	31387417	31413257	ID=maker-PGA_scaffold37__332_contigs__length_36774138-snap-gene-314.17;Name=maker-PGA_scaffold37__332_contigs__length_36774138-snap-gene-314.17
PGA_scaffold37__332_contigs__length_36774138	31413406	31418233	ID=maker-PGA_scaffold37__332_contigs__length_36774138-snap-gene-314.15;Name=maker-PGA_scaffold37__332_contigs__length_36774138-snap-gene-314.15
PGA_scaffold37__332_contigs__length_36774138	31442682	31453429	ID=maker-PGA_scaffold37__332_contigs__length_36774138-augustus-gene-314.2;Name=maker-PGA_scaffold37__332_contigs__length_36774138-augustus-gene-314.2
PGA_scaffold37__332_contigs__length_36774138	31460990	31483069	ID=maker-PGA_scaffold37__332_contigs__length_36774138-augustus-gene-314.4;Name=maker-PGA_scaffold37__332_contigs__length_36774138-augustus-gene-314.4
PGA_scaffold37__332_contigs__length_36774138	31508675	31509902	ID=maker-PGA_scaffold37__332_contigs__length_36774138-augustus-gene-315.2;Name=maker-PGA_scaffold37__332_contigs__length_36774138-augustus-gene-315.2
PGA_scaffold37__332_contigs__length_36774138	31513204	31515658	ID=maker-PGA_scaffold37__332_contigs__length_36774138-snap-gene-315.1;Name=maker-PGA_scaffold37__332_contigs__length_36774138-snap-gene-315.1
PGA_scaffold37__332_contigs__length_36774138	31537481	31546111	ID=maker-PGA_scaffold37__332_contigs__length_36774138-snap-gene-316.0;Name=maker-PGA_scaffold37__332_contigs__length_36774138-snap-gene-316.0
PGA_scaffold37__332_contigs__length_36774138	31549566	31594194	ID=maker-PGA_scaffold37__332_contigs__length_36774138-snap-gene-316.2;Name=maker-PGA_scaffold37__332_contigs__length_36774138-snap-gene-316.2
PGA_scaffold37__332_contigs__length_36774138	31649018	31649445	ID=snap_masked-PGA_scaffold37__332_contigs__length_36774138-processed-gene-316.12;Name=snap_masked-PGA_scaffold37__332_contigs__length_36774138-processed-gene-316.12
PGA_scaffold37__332_contigs__length_36774138	31677038	31682814	ID=maker-PGA_scaffold37__332_contigs__length_36774138-snap-gene-316.4;Name=maker-PGA_scaffold37__332_contigs__length_36774138-snap-gene-316.4
PGA_scaffold37__332_contigs__length_36774138	31782341	31793898	ID=maker-PGA_scaffold37__332_contigs__length_36774138-snap-gene-318.6;Name=maker-PGA_scaffold37__332_contigs__length_36774138-snap-gene-318.6
PGA_scaffold37__332_contigs__length_36774138	31883701	31895271	ID=maker-PGA_scaffold37__332_contigs__length_36774138-augustus-gene-319.14;Name=maker-PGA_scaffold37__332_contigs__length_36774138-augustus-gene-319.14
PGA_scaffold37__332_contigs__length_36774138	31908056	31924156	ID=maker-PGA_scaffold37__332_contigs__length_36774138-snap-gene-319.1;Name=maker-PGA_scaffold37__332_contigs__length_36774138-snap-gene-319.1
PGA_scaffold37__332_contigs__length_36774138	31970528	31975268	ID=maker-PGA_scaffold37__332_contigs__length_36774138-snap-gene-319.2;Name=maker-PGA_scaffold37__332_contigs__length_36774138-snap-gene-319.2
PGA_scaffold37__332_contigs__length_36774138	31978747	32002213	ID=snap_masked-PGA_scaffold37__332_contigs__length_36774138-processed-gene-320.5;Name=snap_masked-PGA_scaffold37__332_contigs__length_36774138-processed-gene-320.5
PGA_scaffold37__332_contigs__length_36774138	32004210	32026435	ID=maker-PGA_scaffold37__332_contigs__length_36774138-snap-gene-320.1;Name=maker-PGA_scaffold37__332_contigs__length_36774138-snap-gene-320.1
PGA_scaffold37__332_contigs__length_36774138	32032425	32040328	ID=maker-PGA_scaffold37__332_contigs__length_36774138-augustus-gene-320.12;Name=maker-PGA_scaffold37__332_contigs__length_36774138-augustus-gene-320.12
PGA_scaffold37__332_contigs__length_36774138	32090196	32090482	ID=maker-PGA_scaffold37__332_contigs__length_36774138-snap-gene-321.0;Name=maker-PGA_scaffold37__332_contigs__length_36774138-snap-gene-321.0;pseudo=6
PGA_scaffold37__332_contigs__length_36774138	32108844	32117577	ID=maker-PGA_scaffold37__332_contigs__length_36774138-snap-gene-321.1;Name=maker-PGA_scaffold37__332_contigs__length_36774138-snap-gene-321.1
PGA_scaffold37__332_contigs__length_36774138	32124555	32128283	ID=maker-PGA_scaffold37__332_contigs__length_36774138-snap-gene-321.2;Name=maker-PGA_scaffold37__332_contigs__length_36774138-snap-gene-321.2
PGA_scaffold37__332_contigs__length_36774138	32173043	32183281	ID=maker-PGA_scaffold37__332_contigs__length_36774138-snap-gene-321.3;Name=maker-PGA_scaffold37__332_contigs__length_36774138-snap-gene-321.3
PGA_scaffold37__332_contigs__length_36774138	32214880	32226554	ID=maker-PGA_scaffold37__332_contigs__length_36774138-snap-gene-322.17;Name=maker-PGA_scaffold37__332_contigs__length_36774138-snap-gene-322.17
PGA_scaffold37__332_contigs__length_36774138	32241551	32256140	ID=maker-PGA_scaffold37__332_contigs__length_36774138-snap-gene-322.19;Name=maker-PGA_scaffold37__332_contigs__length_36774138-snap-gene-322.19
PGA_scaffold37__332_contigs__length_36774138	32269698	32271669	ID=augustus_masked-PGA_scaffold37__332_contigs__length_36774138-processed-gene-322.9;Name=augustus_masked-PGA_scaffold37__332_contigs__length_36774138-processed-gene-322.9
PGA_scaffold37__332_contigs__length_36774138	32282114	32290470	ID=maker-PGA_scaffold37__332_contigs__length_36774138-augustus-gene-323.0;Name=maker-PGA_scaffold37__332_contigs__length_36774138-augustus-gene-323.0
PGA_scaffold37__332_contigs__length_36774138	32294192	32309771	ID=maker-PGA_scaffold37__332_contigs__length_36774138-snap-gene-323.32;Name=maker-PGA_scaffold37__332_contigs__length_36774138-snap-gene-323.32
PGA_scaffold37__332_contigs__length_36774138	32312557	32314972	ID=maker-PGA_scaffold37__332_contigs__length_36774138-snap-gene-323.33;Name=maker-PGA_scaffold37__332_contigs__length_36774138-snap-gene-323.33
PGA_scaffold37__332_contigs__length_36774138	32341415	32358307	ID=maker-PGA_scaffold37__332_contigs__length_36774138-snap-gene-323.30;Name=maker-PGA_scaffold37__332_contigs__length_36774138-snap-gene-323.30
PGA_scaffold37__332_contigs__length_36774138	32361995	32381794	ID=maker-PGA_scaffold37__332_contigs__length_36774138-snap-gene-323.31;Name=maker-PGA_scaffold37__332_contigs__length_36774138-snap-gene-323.31
PGA_scaffold37__332_contigs__length_36774138	32404620	32416816	ID=maker-PGA_scaffold37__332_contigs__length_36774138-augustus-gene-324.1;Name=maker-PGA_scaffold37__332_contigs__length_36774138-augustus-gene-324.1
PGA_scaffold37__332_contigs__length_36774138	32450557	32453066	ID=maker-PGA_scaffold37__332_contigs__length_36774138-augustus-gene-324.2;Name=maker-PGA_scaffold37__332_contigs__length_36774138-augustus-gene-324.2
PGA_scaffold37__332_contigs__length_36774138	32505092	32513881	ID=maker-PGA_scaffold37__332_contigs__length_36774138-snap-gene-325.0;Name=maker-PGA_scaffold37__332_contigs__length_36774138-snap-gene-325.0
PGA_scaffold37__332_contigs__length_36774138	32526279	32581367	ID=maker-PGA_scaffold37__332_contigs__length_36774138-snap-gene-325.1;Name=maker-PGA_scaffold37__332_contigs__length_36774138-snap-gene-325.1;pseudo=9
PGA_scaffold37__332_contigs__length_36774138	32590460	32611297	ID=maker-PGA_scaffold37__332_contigs__length_36774138-snap-gene-326.31;Name=maker-PGA_scaffold37__332_contigs__length_36774138-snap-gene-326.31
PGA_scaffold37__332_contigs__length_36774138	32612384	32622358	ID=maker-PGA_scaffold37__332_contigs__length_36774138-snap-gene-326.32;Name=maker-PGA_scaffold37__332_contigs__length_36774138-snap-gene-326.32
PGA_scaffold37__332_contigs__length_36774138	32623281	32628913	ID=augustus_masked-PGA_scaffold37__332_contigs__length_36774138-processed-gene-326.15;Name=augustus_masked-PGA_scaffold37__332_contigs__length_36774138-processed-gene-326.15
PGA_scaffold37__332_contigs__length_36774138	32677993	32678881	ID=snap_masked-PGA_scaffold37__332_contigs__length_36774138-processed-gene-326.8;Name=snap_masked-PGA_scaffold37__332_contigs__length_36774138-processed-gene-326.8
PGA_scaffold37__332_contigs__length_36774138	32684097	32695197	ID=maker-PGA_scaffold37__332_contigs__length_36774138-augustus-gene-327.5;Name=maker-PGA_scaffold37__332_contigs__length_36774138-augustus-gene-327.5
PGA_scaffold37__332_contigs__length_36774138	32709050	32710306	ID=maker-PGA_scaffold37__332_contigs__length_36774138-snap-gene-327.1;Name=maker-PGA_scaffold37__332_contigs__length_36774138-snap-gene-327.1
PGA_scaffold37__332_contigs__length_36774138	32725873	32727965	ID=maker-PGA_scaffold37__332_contigs__length_36774138-snap-gene-327.4;Name=maker-PGA_scaffold37__332_contigs__length_36774138-snap-gene-327.4
PGA_scaffold37__332_contigs__length_36774138	32732781	32739574	ID=maker-PGA_scaffold37__332_contigs__length_36774138-snap-gene-327.2;Name=maker-PGA_scaffold37__332_contigs__length_36774138-snap-gene-327.2
PGA_scaffold37__332_contigs__length_36774138	32747946	32795953	ID=maker-PGA_scaffold37__332_contigs__length_36774138-snap-gene-328.0;Name=maker-PGA_scaffold37__332_contigs__length_36774138-snap-gene-328.0;pseudo=8
PGA_scaffold37__332_contigs__length_36774138	32799622	32809235	ID=maker-PGA_scaffold37__332_contigs__length_36774138-augustus-gene-328.20;Name=maker-PGA_scaffold37__332_contigs__length_36774138-augustus-gene-328.20
PGA_scaffold37__332_contigs__length_36774138	32813543	32826978	ID=snap_masked-PGA_scaffold37__332_contigs__length_36774138-processed-gene-328.15;Name=snap_masked-PGA_scaffold37__332_contigs__length_36774138-processed-gene-328.15
PGA_scaffold37__332_contigs__length_36774138	32901757	32909958	ID=maker-PGA_scaffold37__332_contigs__length_36774138-snap-gene-329.18;Name=maker-PGA_scaffold37__332_contigs__length_36774138-snap-gene-329.18
PGA_scaffold37__332_contigs__length_36774138	32916208	32967298	ID=maker-PGA_scaffold37__332_contigs__length_36774138-snap-gene-329.19;Name=maker-PGA_scaffold37__332_contigs__length_36774138-snap-gene-329.19
PGA_scaffold37__332_contigs__length_36774138	32967035	32982170	ID=snap_masked-PGA_scaffold37__332_contigs__length_36774138-processed-gene-329.17;Name=snap_masked-PGA_scaffold37__332_contigs__length_36774138-processed-gene-329.17
PGA_scaffold37__332_contigs__length_36774138	32999276	33009712	ID=maker-PGA_scaffold37__332_contigs__length_36774138-augustus-gene-330.11;Name=maker-PGA_scaffold37__332_contigs__length_36774138-augustus-gene-330.11
PGA_scaffold37__332_contigs__length_36774138	33030126	33034478	ID=maker-PGA_scaffold37__332_contigs__length_36774138-snap-gene-330.12;Name=maker-PGA_scaffold37__332_contigs__length_36774138-snap-gene-330.12
PGA_scaffold37__332_contigs__length_36774138	33069709	33070233	ID=snap_masked-PGA_scaffold37__332_contigs__length_36774138-processed-gene-330.2;Name=snap_masked-PGA_scaffold37__332_contigs__length_36774138-processed-gene-330.2
PGA_scaffold37__332_contigs__length_36774138	33091038	33096261	ID=snap_masked-PGA_scaffold37__332_contigs__length_36774138-processed-gene-331.8;Name=snap_masked-PGA_scaffold37__332_contigs__length_36774138-processed-gene-331.8
PGA_scaffold37__332_contigs__length_36774138	33139176	33150809	ID=maker-PGA_scaffold37__332_contigs__length_36774138-snap-gene-331.3;Name=maker-PGA_scaffold37__332_contigs__length_36774138-snap-gene-331.3
PGA_scaffold37__332_contigs__length_36774138	33165911	33172430	ID=maker-PGA_scaffold37__332_contigs__length_36774138-augustus-gene-331.15;Name=maker-PGA_scaffold37__332_contigs__length_36774138-augustus-gene-331.15
PGA_scaffold37__332_contigs__length_36774138	33177413	33181832	ID=maker-PGA_scaffold37__332_contigs__length_36774138-snap-gene-332.10;Name=maker-PGA_scaffold37__332_contigs__length_36774138-snap-gene-332.10
PGA_scaffold37__332_contigs__length_36774138	33196293	33196827	ID=maker-PGA_scaffold37__332_contigs__length_36774138-snap-gene-332.11;Name=maker-PGA_scaffold37__332_contigs__length_36774138-snap-gene-332.11
PGA_scaffold37__332_contigs__length_36774138	33218848	33227619	ID=maker-PGA_scaffold37__332_contigs__length_36774138-snap-gene-332.12;Name=maker-PGA_scaffold37__332_contigs__length_36774138-snap-gene-332.12
PGA_scaffold37__332_contigs__length_36774138	33363549	33367582	ID=maker-PGA_scaffold37__332_contigs__length_36774138-snap-gene-333.7;Name=maker-PGA_scaffold37__332_contigs__length_36774138-snap-gene-333.7
PGA_scaffold37__332_contigs__length_36774138	33369120	33375541	ID=maker-PGA_scaffold37__332_contigs__length_36774138-augustus-gene-333.1;Name=maker-PGA_scaffold37__332_contigs__length_36774138-augustus-gene-333.1
PGA_scaffold37__332_contigs__length_36774138	33560347	33578821	ID=maker-PGA_scaffold37__332_contigs__length_36774138-snap-gene-335.17;Name=maker-PGA_scaffold37__332_contigs__length_36774138-snap-gene-335.17
PGA_scaffold37__332_contigs__length_36774138	33641672	33647795	ID=maker-PGA_scaffold37__332_contigs__length_36774138-snap-gene-336.3;Name=maker-PGA_scaffold37__332_contigs__length_36774138-snap-gene-336.3
PGA_scaffold37__332_contigs__length_36774138	33659341	33670905	ID=maker-PGA_scaffold37__332_contigs__length_36774138-snap-gene-336.4;Name=maker-PGA_scaffold37__332_contigs__length_36774138-snap-gene-336.4
PGA_scaffold37__332_contigs__length_36774138	33713034	33713933	ID=augustus_masked-PGA_scaffold37__332_contigs__length_36774138-processed-gene-337.5;Name=augustus_masked-PGA_scaffold37__332_contigs__length_36774138-processed-gene-337.5
PGA_scaffold37__332_contigs__length_36774138	33746171	33772467	ID=snap_masked-PGA_scaffold37__332_contigs__length_36774138-processed-gene-337.11;Name=snap_masked-PGA_scaffold37__332_contigs__length_36774138-processed-gene-337.11
PGA_scaffold37__332_contigs__length_36774138	33774594	33783686	ID=maker-PGA_scaffold37__332_contigs__length_36774138-snap-gene-337.1;Name=maker-PGA_scaffold37__332_contigs__length_36774138-snap-gene-337.1
PGA_scaffold37__332_contigs__length_36774138	33788278	33801222	ID=snap_masked-PGA_scaffold37__332_contigs__length_36774138-processed-gene-338.0;Name=snap_masked-PGA_scaffold37__332_contigs__length_36774138-processed-gene-338.0
PGA_scaffold37__332_contigs__length_36774138	33825395	33827458	ID=maker-PGA_scaffold37__332_contigs__length_36774138-augustus-gene-338.15;Name=maker-PGA_scaffold37__332_contigs__length_36774138-augustus-gene-338.15
PGA_scaffold37__332_contigs__length_36774138	33836703	33873278	ID=maker-PGA_scaffold37__332_contigs__length_36774138-snap-gene-338.21;Name=maker-PGA_scaffold37__332_contigs__length_36774138-snap-gene-338.21
PGA_scaffold37__332_contigs__length_36774138	33951084	33957591	ID=maker-PGA_scaffold37__332_contigs__length_36774138-augustus-gene-339.12;Name=maker-PGA_scaffold37__332_contigs__length_36774138-augustus-gene-339.12
PGA_scaffold37__332_contigs__length_36774138	33969878	33973269	ID=maker-PGA_scaffold37__332_contigs__length_36774138-augustus-gene-339.13;Name=maker-PGA_scaffold37__332_contigs__length_36774138-augustus-gene-339.13
PGA_scaffold37__332_contigs__length_36774138	33976444	33980704	ID=maker-PGA_scaffold37__332_contigs__length_36774138-augustus-gene-339.16;Name=maker-PGA_scaffold37__332_contigs__length_36774138-augustus-gene-339.16
PGA_scaffold37__332_contigs__length_36774138	33982491	33988403	ID=maker-PGA_scaffold37__332_contigs__length_36774138-snap-gene-339.19;Name=maker-PGA_scaffold37__332_contigs__length_36774138-snap-gene-339.19
PGA_scaffold37__332_contigs__length_36774138	33992839	34006684	ID=maker-PGA_scaffold37__332_contigs__length_36774138-augustus-gene-340.0;Name=maker-PGA_scaffold37__332_contigs__length_36774138-augustus-gene-340.0
PGA_scaffold37__332_contigs__length_36774138	34038479	34052427	ID=maker-PGA_scaffold37__332_contigs__length_36774138-snap-gene-340.17;Name=maker-PGA_scaffold37__332_contigs__length_36774138-snap-gene-340.17;pseudo=6
PGA_scaffold37__332_contigs__length_36774138	34056515	34061414	ID=maker-PGA_scaffold37__332_contigs__length_36774138-snap-gene-340.18;Name=maker-PGA_scaffold37__332_contigs__length_36774138-snap-gene-340.18
PGA_scaffold37__332_contigs__length_36774138	34067687	34070592	ID=maker-PGA_scaffold37__332_contigs__length_36774138-snap-gene-340.19;Name=maker-PGA_scaffold37__332_contigs__length_36774138-snap-gene-340.19
PGA_scaffold37__332_contigs__length_36774138	34072201	34072944	ID=maker-PGA_scaffold37__332_contigs__length_36774138-snap-gene-341.0;Name=maker-PGA_scaffold37__332_contigs__length_36774138-snap-gene-341.0
PGA_scaffold37__332_contigs__length_36774138	34074890	34093157	ID=maker-PGA_scaffold37__332_contigs__length_36774138-snap-gene-341.1;Name=maker-PGA_scaffold37__332_contigs__length_36774138-snap-gene-341.1
PGA_scaffold37__332_contigs__length_36774138	34120429	34139742	ID=maker-PGA_scaffold37__332_contigs__length_36774138-augustus-gene-341.6;Name=maker-PGA_scaffold37__332_contigs__length_36774138-augustus-gene-341.6
PGA_scaffold37__332_contigs__length_36774138	34148795	34156922	ID=maker-PGA_scaffold37__332_contigs__length_36774138-snap-gene-342.1;Name=maker-PGA_scaffold37__332_contigs__length_36774138-snap-gene-342.1
PGA_scaffold37__332_contigs__length_36774138	34156992	34180366	ID=maker-PGA_scaffold37__332_contigs__length_36774138-snap-gene-342.2;Name=maker-PGA_scaffold37__332_contigs__length_36774138-snap-gene-342.2
PGA_scaffold37__332_contigs__length_36774138	34236906	34267937	ID=maker-PGA_scaffold37__332_contigs__length_36774138-snap-gene-342.0;Name=maker-PGA_scaffold37__332_contigs__length_36774138-snap-gene-342.0
PGA_scaffold37__332_contigs__length_36774138	34273141	34283840	ID=augustus_masked-PGA_scaffold37__332_contigs__length_36774138-processed-gene-343.36;Name=augustus_masked-PGA_scaffold37__332_contigs__length_36774138-processed-gene-343.36
PGA_scaffold37__332_contigs__length_36774138	34283726	34289830	ID=maker-PGA_scaffold37__332_contigs__length_36774138-snap-gene-343.0;Name=maker-PGA_scaffold37__332_contigs__length_36774138-snap-gene-343.0
PGA_scaffold37__332_contigs__length_36774138	34290727	34296189	ID=maker-PGA_scaffold37__332_contigs__length_36774138-snap-gene-343.1;Name=maker-PGA_scaffold37__332_contigs__length_36774138-snap-gene-343.1
PGA_scaffold37__332_contigs__length_36774138	34305721	34321029	ID=snap_masked-PGA_scaffold37__332_contigs__length_36774138-processed-gene-343.22;Name=snap_masked-PGA_scaffold37__332_contigs__length_36774138-processed-gene-343.22
PGA_scaffold37__332_contigs__length_36774138	34330727	34344671	ID=snap_masked-PGA_scaffold37__332_contigs__length_36774138-processed-gene-343.24;Name=snap_masked-PGA_scaffold37__332_contigs__length_36774138-processed-gene-343.24
PGA_scaffold37__332_contigs__length_36774138	34345763	34360684	ID=maker-PGA_scaffold37__332_contigs__length_36774138-snap-gene-343.7;Name=maker-PGA_scaffold37__332_contigs__length_36774138-snap-gene-343.7
PGA_scaffold37__332_contigs__length_36774138	34346808	34347796	ID=maker-PGA_scaffold37__332_contigs__length_36774138-snap-gene-343.4;Name=maker-PGA_scaffold37__332_contigs__length_36774138-snap-gene-343.4
PGA_scaffold37__332_contigs__length_36774138	34360513	34377632	ID=maker-PGA_scaffold37__332_contigs__length_36774138-snap-gene-343.5;Name=maker-PGA_scaffold37__332_contigs__length_36774138-snap-gene-343.5
PGA_scaffold37__332_contigs__length_36774138	34393915	34423548	ID=snap_masked-PGA_scaffold37__332_contigs__length_36774138-processed-gene-344.3;Name=snap_masked-PGA_scaffold37__332_contigs__length_36774138-processed-gene-344.3
PGA_scaffold37__332_contigs__length_36774138	34425636	34427063	ID=maker-PGA_scaffold37__332_contigs__length_36774138-augustus-gene-344.2;Name=maker-PGA_scaffold37__332_contigs__length_36774138-augustus-gene-344.2
PGA_scaffold37__332_contigs__length_36774138	34445473	34470238	ID=snap_masked-PGA_scaffold37__332_contigs__length_36774138-processed-gene-344.7;Name=snap_masked-PGA_scaffold37__332_contigs__length_36774138-processed-gene-344.7
PGA_scaffold37__332_contigs__length_36774138	34477560	34488966	ID=maker-PGA_scaffold37__332_contigs__length_36774138-snap-gene-345.2;Name=maker-PGA_scaffold37__332_contigs__length_36774138-snap-gene-345.2
PGA_scaffold37__332_contigs__length_36774138	34546904	34555431	ID=maker-PGA_scaffold37__332_contigs__length_36774138-augustus-gene-345.25;Name=maker-PGA_scaffold37__332_contigs__length_36774138-augustus-gene-345.25
PGA_scaffold37__332_contigs__length_36774138	34558579	34560828	ID=augustus_masked-PGA_scaffold37__332_contigs__length_36774138-processed-gene-345.6;Name=augustus_masked-PGA_scaffold37__332_contigs__length_36774138-processed-gene-345.6
PGA_scaffold37__332_contigs__length_36774138	34577865	34587305	ID=snap_masked-PGA_scaffold37__332_contigs__length_36774138-processed-gene-345.18;Name=snap_masked-PGA_scaffold37__332_contigs__length_36774138-processed-gene-345.18
PGA_scaffold37__332_contigs__length_36774138	34592248	34592883	ID=augustus_masked-PGA_scaffold37__332_contigs__length_36774138-processed-gene-346.3;Name=augustus_masked-PGA_scaffold37__332_contigs__length_36774138-processed-gene-346.3
PGA_scaffold37__332_contigs__length_36774138	34633413	34644630	ID=maker-PGA_scaffold37__332_contigs__length_36774138-snap-gene-346.6;Name=maker-PGA_scaffold37__332_contigs__length_36774138-snap-gene-346.6
PGA_scaffold37__332_contigs__length_36774138	34744776	34779001	ID=maker-PGA_scaffold37__332_contigs__length_36774138-snap-gene-348.0;Name=maker-PGA_scaffold37__332_contigs__length_36774138-snap-gene-348.0
PGA_scaffold37__332_contigs__length_36774138	34820871	34841786	ID=snap_masked-PGA_scaffold37__332_contigs__length_36774138-processed-gene-348.8;Name=snap_masked-PGA_scaffold37__332_contigs__length_36774138-processed-gene-348.8
PGA_scaffold37__332_contigs__length_36774138	35014710	35027010	ID=maker-PGA_scaffold37__332_contigs__length_36774138-snap-gene-350.11;Name=maker-PGA_scaffold37__332_contigs__length_36774138-snap-gene-350.11
PGA_scaffold37__332_contigs__length_36774138	35056695	35064554	ID=snap_masked-PGA_scaffold37__332_contigs__length_36774138-processed-gene-350.2;Name=snap_masked-PGA_scaffold37__332_contigs__length_36774138-processed-gene-350.2
PGA_scaffold37__332_contigs__length_36774138	35167353	35191786	ID=snap_masked-PGA_scaffold37__332_contigs__length_36774138-processed-gene-352.3;Name=snap_masked-PGA_scaffold37__332_contigs__length_36774138-processed-gene-352.3
PGA_scaffold37__332_contigs__length_36774138	35167400	35174177	ID=maker-PGA_scaffold37__332_contigs__length_36774138-snap-gene-351.4;Name=maker-PGA_scaffold37__332_contigs__length_36774138-snap-gene-351.4
PGA_scaffold37__332_contigs__length_36774138	35240264	35251321	ID=snap_masked-PGA_scaffold37__332_contigs__length_36774138-processed-gene-352.8;Name=snap_masked-PGA_scaffold37__332_contigs__length_36774138-processed-gene-352.8
PGA_scaffold37__332_contigs__length_36774138	35258107	35284354	ID=maker-PGA_scaffold37__332_contigs__length_36774138-snap-gene-353.1;Name=maker-PGA_scaffold37__332_contigs__length_36774138-snap-gene-353.1
PGA_scaffold37__332_contigs__length_36774138	35331123	35331795	ID=augustus_masked-PGA_scaffold37__332_contigs__length_36774138-processed-gene-353.23;Name=augustus_masked-PGA_scaffold37__332_contigs__length_36774138-processed-gene-353.23
PGA_scaffold37__332_contigs__length_36774138	35348219	35353165	ID=maker-PGA_scaffold37__332_contigs__length_36774138-augustus-gene-353.27;Name=maker-PGA_scaffold37__332_contigs__length_36774138-augustus-gene-353.27
PGA_scaffold37__332_contigs__length_36774138	35379415	35409511	ID=maker-PGA_scaffold37__332_contigs__length_36774138-snap-gene-354.7;Name=maker-PGA_scaffold37__332_contigs__length_36774138-snap-gene-354.7
PGA_scaffold37__332_contigs__length_36774138	35451403	35460642	ID=maker-PGA_scaffold37__332_contigs__length_36774138-snap-gene-354.8;Name=maker-PGA_scaffold37__332_contigs__length_36774138-snap-gene-354.8
PGA_scaffold37__332_contigs__length_36774138	35498429	35567465	ID=snap_masked-PGA_scaffold37__332_contigs__length_36774138-processed-gene-355.2;Name=snap_masked-PGA_scaffold37__332_contigs__length_36774138-processed-gene-355.2
PGA_scaffold37__332_contigs__length_36774138	35573645	35591429	ID=maker-PGA_scaffold37__332_contigs__length_36774138-snap-gene-356.0;Name=maker-PGA_scaffold37__332_contigs__length_36774138-snap-gene-356.0
PGA_scaffold37__332_contigs__length_36774138	35618441	35633774	ID=maker-PGA_scaffold37__332_contigs__length_36774138-augustus-gene-356.8;Name=maker-PGA_scaffold37__332_contigs__length_36774138-augustus-gene-356.8
PGA_scaffold37__332_contigs__length_36774138	35636069	35638400	ID=maker-PGA_scaffold37__332_contigs__length_36774138-augustus-gene-356.9;Name=maker-PGA_scaffold37__332_contigs__length_36774138-augustus-gene-356.9
PGA_scaffold37__332_contigs__length_36774138	35639466	35642825	ID=augustus_masked-PGA_scaffold37__332_contigs__length_36774138-processed-gene-356.30;Name=augustus_masked-PGA_scaffold37__332_contigs__length_36774138-processed-gene-356.30
PGA_scaffold37__332_contigs__length_36774138	35643112	35645780	ID=maker-PGA_scaffold37__332_contigs__length_36774138-snap-gene-356.3;Name=maker-PGA_scaffold37__332_contigs__length_36774138-snap-gene-356.3
PGA_scaffold37__332_contigs__length_36774138	35655985	35663752	ID=maker-PGA_scaffold37__332_contigs__length_36774138-snap-gene-356.4;Name=maker-PGA_scaffold37__332_contigs__length_36774138-snap-gene-356.4
PGA_scaffold37__332_contigs__length_36774138	35674124	35687652	ID=maker-PGA_scaffold37__332_contigs__length_36774138-augustus-gene-356.13;Name=maker-PGA_scaffold37__332_contigs__length_36774138-augustus-gene-356.13
PGA_scaffold37__332_contigs__length_36774138	35696107	35705164	ID=maker-PGA_scaffold37__332_contigs__length_36774138-augustus-gene-357.0;Name=maker-PGA_scaffold37__332_contigs__length_36774138-augustus-gene-357.0
PGA_scaffold37__332_contigs__length_36774138	35757281	35787381	ID=maker-PGA_scaffold37__332_contigs__length_36774138-snap-gene-357.8;Name=maker-PGA_scaffold37__332_contigs__length_36774138-snap-gene-357.8
PGA_scaffold37__332_contigs__length_36774138	35824209	35824653	ID=maker-PGA_scaffold37__332_contigs__length_36774138-augustus-gene-358.0;Name=maker-PGA_scaffold37__332_contigs__length_36774138-augustus-gene-358.0
PGA_scaffold37__332_contigs__length_36774138	35844256	35865123	ID=maker-PGA_scaffold37__332_contigs__length_36774138-snap-gene-358.8;Name=maker-PGA_scaffold37__332_contigs__length_36774138-snap-gene-358.8
PGA_scaffold37__332_contigs__length_36774138	35901331	35904445	ID=maker-PGA_scaffold37__332_contigs__length_36774138-snap-gene-359.5;Name=maker-PGA_scaffold37__332_contigs__length_36774138-snap-gene-359.5
PGA_scaffold37__332_contigs__length_36774138	35904158	35910794	ID=snap_masked-PGA_scaffold37__332_contigs__length_36774138-processed-gene-359.10;Name=snap_masked-PGA_scaffold37__332_contigs__length_36774138-processed-gene-359.10
PGA_scaffold37__332_contigs__length_36774138	35938532	35941871	ID=snap_masked-PGA_scaffold37__332_contigs__length_36774138-processed-gene-359.11;Name=snap_masked-PGA_scaffold37__332_contigs__length_36774138-processed-gene-359.11
PGA_scaffold37__332_contigs__length_36774138	35942825	35947270	ID=augustus_masked-PGA_scaffold37__332_contigs__length_36774138-processed-gene-359.26;Name=augustus_masked-PGA_scaffold37__332_contigs__length_36774138-processed-gene-359.26
PGA_scaffold37__332_contigs__length_36774138	35964541	35973887	ID=maker-PGA_scaffold37__332_contigs__length_36774138-snap-gene-359.2;Name=maker-PGA_scaffold37__332_contigs__length_36774138-snap-gene-359.2
PGA_scaffold37__332_contigs__length_36774138	35972525	35981095	ID=maker-PGA_scaffold37__332_contigs__length_36774138-augustus-gene-359.35;Name=maker-PGA_scaffold37__332_contigs__length_36774138-augustus-gene-359.35
PGA_scaffold37__332_contigs__length_36774138	35981725	35984530	ID=maker-PGA_scaffold37__332_contigs__length_36774138-snap-gene-359.3;Name=maker-PGA_scaffold37__332_contigs__length_36774138-snap-gene-359.3
PGA_scaffold37__332_contigs__length_36774138	35991127	35993648	ID=maker-PGA_scaffold37__332_contigs__length_36774138-snap-gene-360.2;Name=maker-PGA_scaffold37__332_contigs__length_36774138-snap-gene-360.2
PGA_scaffold37__332_contigs__length_36774138	35994962	36003988	ID=maker-PGA_scaffold37__332_contigs__length_36774138-snap-gene-360.3;Name=maker-PGA_scaffold37__332_contigs__length_36774138-snap-gene-360.3
PGA_scaffold37__332_contigs__length_36774138	36003991	36025652	ID=maker-PGA_scaffold37__332_contigs__length_36774138-snap-gene-360.4;Name=maker-PGA_scaffold37__332_contigs__length_36774138-snap-gene-360.4
PGA_scaffold37__332_contigs__length_36774138	36026934	36032869	ID=maker-PGA_scaffold37__332_contigs__length_36774138-augustus-gene-360.34;Name=maker-PGA_scaffold37__332_contigs__length_36774138-augustus-gene-360.34
PGA_scaffold37__332_contigs__length_36774138	36058559	36062626	ID=maker-PGA_scaffold37__332_contigs__length_36774138-snap-gene-360.0;Name=maker-PGA_scaffold37__332_contigs__length_36774138-snap-gene-360.0
PGA_scaffold37__332_contigs__length_36774138	36067126	36068378	ID=maker-PGA_scaffold37__332_contigs__length_36774138-snap-gene-360.1;Name=maker-PGA_scaffold37__332_contigs__length_36774138-snap-gene-360.1
PGA_scaffold37__332_contigs__length_36774138	36069923	36079470	ID=snap_masked-PGA_scaffold37__332_contigs__length_36774138-processed-gene-360.27;Name=snap_masked-PGA_scaffold37__332_contigs__length_36774138-processed-gene-360.27
PGA_scaffold37__332_contigs__length_36774138	36082035	36095417	ID=maker-PGA_scaffold37__332_contigs__length_36774138-snap-gene-361.0;Name=maker-PGA_scaffold37__332_contigs__length_36774138-snap-gene-361.0
PGA_scaffold37__332_contigs__length_36774138	36100227	36101620	ID=maker-PGA_scaffold37__332_contigs__length_36774138-augustus-gene-361.12;Name=maker-PGA_scaffold37__332_contigs__length_36774138-augustus-gene-361.12
PGA_scaffold37__332_contigs__length_36774138	36121063	36142634	ID=maker-PGA_scaffold37__332_contigs__length_36774138-snap-gene-361.5;Name=maker-PGA_scaffold37__332_contigs__length_36774138-snap-gene-361.5
PGA_scaffold37__332_contigs__length_36774138	36143731	36144494	ID=maker-PGA_scaffold37__332_contigs__length_36774138-augustus-gene-361.14;Name=maker-PGA_scaffold37__332_contigs__length_36774138-augustus-gene-361.14
PGA_scaffold37__332_contigs__length_36774138	36154339	36166777	ID=maker-PGA_scaffold37__332_contigs__length_36774138-snap-gene-361.7;Name=maker-PGA_scaffold37__332_contigs__length_36774138-snap-gene-361.7
PGA_scaffold37__332_contigs__length_36774138	36170833	36182967	ID=maker-PGA_scaffold37__332_contigs__length_36774138-snap-gene-361.1;Name=maker-PGA_scaffold37__332_contigs__length_36774138-snap-gene-361.1
PGA_scaffold37__332_contigs__length_36774138	36183700	36198683	ID=maker-PGA_scaffold37__332_contigs__length_36774138-snap-gene-362.21;Name=maker-PGA_scaffold37__332_contigs__length_36774138-snap-gene-362.21
PGA_scaffold37__332_contigs__length_36774138	36200939	36206306	ID=maker-PGA_scaffold37__332_contigs__length_36774138-augustus-gene-362.1;Name=maker-PGA_scaffold37__332_contigs__length_36774138-augustus-gene-362.1
PGA_scaffold37__332_contigs__length_36774138	36211485	36220401	ID=augustus_masked-PGA_scaffold37__332_contigs__length_36774138-processed-gene-362.18;Name=augustus_masked-PGA_scaffold37__332_contigs__length_36774138-processed-gene-362.18
PGA_scaffold37__332_contigs__length_36774138	36223065	36251988	ID=maker-PGA_scaffold37__332_contigs__length_36774138-snap-gene-362.25;Name=maker-PGA_scaffold37__332_contigs__length_36774138-snap-gene-362.25
PGA_scaffold37__332_contigs__length_36774138	36281737	36287108	ID=maker-PGA_scaffold37__332_contigs__length_36774138-snap-gene-362.24;Name=maker-PGA_scaffold37__332_contigs__length_36774138-snap-gene-362.24
PGA_scaffold37__332_contigs__length_36774138	36297255	36298431	ID=maker-PGA_scaffold37__332_contigs__length_36774138-snap-gene-363.19;Name=maker-PGA_scaffold37__332_contigs__length_36774138-snap-gene-363.19
PGA_scaffold37__332_contigs__length_36774138	36298619	36298921	ID=maker-PGA_scaffold37__332_contigs__length_36774138-snap-gene-363.18;Name=maker-PGA_scaffold37__332_contigs__length_36774138-snap-gene-363.18
PGA_scaffold37__332_contigs__length_36774138	36305745	36309724	ID=maker-PGA_scaffold37__332_contigs__length_36774138-augustus-gene-363.14;Name=maker-PGA_scaffold37__332_contigs__length_36774138-augustus-gene-363.14
PGA_scaffold37__332_contigs__length_36774138	36323906	36330010	ID=maker-PGA_scaffold37__332_contigs__length_36774138-snap-gene-363.20;Name=maker-PGA_scaffold37__332_contigs__length_36774138-snap-gene-363.20
PGA_scaffold37__332_contigs__length_36774138	36330970	36334311	ID=augustus_masked-PGA_scaffold37__332_contigs__length_36774138-processed-gene-363.9;Name=augustus_masked-PGA_scaffold37__332_contigs__length_36774138-processed-gene-363.9
PGA_scaffold37__332_contigs__length_36774138	36362156	36373387	ID=maker-PGA_scaffold37__332_contigs__length_36774138-snap-gene-363.26;Name=maker-PGA_scaffold37__332_contigs__length_36774138-snap-gene-363.26
PGA_scaffold37__332_contigs__length_36774138	36409048	36410087	ID=maker-PGA_scaffold37__332_contigs__length_36774138-snap-gene-364.21;Name=maker-PGA_scaffold37__332_contigs__length_36774138-snap-gene-364.21
PGA_scaffold37__332_contigs__length_36774138	36412720	36413693	ID=maker-PGA_scaffold37__332_contigs__length_36774138-snap-gene-364.22;Name=maker-PGA_scaffold37__332_contigs__length_36774138-snap-gene-364.22
PGA_scaffold37__332_contigs__length_36774138	36427743	36437560	ID=maker-PGA_scaffold37__332_contigs__length_36774138-augustus-gene-364.17;Name=maker-PGA_scaffold37__332_contigs__length_36774138-augustus-gene-364.17
PGA_scaffold37__332_contigs__length_36774138	36450354	36462919	ID=maker-PGA_scaffold37__332_contigs__length_36774138-snap-gene-364.24;Name=maker-PGA_scaffold37__332_contigs__length_36774138-snap-gene-364.24
PGA_scaffold37__332_contigs__length_36774138	36474048	36479936	ID=maker-PGA_scaffold37__332_contigs__length_36774138-augustus-gene-364.20;Name=maker-PGA_scaffold37__332_contigs__length_36774138-augustus-gene-364.20
PGA_scaffold37__332_contigs__length_36774138	36494369	36503517	ID=augustus_masked-PGA_scaffold37__332_contigs__length_36774138-processed-gene-365.12;Name=augustus_masked-PGA_scaffold37__332_contigs__length_36774138-processed-gene-365.12
PGA_scaffold37__332_contigs__length_36774138	36510578	36518697	ID=maker-PGA_scaffold37__332_contigs__length_36774138-augustus-gene-365.17;Name=maker-PGA_scaffold37__332_contigs__length_36774138-augustus-gene-365.17
PGA_scaffold37__332_contigs__length_36774138	36553373	36554018	ID=maker-PGA_scaffold37__332_contigs__length_36774138-snap-gene-365.1;Name=maker-PGA_scaffold37__332_contigs__length_36774138-snap-gene-365.1
PGA_scaffold37__332_contigs__length_36774138	36572384	36573225	ID=maker-PGA_scaffold37__332_contigs__length_36774138-augustus-gene-365.18;Name=maker-PGA_scaffold37__332_contigs__length_36774138-augustus-gene-365.18
PGA_scaffold37__332_contigs__length_36774138	36574822	36600962	ID=maker-PGA_scaffold37__332_contigs__length_36774138-snap-gene-366.5;Name=maker-PGA_scaffold37__332_contigs__length_36774138-snap-gene-366.5
PGA_scaffold37__332_contigs__length_36774138	36652227	36662466	ID=snap_masked-PGA_scaffold37__332_contigs__length_36774138-processed-gene-366.27;Name=snap_masked-PGA_scaffold37__332_contigs__length_36774138-processed-gene-366.27
PGA_scaffold37__332_contigs__length_36774138	36669803	36674165	ID=maker-PGA_scaffold37__332_contigs__length_36774138-augustus-gene-366.19;Name=maker-PGA_scaffold37__332_contigs__length_36774138-augustus-gene-366.19
PGA_scaffold37__332_contigs__length_36774138	36677673	36689297	ID=maker-PGA_scaffold37__332_contigs__length_36774138-snap-gene-366.7;Name=maker-PGA_scaffold37__332_contigs__length_36774138-snap-gene-366.7
PGA_scaffold37__332_contigs__length_36774138	36694399	36696010	ID=maker-PGA_scaffold37__332_contigs__length_36774138-snap-gene-366.8;Name=maker-PGA_scaffold37__332_contigs__length_36774138-snap-gene-366.8
PGA_scaffold37__332_contigs__length_36774138	36696434	36719596	ID=maker-PGA_scaffold37__332_contigs__length_36774138-snap-gene-366.9;Name=maker-PGA_scaffold37__332_contigs__length_36774138-snap-gene-366.9
PGA_scaffold37__332_contigs__length_36774138	36721126	36731905	ID=snap_masked-PGA_scaffold37__332_contigs__length_36774138-processed-gene-366.33;Name=snap_masked-PGA_scaffold37__332_contigs__length_36774138-processed-gene-366.33
PGA_scaffold37__332_contigs__length_36774138	36727969	36745900	ID=maker-PGA_scaffold37__332_contigs__length_36774138-snap-gene-366.11;Name=maker-PGA_scaffold37__332_contigs__length_36774138-snap-gene-366.11
PGA_scaffold37__332_contigs__length_36774138	36750329	36756408	ID=maker-PGA_scaffold37__332_contigs__length_36774138-snap-gene-366.3;Name=maker-PGA_scaffold37__332_contigs__length_36774138-snap-gene-366.3
PGA_scaffold37__332_contigs__length_36774138	36760722	36773756	ID=maker-PGA_scaffold37__332_contigs__length_36774138-augustus-gene-366.17;Name=maker-PGA_scaffold37__332_contigs__length_36774138-augustus-gene-366.17
PGA_scaffold33__143_contigs__length_40727438	60433	61128	ID=maker-PGA_scaffold33__143_contigs__length_40727438-augustus-gene-0.0;Name=maker-PGA_scaffold33__143_contigs__length_40727438-augustus-gene-0.0
PGA_scaffold33__143_contigs__length_40727438	62597	77824	ID=maker-PGA_scaffold33__143_contigs__length_40727438-augustus-gene-0.1;Name=maker-PGA_scaffold33__143_contigs__length_40727438-augustus-gene-0.1
PGA_scaffold33__143_contigs__length_40727438	103531	114177	ID=maker-PGA_scaffold33__143_contigs__length_40727438-augustus-gene-1.0;Name=maker-PGA_scaffold33__143_contigs__length_40727438-augustus-gene-1.0
PGA_scaffold33__143_contigs__length_40727438	213441	213908	ID=maker-PGA_scaffold33__143_contigs__length_40727438-augustus-gene-2.8;Name=maker-PGA_scaffold33__143_contigs__length_40727438-augustus-gene-2.8
PGA_scaffold33__143_contigs__length_40727438	315274	316900	ID=maker-PGA_scaffold33__143_contigs__length_40727438-augustus-gene-3.5;Name=maker-PGA_scaffold33__143_contigs__length_40727438-augustus-gene-3.5
PGA_scaffold33__143_contigs__length_40727438	360118	378084	ID=augustus_masked-PGA_scaffold33__143_contigs__length_40727438-processed-gene-3.10;Name=augustus_masked-PGA_scaffold33__143_contigs__length_40727438-processed-gene-3.10
PGA_scaffold33__143_contigs__length_40727438	599012	630937	ID=snap_masked-PGA_scaffold33__143_contigs__length_40727438-processed-gene-6.11;Name=snap_masked-PGA_scaffold33__143_contigs__length_40727438-processed-gene-6.11
PGA_scaffold33__143_contigs__length_40727438	652942	655871	ID=maker-PGA_scaffold33__143_contigs__length_40727438-augustus-gene-6.9;Name=maker-PGA_scaffold33__143_contigs__length_40727438-augustus-gene-6.9
PGA_scaffold33__143_contigs__length_40727438	685372	687301	ID=maker-PGA_scaffold33__143_contigs__length_40727438-snap-gene-6.7;Name=maker-PGA_scaffold33__143_contigs__length_40727438-snap-gene-6.7
PGA_scaffold33__143_contigs__length_40727438	706827	713778	ID=maker-PGA_scaffold33__143_contigs__length_40727438-snap-gene-7.0;Name=maker-PGA_scaffold33__143_contigs__length_40727438-snap-gene-7.0;pseudo=7
PGA_scaffold33__143_contigs__length_40727438	719424	725585	ID=maker-PGA_scaffold33__143_contigs__length_40727438-snap-gene-7.1;Name=maker-PGA_scaffold33__143_contigs__length_40727438-snap-gene-7.1;pseudo=9
PGA_scaffold33__143_contigs__length_40727438	745258	762986	ID=maker-PGA_scaffold33__143_contigs__length_40727438-snap-gene-7.2;Name=maker-PGA_scaffold33__143_contigs__length_40727438-snap-gene-7.2
PGA_scaffold33__143_contigs__length_40727438	872702	894768	ID=maker-PGA_scaffold33__143_contigs__length_40727438-snap-gene-9.2;Name=maker-PGA_scaffold33__143_contigs__length_40727438-snap-gene-9.2
PGA_scaffold33__143_contigs__length_40727438	925341	940913	ID=snap_masked-PGA_scaffold33__143_contigs__length_40727438-processed-gene-9.5;Name=snap_masked-PGA_scaffold33__143_contigs__length_40727438-processed-gene-9.5
PGA_scaffold33__143_contigs__length_40727438	1073237	1077070	ID=maker-PGA_scaffold33__143_contigs__length_40727438-snap-gene-10.4;Name=maker-PGA_scaffold33__143_contigs__length_40727438-snap-gene-10.4
PGA_scaffold33__143_contigs__length_40727438	1084864	1085808	ID=maker-PGA_scaffold33__143_contigs__length_40727438-snap-gene-10.3;Name=maker-PGA_scaffold33__143_contigs__length_40727438-snap-gene-10.3
PGA_scaffold33__143_contigs__length_40727438	1085841	1086167	ID=maker-PGA_scaffold33__143_contigs__length_40727438-snap-gene-10.2;Name=maker-PGA_scaffold33__143_contigs__length_40727438-snap-gene-10.2
PGA_scaffold33__143_contigs__length_40727438	1096379	1097480	ID=snap_masked-PGA_scaffold33__143_contigs__length_40727438-processed-gene-11.16;Name=snap_masked-PGA_scaffold33__143_contigs__length_40727438-processed-gene-11.16
PGA_scaffold33__143_contigs__length_40727438	1109783	1111152	ID=maker-PGA_scaffold33__143_contigs__length_40727438-snap-gene-11.8;Name=maker-PGA_scaffold33__143_contigs__length_40727438-snap-gene-11.8
PGA_scaffold33__143_contigs__length_40727438	1111180	1111780	ID=maker-PGA_scaffold33__143_contigs__length_40727438-snap-gene-11.7;Name=maker-PGA_scaffold33__143_contigs__length_40727438-snap-gene-11.7
PGA_scaffold33__143_contigs__length_40727438	1111883	1112679	ID=maker-PGA_scaffold33__143_contigs__length_40727438-augustus-gene-11.27;Name=maker-PGA_scaffold33__143_contigs__length_40727438-augustus-gene-11.27
PGA_scaffold33__143_contigs__length_40727438	1116659	1121181	ID=augustus_masked-PGA_scaffold33__143_contigs__length_40727438-processed-gene-11.11;Name=augustus_masked-PGA_scaffold33__143_contigs__length_40727438-processed-gene-11.11
PGA_scaffold33__143_contigs__length_40727438	1122938	1123961	ID=maker-PGA_scaffold33__143_contigs__length_40727438-snap-gene-11.4;Name=maker-PGA_scaffold33__143_contigs__length_40727438-snap-gene-11.4
PGA_scaffold33__143_contigs__length_40727438	1123982	1126918	ID=maker-PGA_scaffold33__143_contigs__length_40727438-snap-gene-11.3;Name=maker-PGA_scaffold33__143_contigs__length_40727438-snap-gene-11.3;pseudo=6
PGA_scaffold33__143_contigs__length_40727438	1139003	1141333	ID=maker-PGA_scaffold33__143_contigs__length_40727438-snap-gene-11.9;Name=maker-PGA_scaffold33__143_contigs__length_40727438-snap-gene-11.9
PGA_scaffold33__143_contigs__length_40727438	1159846	1160617	ID=maker-PGA_scaffold33__143_contigs__length_40727438-snap-gene-12.3;Name=maker-PGA_scaffold33__143_contigs__length_40727438-snap-gene-12.3
PGA_scaffold33__143_contigs__length_40727438	1160646	1165028	ID=maker-PGA_scaffold33__143_contigs__length_40727438-snap-gene-12.2;Name=maker-PGA_scaffold33__143_contigs__length_40727438-snap-gene-12.2
PGA_scaffold33__143_contigs__length_40727438	1165062	1165456	ID=maker-PGA_scaffold33__143_contigs__length_40727438-snap-gene-12.1;Name=maker-PGA_scaffold33__143_contigs__length_40727438-snap-gene-12.1
PGA_scaffold33__143_contigs__length_40727438	1165587	1175131	ID=maker-PGA_scaffold33__143_contigs__length_40727438-snap-gene-12.0;Name=maker-PGA_scaffold33__143_contigs__length_40727438-snap-gene-12.0;pseudo=6
PGA_scaffold33__143_contigs__length_40727438	1166011	1203656	ID=snap_masked-PGA_scaffold33__143_contigs__length_40727438-processed-gene-12.36;Name=snap_masked-PGA_scaffold33__143_contigs__length_40727438-processed-gene-12.36
PGA_scaffold33__143_contigs__length_40727438	1176908	1195562	ID=maker-PGA_scaffold33__143_contigs__length_40727438-snap-gene-12.5;Name=maker-PGA_scaffold33__143_contigs__length_40727438-snap-gene-12.5;pseudo=6
PGA_scaffold33__143_contigs__length_40727438	1195620	1207308	ID=maker-PGA_scaffold33__143_contigs__length_40727438-snap-gene-12.6;Name=maker-PGA_scaffold33__143_contigs__length_40727438-snap-gene-12.6
PGA_scaffold33__143_contigs__length_40727438	1244956	1255555	ID=maker-PGA_scaffold33__143_contigs__length_40727438-snap-gene-12.7;Name=maker-PGA_scaffold33__143_contigs__length_40727438-snap-gene-12.7
PGA_scaffold33__143_contigs__length_40727438	1250008	1252750	ID=maker-PGA_scaffold33__143_contigs__length_40727438-snap-gene-12.8;Name=maker-PGA_scaffold33__143_contigs__length_40727438-snap-gene-12.8
PGA_scaffold33__143_contigs__length_40727438	1253389	1254936	ID=augustus_masked-PGA_scaffold33__143_contigs__length_40727438-processed-gene-12.21;Name=augustus_masked-PGA_scaffold33__143_contigs__length_40727438-processed-gene-12.21
PGA_scaffold33__143_contigs__length_40727438	1257157	1274437	ID=maker-PGA_scaffold33__143_contigs__length_40727438-snap-gene-12.12;Name=maker-PGA_scaffold33__143_contigs__length_40727438-snap-gene-12.12
PGA_scaffold33__143_contigs__length_40727438	1283458	1303114	ID=maker-PGA_scaffold33__143_contigs__length_40727438-snap-gene-13.9;Name=maker-PGA_scaffold33__143_contigs__length_40727438-snap-gene-13.9
PGA_scaffold33__143_contigs__length_40727438	1311556	1317695	ID=maker-PGA_scaffold33__143_contigs__length_40727438-snap-gene-13.8;Name=maker-PGA_scaffold33__143_contigs__length_40727438-snap-gene-13.8
PGA_scaffold33__143_contigs__length_40727438	1720456	1727094	ID=maker-PGA_scaffold33__143_contigs__length_40727438-snap-gene-17.5;Name=maker-PGA_scaffold33__143_contigs__length_40727438-snap-gene-17.5
PGA_scaffold33__143_contigs__length_40727438	1741074	1744145	ID=maker-PGA_scaffold33__143_contigs__length_40727438-snap-gene-17.6;Name=maker-PGA_scaffold33__143_contigs__length_40727438-snap-gene-17.6
PGA_scaffold33__143_contigs__length_40727438	1765993	1766523	ID=augustus_masked-PGA_scaffold33__143_contigs__length_40727438-processed-gene-17.4;Name=augustus_masked-PGA_scaffold33__143_contigs__length_40727438-processed-gene-17.4
PGA_scaffold33__143_contigs__length_40727438	1817433	1820037	ID=snap_masked-PGA_scaffold33__143_contigs__length_40727438-processed-gene-18.5;Name=snap_masked-PGA_scaffold33__143_contigs__length_40727438-processed-gene-18.5
PGA_scaffold33__143_contigs__length_40727438	1822273	1849041	ID=maker-PGA_scaffold33__143_contigs__length_40727438-snap-gene-18.13;Name=maker-PGA_scaffold33__143_contigs__length_40727438-snap-gene-18.13
PGA_scaffold33__143_contigs__length_40727438	1849141	1851161	ID=maker-PGA_scaffold33__143_contigs__length_40727438-snap-gene-18.10;Name=maker-PGA_scaffold33__143_contigs__length_40727438-snap-gene-18.10
PGA_scaffold33__143_contigs__length_40727438	2026496	2030329	ID=snap_masked-PGA_scaffold33__143_contigs__length_40727438-processed-gene-20.1;Name=snap_masked-PGA_scaffold33__143_contigs__length_40727438-processed-gene-20.1
PGA_scaffold33__143_contigs__length_40727438	2198852	2200614	ID=maker-PGA_scaffold33__143_contigs__length_40727438-snap-gene-22.2;Name=maker-PGA_scaffold33__143_contigs__length_40727438-snap-gene-22.2;pseudo=8
PGA_scaffold33__143_contigs__length_40727438	2360895	2365747	ID=maker-PGA_scaffold33__143_contigs__length_40727438-augustus-gene-23.3;Name=maker-PGA_scaffold33__143_contigs__length_40727438-augustus-gene-23.3
PGA_scaffold33__143_contigs__length_40727438	2437507	2456967	ID=maker-PGA_scaffold33__143_contigs__length_40727438-snap-gene-24.2;Name=maker-PGA_scaffold33__143_contigs__length_40727438-snap-gene-24.2
PGA_scaffold33__143_contigs__length_40727438	2471593	2499664	ID=maker-PGA_scaffold33__143_contigs__length_40727438-snap-gene-25.0;Name=maker-PGA_scaffold33__143_contigs__length_40727438-snap-gene-25.0
PGA_scaffold33__143_contigs__length_40727438	2567596	2568779	ID=maker-PGA_scaffold33__143_contigs__length_40727438-augustus-gene-25.24;Name=maker-PGA_scaffold33__143_contigs__length_40727438-augustus-gene-25.24
PGA_scaffold33__143_contigs__length_40727438	2658175	2659674	ID=augustus_masked-PGA_scaffold33__143_contigs__length_40727438-processed-gene-26.12;Name=augustus_masked-PGA_scaffold33__143_contigs__length_40727438-processed-gene-26.12
PGA_scaffold33__143_contigs__length_40727438	2675153	2685066	ID=maker-PGA_scaffold33__143_contigs__length_40727438-augustus-gene-26.1;Name=maker-PGA_scaffold33__143_contigs__length_40727438-augustus-gene-26.1
PGA_scaffold33__143_contigs__length_40727438	2696055	2697524	ID=augustus_masked-PGA_scaffold33__143_contigs__length_40727438-processed-gene-27.12;Name=augustus_masked-PGA_scaffold33__143_contigs__length_40727438-processed-gene-27.12
PGA_scaffold33__143_contigs__length_40727438	2732301	2775286	ID=augustus_masked-PGA_scaffold33__143_contigs__length_40727438-processed-gene-27.15;Name=augustus_masked-PGA_scaffold33__143_contigs__length_40727438-processed-gene-27.15
PGA_scaffold33__143_contigs__length_40727438	2777535	2801041	ID=maker-PGA_scaffold33__143_contigs__length_40727438-snap-gene-28.3;Name=maker-PGA_scaffold33__143_contigs__length_40727438-snap-gene-28.3
PGA_scaffold33__143_contigs__length_40727438	2812417	2815966	ID=maker-PGA_scaffold33__143_contigs__length_40727438-snap-gene-28.4;Name=maker-PGA_scaffold33__143_contigs__length_40727438-snap-gene-28.4
PGA_scaffold33__143_contigs__length_40727438	2906607	2919767	ID=maker-PGA_scaffold33__143_contigs__length_40727438-augustus-gene-29.0;Name=maker-PGA_scaffold33__143_contigs__length_40727438-augustus-gene-29.0
PGA_scaffold33__143_contigs__length_40727438	2947178	2960124	ID=maker-PGA_scaffold33__143_contigs__length_40727438-augustus-gene-29.1;Name=maker-PGA_scaffold33__143_contigs__length_40727438-augustus-gene-29.1
PGA_scaffold33__143_contigs__length_40727438	3009401	3015723	ID=maker-PGA_scaffold33__143_contigs__length_40727438-snap-gene-30.7;Name=maker-PGA_scaffold33__143_contigs__length_40727438-snap-gene-30.7
PGA_scaffold33__143_contigs__length_40727438	3020283	3020618	ID=augustus_masked-PGA_scaffold33__143_contigs__length_40727438-processed-gene-30.8;Name=augustus_masked-PGA_scaffold33__143_contigs__length_40727438-processed-gene-30.8
PGA_scaffold33__143_contigs__length_40727438	3030831	3076048	ID=maker-PGA_scaffold33__143_contigs__length_40727438-snap-gene-31.12;Name=maker-PGA_scaffold33__143_contigs__length_40727438-snap-gene-31.12
PGA_scaffold33__143_contigs__length_40727438	3088581	3092391	ID=maker-PGA_scaffold33__143_contigs__length_40727438-snap-gene-31.13;Name=maker-PGA_scaffold33__143_contigs__length_40727438-snap-gene-31.13
PGA_scaffold33__143_contigs__length_40727438	3094453	3105118	ID=maker-PGA_scaffold33__143_contigs__length_40727438-snap-gene-31.14;Name=maker-PGA_scaffold33__143_contigs__length_40727438-snap-gene-31.14
PGA_scaffold33__143_contigs__length_40727438	3167504	3185420	ID=maker-PGA_scaffold33__143_contigs__length_40727438-augustus-gene-31.4;Name=maker-PGA_scaffold33__143_contigs__length_40727438-augustus-gene-31.4
PGA_scaffold33__143_contigs__length_40727438	3200525	3204746	ID=maker-PGA_scaffold33__143_contigs__length_40727438-augustus-gene-32.10;Name=maker-PGA_scaffold33__143_contigs__length_40727438-augustus-gene-32.10
PGA_scaffold33__143_contigs__length_40727438	3219001	3242551	ID=maker-PGA_scaffold33__143_contigs__length_40727438-snap-gene-32.1;Name=maker-PGA_scaffold33__143_contigs__length_40727438-snap-gene-32.1
PGA_scaffold33__143_contigs__length_40727438	3280383	3283204	ID=maker-PGA_scaffold33__143_contigs__length_40727438-augustus-gene-33.18;Name=maker-PGA_scaffold33__143_contigs__length_40727438-augustus-gene-33.18
PGA_scaffold33__143_contigs__length_40727438	3286113	3286593	ID=maker-PGA_scaffold33__143_contigs__length_40727438-augustus-gene-33.19;Name=maker-PGA_scaffold33__143_contigs__length_40727438-augustus-gene-33.19
PGA_scaffold33__143_contigs__length_40727438	3299951	3301550	ID=maker-PGA_scaffold33__143_contigs__length_40727438-augustus-gene-33.20;Name=maker-PGA_scaffold33__143_contigs__length_40727438-augustus-gene-33.20
PGA_scaffold33__143_contigs__length_40727438	3306320	3326522	ID=snap_masked-PGA_scaffold33__143_contigs__length_40727438-processed-gene-33.16;Name=snap_masked-PGA_scaffold33__143_contigs__length_40727438-processed-gene-33.16
PGA_scaffold33__143_contigs__length_40727438	3418910	3438157	ID=maker-PGA_scaffold33__143_contigs__length_40727438-snap-gene-34.13;Name=maker-PGA_scaffold33__143_contigs__length_40727438-snap-gene-34.13
PGA_scaffold33__143_contigs__length_40727438	3455496	3467261	ID=maker-PGA_scaffold33__143_contigs__length_40727438-augustus-gene-34.1;Name=maker-PGA_scaffold33__143_contigs__length_40727438-augustus-gene-34.1
PGA_scaffold33__143_contigs__length_40727438	3472639	3475421	ID=maker-PGA_scaffold33__143_contigs__length_40727438-snap-gene-35.12;Name=maker-PGA_scaffold33__143_contigs__length_40727438-snap-gene-35.12
PGA_scaffold33__143_contigs__length_40727438	3490996	3501983	ID=maker-PGA_scaffold33__143_contigs__length_40727438-augustus-gene-35.1;Name=maker-PGA_scaffold33__143_contigs__length_40727438-augustus-gene-35.1
PGA_scaffold33__143_contigs__length_40727438	3554703	3566578	ID=maker-PGA_scaffold33__143_contigs__length_40727438-snap-gene-35.14;Name=maker-PGA_scaffold33__143_contigs__length_40727438-snap-gene-35.14
PGA_scaffold33__143_contigs__length_40727438	3571121	3575651	ID=augustus_masked-PGA_scaffold33__143_contigs__length_40727438-processed-gene-35.9;Name=augustus_masked-PGA_scaffold33__143_contigs__length_40727438-processed-gene-35.9
PGA_scaffold33__143_contigs__length_40727438	3614217	3648328	ID=maker-PGA_scaffold33__143_contigs__length_40727438-snap-gene-36.9;Name=maker-PGA_scaffold33__143_contigs__length_40727438-snap-gene-36.9;pseudo=9
PGA_scaffold33__143_contigs__length_40727438	3649391	3650863	ID=maker-PGA_scaffold33__143_contigs__length_40727438-augustus-gene-36.8;Name=maker-PGA_scaffold33__143_contigs__length_40727438-augustus-gene-36.8
PGA_scaffold33__143_contigs__length_40727438	3673421	3734566	ID=maker-PGA_scaffold33__143_contigs__length_40727438-snap-gene-37.8;Name=maker-PGA_scaffold33__143_contigs__length_40727438-snap-gene-37.8
PGA_scaffold33__143_contigs__length_40727438	4065503	4090227	ID=maker-PGA_scaffold33__143_contigs__length_40727438-snap-gene-41.10;Name=maker-PGA_scaffold33__143_contigs__length_40727438-snap-gene-41.10
PGA_scaffold33__143_contigs__length_40727438	4097336	4102950	ID=augustus_masked-PGA_scaffold33__143_contigs__length_40727438-processed-gene-41.14;Name=augustus_masked-PGA_scaffold33__143_contigs__length_40727438-processed-gene-41.14
PGA_scaffold33__143_contigs__length_40727438	4144743	4175675	ID=maker-PGA_scaffold33__143_contigs__length_40727438-snap-gene-41.12;Name=maker-PGA_scaffold33__143_contigs__length_40727438-snap-gene-41.12
PGA_scaffold33__143_contigs__length_40727438	4292547	4313281	ID=maker-PGA_scaffold33__143_contigs__length_40727438-snap-gene-43.0;Name=maker-PGA_scaffold33__143_contigs__length_40727438-snap-gene-43.0
PGA_scaffold33__143_contigs__length_40727438	4316292	4334458	ID=maker-PGA_scaffold33__143_contigs__length_40727438-snap-gene-43.1;Name=maker-PGA_scaffold33__143_contigs__length_40727438-snap-gene-43.1
PGA_scaffold33__143_contigs__length_40727438	4337667	4347065	ID=maker-PGA_scaffold33__143_contigs__length_40727438-snap-gene-43.2;Name=maker-PGA_scaffold33__143_contigs__length_40727438-snap-gene-43.2
PGA_scaffold33__143_contigs__length_40727438	4375350	4377057	ID=maker-PGA_scaffold33__143_contigs__length_40727438-augustus-gene-43.20;Name=maker-PGA_scaffold33__143_contigs__length_40727438-augustus-gene-43.20
PGA_scaffold33__143_contigs__length_40727438	4424688	4425809	ID=maker-PGA_scaffold33__143_contigs__length_40727438-snap-gene-44.20;Name=maker-PGA_scaffold33__143_contigs__length_40727438-snap-gene-44.20
PGA_scaffold33__143_contigs__length_40727438	4440791	4450977	ID=maker-PGA_scaffold33__143_contigs__length_40727438-snap-gene-44.21;Name=maker-PGA_scaffold33__143_contigs__length_40727438-snap-gene-44.21
PGA_scaffold33__143_contigs__length_40727438	4466458	4468391	ID=maker-PGA_scaffold33__143_contigs__length_40727438-snap-gene-44.19;Name=maker-PGA_scaffold33__143_contigs__length_40727438-snap-gene-44.19
PGA_scaffold33__143_contigs__length_40727438	4469610	4472651	ID=maker-PGA_scaffold33__143_contigs__length_40727438-augustus-gene-44.12;Name=maker-PGA_scaffold33__143_contigs__length_40727438-augustus-gene-44.12
PGA_scaffold33__143_contigs__length_40727438	4571720	4580463	ID=maker-PGA_scaffold33__143_contigs__length_40727438-snap-gene-45.4;Name=maker-PGA_scaffold33__143_contigs__length_40727438-snap-gene-45.4
PGA_scaffold33__143_contigs__length_40727438	4580474	4580827	ID=augustus_masked-PGA_scaffold33__143_contigs__length_40727438-processed-gene-45.3;Name=augustus_masked-PGA_scaffold33__143_contigs__length_40727438-processed-gene-45.3
PGA_scaffold33__143_contigs__length_40727438	4585408	4616529	ID=maker-PGA_scaffold33__143_contigs__length_40727438-snap-gene-46.10;Name=maker-PGA_scaffold33__143_contigs__length_40727438-snap-gene-46.10
PGA_scaffold33__143_contigs__length_40727438	4631374	4634124	ID=maker-PGA_scaffold33__143_contigs__length_40727438-augustus-gene-46.1;Name=maker-PGA_scaffold33__143_contigs__length_40727438-augustus-gene-46.1
PGA_scaffold33__143_contigs__length_40727438	4633585	4639726	ID=augustus_masked-PGA_scaffold33__143_contigs__length_40727438-processed-gene-46.17;Name=augustus_masked-PGA_scaffold33__143_contigs__length_40727438-processed-gene-46.17
PGA_scaffold33__143_contigs__length_40727438	4641462	4644498	ID=maker-PGA_scaffold33__143_contigs__length_40727438-augustus-gene-46.3;Name=maker-PGA_scaffold33__143_contigs__length_40727438-augustus-gene-46.3
PGA_scaffold33__143_contigs__length_40727438	4651557	4700543	ID=maker-PGA_scaffold33__143_contigs__length_40727438-snap-gene-47.0;Name=maker-PGA_scaffold33__143_contigs__length_40727438-snap-gene-47.0;pseudo=5
PGA_scaffold33__143_contigs__length_40727438	4735290	4759951	ID=maker-PGA_scaffold33__143_contigs__length_40727438-augustus-gene-47.8;Name=maker-PGA_scaffold33__143_contigs__length_40727438-augustus-gene-47.8
PGA_scaffold33__143_contigs__length_40727438	4762449	4763870	ID=maker-PGA_scaffold33__143_contigs__length_40727438-snap-gene-48.8;Name=maker-PGA_scaffold33__143_contigs__length_40727438-snap-gene-48.8
PGA_scaffold33__143_contigs__length_40727438	4789075	4794191	ID=maker-PGA_scaffold33__143_contigs__length_40727438-snap-gene-48.9;Name=maker-PGA_scaffold33__143_contigs__length_40727438-snap-gene-48.9;pseudo=8
PGA_scaffold33__143_contigs__length_40727438	5048993	5055154	ID=maker-PGA_scaffold33__143_contigs__length_40727438-snap-gene-50.5;Name=maker-PGA_scaffold33__143_contigs__length_40727438-snap-gene-50.5
PGA_scaffold33__143_contigs__length_40727438	5081064	5109278	ID=augustus_masked-PGA_scaffold33__143_contigs__length_40727438-processed-gene-51.1;Name=augustus_masked-PGA_scaffold33__143_contigs__length_40727438-processed-gene-51.1
PGA_scaffold33__143_contigs__length_40727438	5114855	5120199	ID=maker-PGA_scaffold33__143_contigs__length_40727438-augustus-gene-51.20;Name=maker-PGA_scaffold33__143_contigs__length_40727438-augustus-gene-51.20
PGA_scaffold33__143_contigs__length_40727438	5121164	5123511	ID=maker-PGA_scaffold33__143_contigs__length_40727438-snap-gene-51.9;Name=maker-PGA_scaffold33__143_contigs__length_40727438-snap-gene-51.9
PGA_scaffold33__143_contigs__length_40727438	5199349	5209357	ID=maker-PGA_scaffold33__143_contigs__length_40727438-augustus-gene-52.11;Name=maker-PGA_scaffold33__143_contigs__length_40727438-augustus-gene-52.11
PGA_scaffold33__143_contigs__length_40727438	5210232	5223356	ID=maker-PGA_scaffold33__143_contigs__length_40727438-augustus-gene-52.12;Name=maker-PGA_scaffold33__143_contigs__length_40727438-augustus-gene-52.12
PGA_scaffold33__143_contigs__length_40727438	5236340	5252875	ID=maker-PGA_scaffold33__143_contigs__length_40727438-snap-gene-53.5;Name=maker-PGA_scaffold33__143_contigs__length_40727438-snap-gene-53.5
PGA_scaffold33__143_contigs__length_40727438	5254933	5295598	ID=maker-PGA_scaffold33__143_contigs__length_40727438-snap-gene-53.7;Name=maker-PGA_scaffold33__143_contigs__length_40727438-snap-gene-53.7
PGA_scaffold33__143_contigs__length_40727438	5341430	5348507	ID=maker-PGA_scaffold33__143_contigs__length_40727438-snap-gene-53.9;Name=maker-PGA_scaffold33__143_contigs__length_40727438-snap-gene-53.9
PGA_scaffold33__143_contigs__length_40727438	5348523	5349306	ID=maker-PGA_scaffold33__143_contigs__length_40727438-snap-gene-53.8;Name=maker-PGA_scaffold33__143_contigs__length_40727438-snap-gene-53.8
PGA_scaffold33__143_contigs__length_40727438	5431772	5469875	ID=augustus_masked-PGA_scaffold33__143_contigs__length_40727438-processed-gene-54.3;Name=augustus_masked-PGA_scaffold33__143_contigs__length_40727438-processed-gene-54.3
PGA_scaffold33__143_contigs__length_40727438	5445827	5502821	ID=maker-PGA_scaffold33__143_contigs__length_40727438-snap-gene-55.16;Name=maker-PGA_scaffold33__143_contigs__length_40727438-snap-gene-55.16
PGA_scaffold33__143_contigs__length_40727438	5763321	5769239	ID=maker-PGA_scaffold33__143_contigs__length_40727438-snap-gene-57.5;Name=maker-PGA_scaffold33__143_contigs__length_40727438-snap-gene-57.5
PGA_scaffold33__143_contigs__length_40727438	5944025	5945614	ID=snap_masked-PGA_scaffold33__143_contigs__length_40727438-processed-gene-59.11;Name=snap_masked-PGA_scaffold33__143_contigs__length_40727438-processed-gene-59.11
PGA_scaffold33__143_contigs__length_40727438	5969855	5971563	ID=maker-PGA_scaffold33__143_contigs__length_40727438-augustus-gene-59.19;Name=maker-PGA_scaffold33__143_contigs__length_40727438-augustus-gene-59.19
PGA_scaffold33__143_contigs__length_40727438	5982207	5983800	ID=maker-PGA_scaffold33__143_contigs__length_40727438-snap-gene-59.3;Name=maker-PGA_scaffold33__143_contigs__length_40727438-snap-gene-59.3
PGA_scaffold33__143_contigs__length_40727438	5986709	6001626	ID=maker-PGA_scaffold33__143_contigs__length_40727438-snap-gene-60.0;Name=maker-PGA_scaffold33__143_contigs__length_40727438-snap-gene-60.0
PGA_scaffold33__143_contigs__length_40727438	6026846	6035166	ID=augustus_masked-PGA_scaffold33__143_contigs__length_40727438-processed-gene-61.3;Name=augustus_masked-PGA_scaffold33__143_contigs__length_40727438-processed-gene-61.3
PGA_scaffold33__143_contigs__length_40727438	6124711	6129294	ID=snap_masked-PGA_scaffold33__143_contigs__length_40727438-processed-gene-61.1;Name=snap_masked-PGA_scaffold33__143_contigs__length_40727438-processed-gene-61.1
PGA_scaffold33__143_contigs__length_40727438	6149891	6150702	ID=augustus_masked-PGA_scaffold33__143_contigs__length_40727438-processed-gene-61.4;Name=augustus_masked-PGA_scaffold33__143_contigs__length_40727438-processed-gene-61.4
PGA_scaffold33__143_contigs__length_40727438	6190518	6195353	ID=augustus_masked-PGA_scaffold33__143_contigs__length_40727438-processed-gene-62.1;Name=augustus_masked-PGA_scaffold33__143_contigs__length_40727438-processed-gene-62.1
PGA_scaffold33__143_contigs__length_40727438	6229125	6230258	ID=augustus_masked-PGA_scaffold33__143_contigs__length_40727438-processed-gene-62.3;Name=augustus_masked-PGA_scaffold33__143_contigs__length_40727438-processed-gene-62.3
PGA_scaffold33__143_contigs__length_40727438	6258499	6295093	ID=augustus_masked-PGA_scaffold33__143_contigs__length_40727438-processed-gene-63.15;Name=augustus_masked-PGA_scaffold33__143_contigs__length_40727438-processed-gene-63.15
PGA_scaffold33__143_contigs__length_40727438	6295333	6301689	ID=maker-PGA_scaffold33__143_contigs__length_40727438-snap-gene-63.20;Name=maker-PGA_scaffold33__143_contigs__length_40727438-snap-gene-63.20
PGA_scaffold33__143_contigs__length_40727438	6304285	6330959	ID=maker-PGA_scaffold33__143_contigs__length_40727438-augustus-gene-63.4;Name=maker-PGA_scaffold33__143_contigs__length_40727438-augustus-gene-63.4
PGA_scaffold33__143_contigs__length_40727438	6333708	6339690	ID=maker-PGA_scaffold33__143_contigs__length_40727438-snap-gene-63.21;Name=maker-PGA_scaffold33__143_contigs__length_40727438-snap-gene-63.21
PGA_scaffold33__143_contigs__length_40727438	6348493	6349155	ID=maker-PGA_scaffold33__143_contigs__length_40727438-augustus-gene-63.5;Name=maker-PGA_scaffold33__143_contigs__length_40727438-augustus-gene-63.5
PGA_scaffold33__143_contigs__length_40727438	6352571	6373947	ID=maker-PGA_scaffold33__143_contigs__length_40727438-snap-gene-64.15;Name=maker-PGA_scaffold33__143_contigs__length_40727438-snap-gene-64.15
PGA_scaffold33__143_contigs__length_40727438	6434841	6438402	ID=maker-PGA_scaffold33__143_contigs__length_40727438-augustus-gene-64.1;Name=maker-PGA_scaffold33__143_contigs__length_40727438-augustus-gene-64.1
PGA_scaffold33__143_contigs__length_40727438	6595134	6596312	ID=augustus_masked-PGA_scaffold33__143_contigs__length_40727438-processed-gene-66.10;Name=augustus_masked-PGA_scaffold33__143_contigs__length_40727438-processed-gene-66.10
PGA_scaffold33__143_contigs__length_40727438	6603841	6606047	ID=maker-PGA_scaffold33__143_contigs__length_40727438-snap-gene-66.8;Name=maker-PGA_scaffold33__143_contigs__length_40727438-snap-gene-66.8
PGA_scaffold33__143_contigs__length_40727438	6619035	6641632	ID=maker-PGA_scaffold33__143_contigs__length_40727438-snap-gene-66.9;Name=maker-PGA_scaffold33__143_contigs__length_40727438-snap-gene-66.9
PGA_scaffold33__143_contigs__length_40727438	6724154	6738716	ID=maker-PGA_scaffold33__143_contigs__length_40727438-snap-gene-67.10;Name=maker-PGA_scaffold33__143_contigs__length_40727438-snap-gene-67.10
PGA_scaffold33__143_contigs__length_40727438	6877356	6880414	ID=augustus_masked-PGA_scaffold33__143_contigs__length_40727438-processed-gene-68.1;Name=augustus_masked-PGA_scaffold33__143_contigs__length_40727438-processed-gene-68.1
PGA_scaffold33__143_contigs__length_40727438	6949967	6953475	ID=maker-PGA_scaffold33__143_contigs__length_40727438-augustus-gene-69.2;Name=maker-PGA_scaffold33__143_contigs__length_40727438-augustus-gene-69.2
PGA_scaffold33__143_contigs__length_40727438	6953744	6962631	ID=maker-PGA_scaffold33__143_contigs__length_40727438-snap-gene-69.5;Name=maker-PGA_scaffold33__143_contigs__length_40727438-snap-gene-69.5
PGA_scaffold33__143_contigs__length_40727438	6969518	6969838	ID=maker-PGA_scaffold33__143_contigs__length_40727438-snap-gene-69.6;Name=maker-PGA_scaffold33__143_contigs__length_40727438-snap-gene-69.6
PGA_scaffold33__143_contigs__length_40727438	7036008	7048009	ID=augustus_masked-PGA_scaffold33__143_contigs__length_40727438-processed-gene-70.1;Name=augustus_masked-PGA_scaffold33__143_contigs__length_40727438-processed-gene-70.1
PGA_scaffold33__143_contigs__length_40727438	7147681	7165020	ID=maker-PGA_scaffold33__143_contigs__length_40727438-snap-gene-71.0;Name=maker-PGA_scaffold33__143_contigs__length_40727438-snap-gene-71.0
PGA_scaffold33__143_contigs__length_40727438	7189008	7191847	ID=maker-PGA_scaffold33__143_contigs__length_40727438-snap-gene-72.0;Name=maker-PGA_scaffold33__143_contigs__length_40727438-snap-gene-72.0
PGA_scaffold33__143_contigs__length_40727438	7227351	7263294	ID=maker-PGA_scaffold33__143_contigs__length_40727438-snap-gene-72.1;Name=maker-PGA_scaffold33__143_contigs__length_40727438-snap-gene-72.1
PGA_scaffold33__143_contigs__length_40727438	7280204	7288225	ID=maker-PGA_scaffold33__143_contigs__length_40727438-augustus-gene-72.9;Name=maker-PGA_scaffold33__143_contigs__length_40727438-augustus-gene-72.9
PGA_scaffold33__143_contigs__length_40727438	7391988	7399816	ID=maker-PGA_scaffold33__143_contigs__length_40727438-snap-gene-74.0;Name=maker-PGA_scaffold33__143_contigs__length_40727438-snap-gene-74.0
PGA_scaffold33__143_contigs__length_40727438	7473394	7502647	ID=maker-PGA_scaffold33__143_contigs__length_40727438-snap-gene-75.23;Name=maker-PGA_scaffold33__143_contigs__length_40727438-snap-gene-75.23
PGA_scaffold33__143_contigs__length_40727438	7476009	7476740	ID=augustus_masked-PGA_scaffold33__143_contigs__length_40727438-processed-gene-74.4;Name=augustus_masked-PGA_scaffold33__143_contigs__length_40727438-processed-gene-74.4
PGA_scaffold33__143_contigs__length_40727438	7512157	7515127	ID=maker-PGA_scaffold33__143_contigs__length_40727438-snap-gene-75.25;Name=maker-PGA_scaffold33__143_contigs__length_40727438-snap-gene-75.25
PGA_scaffold33__143_contigs__length_40727438	7525514	7559237	ID=snap_masked-PGA_scaffold33__143_contigs__length_40727438-processed-gene-75.11;Name=snap_masked-PGA_scaffold33__143_contigs__length_40727438-processed-gene-75.11
PGA_scaffold33__143_contigs__length_40727438	7659114	7697381	ID=maker-PGA_scaffold33__143_contigs__length_40727438-snap-gene-77.1;Name=maker-PGA_scaffold33__143_contigs__length_40727438-snap-gene-77.1;pseudo=5
PGA_scaffold33__143_contigs__length_40727438	7764431	7786727	ID=maker-PGA_scaffold33__143_contigs__length_40727438-snap-gene-78.19;Name=maker-PGA_scaffold33__143_contigs__length_40727438-snap-gene-78.19
PGA_scaffold33__143_contigs__length_40727438	7789822	7818044	ID=maker-PGA_scaffold33__143_contigs__length_40727438-snap-gene-78.20;Name=maker-PGA_scaffold33__143_contigs__length_40727438-snap-gene-78.20
PGA_scaffold33__143_contigs__length_40727438	7852649	7855083	ID=maker-PGA_scaffold33__143_contigs__length_40727438-augustus-gene-78.3;Name=maker-PGA_scaffold33__143_contigs__length_40727438-augustus-gene-78.3
PGA_scaffold33__143_contigs__length_40727438	7893985	7915217	ID=augustus_masked-PGA_scaffold33__143_contigs__length_40727438-processed-gene-79.4;Name=augustus_masked-PGA_scaffold33__143_contigs__length_40727438-processed-gene-79.4
PGA_scaffold33__143_contigs__length_40727438	7970338	8005361	ID=maker-PGA_scaffold33__143_contigs__length_40727438-snap-gene-80.12;Name=maker-PGA_scaffold33__143_contigs__length_40727438-snap-gene-80.12
PGA_scaffold33__143_contigs__length_40727438	8042848	8062526	ID=maker-PGA_scaffold33__143_contigs__length_40727438-snap-gene-80.13;Name=maker-PGA_scaffold33__143_contigs__length_40727438-snap-gene-80.13
PGA_scaffold33__143_contigs__length_40727438	8070479	8075944	ID=maker-PGA_scaffold33__143_contigs__length_40727438-snap-gene-80.14;Name=maker-PGA_scaffold33__143_contigs__length_40727438-snap-gene-80.14;pseudo=6
PGA_scaffold33__143_contigs__length_40727438	8078504	8081496	ID=maker-PGA_scaffold33__143_contigs__length_40727438-snap-gene-80.15;Name=maker-PGA_scaffold33__143_contigs__length_40727438-snap-gene-80.15
PGA_scaffold33__143_contigs__length_40727438	8142213	8145920	ID=maker-PGA_scaffold33__143_contigs__length_40727438-augustus-gene-81.4;Name=maker-PGA_scaffold33__143_contigs__length_40727438-augustus-gene-81.4
PGA_scaffold33__143_contigs__length_40727438	8162248	8173327	ID=maker-PGA_scaffold33__143_contigs__length_40727438-augustus-gene-81.5;Name=maker-PGA_scaffold33__143_contigs__length_40727438-augustus-gene-81.5
PGA_scaffold33__143_contigs__length_40727438	8293475	8296642	ID=maker-PGA_scaffold33__143_contigs__length_40727438-snap-gene-83.10;Name=maker-PGA_scaffold33__143_contigs__length_40727438-snap-gene-83.10
PGA_scaffold33__143_contigs__length_40727438	8344549	8363680	ID=augustus_masked-PGA_scaffold33__143_contigs__length_40727438-processed-gene-83.8;Name=augustus_masked-PGA_scaffold33__143_contigs__length_40727438-processed-gene-83.8
PGA_scaffold33__143_contigs__length_40727438	8407237	8407641	ID=augustus_masked-PGA_scaffold33__143_contigs__length_40727438-processed-gene-84.2;Name=augustus_masked-PGA_scaffold33__143_contigs__length_40727438-processed-gene-84.2
PGA_scaffold33__143_contigs__length_40727438	8422171	8435640	ID=maker-PGA_scaffold33__143_contigs__length_40727438-augustus-gene-84.4;Name=maker-PGA_scaffold33__143_contigs__length_40727438-augustus-gene-84.4
PGA_scaffold33__143_contigs__length_40727438	8528271	8539722	ID=maker-PGA_scaffold33__143_contigs__length_40727438-snap-gene-85.7;Name=maker-PGA_scaffold33__143_contigs__length_40727438-snap-gene-85.7
PGA_scaffold33__143_contigs__length_40727438	8568913	8569338	ID=snap_masked-PGA_scaffold33__143_contigs__length_40727438-processed-gene-85.3;Name=snap_masked-PGA_scaffold33__143_contigs__length_40727438-processed-gene-85.3
PGA_scaffold33__143_contigs__length_40727438	8582938	8604709	ID=snap_masked-PGA_scaffold33__143_contigs__length_40727438-processed-gene-86.6;Name=snap_masked-PGA_scaffold33__143_contigs__length_40727438-processed-gene-86.6
PGA_scaffold33__143_contigs__length_40727438	8650565	8654485	ID=maker-PGA_scaffold33__143_contigs__length_40727438-snap-gene-86.1;Name=maker-PGA_scaffold33__143_contigs__length_40727438-snap-gene-86.1
PGA_scaffold33__143_contigs__length_40727438	8691089	8695888	ID=snap_masked-PGA_scaffold33__143_contigs__length_40727438-processed-gene-87.2;Name=snap_masked-PGA_scaffold33__143_contigs__length_40727438-processed-gene-87.2
PGA_scaffold33__143_contigs__length_40727438	9022920	9052698	ID=augustus_masked-PGA_scaffold33__143_contigs__length_40727438-processed-gene-90.0;Name=augustus_masked-PGA_scaffold33__143_contigs__length_40727438-processed-gene-90.0
PGA_scaffold33__143_contigs__length_40727438	9143237	9149851	ID=snap_masked-PGA_scaffold33__143_contigs__length_40727438-processed-gene-91.1;Name=snap_masked-PGA_scaffold33__143_contigs__length_40727438-processed-gene-91.1
PGA_scaffold33__143_contigs__length_40727438	9236781	9256426	ID=maker-PGA_scaffold33__143_contigs__length_40727438-snap-gene-92.4;Name=maker-PGA_scaffold33__143_contigs__length_40727438-snap-gene-92.4
PGA_scaffold33__143_contigs__length_40727438	9660925	9661278	ID=augustus_masked-PGA_scaffold33__143_contigs__length_40727438-processed-gene-96.3;Name=augustus_masked-PGA_scaffold33__143_contigs__length_40727438-processed-gene-96.3
PGA_scaffold33__143_contigs__length_40727438	9661328	9661824	ID=maker-PGA_scaffold33__143_contigs__length_40727438-snap-gene-96.6;Name=maker-PGA_scaffold33__143_contigs__length_40727438-snap-gene-96.6
PGA_scaffold33__143_contigs__length_40727438	9661835	9665371	ID=maker-PGA_scaffold33__143_contigs__length_40727438-snap-gene-96.7;Name=maker-PGA_scaffold33__143_contigs__length_40727438-snap-gene-96.7
PGA_scaffold33__143_contigs__length_40727438	9787606	9824572	ID=snap_masked-PGA_scaffold33__143_contigs__length_40727438-processed-gene-98.1;Name=snap_masked-PGA_scaffold33__143_contigs__length_40727438-processed-gene-98.1
PGA_scaffold33__143_contigs__length_40727438	9938320	9938742	ID=augustus_masked-PGA_scaffold33__143_contigs__length_40727438-processed-gene-99.1;Name=augustus_masked-PGA_scaffold33__143_contigs__length_40727438-processed-gene-99.1
PGA_scaffold33__143_contigs__length_40727438	10201337	10226341	ID=maker-PGA_scaffold33__143_contigs__length_40727438-snap-gene-102.0;Name=maker-PGA_scaffold33__143_contigs__length_40727438-snap-gene-102.0
PGA_scaffold33__143_contigs__length_40727438	10262120	10288495	ID=maker-PGA_scaffold33__143_contigs__length_40727438-snap-gene-103.8;Name=maker-PGA_scaffold33__143_contigs__length_40727438-snap-gene-103.8
PGA_scaffold33__143_contigs__length_40727438	10331250	10375481	ID=maker-PGA_scaffold33__143_contigs__length_40727438-snap-gene-103.9;Name=maker-PGA_scaffold33__143_contigs__length_40727438-snap-gene-103.9
PGA_scaffold33__143_contigs__length_40727438	10467447	10468309	ID=maker-PGA_scaffold33__143_contigs__length_40727438-snap-gene-104.0;Name=maker-PGA_scaffold33__143_contigs__length_40727438-snap-gene-104.0
PGA_scaffold33__143_contigs__length_40727438	11740782	11771589	ID=augustus_masked-PGA_scaffold33__143_contigs__length_40727438-processed-gene-117.3;Name=augustus_masked-PGA_scaffold33__143_contigs__length_40727438-processed-gene-117.3
PGA_scaffold33__143_contigs__length_40727438	12302602	12308933	ID=maker-PGA_scaffold33__143_contigs__length_40727438-snap-gene-123.10;Name=maker-PGA_scaffold33__143_contigs__length_40727438-snap-gene-123.10
PGA_scaffold33__143_contigs__length_40727438	12324203	12330468	ID=maker-PGA_scaffold33__143_contigs__length_40727438-augustus-gene-123.8;Name=maker-PGA_scaffold33__143_contigs__length_40727438-augustus-gene-123.8
PGA_scaffold33__143_contigs__length_40727438	12345484	12368341	ID=maker-PGA_scaffold33__143_contigs__length_40727438-snap-gene-123.12;Name=maker-PGA_scaffold33__143_contigs__length_40727438-snap-gene-123.12;pseudo=5
PGA_scaffold33__143_contigs__length_40727438	12578472	12596350	ID=maker-PGA_scaffold33__143_contigs__length_40727438-snap-gene-126.6;Name=maker-PGA_scaffold33__143_contigs__length_40727438-snap-gene-126.6
PGA_scaffold33__143_contigs__length_40727438	12617245	12640314	ID=maker-PGA_scaffold33__143_contigs__length_40727438-snap-gene-126.7;Name=maker-PGA_scaffold33__143_contigs__length_40727438-snap-gene-126.7
PGA_scaffold33__143_contigs__length_40727438	13042531	13044075	ID=maker-PGA_scaffold33__143_contigs__length_40727438-augustus-gene-131.0;Name=maker-PGA_scaffold33__143_contigs__length_40727438-augustus-gene-131.0
PGA_scaffold33__143_contigs__length_40727438	13148976	13158949	ID=maker-PGA_scaffold33__143_contigs__length_40727438-snap-gene-131.16;Name=maker-PGA_scaffold33__143_contigs__length_40727438-snap-gene-131.16
PGA_scaffold33__143_contigs__length_40727438	13179574	13181330	ID=maker-PGA_scaffold33__143_contigs__length_40727438-snap-gene-131.17;Name=maker-PGA_scaffold33__143_contigs__length_40727438-snap-gene-131.17
PGA_scaffold33__143_contigs__length_40727438	13221134	13255914	ID=maker-PGA_scaffold33__143_contigs__length_40727438-snap-gene-132.2;Name=maker-PGA_scaffold33__143_contigs__length_40727438-snap-gene-132.2
PGA_scaffold33__143_contigs__length_40727438	13312995	13344694	ID=maker-PGA_scaffold33__143_contigs__length_40727438-snap-gene-133.1;Name=maker-PGA_scaffold33__143_contigs__length_40727438-snap-gene-133.1
PGA_scaffold33__143_contigs__length_40727438	13404998	13415720	ID=maker-PGA_scaffold33__143_contigs__length_40727438-snap-gene-134.0;Name=maker-PGA_scaffold33__143_contigs__length_40727438-snap-gene-134.0
PGA_scaffold33__143_contigs__length_40727438	13567510	13592178	ID=maker-PGA_scaffold33__143_contigs__length_40727438-snap-gene-136.7;Name=maker-PGA_scaffold33__143_contigs__length_40727438-snap-gene-136.7
PGA_scaffold33__143_contigs__length_40727438	13624809	13674786	ID=maker-PGA_scaffold33__143_contigs__length_40727438-snap-gene-136.8;Name=maker-PGA_scaffold33__143_contigs__length_40727438-snap-gene-136.8
PGA_scaffold33__143_contigs__length_40727438	13783220	13793793	ID=maker-PGA_scaffold33__143_contigs__length_40727438-snap-gene-138.14;Name=maker-PGA_scaffold33__143_contigs__length_40727438-snap-gene-138.14
PGA_scaffold33__143_contigs__length_40727438	13863065	13880277	ID=maker-PGA_scaffold33__143_contigs__length_40727438-snap-gene-138.16;Name=maker-PGA_scaffold33__143_contigs__length_40727438-snap-gene-138.16
PGA_scaffold33__143_contigs__length_40727438	13881485	13893710	ID=maker-PGA_scaffold33__143_contigs__length_40727438-augustus-gene-139.0;Name=maker-PGA_scaffold33__143_contigs__length_40727438-augustus-gene-139.0
PGA_scaffold33__143_contigs__length_40727438	14257767	14262311	ID=maker-PGA_scaffold33__143_contigs__length_40727438-augustus-gene-143.2;Name=maker-PGA_scaffold33__143_contigs__length_40727438-augustus-gene-143.2
PGA_scaffold33__143_contigs__length_40727438	14269938	14287254	ID=maker-PGA_scaffold33__143_contigs__length_40727438-snap-gene-143.8;Name=maker-PGA_scaffold33__143_contigs__length_40727438-snap-gene-143.8
PGA_scaffold33__143_contigs__length_40727438	14483269	14491560	ID=maker-PGA_scaffold33__143_contigs__length_40727438-snap-gene-145.8;Name=maker-PGA_scaffold33__143_contigs__length_40727438-snap-gene-145.8
PGA_scaffold33__143_contigs__length_40727438	14522349	14545651	ID=maker-PGA_scaffold33__143_contigs__length_40727438-snap-gene-145.9;Name=maker-PGA_scaffold33__143_contigs__length_40727438-snap-gene-145.9
PGA_scaffold33__143_contigs__length_40727438	14577032	14599424	ID=maker-PGA_scaffold33__143_contigs__length_40727438-augustus-gene-146.11;Name=maker-PGA_scaffold33__143_contigs__length_40727438-augustus-gene-146.11
PGA_scaffold33__143_contigs__length_40727438	14701381	14709678	ID=snap_masked-PGA_scaffold33__143_contigs__length_40727438-processed-gene-147.7;Name=snap_masked-PGA_scaffold33__143_contigs__length_40727438-processed-gene-147.7
PGA_scaffold33__143_contigs__length_40727438	14744769	14766980	ID=maker-PGA_scaffold33__143_contigs__length_40727438-snap-gene-147.5;Name=maker-PGA_scaffold33__143_contigs__length_40727438-snap-gene-147.5
PGA_scaffold33__143_contigs__length_40727438	14770900	14786501	ID=maker-PGA_scaffold33__143_contigs__length_40727438-snap-gene-147.6;Name=maker-PGA_scaffold33__143_contigs__length_40727438-snap-gene-147.6
PGA_scaffold33__143_contigs__length_40727438	14823080	14839927	ID=maker-PGA_scaffold33__143_contigs__length_40727438-snap-gene-148.7;Name=maker-PGA_scaffold33__143_contigs__length_40727438-snap-gene-148.7
PGA_scaffold33__143_contigs__length_40727438	14856731	14883270	ID=maker-PGA_scaffold33__143_contigs__length_40727438-augustus-gene-149.5;Name=maker-PGA_scaffold33__143_contigs__length_40727438-augustus-gene-149.5
PGA_scaffold33__143_contigs__length_40727438	14895908	14908444	ID=maker-PGA_scaffold33__143_contigs__length_40727438-augustus-gene-149.7;Name=maker-PGA_scaffold33__143_contigs__length_40727438-augustus-gene-149.7
PGA_scaffold33__143_contigs__length_40727438	14927336	14929189	ID=maker-PGA_scaffold33__143_contigs__length_40727438-snap-gene-149.15;Name=maker-PGA_scaffold33__143_contigs__length_40727438-snap-gene-149.15
PGA_scaffold33__143_contigs__length_40727438	15321248	15330440	ID=maker-PGA_scaffold33__143_contigs__length_40727438-snap-gene-153.0;Name=maker-PGA_scaffold33__143_contigs__length_40727438-snap-gene-153.0
PGA_scaffold33__143_contigs__length_40727438	15415315	15423345	ID=maker-PGA_scaffold33__143_contigs__length_40727438-snap-gene-154.11;Name=maker-PGA_scaffold33__143_contigs__length_40727438-snap-gene-154.11
PGA_scaffold33__143_contigs__length_40727438	15435214	15463591	ID=snap_masked-PGA_scaffold33__143_contigs__length_40727438-processed-gene-154.5;Name=snap_masked-PGA_scaffold33__143_contigs__length_40727438-processed-gene-154.5
PGA_scaffold33__143_contigs__length_40727438	15476611	15493149	ID=maker-PGA_scaffold33__143_contigs__length_40727438-augustus-gene-155.7;Name=maker-PGA_scaffold33__143_contigs__length_40727438-augustus-gene-155.7
PGA_scaffold33__143_contigs__length_40727438	15671437	15673814	ID=snap_masked-PGA_scaffold33__143_contigs__length_40727438-processed-gene-156.5;Name=snap_masked-PGA_scaffold33__143_contigs__length_40727438-processed-gene-156.5
PGA_scaffold33__143_contigs__length_40727438	15674462	15684246	ID=maker-PGA_scaffold33__143_contigs__length_40727438-snap-gene-156.12;Name=maker-PGA_scaffold33__143_contigs__length_40727438-snap-gene-156.12
PGA_scaffold33__143_contigs__length_40727438	15689408	15713474	ID=maker-PGA_scaffold33__143_contigs__length_40727438-snap-gene-157.1;Name=maker-PGA_scaffold33__143_contigs__length_40727438-snap-gene-157.1
PGA_scaffold33__143_contigs__length_40727438	15716809	15731109	ID=maker-PGA_scaffold33__143_contigs__length_40727438-snap-gene-157.0;Name=maker-PGA_scaffold33__143_contigs__length_40727438-snap-gene-157.0
PGA_scaffold33__143_contigs__length_40727438	15789120	15804620	ID=maker-PGA_scaffold33__143_contigs__length_40727438-snap-gene-158.9;Name=maker-PGA_scaffold33__143_contigs__length_40727438-snap-gene-158.9
PGA_scaffold33__143_contigs__length_40727438	15820468	15822222	ID=augustus_masked-PGA_scaffold33__143_contigs__length_40727438-processed-gene-158.13;Name=augustus_masked-PGA_scaffold33__143_contigs__length_40727438-processed-gene-158.13
PGA_scaffold33__143_contigs__length_40727438	15899579	15901488	ID=maker-PGA_scaffold33__143_contigs__length_40727438-snap-gene-159.4;Name=maker-PGA_scaffold33__143_contigs__length_40727438-snap-gene-159.4
PGA_scaffold33__143_contigs__length_40727438	15927978	15962746	ID=maker-PGA_scaffold33__143_contigs__length_40727438-snap-gene-159.5;Name=maker-PGA_scaffold33__143_contigs__length_40727438-snap-gene-159.5
PGA_scaffold33__143_contigs__length_40727438	15978226	16002345	ID=maker-PGA_scaffold33__143_contigs__length_40727438-snap-gene-160.5;Name=maker-PGA_scaffold33__143_contigs__length_40727438-snap-gene-160.5
PGA_scaffold33__143_contigs__length_40727438	16004093	16007197	ID=maker-PGA_scaffold33__143_contigs__length_40727438-augustus-gene-160.11;Name=maker-PGA_scaffold33__143_contigs__length_40727438-augustus-gene-160.11
PGA_scaffold33__143_contigs__length_40727438	16008102	16022181	ID=maker-PGA_scaffold33__143_contigs__length_40727438-snap-gene-160.4;Name=maker-PGA_scaffold33__143_contigs__length_40727438-snap-gene-160.4
PGA_scaffold33__143_contigs__length_40727438	16086739	16090029	ID=snap_masked-PGA_scaffold33__143_contigs__length_40727438-processed-gene-161.6;Name=snap_masked-PGA_scaffold33__143_contigs__length_40727438-processed-gene-161.6
PGA_scaffold33__143_contigs__length_40727438	16145548	16189578	ID=maker-PGA_scaffold33__143_contigs__length_40727438-augustus-gene-161.13;Name=maker-PGA_scaffold33__143_contigs__length_40727438-augustus-gene-161.13
PGA_scaffold33__143_contigs__length_40727438	16186389	16200222	ID=maker-PGA_scaffold33__143_contigs__length_40727438-snap-gene-162.14;Name=maker-PGA_scaffold33__143_contigs__length_40727438-snap-gene-162.14
[truncated: 40,827 more rows]
