# Supplementary material for: Genomic architecture of adaptive radiation and hybridization in Alpine whitefish
Source: Nat Commun. 2022 Aug 2;13:4479. doi: 10.1038/s41467-022-32181-8 (PMC9345977; doi:10.1038/s41467-022-32181-8)
Supplement: Supplementary file 8 — Source Data [file 41467_2022_32181_MOESM8_ESM.zip › SourceData/SUPPLEMENTARY_FIGURES/Figure_S5_GO_enrichment/allr3.genes_filt_out.txt]

maker-PGA_scaffold0__352_contigs__length_93459789-augustus-gene-1.21 79668 93350
maker-PGA_scaffold0__352_contigs__length_93459789-augustus-gene-1.20 31906 32231
maker-PGA_scaffold0__352_contigs__length_93459789-snap-gene-3.21 244382 249372
maker-PGA_scaffold0__352_contigs__length_93459789-snap-gene-3.23 295845 311424
maker-PGA_scaffold0__352_contigs__length_93459789-snap-gene-3.22 263677 276536
augustus_masked-PGA_scaffold0__352_contigs__length_93459789-processed-gene-4.0 311876 322514
maker-PGA_scaffold0__352_contigs__length_93459789-snap-gene-4.8 346831 361263
maker-PGA_scaffold0__352_contigs__length_93459789-augustus-gene-5.21 581310 586430
snap_masked-PGA_scaffold0__352_contigs__length_93459789-processed-gene-5.8 459002 494187
augustus_masked-PGA_scaffold0__352_contigs__length_93459789-processed-gene-5.5 538194 554914
maker-PGA_scaffold0__352_contigs__length_93459789-snap-gene-5.20 537607 538166
maker-PGA_scaffold0__352_contigs__length_93459789-snap-gene-6.16 619973 627267
snap_masked-PGA_scaffold0__352_contigs__length_93459789-processed-gene-6.14 659963 670281
snap_masked-PGA_scaffold0__352_contigs__length_93459789-processed-gene-8.11 851100 852243
maker-PGA_scaffold0__352_contigs__length_93459789-augustus-gene-8.14 791157 799468
maker-PGA_scaffold0__352_contigs__length_93459789-snap-gene-8.16 828208 833231
augustus_masked-PGA_scaffold0__352_contigs__length_93459789-processed-gene-9.13 907404 908260
augustus_masked-PGA_scaffold0__352_contigs__length_93459789-processed-gene-9.11 895528 907041
maker-PGA_scaffold0__352_contigs__length_93459789-snap-gene-9.9 957590 973604
snap_masked-PGA_scaffold0__352_contigs__length_93459789-processed-gene-9.7 975524 980077
maker-PGA_scaffold0__352_contigs__length_93459789-snap-gene-9.8 973616 975272
maker-PGA_scaffold0__352_contigs__length_93459789-snap-gene-11.14 1020144 1042261
maker-PGA_scaffold0__352_contigs__length_93459789-snap-gene-11.15 1054215 1066477
snap_masked-PGA_scaffold0__352_contigs__length_93459789-processed-gene-12.8 1185831 1212981
maker-PGA_scaffold0__352_contigs__length_93459789-snap-gene-12.15 1236942 1240824
augustus_masked-PGA_scaffold0__352_contigs__length_93459789-processed-gene-13.0 1290400 1293147
maker-PGA_scaffold0__352_contigs__length_93459789-snap-gene-13.21 1337459 1345251
maker-PGA_scaffold0__352_contigs__length_93459789-snap-gene-15.8 1412361 1461012
maker-PGA_scaffold0__352_contigs__length_93459789-snap-gene-16.10 1576028 1578688
maker-PGA_scaffold0__352_contigs__length_93459789-snap-gene-16.11 1579045 1579926
maker-PGA_scaffold0__352_contigs__length_93459789-snap-gene-16.9 1505725 1516867
maker-PGA_scaffold0__352_contigs__length_93459789-snap-gene-17.10 1693104 1694486
maker-PGA_scaffold0__352_contigs__length_93459789-snap-gene-17.11 1701510 1720497
augustus_masked-PGA_scaffold0__352_contigs__length_93459789-processed-gene-18.3 1794686 1795631
maker-PGA_scaffold0__352_contigs__length_93459789-augustus-gene-19.7 1922912 1937504
maker-PGA_scaffold0__352_contigs__length_93459789-snap-gene-19.8 1865587 1896088
snap_masked-PGA_scaffold0__352_contigs__length_93459789-processed-gene-20.8 2031799 2041169
maker-PGA_scaffold0__352_contigs__length_93459789-augustus-gene-22.19 2225651 2227481
augustus_masked-PGA_scaffold0__352_contigs__length_93459789-processed-gene-22.9 2254962 2256141
snap_masked-PGA_scaffold0__352_contigs__length_93459789-processed-gene-22.10 2099497 2198096
maker-PGA_scaffold0__352_contigs__length_93459789-snap-gene-23.5 2260655 2363652
maker-PGA_scaffold0__352_contigs__length_93459789-snap-gene-24.6 2411595 2430007
snap_masked-PGA_scaffold0__352_contigs__length_93459789-processed-gene-25.22 2524464 2524792
augustus_masked-PGA_scaffold0__352_contigs__length_93459789-processed-gene-25.2 2434833 2445947
snap_masked-PGA_scaffold0__352_contigs__length_93459789-processed-gene-25.15 2449770 2475514
maker-PGA_scaffold0__352_contigs__length_93459789-snap-gene-26.9 2625556 2635780
maker-PGA_scaffold0__352_contigs__length_93459789-snap-gene-26.8 2610605 2614848
maker-PGA_scaffold0__352_contigs__length_93459789-snap-gene-26.10 2640297 2656059
maker-PGA_scaffold0__352_contigs__length_93459789-snap-gene-26.11 2666836 2672952
maker-PGA_scaffold0__352_contigs__length_93459789-snap-gene-26.12 2527143 2608760
maker-PGA_scaffold0__352_contigs__length_93459789-snap-gene-26.13 2677143 2678734
augustus_masked-PGA_scaffold0__352_contigs__length_93459789-processed-gene-28.15 2858259 2861841
maker-PGA_scaffold0__352_contigs__length_93459789-snap-gene-28.9 2789382 2810840
maker-PGA_scaffold0__352_contigs__length_93459789-snap-gene-29.7 2902821 2916010
maker-PGA_scaffold0__352_contigs__length_93459789-snap-gene-29.9 2873094 2890230
maker-PGA_scaffold0__352_contigs__length_93459789-snap-gene-29.8 2920626 2922808
augustus_masked-PGA_scaffold0__352_contigs__length_93459789-processed-gene-31.12 3075036 3078782
maker-PGA_scaffold0__352_contigs__length_93459789-augustus-gene-31.1 3085666 3095211
snap_masked-PGA_scaffold0__352_contigs__length_93459789-processed-gene-31.9 3106495 3110816
snap_masked-PGA_scaffold0__352_contigs__length_93459789-processed-gene-31.10 3111578 3126468
augustus_masked-PGA_scaffold0__352_contigs__length_93459789-processed-gene-32.0 3132709 3133975
maker-PGA_scaffold0__352_contigs__length_93459789-snap-gene-32.8 3164745 3177790
maker-PGA_scaffold0__352_contigs__length_93459789-snap-gene-32.7 3177878 3206333
maker-PGA_scaffold0__352_contigs__length_93459789-snap-gene-35.0 3513631 3545254
augustus_masked-PGA_scaffold0__352_contigs__length_93459789-processed-gene-36.19 3635384 3636793
maker-PGA_scaffold0__352_contigs__length_93459789-snap-gene-36.12 3636802 3637142
maker-PGA_scaffold0__352_contigs__length_93459789-snap-gene-38.5 3872309 3879255
snap_masked-PGA_scaffold0__352_contigs__length_93459789-processed-gene-38.3 3882164 3888979
maker-PGA_scaffold0__352_contigs__length_93459789-snap-gene-39.3 3899086 3900007
maker-PGA_scaffold0__352_contigs__length_93459789-snap-gene-40.3 4056436 4065384
augustus_masked-PGA_scaffold0__352_contigs__length_93459789-processed-gene-40.17 3946557 3973259
snap_masked-PGA_scaffold0__352_contigs__length_93459789-processed-gene-41.3 4135047 4141596
maker-PGA_scaffold0__352_contigs__length_93459789-snap-gene-42.10 4186795 4203818
maker-PGA_scaffold0__352_contigs__length_93459789-augustus-gene-42.9 4246831 4259270
maker-PGA_scaffold0__352_contigs__length_93459789-snap-gene-44.5 4419578 4430362
snap_masked-PGA_scaffold0__352_contigs__length_93459789-processed-gene-44.4 4474530 4474781
snap_masked-PGA_scaffold0__352_contigs__length_93459789-processed-gene-44.3 4468613 4469681
snap_masked-PGA_scaffold0__352_contigs__length_93459789-processed-gene-45.8 4513049 4540193
maker-PGA_scaffold0__352_contigs__length_93459789-snap-gene-45.14 4543734 4550201
augustus_masked-PGA_scaffold0__352_contigs__length_93459789-processed-gene-45.2 4497725 4502719
snap_masked-PGA_scaffold0__352_contigs__length_93459789-processed-gene-46.7 4612025 4612279
snap_masked-PGA_scaffold0__352_contigs__length_93459789-processed-gene-46.5 4569670 4595392
maker-PGA_scaffold0__352_contigs__length_93459789-augustus-gene-46.2 4596680 4598233
augustus_masked-PGA_scaffold0__352_contigs__length_93459789-processed-gene-47.5 4717665 4732316
maker-PGA_scaffold0__352_contigs__length_93459789-snap-gene-47.29 4645881 4672933
snap_masked-PGA_scaffold0__352_contigs__length_93459789-processed-gene-47.12 4703306 4704885
snap_masked-PGA_scaffold0__352_contigs__length_93459789-processed-gene-47.13 4710974 4713236
maker-PGA_scaffold0__352_contigs__length_93459789-snap-gene-47.34 4684210 4699437
maker-PGA_scaffold0__352_contigs__length_93459789-augustus-gene-47.28 4736861 4742731
maker-PGA_scaffold0__352_contigs__length_93459789-snap-gene-47.36 4732336 4732796
maker-PGA_scaffold0__352_contigs__length_93459789-snap-gene-48.23 4847926 4870036
maker-PGA_scaffold0__352_contigs__length_93459789-snap-gene-48.21 4772161 4790166
maker-PGA_scaffold0__352_contigs__length_93459789-snap-gene-48.22 4806366 4825640
augustus_masked-PGA_scaffold0__352_contigs__length_93459789-processed-gene-48.7 4879958 4886143
augustus_masked-PGA_scaffold0__352_contigs__length_93459789-processed-gene-48.4 4812759 4814375
maker-PGA_scaffold0__352_contigs__length_93459789-snap-gene-49.5 4888284 4902832
augustus_masked-PGA_scaffold0__352_contigs__length_93459789-processed-gene-50.2 4976038 5022708
snap_masked-PGA_scaffold0__352_contigs__length_93459789-processed-gene-51.18 5133019 5135452
maker-PGA_scaffold0__352_contigs__length_93459789-snap-gene-51.10 5051737 5091132
snap_masked-PGA_scaffold0__352_contigs__length_93459789-processed-gene-54.6 5372844 5411509
maker-PGA_scaffold0__352_contigs__length_93459789-snap-gene-57.1 5720641 5731823
maker-PGA_scaffold0__352_contigs__length_93459789-snap-gene-57.0 5693328 5710153
augustus_masked-PGA_scaffold0__352_contigs__length_93459789-processed-gene-58.21 5838032 5851824
maker-PGA_scaffold0__352_contigs__length_93459789-snap-gene-58.5 5784279 5790106
maker-PGA_scaffold0__352_contigs__length_93459789-snap-gene-58.4 5745305 5755274
maker-PGA_scaffold0__352_contigs__length_93459789-snap-gene-59.8 5948189 5956735
augustus_masked-PGA_scaffold0__352_contigs__length_93459789-processed-gene-59.21 5917296 5921265
maker-PGA_scaffold0__352_contigs__length_93459789-snap-gene-59.13 5929582 5931482
maker-PGA_scaffold0__352_contigs__length_93459789-snap-gene-59.10 5864828 5871428
augustus_masked-PGA_scaffold0__352_contigs__length_93459789-processed-gene-59.20 5873813 5874767
maker-PGA_scaffold0__352_contigs__length_93459789-snap-gene-59.11 5860043 5862364
maker-PGA_scaffold0__352_contigs__length_93459789-augustus-gene-60.10 5993045 5996238
snap_masked-PGA_scaffold0__352_contigs__length_93459789-processed-gene-60.6 6007093 6020785
augustus_masked-PGA_scaffold0__352_contigs__length_93459789-processed-gene-60.17 6025991 6026674
snap_masked-PGA_scaffold0__352_contigs__length_93459789-processed-gene-60.8 6029544 6071096
snap_masked-PGA_scaffold0__352_contigs__length_93459789-processed-gene-61.16 6170670 6172858
maker-PGA_scaffold0__352_contigs__length_93459789-snap-gene-61.6 6089436 6099690
maker-PGA_scaffold0__352_contigs__length_93459789-snap-gene-61.8 6099729 6102426
snap_masked-PGA_scaffold0__352_contigs__length_93459789-processed-gene-61.14 6114007 6144112
augustus_masked-PGA_scaffold0__352_contigs__length_93459789-processed-gene-61.21 6110671 6112878
maker-PGA_scaffold0__352_contigs__length_93459789-snap-gene-61.10 6163099 6165825
maker-PGA_scaffold0__352_contigs__length_93459789-snap-gene-62.26 6239599 6246771
maker-PGA_scaffold0__352_contigs__length_93459789-snap-gene-62.24 6175731 6200423
augustus_masked-PGA_scaffold0__352_contigs__length_93459789-processed-gene-62.2 6213125 6236053
maker-PGA_scaffold0__352_contigs__length_93459789-snap-gene-62.27 6208487 6212953
maker-PGA_scaffold0__352_contigs__length_93459789-snap-gene-62.28 6238656 6239165
snap_masked-PGA_scaffold0__352_contigs__length_93459789-processed-gene-63.14 6319039 6325412
augustus_masked-PGA_scaffold0__352_contigs__length_93459789-processed-gene-63.23 6371379 6372368
maker-PGA_scaffold0__352_contigs__length_93459789-snap-gene-63.0 6264842 6294529
maker-PGA_scaffold0__352_contigs__length_93459789-snap-gene-63.2 6300875 6312179
maker-PGA_scaffold0__352_contigs__length_93459789-augustus-gene-63.7 6293258 6296617
maker-PGA_scaffold0__352_contigs__length_93459789-snap-gene-65.3 6499294 6524454
maker-PGA_scaffold0__352_contigs__length_93459789-snap-gene-65.4 6524457 6533509
snap_masked-PGA_scaffold0__352_contigs__length_93459789-processed-gene-65.5 6470643 6488558
maker-PGA_scaffold0__352_contigs__length_93459789-snap-gene-67.7 6720890 6730630
snap_masked-PGA_scaffold0__352_contigs__length_93459789-processed-gene-68.13 6826300 6837923
maker-PGA_scaffold0__352_contigs__length_93459789-snap-gene-68.18 6784932 6816108
maker-PGA_scaffold0__352_contigs__length_93459789-snap-gene-68.20 6849664 6851486
maker-PGA_scaffold0__352_contigs__length_93459789-snap-gene-68.21 6875051 6875740
snap_masked-PGA_scaffold0__352_contigs__length_93459789-processed-gene-69.9 6888252 6907116
maker-PGA_scaffold0__352_contigs__length_93459789-augustus-gene-70.12 7020450 7030119
maker-PGA_scaffold0__352_contigs__length_93459789-augustus-gene-70.11 7006928 7008220
maker-PGA_scaffold0__352_contigs__length_93459789-snap-gene-70.13 6996917 6997774
maker-PGA_scaffold0__352_contigs__length_93459789-snap-gene-71.8 7099005 7100307
maker-PGA_scaffold0__352_contigs__length_93459789-snap-gene-71.9 7097443 7098997
maker-PGA_scaffold0__352_contigs__length_93459789-snap-gene-72.9 7218742 7227647
augustus_masked-PGA_scaffold0__352_contigs__length_93459789-processed-gene-72.6 7228382 7229998
maker-PGA_scaffold0__352_contigs__length_93459789-snap-gene-72.11 7246629 7284401
maker-PGA_scaffold0__352_contigs__length_93459789-augustus-gene-73.5 7320500 7344193
maker-PGA_scaffold0__352_contigs__length_93459789-snap-gene-73.8 7351579 7364221
maker-PGA_scaffold0__352_contigs__length_93459789-snap-gene-74.10 7376171 7377669
maker-PGA_scaffold0__352_contigs__length_93459789-snap-gene-74.12 7419335 7437366
snap_masked-PGA_scaffold0__352_contigs__length_93459789-processed-gene-74.0 7375421 7376153
maker-PGA_scaffold0__352_contigs__length_93459789-augustus-gene-77.10 7763239 7771768
augustus_masked-PGA_scaffold0__352_contigs__length_93459789-processed-gene-78.3 7812967 7830121
maker-PGA_scaffold0__352_contigs__length_93459789-augustus-gene-79.4 7908220 7919174
maker-PGA_scaffold0__352_contigs__length_93459789-snap-gene-81.10 8133105 8135846
maker-PGA_scaffold0__352_contigs__length_93459789-snap-gene-82.14 8223903 8229545
maker-PGA_scaffold0__352_contigs__length_93459789-snap-gene-82.15 8232223 8235925
augustus_masked-PGA_scaffold0__352_contigs__length_93459789-processed-gene-82.30 8266483 8267577
maker-PGA_scaffold0__352_contigs__length_93459789-snap-gene-82.17 8215965 8219869
maker-PGA_scaffold0__352_contigs__length_93459789-snap-gene-82.16 8184511 8190610
augustus_masked-PGA_scaffold0__352_contigs__length_93459789-processed-gene-82.21 8194588 8198037
maker-PGA_scaffold0__352_contigs__length_93459789-augustus-gene-83.3 8363269 8365300
snap_masked-PGA_scaffold0__352_contigs__length_93459789-processed-gene-83.6 8274909 8291440
augustus_masked-PGA_scaffold0__352_contigs__length_93459789-processed-gene-84.16 8430608 8449097
snap_masked-PGA_scaffold0__352_contigs__length_93459789-processed-gene-84.8 8388945 8408938
augustus_masked-PGA_scaffold0__352_contigs__length_93459789-processed-gene-84.17 8412325 8413275
maker-PGA_scaffold0__352_contigs__length_93459789-snap-gene-84.3 8420698 8421632
maker-PGA_scaffold0__352_contigs__length_93459789-snap-gene-85.0 8531342 8542697
maker-PGA_scaffold0__352_contigs__length_93459789-snap-gene-85.1 8550237 8575807
maker-PGA_scaffold0__352_contigs__length_93459789-snap-gene-86.23 8619609 8629622
maker-PGA_scaffold0__352_contigs__length_93459789-snap-gene-86.21 8601368 8601789
maker-PGA_scaffold0__352_contigs__length_93459789-snap-gene-86.24 8646342 8665966
maker-PGA_scaffold0__352_contigs__length_93459789-augustus-gene-86.18 8542424 8548930
maker-PGA_scaffold0__352_contigs__length_93459789-augustus-gene-86.17 8526300 8530301
maker-PGA_scaffold0__352_contigs__length_93459789-augustus-gene-86.20 8634899 8643627
maker-PGA_scaffold0__352_contigs__length_93459789-snap-gene-86.28 8573917 8593287
augustus_masked-PGA_scaffold0__352_contigs__length_93459789-processed-gene-86.39 8634273 8634857
maker-PGA_scaffold0__352_contigs__length_93459789-augustus-gene-87.5 8682514 8689875
maker-PGA_scaffold0__352_contigs__length_93459789-augustus-gene-87.6 8698652 8706419
augustus_masked-PGA_scaffold0__352_contigs__length_93459789-processed-gene-88.0 8751509 8752126
augustus_masked-PGA_scaffold0__352_contigs__length_93459789-processed-gene-89.1 8880848 8881196
maker-PGA_scaffold0__352_contigs__length_93459789-augustus-gene-89.5 8926225 8928087
augustus_masked-PGA_scaffold0__352_contigs__length_93459789-processed-gene-89.4 8955727 8972329
maker-PGA_scaffold0__352_contigs__length_93459789-augustus-gene-89.7 8951553 8952342
snap_masked-PGA_scaffold0__352_contigs__length_93459789-processed-gene-89.17 8942343 8944600
snap_masked-PGA_scaffold0__352_contigs__length_93459789-processed-gene-90.6 9045702 9081195
maker-PGA_scaffold0__352_contigs__length_93459789-snap-gene-92.16 9256853 9267035
maker-PGA_scaffold0__352_contigs__length_93459789-augustus-gene-92.20 9221813 9225915
snap_masked-PGA_scaffold0__352_contigs__length_93459789-processed-gene-93.18 9284400 9308085
maker-PGA_scaffold0__352_contigs__length_93459789-snap-gene-93.17 9361921 9386706
snap_masked-PGA_scaffold0__352_contigs__length_93459789-processed-gene-93.23 9325816 9347639
augustus_masked-PGA_scaffold0__352_contigs__length_93459789-processed-gene-93.5 9354409 9355176
maker-PGA_scaffold0__352_contigs__length_93459789-snap-gene-94.14 9402797 9411687
maker-PGA_scaffold0__352_contigs__length_93459789-snap-gene-94.13 9392740 9401616
maker-PGA_scaffold0__352_contigs__length_93459789-augustus-gene-94.12 9420694 9432297
maker-PGA_scaffold0__352_contigs__length_93459789-augustus-gene-95.3 9573100 9576827
maker-PGA_scaffold0__352_contigs__length_93459789-snap-gene-97.1 9583670 9701106
maker-PGA_scaffold0__352_contigs__length_93459789-snap-gene-102.0 10252243 10288396
snap_masked-PGA_scaffold0__352_contigs__length_93459789-processed-gene-105.4 10516903 10524907
maker-PGA_scaffold0__352_contigs__length_93459789-augustus-gene-106.20 10639539 10643218
maker-PGA_scaffold0__352_contigs__length_93459789-snap-gene-106.30 10655087 10656676
augustus_masked-PGA_scaffold0__352_contigs__length_93459789-processed-gene-106.1 10600882 10634102
maker-PGA_scaffold0__352_contigs__length_93459789-augustus-gene-106.22 10658832 10670336
maker-PGA_scaffold0__352_contigs__length_93459789-snap-gene-106.33 10645131 10652018
maker-PGA_scaffold0__352_contigs__length_93459789-snap-gene-106.32 10583001 10597367
maker-PGA_scaffold0__352_contigs__length_93459789-augustus-gene-107.1 10701054 10702978
maker-PGA_scaffold0__352_contigs__length_93459789-augustus-gene-107.0 10678841 10692819
maker-PGA_scaffold0__352_contigs__length_93459789-snap-gene-107.8 10762871 10774994
maker-PGA_scaffold0__352_contigs__length_93459789-augustus-gene-107.4 10705283 10709642
maker-PGA_scaffold0__352_contigs__length_93459789-augustus-gene-107.5 10712317 10715315
maker-PGA_scaffold0__352_contigs__length_93459789-snap-gene-108.13 10821712 10844663
maker-PGA_scaffold0__352_contigs__length_93459789-snap-gene-108.14 10854415 10855750
snap_masked-PGA_scaffold0__352_contigs__length_93459789-processed-gene-108.2 10791487 10810209
maker-PGA_scaffold0__352_contigs__length_93459789-snap-gene-109.5 10882564 10922036
maker-PGA_scaffold0__352_contigs__length_93459789-snap-gene-110.19 10928454 11007560
maker-PGA_scaffold0__352_contigs__length_93459789-snap-gene-110.20 11034292 11052017
augustus_masked-PGA_scaffold0__352_contigs__length_93459789-processed-gene-110.4 11061394 11065105
maker-PGA_scaffold0__352_contigs__length_93459789-augustus-gene-110.17 11055109 11058572
maker-PGA_scaffold0__352_contigs__length_93459789-augustus-gene-111.17 11099966 11107595
maker-PGA_scaffold0__352_contigs__length_93459789-snap-gene-111.16 11116438 11143884
augustus_masked-PGA_scaffold0__352_contigs__length_93459789-processed-gene-112.1 11215930 11233024
maker-PGA_scaffold0__352_contigs__length_93459789-snap-gene-112.5 11199824 11202120
augustus_masked-PGA_scaffold0__352_contigs__length_93459789-processed-gene-112.3 11240128 11249276
maker-PGA_scaffold0__352_contigs__length_93459789-snap-gene-112.4 11202126 11202491
maker-PGA_scaffold0__352_contigs__length_93459789-augustus-gene-113.8 11332804 11334620
maker-PGA_scaffold0__352_contigs__length_93459789-snap-gene-113.1 11302178 11310722
snap_masked-PGA_scaffold0__352_contigs__length_93459789-processed-gene-113.18 11349696 11358751
maker-PGA_scaffold0__352_contigs__length_93459789-snap-gene-113.0 11253968 11284718
maker-PGA_scaffold0__352_contigs__length_93459789-augustus-gene-114.15 11448938 11451193
maker-PGA_scaffold0__352_contigs__length_93459789-augustus-gene-114.16 11457645 11459226
maker-PGA_scaffold0__352_contigs__length_93459789-snap-gene-114.9 11432949 11437146
maker-PGA_scaffold0__352_contigs__length_93459789-snap-gene-114.12 11393970 11426760
maker-PGA_scaffold0__352_contigs__length_93459789-augustus-gene-114.19 11456357 11457007
maker-PGA_scaffold0__352_contigs__length_93459789-augustus-gene-115.2 11469419 11485030
maker-PGA_scaffold0__352_contigs__length_93459789-snap-gene-115.1 11506023 11544314
maker-PGA_scaffold0__352_contigs__length_93459789-augustus-gene-116.3 11618614 11632288
maker-PGA_scaffold0__352_contigs__length_93459789-snap-gene-119.1 11914068 11914522
maker-PGA_scaffold0__352_contigs__length_93459789-snap-gene-120.3 12051920 12055122
maker-PGA_scaffold0__352_contigs__length_93459789-snap-gene-120.1 12001709 12020769
maker-PGA_scaffold0__352_contigs__length_93459789-snap-gene-120.2 12035071 12037859
maker-PGA_scaffold0__352_contigs__length_93459789-augustus-gene-120.12 12057830 12069267
maker-PGA_scaffold0__352_contigs__length_93459789-snap-gene-120.0 11922509 11983365
maker-PGA_scaffold0__352_contigs__length_93459789-snap-gene-120.5 12081968 12084141
maker-PGA_scaffold0__352_contigs__length_93459789-snap-gene-121.8 12148772 12175502
maker-PGA_scaffold0__352_contigs__length_93459789-snap-gene-121.9 12123090 12124856
augustus_masked-PGA_scaffold0__352_contigs__length_93459789-processed-gene-121.6 12126921 12130986
augustus_masked-PGA_scaffold0__352_contigs__length_93459789-processed-gene-121.7 12132224 12132679
snap_masked-PGA_scaffold0__352_contigs__length_93459789-processed-gene-122.6 12156306 12175262
snap_masked-PGA_scaffold0__352_contigs__length_93459789-processed-gene-123.4 12344802 12357095
snap_masked-PGA_scaffold0__352_contigs__length_93459789-processed-gene-123.5 12319178 12322513
augustus_masked-PGA_scaffold0__352_contigs__length_93459789-processed-gene-124.22 12472206 12484001
maker-PGA_scaffold0__352_contigs__length_93459789-augustus-gene-124.14 12431386 12438601
maker-PGA_scaffold0__352_contigs__length_93459789-augustus-gene-124.15 12439923 12454199
maker-PGA_scaffold0__352_contigs__length_93459789-augustus-gene-124.17 12386556 12390223
maker-PGA_scaffold0__352_contigs__length_93459789-snap-gene-124.13 12461566 12465419
maker-PGA_scaffold0__352_contigs__length_93459789-snap-gene-124.12 12456021 12461560
maker-PGA_scaffold0__352_contigs__length_93459789-snap-gene-125.12 12522695 12542452
snap_masked-PGA_scaffold0__352_contigs__length_93459789-processed-gene-126.14 12594753 12620322
maker-PGA_scaffold0__352_contigs__length_93459789-snap-gene-126.9 12637036 12647623
maker-PGA_scaffold0__352_contigs__length_93459789-snap-gene-126.11 12586371 12594243
maker-PGA_scaffold0__352_contigs__length_93459789-augustus-gene-126.4 12620960 12622094
maker-PGA_scaffold0__352_contigs__length_93459789-augustus-gene-126.5 12649788 12652660
snap_masked-PGA_scaffold0__352_contigs__length_93459789-processed-gene-126.19 12685817 12686575
maker-PGA_scaffold0__352_contigs__length_93459789-snap-gene-126.10 12688537 12689014
maker-PGA_scaffold0__352_contigs__length_93459789-augustus-gene-127.10 12781354 12783555
maker-PGA_scaffold0__352_contigs__length_93459789-snap-gene-127.14 12700161 12718788
maker-PGA_scaffold0__352_contigs__length_93459789-snap-gene-127.18 12761680 12779162
maker-PGA_scaffold0__352_contigs__length_93459789-snap-gene-127.16 12722302 12736490
maker-PGA_scaffold0__352_contigs__length_93459789-augustus-gene-128.9 12855674 12862167
maker-PGA_scaffold0__352_contigs__length_93459789-augustus-gene-128.10 12807529 12809966
maker-PGA_scaffold0__352_contigs__length_93459789-augustus-gene-128.11 12841961 12855073
maker-PGA_scaffold0__352_contigs__length_93459789-augustus-gene-128.13 12861875 12869867
maker-PGA_scaffold0__352_contigs__length_93459789-augustus-gene-129.5 12961922 12987664
maker-PGA_scaffold0__352_contigs__length_93459789-snap-gene-129.7 12889082 12908091
maker-PGA_scaffold0__352_contigs__length_93459789-augustus-gene-130.2 13027916 13029144
maker-PGA_scaffold0__352_contigs__length_93459789-snap-gene-131.27 13081174 13098372
maker-PGA_scaffold0__352_contigs__length_93459789-snap-gene-131.28 13101056 13113612
maker-PGA_scaffold0__352_contigs__length_93459789-snap-gene-131.29 13125015 13169362
maker-PGA_scaffold0__352_contigs__length_93459789-augustus-gene-132.12 13278534 13281147
maker-PGA_scaffold0__352_contigs__length_93459789-snap-gene-132.11 13249606 13273362
maker-PGA_scaffold0__352_contigs__length_93459789-snap-gene-132.10 13214663 13219730
maker-PGA_scaffold0__352_contigs__length_93459789-snap-gene-132.9 13211827 13214214
maker-PGA_scaffold0__352_contigs__length_93459789-snap-gene-133.31 13361278 13363076
maker-PGA_scaffold0__352_contigs__length_93459789-snap-gene-133.27 13291714 13317472
snap_masked-PGA_scaffold0__352_contigs__length_93459789-processed-gene-133.11 13327783 13330753
maker-PGA_scaffold0__352_contigs__length_93459789-augustus-gene-133.22 13320776 13325272
maker-PGA_scaffold0__352_contigs__length_93459789-augustus-gene-133.26 13325269 13327610
maker-PGA_scaffold0__352_contigs__length_93459789-augustus-gene-133.25 13282726 13291199
maker-PGA_scaffold0__352_contigs__length_93459789-augustus-gene-137.4 13688510 13699095
maker-PGA_scaffold0__352_contigs__length_93459789-snap-gene-137.7 13671543 13673576
maker-PGA_scaffold0__352_contigs__length_93459789-snap-gene-137.5 13636137 13645918
snap_masked-PGA_scaffold0__352_contigs__length_93459789-processed-gene-137.10 13632955 13633480
maker-PGA_scaffold0__352_contigs__length_93459789-snap-gene-141.7 14164812 14188864
maker-PGA_scaffold0__352_contigs__length_93459789-augustus-gene-142.3 14214633 14218862
snap_masked-PGA_scaffold0__352_contigs__length_93459789-processed-gene-142.20 14257372 14279555
augustus_masked-PGA_scaffold0__352_contigs__length_93459789-processed-gene-142.22 14200175 14202946
snap_masked-PGA_scaffold0__352_contigs__length_93459789-processed-gene-142.12 14194928 14198385
snap_masked-PGA_scaffold0__352_contigs__length_93459789-processed-gene-142.18 14206453 14211632
maker-PGA_scaffold0__352_contigs__length_93459789-snap-gene-143.20 14304334 14315815
snap_masked-PGA_scaffold0__352_contigs__length_93459789-processed-gene-143.11 14319019 14327701
maker-PGA_scaffold0__352_contigs__length_93459789-augustus-gene-143.19 14368466 14370694
maker-PGA_scaffold0__352_contigs__length_93459789-snap-gene-143.22 14349144 14351598
maker-PGA_scaffold0__352_contigs__length_93459789-snap-gene-144.12 14460644 14476804
maker-PGA_scaffold0__352_contigs__length_93459789-snap-gene-144.13 14404779 14446022
maker-PGA_scaffold0__352_contigs__length_93459789-snap-gene-145.10 14492752 14512151
maker-PGA_scaffold0__352_contigs__length_93459789-augustus-gene-145.7 14519972 14523937
maker-PGA_scaffold0__352_contigs__length_93459789-augustus-gene-145.8 14538811 14541039
maker-PGA_scaffold0__352_contigs__length_93459789-snap-gene-146.0 14605289 14608152
augustus_masked-PGA_scaffold0__352_contigs__length_93459789-processed-gene-149.13 14907486 14910066
maker-PGA_scaffold0__352_contigs__length_93459789-augustus-gene-151.7 15051234 15054157
maker-PGA_scaffold0__352_contigs__length_93459789-snap-gene-151.4 15060091 15063881
maker-PGA_scaffold0__352_contigs__length_93459789-snap-gene-152.15 15258101 15263762
maker-PGA_scaffold0__352_contigs__length_93459789-snap-gene-152.14 15245827 15247927
maker-PGA_scaffold0__352_contigs__length_93459789-augustus-gene-153.0 15331823 15335705
maker-PGA_scaffold0__352_contigs__length_93459789-snap-gene-153.7 15311154 15331176
snap_masked-PGA_scaffold0__352_contigs__length_93459789-processed-gene-153.8 15269935 15300588
maker-PGA_scaffold0__352_contigs__length_93459789-snap-gene-153.5 15375446 15376180
maker-PGA_scaffold0__352_contigs__length_93459789-augustus-gene-154.2 15409750 15411149
maker-PGA_scaffold0__352_contigs__length_93459789-snap-gene-156.5 15588739 15594930
maker-PGA_scaffold0__352_contigs__length_93459789-snap-gene-156.4 15594976 15596226
maker-PGA_scaffold0__352_contigs__length_93459789-snap-gene-157.8 15778090 15780042
augustus_masked-PGA_scaffold0__352_contigs__length_93459789-processed-gene-157.16 15753679 15775230
maker-PGA_scaffold0__352_contigs__length_93459789-snap-gene-158.1 15786536 15811250
maker-PGA_scaffold0__352_contigs__length_93459789-snap-gene-158.3 15816657 15823422
maker-PGA_scaffold0__352_contigs__length_93459789-snap-gene-158.0 15823929 15833994
maker-PGA_scaffold0__352_contigs__length_93459789-snap-gene-160.2 16053759 16054445
maker-PGA_scaffold0__352_contigs__length_93459789-snap-gene-161.6 16144768 16176365
maker-PGA_scaffold0__352_contigs__length_93459789-augustus-gene-163.10 16359317 16364849
maker-PGA_scaffold0__352_contigs__length_93459789-snap-gene-163.14 16350997 16358339
maker-PGA_scaffold0__352_contigs__length_93459789-snap-gene-163.13 16332972 16347517
maker-PGA_scaffold0__352_contigs__length_93459789-snap-gene-163.12 16294827 16309492
maker-PGA_scaffold0__352_contigs__length_93459789-snap-gene-163.16 16312744 16328292
maker-PGA_scaffold0__352_contigs__length_93459789-snap-gene-164.5 16462131 16478198
snap_masked-PGA_scaffold0__352_contigs__length_93459789-processed-gene-164.7 16376479 16404022
maker-PGA_scaffold0__352_contigs__length_93459789-augustus-gene-164.1 16461885 16463646
maker-PGA_scaffold0__352_contigs__length_93459789-snap-gene-164.2 16404235 16406265
maker-PGA_scaffold0__352_contigs__length_93459789-snap-gene-164.4 16478548 16482275
maker-PGA_scaffold0__352_contigs__length_93459789-snap-gene-165.19 16545300 16554153
maker-PGA_scaffold0__352_contigs__length_93459789-augustus-gene-165.16 16555220 16558423
maker-PGA_scaffold0__352_contigs__length_93459789-snap-gene-165.22 16539349 16541606
maker-PGA_scaffold0__352_contigs__length_93459789-augustus-gene-165.17 16580759 16583599
maker-PGA_scaffold0__352_contigs__length_93459789-snap-gene-165.21 16492178 16534394
maker-PGA_scaffold0__352_contigs__length_93459789-snap-gene-165.20 16559869 16563349
maker-PGA_scaffold0__352_contigs__length_93459789-augustus-gene-166.16 16595978 16601150
maker-PGA_scaffold0__352_contigs__length_93459789-snap-gene-166.13 16681849 16685684
maker-PGA_scaffold0__352_contigs__length_93459789-snap-gene-166.10 16583991 16591558
maker-PGA_scaffold0__352_contigs__length_93459789-snap-gene-166.12 16655622 16658452
maker-PGA_scaffold0__352_contigs__length_93459789-augustus-gene-168.16 16784936 16792300
augustus_masked-PGA_scaffold0__352_contigs__length_93459789-processed-gene-168.27 16844803 16864616
maker-PGA_scaffold0__352_contigs__length_93459789-snap-gene-172.7 17220476 17220842
augustus_masked-PGA_scaffold0__352_contigs__length_93459789-processed-gene-172.0 17120004 17161389
augustus_masked-PGA_scaffold0__352_contigs__length_93459789-processed-gene-174.3 17439025 17458103
maker-PGA_scaffold0__352_contigs__length_93459789-augustus-gene-175.7 17489134 17493859
maker-PGA_scaffold0__352_contigs__length_93459789-augustus-gene-176.6 17665984 17675316
maker-PGA_scaffold0__352_contigs__length_93459789-snap-gene-176.3 17656918 17665626
maker-PGA_scaffold0__352_contigs__length_93459789-snap-gene-177.13 17716848 17741148
maker-PGA_scaffold0__352_contigs__length_93459789-snap-gene-177.14 17744226 17751283
maker-PGA_scaffold0__352_contigs__length_93459789-snap-gene-177.15 17714622 17716666
augustus_masked-PGA_scaffold0__352_contigs__length_93459789-processed-gene-177.5 17754843 17775606
maker-PGA_scaffold0__352_contigs__length_93459789-snap-gene-178.2 17847922 17852568
maker-PGA_scaffold0__352_contigs__length_93459789-augustus-gene-178.3 17785410 17804209
maker-PGA_scaffold0__352_contigs__length_93459789-augustus-gene-178.4 17822477 17830728
maker-PGA_scaffold0__352_contigs__length_93459789-snap-gene-179.2 17913582 17927420
maker-PGA_scaffold0__352_contigs__length_93459789-snap-gene-179.3 17957741 17968709
maker-PGA_scaffold0__352_contigs__length_93459789-snap-gene-180.12 18012420 18030049
maker-PGA_scaffold0__352_contigs__length_93459789-snap-gene-180.9 17996720 18002305
maker-PGA_scaffold0__352_contigs__length_93459789-snap-gene-180.10 18003246 18010423
maker-PGA_scaffold0__352_contigs__length_93459789-snap-gene-180.15 18033040 18038680
augustus_masked-PGA_scaffold0__352_contigs__length_93459789-processed-gene-180.23 17970865 17994306
maker-PGA_scaffold0__352_contigs__length_93459789-augustus-gene-181.7 18131539 18134867
maker-PGA_scaffold0__352_contigs__length_93459789-augustus-gene-181.8 18120877 18131306
maker-PGA_scaffold0__352_contigs__length_93459789-snap-gene-181.6 18140881 18168643
maker-PGA_scaffold0__352_contigs__length_93459789-snap-gene-182.0 18192312 18196948
snap_masked-PGA_scaffold0__352_contigs__length_93459789-processed-gene-183.13 18365434 18376108
maker-PGA_scaffold0__352_contigs__length_93459789-augustus-gene-183.7 18328434 18330647
maker-PGA_scaffold0__352_contigs__length_93459789-snap-gene-184.27 18485978 18487355
maker-PGA_scaffold0__352_contigs__length_93459789-augustus-gene-184.23 18428758 18434955
maker-PGA_scaffold0__352_contigs__length_93459789-snap-gene-184.28 18384947 18427593
maker-PGA_scaffold0__352_contigs__length_93459789-augustus-gene-184.26 18476931 18478467
maker-PGA_scaffold0__352_contigs__length_93459789-augustus-gene-185.2 18555742 18573681
maker-PGA_scaffold0__352_contigs__length_93459789-snap-gene-185.3 18485999 18515023
augustus_masked-PGA_scaffold0__352_contigs__length_93459789-processed-gene-185.13 18541717 18555248
maker-PGA_scaffold0__352_contigs__length_93459789-augustus-gene-186.0 18652378 18664923
augustus_masked-PGA_scaffold0__352_contigs__length_93459789-processed-gene-187.1 18747591 18752929
maker-PGA_scaffold0__352_contigs__length_93459789-snap-gene-187.21 18757778 18766952
maker-PGA_scaffold0__352_contigs__length_93459789-augustus-gene-187.26 18769497 18772627
maker-PGA_scaffold0__352_contigs__length_93459789-augustus-gene-188.2 18809970 18815346
maker-PGA_scaffold0__352_contigs__length_93459789-snap-gene-188.6 18770780 18790097
maker-PGA_scaffold0__352_contigs__length_93459789-augustus-gene-188.1 18791397 18795953
maker-PGA_scaffold0__352_contigs__length_93459789-augustus-gene-188.3 18828475 18837502
maker-PGA_scaffold0__352_contigs__length_93459789-augustus-gene-188.5 18817861 18823635
maker-PGA_scaffold0__352_contigs__length_93459789-snap-gene-188.10 18795477 18806626
maker-PGA_scaffold0__352_contigs__length_93459789-snap-gene-189.11 18943267 18949844
maker-PGA_scaffold0__352_contigs__length_93459789-snap-gene-189.12 18972200 18976809
maker-PGA_scaffold0__352_contigs__length_93459789-augustus-gene-189.31 18962524 18963479
maker-PGA_scaffold0__352_contigs__length_93459789-augustus-gene-189.30 18949829 18961375
augustus_masked-PGA_scaffold0__352_contigs__length_93459789-processed-gene-189.38 18921115 18933867
maker-PGA_scaffold0__352_contigs__length_93459789-snap-gene-189.13 18852257 18856748
snap_masked-PGA_scaffold0__352_contigs__length_93459789-processed-gene-189.10 18979786 18981237
maker-PGA_scaffold0__352_contigs__length_93459789-snap-gene-189.14 18895246 18896448
maker-PGA_scaffold0__352_contigs__length_93459789-snap-gene-189.18 18909917 18915836
maker-PGA_scaffold0__352_contigs__length_93459789-snap-gene-189.17 18919043 18920266
maker-PGA_scaffold0__352_contigs__length_93459789-snap-gene-189.16 18892112 18893324
maker-PGA_scaffold0__352_contigs__length_93459789-snap-gene-190.6 19021364 19033092
maker-PGA_scaffold0__352_contigs__length_93459789-snap-gene-190.7 19000922 19021349
maker-PGA_scaffold0__352_contigs__length_93459789-augustus-gene-190.9 18982988 18996697
snap_masked-PGA_scaffold0__352_contigs__length_93459789-processed-gene-190.23 19033262 19041919
maker-PGA_scaffold0__352_contigs__length_93459789-augustus-gene-191.8 19143284 19167086
maker-PGA_scaffold0__352_contigs__length_93459789-snap-gene-191.10 19104890 19121417
maker-PGA_scaffold0__352_contigs__length_93459789-snap-gene-191.12 19125345 19129801
maker-PGA_scaffold0__352_contigs__length_93459789-snap-gene-192.22 19271545 19272752
maker-PGA_scaffold0__352_contigs__length_93459789-augustus-gene-192.15 19179538 19180778
maker-PGA_scaffold0__352_contigs__length_93459789-augustus-gene-192.16 19190789 19197520
maker-PGA_scaffold0__352_contigs__length_93459789-snap-gene-192.23 19183220 19185103
snap_masked-PGA_scaffold0__352_contigs__length_93459789-processed-gene-192.13 19201172 19216270
maker-PGA_scaffold0__352_contigs__length_93459789-snap-gene-192.24 19198468 19200568
maker-PGA_scaffold0__352_contigs__length_93459789-augustus-gene-193.0 19332635 19337936
maker-PGA_scaffold0__352_contigs__length_93459789-snap-gene-195.7 19563148 19563686
maker-PGA_scaffold0__352_contigs__length_93459789-snap-gene-195.6 19464876 19529969
maker-PGA_scaffold0__352_contigs__length_93459789-snap-gene-200.1 20080714 20081520
maker-PGA_scaffold0__352_contigs__length_93459789-snap-gene-206.6 20630491 20678308
maker-PGA_scaffold0__352_contigs__length_93459789-snap-gene-207.8 20682931 20685236
maker-PGA_scaffold0__352_contigs__length_93459789-snap-gene-207.9 20745783 20772786
maker-PGA_scaffold0__352_contigs__length_93459789-snap-gene-208.1 20859821 20860898
augustus_masked-PGA_scaffold0__352_contigs__length_93459789-processed-gene-209.5 20941699 20946882
maker-PGA_scaffold0__352_contigs__length_93459789-snap-gene-210.0 21052845 21061855
maker-PGA_scaffold0__352_contigs__length_93459789-augustus-gene-211.6 21069259 21070322
maker-PGA_scaffold0__352_contigs__length_93459789-snap-gene-211.10 21082099 21112501
maker-PGA_scaffold0__352_contigs__length_93459789-snap-gene-212.1 21182121 21201590
snap_masked-PGA_scaffold0__352_contigs__length_93459789-processed-gene-214.2 21395567 21406821
maker-PGA_scaffold0__352_contigs__length_93459789-snap-gene-215.1 21432621 21433550
maker-PGA_scaffold0__352_contigs__length_93459789-snap-gene-215.2 21454354 21465892
maker-PGA_scaffold0__352_contigs__length_93459789-snap-gene-215.0 21413800 21423297
maker-PGA_scaffold0__352_contigs__length_93459789-snap-gene-216.8 21596868 21612492
maker-PGA_scaffold0__352_contigs__length_93459789-augustus-gene-216.6 21650667 21675886
maker-PGA_scaffold0__352_contigs__length_93459789-augustus-gene-216.3 21572330 21584845
maker-PGA_scaffold0__352_contigs__length_93459789-augustus-gene-217.4 21762614 21768017
maker-PGA_scaffold0__352_contigs__length_93459789-snap-gene-217.5 21733485 21743151
maker-PGA_scaffold0__352_contigs__length_93459789-augustus-gene-218.13 21869560 21878226
maker-PGA_scaffold0__352_contigs__length_93459789-snap-gene-218.14 21821654 21863973
maker-PGA_scaffold0__352_contigs__length_93459789-augustus-gene-220.2 22007732 22028433
maker-PGA_scaffold0__352_contigs__length_93459789-augustus-gene-220.3 22029275 22062352
maker-PGA_scaffold0__352_contigs__length_93459789-augustus-gene-221.4 22102698 22111696
maker-PGA_scaffold0__352_contigs__length_93459789-snap-gene-221.5 22070895 22101524
maker-PGA_scaffold0__352_contigs__length_93459789-snap-gene-222.8 22226440 22242725
maker-PGA_scaffold0__352_contigs__length_93459789-snap-gene-222.7 22181336 22214811
maker-PGA_scaffold0__352_contigs__length_93459789-snap-gene-223.1 22345023 22358501
augustus_masked-PGA_scaffold0__352_contigs__length_93459789-processed-gene-224.11 22451569 22481401
augustus_masked-PGA_scaffold0__352_contigs__length_93459789-processed-gene-224.10 22368099 22405483
maker-PGA_scaffold0__352_contigs__length_93459789-augustus-gene-225.4 22481665 22514655
maker-PGA_scaffold0__352_contigs__length_93459789-snap-gene-226.12 22549042 22556181
maker-PGA_scaffold0__352_contigs__length_93459789-snap-gene-226.13 22579344 22585698
maker-PGA_scaffold0__352_contigs__length_93459789-augustus-gene-226.19 22632902 22650887
maker-PGA_scaffold0__352_contigs__length_93459789-snap-gene-226.14 22586492 22588749
maker-PGA_scaffold0__352_contigs__length_93459789-snap-gene-226.16 22651389 22665529
augustus_masked-PGA_scaffold0__352_contigs__length_93459789-processed-gene-227.2 22713019 22718118
maker-PGA_scaffold0__352_contigs__length_93459789-snap-gene-227.12 22679039 22690612
maker-PGA_scaffold0__352_contigs__length_93459789-augustus-gene-228.6 22785200 22797459
maker-PGA_scaffold0__352_contigs__length_93459789-snap-gene-228.5 22797959 22801904
maker-PGA_scaffold0__352_contigs__length_93459789-snap-gene-229.6 22902521 22912768
maker-PGA_scaffold0__352_contigs__length_93459789-snap-gene-229.7 22914327 22931300
maker-PGA_scaffold0__352_contigs__length_93459789-snap-gene-229.8 22937248 22942989
maker-PGA_scaffold0__352_contigs__length_93459789-snap-gene-230.8 23028133 23038219
maker-PGA_scaffold0__352_contigs__length_93459789-augustus-gene-230.6 23061047 23066158
maker-PGA_scaffold0__352_contigs__length_93459789-augustus-gene-230.7 23066702 23068380
maker-PGA_scaffold0__352_contigs__length_93459789-snap-gene-231.9 23101306 23102872
maker-PGA_scaffold0__352_contigs__length_93459789-snap-gene-231.10 23129580 23131104
maker-PGA_scaffold0__352_contigs__length_93459789-augustus-gene-231.16 23176052 23182670
maker-PGA_scaffold0__352_contigs__length_93459789-augustus-gene-231.15 23149727 23155586
maker-PGA_scaffold0__352_contigs__length_93459789-snap-gene-232.0 23202760 23203663
augustus_masked-PGA_scaffold0__352_contigs__length_93459789-processed-gene-233.14 23364419 23384533
maker-PGA_scaffold0__352_contigs__length_93459789-snap-gene-233.2 23292967 23300872
maker-PGA_scaffold0__352_contigs__length_93459789-snap-gene-233.0 23300875 23325929
maker-PGA_scaffold0__352_contigs__length_93459789-snap-gene-234.7 23409188 23457512
maker-PGA_scaffold0__352_contigs__length_93459789-snap-gene-234.9 23457490 23468892
maker-PGA_scaffold0__352_contigs__length_93459789-snap-gene-234.8 23403142 23421824
snap_masked-PGA_scaffold0__352_contigs__length_93459789-processed-gene-235.0 23490390 23507239
snap_masked-PGA_scaffold0__352_contigs__length_93459789-processed-gene-235.1 23509223 23520376
maker-PGA_scaffold0__352_contigs__length_93459789-snap-gene-235.4 23549708 23550134
maker-PGA_scaffold0__352_contigs__length_93459789-augustus-gene-236.16 23642916 23653031
maker-PGA_scaffold0__352_contigs__length_93459789-snap-gene-236.20 23635423 23636338
snap_masked-PGA_scaffold0__352_contigs__length_93459789-processed-gene-236.9 23686440 23689581
maker-PGA_scaffold0__352_contigs__length_93459789-snap-gene-236.19 23611604 23613405
maker-PGA_scaffold0__352_contigs__length_93459789-augustus-gene-236.12 23588821 23589518
maker-PGA_scaffold0__352_contigs__length_93459789-augustus-gene-236.13 23589773 23597821
maker-PGA_scaffold0__352_contigs__length_93459789-snap-gene-237.16 23745451 23754013
augustus_masked-PGA_scaffold0__352_contigs__length_93459789-processed-gene-237.4 23777585 23778006
augustus_masked-PGA_scaffold0__352_contigs__length_93459789-processed-gene-239.0 23895022 23907864
maker-PGA_scaffold0__352_contigs__length_93459789-snap-gene-240.10 23999342 24025870
maker-PGA_scaffold0__352_contigs__length_93459789-snap-gene-240.11 24032485 24082975
maker-PGA_scaffold0__352_contigs__length_93459789-augustus-gene-241.8 24095073 24119660
maker-PGA_scaffold0__352_contigs__length_93459789-augustus-gene-241.9 24126062 24140932
snap_masked-PGA_scaffold0__352_contigs__length_93459789-processed-gene-241.12 24085525 24090678
maker-PGA_scaffold0__352_contigs__length_93459789-snap-gene-241.6 24158278 24177869
maker-PGA_scaffold0__352_contigs__length_93459789-snap-gene-243.15 24215805 24230068
maker-PGA_scaffold0__352_contigs__length_93459789-snap-gene-243.18 24331041 24363333
snap_masked-PGA_scaffold0__352_contigs__length_93459789-processed-gene-243.30 24367880 24377084
maker-PGA_scaffold0__352_contigs__length_93459789-snap-gene-243.17 24273678 24320913
maker-PGA_scaffold0__352_contigs__length_93459789-snap-gene-243.16 24242318 24263117
maker-PGA_scaffold0__352_contigs__length_93459789-augustus-gene-244.4 24419026 24427629
maker-PGA_scaffold0__352_contigs__length_93459789-augustus-gene-245.3 24495041 24500833
augustus_masked-PGA_scaffold0__352_contigs__length_93459789-processed-gene-247.15 24742719 24774778
maker-PGA_scaffold0__352_contigs__length_93459789-snap-gene-247.9 24719578 24720235
maker-PGA_scaffold0__352_contigs__length_93459789-augustus-gene-247.7 24719014 24719476
maker-PGA_scaffold0__352_contigs__length_93459789-snap-gene-251.5 25024068 25032816
maker-PGA_scaffold0__352_contigs__length_93459789-snap-gene-251.6 25043711 25101515
augustus_masked-PGA_scaffold0__352_contigs__length_93459789-processed-gene-252.0 25175961 25177547
maker-PGA_scaffold0__352_contigs__length_93459789-snap-gene-252.6 25175978 25193761
maker-PGA_scaffold0__352_contigs__length_93459789-snap-gene-252.8 25229466 25240364
maker-PGA_scaffold0__352_contigs__length_93459789-augustus-gene-252.12 25200552 25213166
snap_masked-PGA_scaffold0__352_contigs__length_93459789-processed-gene-252.21 25242509 25243533
maker-PGA_scaffold0__352_contigs__length_93459789-snap-gene-252.5 25260587 25261896
snap_masked-PGA_scaffold0__352_contigs__length_93459789-processed-gene-253.7 25292839 25304114
maker-PGA_scaffold0__352_contigs__length_93459789-snap-gene-253.19 25337108 25367406
maker-PGA_scaffold0__352_contigs__length_93459789-snap-gene-253.17 25323466 25324880
augustus_masked-PGA_scaffold0__352_contigs__length_93459789-processed-gene-253.5 25367058 25386114
maker-PGA_scaffold0__352_contigs__length_93459789-snap-gene-253.20 25307688 25315079
maker-PGA_scaffold0__352_contigs__length_93459789-snap-gene-253.18 25321544 25321842
maker-PGA_scaffold0__352_contigs__length_93459789-snap-gene-254.6 25469670 25471493
maker-PGA_scaffold0__352_contigs__length_93459789-augustus-gene-254.4 25441716 25456029
augustus_masked-PGA_scaffold0__352_contigs__length_93459789-processed-gene-255.16 25541408 25564451
maker-PGA_scaffold0__352_contigs__length_93459789-augustus-gene-255.13 25533787 25534468
maker-PGA_scaffold0__352_contigs__length_93459789-snap-gene-255.8 25478905 25515610
maker-PGA_scaffold0__352_contigs__length_93459789-snap-gene-256.5 25580479 25595671
maker-PGA_scaffold0__352_contigs__length_93459789-snap-gene-257.1 25773879 25784774
maker-PGA_scaffold0__352_contigs__length_93459789-snap-gene-257.0 25752030 25755623
maker-PGA_scaffold0__352_contigs__length_93459789-augustus-gene-257.5 25731518 25743552
maker-PGA_scaffold0__352_contigs__length_93459789-snap-gene-258.1 25841686 25843195
maker-PGA_scaffold0__352_contigs__length_93459789-snap-gene-258.0 25795372 25823994
maker-PGA_scaffold0__352_contigs__length_93459789-snap-gene-258.2 25876183 25880528
maker-PGA_scaffold0__352_contigs__length_93459789-snap-gene-259.2 25906720 25944263
maker-PGA_scaffold0__352_contigs__length_93459789-snap-gene-260.8 26028777 26032560
maker-PGA_scaffold0__352_contigs__length_93459789-snap-gene-260.9 25968758 26000172
snap_masked-PGA_scaffold0__352_contigs__length_93459789-processed-gene-261.3 26121651 26155090
augustus_masked-PGA_scaffold0__352_contigs__length_93459789-processed-gene-262.1 26255960 26263519
maker-PGA_scaffold0__352_contigs__length_93459789-augustus-gene-262.10 26226888 26230755
maker-PGA_scaffold0__352_contigs__length_93459789-augustus-gene-262.9 26180297 26197471
maker-PGA_scaffold0__352_contigs__length_93459789-snap-gene-263.27 26354829 26356243
maker-PGA_scaffold0__352_contigs__length_93459789-snap-gene-263.31 26356858 26375596
maker-PGA_scaffold0__352_contigs__length_93459789-snap-gene-263.29 26332994 26343631
maker-PGA_scaffold0__352_contigs__length_93459789-snap-gene-263.28 26319899 26321119
maker-PGA_scaffold0__352_contigs__length_93459789-snap-gene-263.30 26343685 26344477
maker-PGA_scaffold0__352_contigs__length_93459789-snap-gene-263.25 26305996 26308660
maker-PGA_scaffold0__352_contigs__length_93459789-snap-gene-263.26 26352908 26353206
maker-PGA_scaffold0__352_contigs__length_93459789-snap-gene-264.2 26453256 26482642
maker-PGA_scaffold0__352_contigs__length_93459789-snap-gene-264.3 26419496 26433833
maker-PGA_scaffold0__352_contigs__length_93459789-snap-gene-265.1 26506155 26516233
snap_masked-PGA_scaffold0__352_contigs__length_93459789-processed-gene-266.2 26587307 26600079
augustus_masked-PGA_scaffold0__352_contigs__length_93459789-processed-gene-267.9 26747300 26751605
maker-PGA_scaffold0__352_contigs__length_93459789-snap-gene-267.7 26761827 26762281
maker-PGA_scaffold0__352_contigs__length_93459789-snap-gene-268.0 26822363 26831233
maker-PGA_scaffold0__352_contigs__length_93459789-snap-gene-268.1 26872923 26873183
maker-PGA_scaffold0__352_contigs__length_93459789-snap-gene-269.5 26857361 26874528
maker-PGA_scaffold0__352_contigs__length_93459789-snap-gene-269.6 26875028 26880330
maker-PGA_scaffold0__352_contigs__length_93459789-snap-gene-270.6 27047068 27083312
maker-PGA_scaffold0__352_contigs__length_93459789-augustus-gene-271.6 27085411 27114338
maker-PGA_scaffold0__352_contigs__length_93459789-snap-gene-271.13 27128189 27146180
maker-PGA_scaffold0__352_contigs__length_93459789-snap-gene-271.10 27115729 27116230
maker-PGA_scaffold0__352_contigs__length_93459789-snap-gene-272.0 27224895 27238086
maker-PGA_scaffold0__352_contigs__length_93459789-snap-gene-272.1 27245181 27269163
maker-PGA_scaffold0__352_contigs__length_93459789-snap-gene-273.2 27293852 27310258
maker-PGA_scaffold0__352_contigs__length_93459789-augustus-gene-274.5 27427467 27434138
maker-PGA_scaffold0__352_contigs__length_93459789-augustus-gene-274.6 27479602 27482190
maker-PGA_scaffold0__352_contigs__length_93459789-snap-gene-274.10 27407910 27410556
maker-PGA_scaffold0__352_contigs__length_93459789-snap-gene-274.8 27353290 27379211
maker-PGA_scaffold0__352_contigs__length_93459789-snap-gene-274.9 27388599 27393104
maker-PGA_scaffold0__352_contigs__length_93459789-augustus-gene-274.7 27435320 27437308
maker-PGA_scaffold0__352_contigs__length_93459789-snap-gene-275.21 27521455 27532202
augustus_masked-PGA_scaffold0__352_contigs__length_93459789-processed-gene-275.3 27504288 27504887
augustus_masked-PGA_scaffold0__352_contigs__length_93459789-processed-gene-275.2 27503084 27503551
augustus_masked-PGA_scaffold0__352_contigs__length_93459789-processed-gene-275.1 27501597 27502805
maker-PGA_scaffold0__352_contigs__length_93459789-snap-gene-275.23 27575509 27582447
maker-PGA_scaffold0__352_contigs__length_93459789-snap-gene-275.22 27551241 27567763
maker-PGA_scaffold0__352_contigs__length_93459789-snap-gene-276.5 27596080 27598640
augustus_masked-PGA_scaffold0__352_contigs__length_93459789-processed-gene-276.1 27615869 27636586
maker-PGA_scaffold0__352_contigs__length_93459789-snap-gene-276.7 27653569 27675642
maker-PGA_scaffold0__352_contigs__length_93459789-augustus-gene-276.13 27607405 27609074
maker-PGA_scaffold0__352_contigs__length_93459789-augustus-gene-277.6 27737641 27739262
maker-PGA_scaffold0__352_contigs__length_93459789-snap-gene-277.4 27735736 27743492
maker-PGA_scaffold0__352_contigs__length_93459789-augustus-gene-277.8 27726794 27727917
maker-PGA_scaffold0__352_contigs__length_93459789-snap-gene-277.2 27678989 27693067
maker-PGA_scaffold0__352_contigs__length_93459789-augustus-gene-278.4 27746941 27760854
maker-PGA_scaffold0__352_contigs__length_93459789-augustus-gene-278.6 27879504 27884098
augustus_masked-PGA_scaffold0__352_contigs__length_93459789-processed-gene-278.14 27833731 27848451
augustus_masked-PGA_scaffold0__352_contigs__length_93459789-processed-gene-278.15 27878483 27879418
maker-PGA_scaffold0__352_contigs__length_93459789-snap-gene-279.8 27981127 27985807
maker-PGA_scaffold0__352_contigs__length_93459789-snap-gene-279.7 27919524 27935108
snap_masked-PGA_scaffold0__352_contigs__length_93459789-processed-gene-279.13 27938912 27941979
augustus_masked-PGA_scaffold0__352_contigs__length_93459789-processed-gene-280.2 28038612 28039688
snap_masked-PGA_scaffold0__352_contigs__length_93459789-processed-gene-280.13 28056642 28061581
maker-PGA_scaffold0__352_contigs__length_93459789-snap-gene-280.5 27987288 27995785
snap_masked-PGA_scaffold0__352_contigs__length_93459789-processed-gene-280.11 27998534 28005266
augustus_masked-PGA_scaffold0__352_contigs__length_93459789-processed-gene-280.4 28043273 28043620
maker-PGA_scaffold0__352_contigs__length_93459789-snap-gene-281.10 28147469 28161819
maker-PGA_scaffold0__352_contigs__length_93459789-snap-gene-281.11 28175576 28178461
maker-PGA_scaffold0__352_contigs__length_93459789-augustus-gene-281.14 28100890 28106353
maker-PGA_scaffold0__352_contigs__length_93459789-augustus-gene-281.17 28164884 28170735
maker-PGA_scaffold0__352_contigs__length_93459789-augustus-gene-281.16 28140467 28141141
augustus_masked-PGA_scaffold0__352_contigs__length_93459789-processed-gene-281.5 28126993 28127721
augustus_masked-PGA_scaffold0__352_contigs__length_93459789-processed-gene-282.1 28260364 28261797
maker-PGA_scaffold0__352_contigs__length_93459789-snap-gene-283.15 28285050 28294690
augustus_masked-PGA_scaffold0__352_contigs__length_93459789-processed-gene-283.3 28359794 28374129
augustus_masked-PGA_scaffold0__352_contigs__length_93459789-processed-gene-283.1 28299422 28333104
maker-PGA_scaffold0__352_contigs__length_93459789-augustus-gene-283.23 28338168 28343681
maker-PGA_scaffold0__352_contigs__length_93459789-snap-gene-283.19 28349331 28357212
maker-PGA_scaffold0__352_contigs__length_93459789-augustus-gene-284.7 28420056 28423285
maker-PGA_scaffold0__352_contigs__length_93459789-snap-gene-284.12 28393472 28396632
maker-PGA_scaffold0__352_contigs__length_93459789-snap-gene-284.14 28426264 28440812
maker-PGA_scaffold0__352_contigs__length_93459789-augustus-gene-284.10 28399449 28402160
maker-PGA_scaffold0__352_contigs__length_93459789-snap-gene-284.19 28440384 28441813
maker-PGA_scaffold0__352_contigs__length_93459789-snap-gene-284.17 28375822 28393122
maker-PGA_scaffold0__352_contigs__length_93459789-snap-gene-284.15 28467218 28472725
maker-PGA_scaffold0__352_contigs__length_93459789-augustus-gene-285.3 28535234 28539653
maker-PGA_scaffold0__352_contigs__length_93459789-augustus-gene-285.2 28494113 28499784
maker-PGA_scaffold0__352_contigs__length_93459789-augustus-gene-286.10 28614381 28632386
maker-PGA_scaffold0__352_contigs__length_93459789-snap-gene-286.2 28543476 28545653
maker-PGA_scaffold0__352_contigs__length_93459789-snap-gene-286.4 28593839 28603709
maker-PGA_scaffold0__352_contigs__length_93459789-snap-gene-286.3 28549362 28582924
maker-PGA_scaffold0__352_contigs__length_93459789-snap-gene-287.0 28716691 28734697
maker-PGA_scaffold0__352_contigs__length_93459789-snap-gene-287.1 28738312 28753476
maker-PGA_scaffold0__352_contigs__length_93459789-augustus-gene-288.6 28806190 28806693
maker-PGA_scaffold0__352_contigs__length_93459789-snap-gene-288.4 28845097 28855726
maker-PGA_scaffold0__352_contigs__length_93459789-snap-gene-288.5 28877952 28881543
maker-PGA_scaffold0__352_contigs__length_93459789-snap-gene-289.3 28957927 28968538
augustus_masked-PGA_scaffold0__352_contigs__length_93459789-processed-gene-290.18 29018575 29042954
maker-PGA_scaffold0__352_contigs__length_93459789-snap-gene-290.4 28984043 29004195
snap_masked-PGA_scaffold0__352_contigs__length_93459789-processed-gene-290.13 29007052 29016719
maker-PGA_scaffold0__352_contigs__length_93459789-snap-gene-291.21 29105819 29112299
augustus_masked-PGA_scaffold0__352_contigs__length_93459789-processed-gene-291.2 29130885 29155345
maker-PGA_scaffold0__352_contigs__length_93459789-augustus-gene-291.20 29157373 29167334
maker-PGA_scaffold0__352_contigs__length_93459789-snap-gene-291.23 29074656 29090466
maker-PGA_scaffold0__352_contigs__length_93459789-snap-gene-291.24 29093738 29103387
maker-PGA_scaffold0__352_contigs__length_93459789-augustus-gene-291.19 29113679 29122870
snap_masked-PGA_scaffold0__352_contigs__length_93459789-processed-gene-292.6 29213571 29257456
maker-PGA_scaffold0__352_contigs__length_93459789-augustus-gene-292.12 29188688 29204584
maker-PGA_scaffold0__352_contigs__length_93459789-augustus-gene-296.25 29606801 29609538
maker-PGA_scaffold0__352_contigs__length_93459789-snap-gene-296.20 29614678 29642646
augustus_masked-PGA_scaffold0__352_contigs__length_93459789-processed-gene-296.2 29662888 29668017
maker-PGA_scaffold0__352_contigs__length_93459789-snap-gene-296.21 29648542 29660633
snap_masked-PGA_scaffold0__352_contigs__length_93459789-processed-gene-296.18 29673497 29674178
maker-PGA_scaffold0__352_contigs__length_93459789-snap-gene-296.23 29668270 29671119
maker-PGA_scaffold0__352_contigs__length_93459789-augustus-gene-297.16 29690687 29697696
maker-PGA_scaffold0__352_contigs__length_93459789-augustus-gene-298.16 29873548 29880966
maker-PGA_scaffold0__352_contigs__length_93459789-augustus-gene-298.15 29789492 29796030
maker-PGA_scaffold0__352_contigs__length_93459789-snap-gene-298.13 29850646 29861772
maker-PGA_scaffold0__352_contigs__length_93459789-augustus-gene-299.2 29892757 29908868
maker-PGA_scaffold0__352_contigs__length_93459789-augustus-gene-299.3 29910881 29926628
maker-PGA_scaffold0__352_contigs__length_93459789-augustus-gene-300.4 30018492 30020873
maker-PGA_scaffold0__352_contigs__length_93459789-augustus-gene-300.6 29989747 29994360
maker-PGA_scaffold0__352_contigs__length_93459789-snap-gene-300.1 29934500 29957115
maker-PGA_scaffold0__352_contigs__length_93459789-augustus-gene-300.7 29995321 29999516
maker-PGA_scaffold0__352_contigs__length_93459789-augustus-gene-302.14 30211938 30239257
maker-PGA_scaffold0__352_contigs__length_93459789-snap-gene-302.9 30178970 30197933
maker-PGA_scaffold0__352_contigs__length_93459789-snap-gene-302.11 30241888 30262396
maker-PGA_scaffold0__352_contigs__length_93459789-snap-gene-303.10 30328862 30379469
maker-PGA_scaffold0__352_contigs__length_93459789-snap-gene-303.9 30294840 30307572
maker-PGA_scaffold0__352_contigs__length_93459789-snap-gene-304.5 30423900 30431609
maker-PGA_scaffold0__352_contigs__length_93459789-snap-gene-304.3 30380999 30391259
augustus_masked-PGA_scaffold0__352_contigs__length_93459789-processed-gene-304.12 30437497 30438093
augustus_masked-PGA_scaffold0__352_contigs__length_93459789-processed-gene-305.1 30545467 30551971
maker-PGA_scaffold0__352_contigs__length_93459789-augustus-gene-305.36 30583233 30587566
maker-PGA_scaffold0__352_contigs__length_93459789-snap-gene-305.26 30485543 30501042
snap_masked-PGA_scaffold0__352_contigs__length_93459789-processed-gene-305.24 30559769 30562145
maker-PGA_scaffold0__352_contigs__length_93459789-augustus-gene-305.37 30541533 30543886
maker-PGA_scaffold0__352_contigs__length_93459789-snap-gene-305.31 30554297 30559334
maker-PGA_scaffold0__352_contigs__length_93459789-snap-gene-305.28 30563340 30564737
maker-PGA_scaffold0__352_contigs__length_93459789-snap-gene-306.3 30682200 30684482
maker-PGA_scaffold0__352_contigs__length_93459789-snap-gene-306.1 30619728 30623707
maker-PGA_scaffold0__352_contigs__length_93459789-augustus-gene-306.6 30611175 30613966
maker-PGA_scaffold0__352_contigs__length_93459789-augustus-gene-306.8 30652901 30660129
maker-PGA_scaffold0__352_contigs__length_93459789-augustus-gene-306.10 30593672 30595320
maker-PGA_scaffold0__352_contigs__length_93459789-snap-gene-306.5 30607112 30607664
snap_masked-PGA_scaffold0__352_contigs__length_93459789-processed-gene-307.3 30739191 30758768
maker-PGA_scaffold0__352_contigs__length_93459789-augustus-gene-307.13 30713035 30714476
maker-PGA_scaffold0__352_contigs__length_93459789-augustus-gene-307.16 30687192 30696024
maker-PGA_scaffold0__352_contigs__length_93459789-snap-gene-307.11 30705412 30711301
maker-PGA_scaffold0__352_contigs__length_93459789-snap-gene-307.12 30715464 30730680
maker-PGA_scaffold0__352_contigs__length_93459789-snap-gene-307.9 30765063 30770592
augustus_masked-PGA_scaffold0__352_contigs__length_93459789-processed-gene-308.27 30790040 30792013
maker-PGA_scaffold0__352_contigs__length_93459789-augustus-gene-308.18 30793866 30794413
maker-PGA_scaffold0__352_contigs__length_93459789-snap-gene-308.13 30779701 30784881
maker-PGA_scaffold0__352_contigs__length_93459789-augustus-gene-308.22 30827906 30839013
maker-PGA_scaffold0__352_contigs__length_93459789-snap-gene-308.17 30842449 30886833
augustus_masked-PGA_scaffold0__352_contigs__length_93459789-processed-gene-308.30 30797970 30804603
maker-PGA_scaffold0__352_contigs__length_93459789-snap-gene-310.9 30978919 31000637
snap_masked-PGA_scaffold0__352_contigs__length_93459789-processed-gene-310.6 31005166 31016444
maker-PGA_scaffold0__352_contigs__length_93459789-snap-gene-310.11 31061927 31076664
maker-PGA_scaffold0__352_contigs__length_93459789-snap-gene-310.12 31055766 31061889
augustus_masked-PGA_scaffold0__352_contigs__length_93459789-processed-gene-311.30 31133269 31141928
maker-PGA_scaffold0__352_contigs__length_93459789-augustus-gene-311.17 31153806 31154421
maker-PGA_scaffold0__352_contigs__length_93459789-augustus-gene-311.15 31108212 31122240
maker-PGA_scaffold0__352_contigs__length_93459789-augustus-gene-311.18 31124706 31132232
maker-PGA_scaffold0__352_contigs__length_93459789-snap-gene-311.28 31157329 31179691
maker-PGA_scaffold0__352_contigs__length_93459789-augustus-gene-312.11 31185741 31192471
maker-PGA_scaffold0__352_contigs__length_93459789-snap-gene-312.16 31224790 31259438
maker-PGA_scaffold0__352_contigs__length_93459789-snap-gene-312.17 31205259 31224699
maker-PGA_scaffold0__352_contigs__length_93459789-snap-gene-312.14 31197374 31198055
maker-PGA_scaffold0__352_contigs__length_93459789-snap-gene-314.9 31391273 31405659
maker-PGA_scaffold0__352_contigs__length_93459789-augustus-gene-314.7 31419171 31434432
maker-PGA_scaffold0__352_contigs__length_93459789-augustus-gene-314.8 31440939 31442526
augustus_masked-PGA_scaffold0__352_contigs__length_93459789-processed-gene-315.0 31468923 31494217
maker-PGA_scaffold0__352_contigs__length_93459789-snap-gene-317.14 31771290 31781524
maker-PGA_scaffold0__352_contigs__length_93459789-augustus-gene-318.3 31803299 31813771
maker-PGA_scaffold0__352_contigs__length_93459789-snap-gene-318.0 31788063 31801676
maker-PGA_scaffold0__352_contigs__length_93459789-augustus-gene-319.0 31839393 31842183
maker-PGA_scaffold0__352_contigs__length_93459789-snap-gene-319.6 31875312 31881711
maker-PGA_scaffold0__352_contigs__length_93459789-snap-gene-319.7 31895365 31899423
augustus_masked-PGA_scaffold0__352_contigs__length_93459789-processed-gene-319.18 31909209 31916645
maker-PGA_scaffold0__352_contigs__length_93459789-snap-gene-319.9 31919714 31922043
snap_masked-PGA_scaffold0__352_contigs__length_93459789-processed-gene-320.1 31963120 31989195
maker-PGA_scaffold0__352_contigs__length_93459789-snap-gene-320.7 32010842 32032211
maker-PGA_scaffold0__352_contigs__length_93459789-augustus-gene-321.5 32122568 32125256
maker-PGA_scaffold0__352_contigs__length_93459789-snap-gene-321.4 32131804 32136759
maker-PGA_scaffold0__352_contigs__length_93459789-snap-gene-322.14 32242815 32253012
maker-PGA_scaffold0__352_contigs__length_93459789-snap-gene-322.12 32224217 32233839
maker-PGA_scaffold0__352_contigs__length_93459789-snap-gene-322.17 32225544 32234852
maker-PGA_scaffold0__352_contigs__length_93459789-snap-gene-322.16 32215590 32216134
maker-PGA_scaffold0__352_contigs__length_93459789-snap-gene-322.15 32216151 32216968
maker-PGA_scaffold0__352_contigs__length_93459789-augustus-gene-323.3 32300679 32319880
maker-PGA_scaffold0__352_contigs__length_93459789-snap-gene-325.11 32401254 32432875
maker-PGA_scaffold0__352_contigs__length_93459789-snap-gene-325.12 32445676 32462544
maker-PGA_scaffold0__352_contigs__length_93459789-snap-gene-326.7 32562593 32572450
maker-PGA_scaffold0__352_contigs__length_93459789-snap-gene-326.6 32525230 32560367
maker-PGA_scaffold0__352_contigs__length_93459789-snap-gene-327.6 32752320 32753124
maker-PGA_scaffold0__352_contigs__length_93459789-snap-gene-328.5 32846825 32851299
augustus_masked-PGA_scaffold0__352_contigs__length_93459789-processed-gene-332.0 33200171 33240970
maker-PGA_scaffold0__352_contigs__length_93459789-augustus-gene-334.6 33430211 33433177
maker-PGA_scaffold0__352_contigs__length_93459789-snap-gene-334.2 33409227 33417068
maker-PGA_scaffold0__352_contigs__length_93459789-snap-gene-338.10 33835592 33850081
maker-PGA_scaffold0__352_contigs__length_93459789-snap-gene-338.9 33774564 33811026
maker-PGA_scaffold0__352_contigs__length_93459789-snap-gene-341.12 34140086 34141525
maker-PGA_scaffold0__352_contigs__length_93459789-snap-gene-341.13 34146166 34156666
maker-PGA_scaffold0__352_contigs__length_93459789-augustus-gene-342.0 34206100 34219312
maker-PGA_scaffold0__352_contigs__length_93459789-snap-gene-342.3 34233100 34266865
maker-PGA_scaffold0__352_contigs__length_93459789-snap-gene-343.7 34304238 34304682
maker-PGA_scaffold0__352_contigs__length_93459789-snap-gene-343.8 34305772 34314173
maker-PGA_scaffold0__352_contigs__length_93459789-augustus-gene-344.1 34434227 34450469
maker-PGA_scaffold0__352_contigs__length_93459789-snap-gene-345.0 34507243 34538715
maker-PGA_scaffold0__352_contigs__length_93459789-snap-gene-345.1 34570494 34571353
maker-PGA_scaffold0__352_contigs__length_93459789-snap-gene-346.7 34628814 34644196
snap_masked-PGA_scaffold0__352_contigs__length_93459789-processed-gene-346.1 34587173 34604099
augustus_masked-PGA_scaffold0__352_contigs__length_93459789-processed-gene-347.8 34656979 34695591
maker-PGA_scaffold0__352_contigs__length_93459789-snap-gene-349.6 34855984 34908568
maker-PGA_scaffold0__352_contigs__length_93459789-snap-gene-352.12 35191231 35191786
maker-PGA_scaffold0__352_contigs__length_93459789-snap-gene-352.11 35176852 35177821
maker-PGA_scaffold0__352_contigs__length_93459789-snap-gene-352.10 35156824 35159070
augustus_masked-PGA_scaffold0__352_contigs__length_93459789-processed-gene-352.4 35273218 35279239
maker-PGA_scaffold0__352_contigs__length_93459789-snap-gene-353.5 35348752 35351837
maker-PGA_scaffold0__352_contigs__length_93459789-augustus-gene-353.3 35290271 35320092
maker-PGA_scaffold0__352_contigs__length_93459789-snap-gene-354.5 35401806 35404491
maker-PGA_scaffold0__352_contigs__length_93459789-snap-gene-354.6 35465898 35482454
maker-PGA_scaffold0__352_contigs__length_93459789-snap-gene-354.4 35401094 35401784
maker-PGA_scaffold0__352_contigs__length_93459789-augustus-gene-355.1 35430239 35446489
snap_masked-PGA_scaffold0__352_contigs__length_93459789-processed-gene-355.5 35524783 35566914
maker-PGA_scaffold0__352_contigs__length_93459789-snap-gene-359.5 35892815 35894016
maker-PGA_scaffold0__352_contigs__length_93459789-snap-gene-359.6 35894514 35895425
snap_masked-PGA_scaffold0__352_contigs__length_93459789-processed-gene-360.3 36078557 36088079
maker-PGA_scaffold0__352_contigs__length_93459789-augustus-gene-361.11 36174722 36176975
maker-PGA_scaffold0__352_contigs__length_93459789-snap-gene-361.8 36095813 36098023
maker-PGA_scaffold0__352_contigs__length_93459789-snap-gene-361.9 36093364 36095786
maker-PGA_scaffold0__352_contigs__length_93459789-snap-gene-361.10 36098137 36098555
maker-PGA_scaffold0__352_contigs__length_93459789-snap-gene-363.10 36343166 36358354
maker-PGA_scaffold0__352_contigs__length_93459789-snap-gene-363.11 36377710 36389624
maker-PGA_scaffold0__352_contigs__length_93459789-snap-gene-363.12 36242983 36275081
maker-PGA_scaffold0__352_contigs__length_93459789-snap-gene-363.13 36288288 36329427
maker-PGA_scaffold0__352_contigs__length_93459789-snap-gene-364.5 36455536 36458060
maker-PGA_scaffold0__352_contigs__length_93459789-augustus-gene-364.12 36471818 36474880
maker-PGA_scaffold0__352_contigs__length_93459789-snap-gene-364.6 36395126 36423465
augustus_masked-PGA_scaffold0__352_contigs__length_93459789-processed-gene-365.4 36502907 36508491
maker-PGA_scaffold0__352_contigs__length_93459789-augustus-gene-366.6 36667958 36673529
maker-PGA_scaffold0__352_contigs__length_93459789-snap-gene-366.9 36618855 36622801
maker-PGA_scaffold0__352_contigs__length_93459789-augustus-gene-367.0 36698359 36702693
maker-PGA_scaffold0__352_contigs__length_93459789-augustus-gene-368.11 36860538 36866589
maker-PGA_scaffold0__352_contigs__length_93459789-snap-gene-368.9 36812175 36824275
augustus_masked-PGA_scaffold0__352_contigs__length_93459789-processed-gene-368.3 36839219 36844389
snap_masked-PGA_scaffold0__352_contigs__length_93459789-processed-gene-369.6 36926451 36949181
maker-PGA_scaffold0__352_contigs__length_93459789-augustus-gene-370.11 36986585 36989455
maker-PGA_scaffold0__352_contigs__length_93459789-augustus-gene-370.12 36996663 36998097
maker-PGA_scaffold0__352_contigs__length_93459789-snap-gene-370.18 37024309 37043325
maker-PGA_scaffold0__352_contigs__length_93459789-augustus-gene-371.4 37079674 37103414
snap_masked-PGA_scaffold0__352_contigs__length_93459789-processed-gene-372.4 37195212 37206917
maker-PGA_scaffold0__352_contigs__length_93459789-snap-gene-372.1 37217003 37259100
maker-PGA_scaffold0__352_contigs__length_93459789-snap-gene-377.0 37746132 37747464
maker-PGA_scaffold0__352_contigs__length_93459789-snap-gene-378.8 37815902 37820479
maker-PGA_scaffold0__352_contigs__length_93459789-augustus-gene-378.16 37851093 37857356
snap_masked-PGA_scaffold0__352_contigs__length_93459789-processed-gene-378.19 37779069 37796234
maker-PGA_scaffold0__352_contigs__length_93459789-snap-gene-378.9 37824444 37851030
maker-PGA_scaffold0__352_contigs__length_93459789-augustus-gene-378.17 37800650 37815998
maker-PGA_scaffold0__352_contigs__length_93459789-snap-gene-379.3 37906328 37923956
maker-PGA_scaffold0__352_contigs__length_93459789-augustus-gene-379.11 37978335 37984283
maker-PGA_scaffold0__352_contigs__length_93459789-snap-gene-379.7 37964864 37965908
maker-PGA_scaffold0__352_contigs__length_93459789-snap-gene-379.5 37963204 37963838
maker-PGA_scaffold0__352_contigs__length_93459789-snap-gene-379.4 37938342 37944165
maker-PGA_scaffold0__352_contigs__length_93459789-snap-gene-379.8 37975471 37976287
maker-PGA_scaffold0__352_contigs__length_93459789-snap-gene-380.10 38063285 38069418
maker-PGA_scaffold0__352_contigs__length_93459789-snap-gene-380.9 38024675 38052163
maker-PGA_scaffold0__352_contigs__length_93459789-snap-gene-380.8 38015648 38020608
maker-PGA_scaffold0__352_contigs__length_93459789-snap-gene-381.6 38143776 38162035
maker-PGA_scaffold0__352_contigs__length_93459789-augustus-gene-381.8 38112404 38116312
maker-PGA_scaffold0__352_contigs__length_93459789-snap-gene-381.7 38081287 38093675
snap_masked-PGA_scaffold0__352_contigs__length_93459789-processed-gene-382.20 38194751 38208030
maker-PGA_scaffold0__352_contigs__length_93459789-snap-gene-382.15 38219468 38225579
maker-PGA_scaffold0__352_contigs__length_93459789-augustus-gene-382.11 38231718 38242446
maker-PGA_scaffold0__352_contigs__length_93459789-snap-gene-382.13 38161100 38189045
maker-PGA_scaffold0__352_contigs__length_93459789-snap-gene-383.1 38343397 38344873
maker-PGA_scaffold0__352_contigs__length_93459789-snap-gene-383.3 38350300 38369726
maker-PGA_scaffold0__352_contigs__length_93459789-snap-gene-383.2 38348387 38348954
maker-PGA_scaffold0__352_contigs__length_93459789-augustus-gene-384.6 38432995 38457830
maker-PGA_scaffold0__352_contigs__length_93459789-snap-gene-384.10 38468594 38481902
maker-PGA_scaffold0__352_contigs__length_93459789-snap-gene-384.8 38402106 38421060
maker-PGA_scaffold0__352_contigs__length_93459789-snap-gene-385.3 38517704 38537197
maker-PGA_scaffold0__352_contigs__length_93459789-snap-gene-386.2 38592570 38596429
augustus_masked-PGA_scaffold0__352_contigs__length_93459789-processed-gene-387.7 38701176 38717424
maker-PGA_scaffold0__352_contigs__length_93459789-augustus-gene-389.3 38971499 38988085
maker-PGA_scaffold0__352_contigs__length_93459789-snap-gene-389.1 38949291 38953304
maker-PGA_scaffold0__352_contigs__length_93459789-augustus-gene-390.11 39080795 39082700
maker-PGA_scaffold0__352_contigs__length_93459789-augustus-gene-390.10 39031559 39033811
maker-PGA_scaffold0__352_contigs__length_93459789-augustus-gene-390.9 38999939 39004630
maker-PGA_scaffold0__352_contigs__length_93459789-snap-gene-390.19 39034458 39059239
maker-PGA_scaffold0__352_contigs__length_93459789-augustus-gene-390.12 39008653 39017738
maker-PGA_scaffold0__352_contigs__length_93459789-snap-gene-390.20 39060335 39065137
maker-PGA_scaffold0__352_contigs__length_93459789-augustus-gene-391.5 39127640 39142710
maker-PGA_scaffold0__352_contigs__length_93459789-snap-gene-391.11 39100681 39108125
maker-PGA_scaffold0__352_contigs__length_93459789-snap-gene-391.10 39177524 39187690
maker-PGA_scaffold0__352_contigs__length_93459789-snap-gene-392.0 39224354 39227832
maker-PGA_scaffold0__352_contigs__length_93459789-snap-gene-392.1 39268021 39284590
maker-PGA_scaffold0__352_contigs__length_93459789-augustus-gene-393.0 39326909 39333396
maker-PGA_scaffold0__352_contigs__length_93459789-augustus-gene-393.1 39337262 39348930
maker-PGA_scaffold0__352_contigs__length_93459789-augustus-gene-393.2 39349481 39350951
augustus_masked-PGA_scaffold0__352_contigs__length_93459789-processed-gene-394.2 39420204 39442687
maker-PGA_scaffold0__352_contigs__length_93459789-snap-gene-395.1 39458798 39466749
maker-PGA_scaffold0__352_contigs__length_93459789-snap-gene-395.0 39466852 39500746
maker-PGA_scaffold0__352_contigs__length_93459789-snap-gene-395.2 39520687 39521387
maker-PGA_scaffold0__352_contigs__length_93459789-augustus-gene-398.10 39827274 39832997
maker-PGA_scaffold0__352_contigs__length_93459789-snap-gene-399.1 39906260 39907122
maker-PGA_scaffold0__352_contigs__length_93459789-snap-gene-400.5 40040621 40041277
maker-PGA_scaffold0__352_contigs__length_93459789-augustus-gene-400.2 40016451 40023089
maker-PGA_scaffold0__352_contigs__length_93459789-augustus-gene-402.21 40127960 40131272
maker-PGA_scaffold0__352_contigs__length_93459789-snap-gene-402.26 40282549 40286036
maker-PGA_scaffold0__352_contigs__length_93459789-augustus-gene-403.7 40337391 40338143
maker-PGA_scaffold0__352_contigs__length_93459789-snap-gene-403.10 40307658 40319013
maker-PGA_scaffold0__352_contigs__length_93459789-augustus-gene-403.3 40302185 40306849
maker-PGA_scaffold0__352_contigs__length_93459789-snap-gene-403.12 40343010 40346616
maker-PGA_scaffold0__352_contigs__length_93459789-snap-gene-404.3 40423472 40430879
maker-PGA_scaffold0__352_contigs__length_93459789-augustus-gene-404.11 40438465 40440654
maker-PGA_scaffold0__352_contigs__length_93459789-snap-gene-404.6 40397994 40421641
maker-PGA_scaffold0__352_contigs__length_93459789-snap-gene-405.5 40552408 40554828
maker-PGA_scaffold0__352_contigs__length_93459789-augustus-gene-406.4 40607326 40612315
maker-PGA_scaffold0__352_contigs__length_93459789-augustus-gene-406.7 40603007 40604844
snap_masked-PGA_scaffold0__352_contigs__length_93459789-processed-gene-406.8 40582135 40601396
maker-PGA_scaffold0__352_contigs__length_93459789-snap-gene-406.1 40629925 40647363
maker-PGA_scaffold0__352_contigs__length_93459789-augustus-gene-407.3 40618337 40627138
maker-PGA_scaffold0__352_contigs__length_93459789-augustus-gene-407.4 40649943 40666349
maker-PGA_scaffold0__352_contigs__length_93459789-augustus-gene-407.5 40669068 40677425
snap_masked-PGA_scaffold0__352_contigs__length_93459789-processed-gene-407.1 40627175 40648802
maker-PGA_scaffold0__352_contigs__length_93459789-augustus-gene-408.4 40796274 40803033
maker-PGA_scaffold0__352_contigs__length_93459789-snap-gene-408.8 40828590 40841642
maker-PGA_scaffold0__352_contigs__length_93459789-snap-gene-411.10 41120468 41142899
maker-PGA_scaffold0__352_contigs__length_93459789-augustus-gene-411.13 41145730 41148322
maker-PGA_scaffold0__352_contigs__length_93459789-snap-gene-415.5 41518004 41530960
maker-PGA_scaffold0__352_contigs__length_93459789-snap-gene-415.6 41532413 41556638
augustus_masked-PGA_scaffold0__352_contigs__length_93459789-processed-gene-416.15 41585208 41615854
maker-PGA_scaffold0__352_contigs__length_93459789-snap-gene-416.1 41620076 41629785
maker-PGA_scaffold0__352_contigs__length_93459789-snap-gene-417.8 41750756 41755814
maker-PGA_scaffold0__352_contigs__length_93459789-snap-gene-417.7 41722227 41731512
maker-PGA_scaffold0__352_contigs__length_93459789-snap-gene-418.5 41823430 41836790
snap_masked-PGA_scaffold0__352_contigs__length_93459789-processed-gene-418.9 41765782 41785571
maker-PGA_scaffold0__352_contigs__length_93459789-snap-gene-418.6 41878658 41888347
augustus_masked-PGA_scaffold0__352_contigs__length_93459789-processed-gene-418.14 41796825 41805122
maker-PGA_scaffold0__352_contigs__length_93459789-augustus-gene-418.1 41786314 41791343
maker-PGA_scaffold0__352_contigs__length_93459789-snap-gene-419.3 41846994 41847640
maker-PGA_scaffold0__352_contigs__length_93459789-snap-gene-419.2 41841922 41842773
maker-PGA_scaffold0__352_contigs__length_93459789-snap-gene-419.5 41910775 41933742
maker-PGA_scaffold0__352_contigs__length_93459789-snap-gene-419.4 41905734 41909287
augustus_masked-PGA_scaffold0__352_contigs__length_93459789-processed-gene-421.8 42105189 42113870
maker-PGA_scaffold0__352_contigs__length_93459789-snap-gene-424.3 42467798 42477990
maker-PGA_scaffold0__352_contigs__length_93459789-snap-gene-424.2 42455926 42458519
maker-PGA_scaffold0__352_contigs__length_93459789-snap-gene-424.1 42447065 42448108
maker-PGA_scaffold0__352_contigs__length_93459789-snap-gene-424.0 42439860 42440836
maker-PGA_scaffold0__352_contigs__length_93459789-snap-gene-425.2 42489860 42516818
maker-PGA_scaffold0__352_contigs__length_93459789-snap-gene-426.1 42634688 42636079
snap_masked-PGA_scaffold0__352_contigs__length_93459789-processed-gene-427.3 42749643 42759166
maker-PGA_scaffold0__352_contigs__length_93459789-snap-gene-429.2 42901984 42904244
maker-PGA_scaffold0__352_contigs__length_93459789-snap-gene-432.3 43193785 43201201
maker-PGA_scaffold0__352_contigs__length_93459789-snap-gene-432.2 43105339 43192270
maker-PGA_scaffold0__352_contigs__length_93459789-snap-gene-433.5 43338676 43354980
augustus_masked-PGA_scaffold0__352_contigs__length_93459789-processed-gene-434.7 43429139 43437500
maker-PGA_scaffold0__352_contigs__length_93459789-augustus-gene-435.0 43526492 43529182
maker-PGA_scaffold0__352_contigs__length_93459789-snap-gene-435.2 43553182 43566240
maker-PGA_scaffold0__352_contigs__length_93459789-augustus-gene-436.3 43565766 43619445
maker-PGA_scaffold0__352_contigs__length_93459789-snap-gene-438.8 43762120 43763270
maker-PGA_scaffold0__352_contigs__length_93459789-snap-gene-438.9 43774046 43811113
maker-PGA_scaffold0__352_contigs__length_93459789-augustus-gene-439.3 43880184 43882055
maker-PGA_scaffold0__352_contigs__length_93459789-snap-gene-440.13 44038077 44049726
augustus_masked-PGA_scaffold0__352_contigs__length_93459789-processed-gene-440.5 44073742 44075163
snap_masked-PGA_scaffold0__352_contigs__length_93459789-processed-gene-441.4 44175926 44189645
maker-PGA_scaffold0__352_contigs__length_93459789-augustus-gene-441.18 44158151 44173127
maker-PGA_scaffold0__352_contigs__length_93459789-snap-gene-441.10 44077716 44084051
snap_masked-PGA_scaffold0__352_contigs__length_93459789-processed-gene-441.5 44115328 44127006
maker-PGA_scaffold0__352_contigs__length_93459789-snap-gene-443.2 44353277 44379818
maker-PGA_scaffold0__352_contigs__length_93459789-augustus-gene-444.9 44403090 44404689
maker-PGA_scaffold0__352_contigs__length_93459789-snap-gene-444.15 44475208 44487831
maker-PGA_scaffold0__352_contigs__length_93459789-snap-gene-444.14 44408451 44420955
maker-PGA_scaffold0__352_contigs__length_93459789-snap-gene-445.11 44495831 44508940
maker-PGA_scaffold0__352_contigs__length_93459789-snap-gene-445.12 44515165 44566374
maker-PGA_scaffold0__352_contigs__length_93459789-snap-gene-446.3 44593226 44599032
maker-PGA_scaffold0__352_contigs__length_93459789-augustus-gene-446.8 44657888 44659874
maker-PGA_scaffold0__352_contigs__length_93459789-augustus-gene-446.9 44661360 44668496
maker-PGA_scaffold0__352_contigs__length_93459789-snap-gene-446.6 44677135 44689062
maker-PGA_scaffold0__352_contigs__length_93459789-augustus-gene-447.1 44734548 44736648
maker-PGA_scaffold0__352_contigs__length_93459789-augustus-gene-447.0 44704804 44708900
maker-PGA_scaffold0__352_contigs__length_93459789-snap-gene-447.3 44699620 44704776
maker-PGA_scaffold0__352_contigs__length_93459789-augustus-gene-448.0 44826998 44838074
maker-PGA_scaffold0__352_contigs__length_93459789-snap-gene-448.4 44850548 44876028
maker-PGA_scaffold0__352_contigs__length_93459789-snap-gene-448.5 44838225 44838946
maker-PGA_scaffold0__352_contigs__length_93459789-snap-gene-449.1 44891660 44923670
snap_masked-PGA_scaffold0__352_contigs__length_93459789-processed-gene-450.7 45052820 45054607
maker-PGA_scaffold0__352_contigs__length_93459789-augustus-gene-450.14 45059702 45062979
maker-PGA_scaffold0__352_contigs__length_93459789-snap-gene-450.10 44968270 45005294
maker-PGA_scaffold0__352_contigs__length_93459789-snap-gene-450.9 45063574 45064675
maker-PGA_scaffold0__352_contigs__length_93459789-snap-gene-451.18 45086617 45092505
maker-PGA_scaffold0__352_contigs__length_93459789-snap-gene-451.20 45123373 45129593
snap_masked-PGA_scaffold0__352_contigs__length_93459789-processed-gene-451.12 45156992 45183110
maker-PGA_scaffold0__352_contigs__length_93459789-snap-gene-451.19 45111873 45113329
maker-PGA_scaffold0__352_contigs__length_93459789-snap-gene-451.22 45133309 45147095
maker-PGA_scaffold0__352_contigs__length_93459789-snap-gene-451.23 45150439 45152544
maker-PGA_scaffold0__352_contigs__length_93459789-snap-gene-451.24 45148164 45148498
maker-PGA_scaffold0__352_contigs__length_93459789-augustus-gene-452.9 45184138 45188424
maker-PGA_scaffold0__352_contigs__length_93459789-augustus-gene-453.17 45288637 45306256
snap_masked-PGA_scaffold0__352_contigs__length_93459789-processed-gene-453.14 45311868 45317611
maker-PGA_scaffold0__352_contigs__length_93459789-snap-gene-454.8 45367805 45381470
maker-PGA_scaffold0__352_contigs__length_93459789-snap-gene-454.9 45388065 45397624
snap_masked-PGA_scaffold0__352_contigs__length_93459789-processed-gene-455.1 45489500 45520554
maker-PGA_scaffold0__352_contigs__length_93459789-snap-gene-456.0 45629193 45662224
maker-PGA_scaffold0__352_contigs__length_93459789-augustus-gene-458.0 45815835 45821134
augustus_masked-PGA_scaffold0__352_contigs__length_93459789-processed-gene-458.30 45869086 45886382
maker-PGA_scaffold0__352_contigs__length_93459789-snap-gene-458.10 45857966 45868614
maker-PGA_scaffold0__352_contigs__length_93459789-snap-gene-458.9 45828771 45846738
maker-PGA_scaffold0__352_contigs__length_93459789-snap-gene-459.8 45887377 45894115
maker-PGA_scaffold0__352_contigs__length_93459789-snap-gene-460.0 46051617 46052623
maker-PGA_scaffold0__352_contigs__length_93459789-snap-gene-461.2 46148809 46162284
maker-PGA_scaffold0__352_contigs__length_93459789-snap-gene-462.5 46222364 46224730
maker-PGA_scaffold0__352_contigs__length_93459789-augustus-gene-462.9 46212315 46215641
maker-PGA_scaffold0__352_contigs__length_93459789-augustus-gene-462.11 46182579 46195109
maker-PGA_scaffold0__352_contigs__length_93459789-augustus-gene-462.13 46276123 46279373
maker-PGA_scaffold0__352_contigs__length_93459789-augustus-gene-462.12 46230076 46237516
maker-PGA_scaffold0__352_contigs__length_93459789-augustus-gene-463.4 46322693 46324301
maker-PGA_scaffold0__352_contigs__length_93459789-snap-gene-464.11 46417768 46432476
maker-PGA_scaffold0__352_contigs__length_93459789-snap-gene-464.12 46459522 46464254
snap_masked-PGA_scaffold0__352_contigs__length_93459789-processed-gene-465.7 46508189 46518557
maker-PGA_scaffold0__352_contigs__length_93459789-snap-gene-465.13 46469930 46489993
maker-PGA_scaffold0__352_contigs__length_93459789-snap-gene-465.15 46576321 46578820
maker-PGA_scaffold0__352_contigs__length_93459789-augustus-gene-466.9 46649384 46662690
maker-PGA_scaffold0__352_contigs__length_93459789-augustus-gene-466.10 46665998 46667551
maker-PGA_scaffold0__352_contigs__length_93459789-augustus-gene-466.11 46626902 46628140
maker-PGA_scaffold0__352_contigs__length_93459789-snap-gene-466.6 46593204 46606746
augustus_masked-PGA_scaffold0__352_contigs__length_93459789-processed-gene-467.2 46756533 46775109
maker-PGA_scaffold0__352_contigs__length_93459789-snap-gene-467.16 46741831 46745988
snap_masked-PGA_scaffold0__352_contigs__length_93459789-processed-gene-468.5 46782666 46799145
maker-PGA_scaffold0__352_contigs__length_93459789-snap-gene-469.2 46898393 46908295
maker-PGA_scaffold0__352_contigs__length_93459789-snap-gene-470.0 47035375 47049557
maker-PGA_scaffold0__352_contigs__length_93459789-snap-gene-471.3 47052193 47096849
maker-PGA_scaffold0__352_contigs__length_93459789-augustus-gene-472.3 47215908 47224704
maker-PGA_scaffold0__352_contigs__length_93459789-snap-gene-473.3 47271162 47296846
maker-PGA_scaffold0__352_contigs__length_93459789-snap-gene-474.4 47377393 47395061
snap_masked-PGA_scaffold0__352_contigs__length_93459789-processed-gene-474.9 47416105 47455251
maker-PGA_scaffold0__352_contigs__length_93459789-snap-gene-475.2 47558547 47575212
maker-PGA_scaffold0__352_contigs__length_93459789-snap-gene-476.5 47671301 47681848
maker-PGA_scaffold0__352_contigs__length_93459789-augustus-gene-476.8 47627862 47636789
maker-PGA_scaffold0__352_contigs__length_93459789-snap-gene-476.4 47654633 47655045
maker-PGA_scaffold0__352_contigs__length_93459789-snap-gene-477.1 47709493 47732611
snap_masked-PGA_scaffold0__352_contigs__length_93459789-processed-gene-478.7 47871089 47875950
maker-PGA_scaffold0__352_contigs__length_93459789-augustus-gene-479.3 47961473 47964787
maker-PGA_scaffold0__352_contigs__length_93459789-snap-gene-479.6 47877522 47891105
maker-PGA_scaffold0__352_contigs__length_93459789-snap-gene-480.7 47965959 47973939
maker-PGA_scaffold0__352_contigs__length_93459789-snap-gene-480.8 47998112 48051177
maker-PGA_scaffold0__352_contigs__length_93459789-snap-gene-480.9 48058778 48064125
maker-PGA_scaffold0__352_contigs__length_93459789-snap-gene-481.2 48066433 48098412
maker-PGA_scaffold0__352_contigs__length_93459789-augustus-gene-482.7 48207115 48207596
maker-PGA_scaffold0__352_contigs__length_93459789-snap-gene-482.4 48177274 48194442
maker-PGA_scaffold0__352_contigs__length_93459789-snap-gene-483.9 48333134 48348201
maker-PGA_scaffold0__352_contigs__length_93459789-augustus-gene-483.10 48266163 48315749
maker-PGA_scaffold0__352_contigs__length_93459789-snap-gene-484.10 48420107 48485958
snap_masked-PGA_scaffold0__352_contigs__length_93459789-processed-gene-485.8 48538730 48541219
maker-PGA_scaffold0__352_contigs__length_93459789-augustus-gene-485.5 48557458 48564844
maker-PGA_scaffold0__352_contigs__length_93459789-snap-gene-486.11 48607599 48615762
maker-PGA_scaffold0__352_contigs__length_93459789-augustus-gene-487.0 48695536 48696246
maker-PGA_scaffold0__352_contigs__length_93459789-snap-gene-487.8 48735338 48759408
maker-PGA_scaffold0__352_contigs__length_93459789-augustus-gene-487.1 48704553 48723123
maker-PGA_scaffold0__352_contigs__length_93459789-snap-gene-487.9 48769811 48776376
maker-PGA_scaffold0__352_contigs__length_93459789-snap-gene-488.5 48878699 48883760
maker-PGA_scaffold0__352_contigs__length_93459789-augustus-gene-488.13 48884051 48884381
maker-PGA_scaffold0__352_contigs__length_93459789-snap-gene-488.8 48819272 48826995
maker-PGA_scaffold0__352_contigs__length_93459789-augustus-gene-488.15 48846430 48861225
augustus_masked-PGA_scaffold0__352_contigs__length_93459789-processed-gene-488.23 48862651 48866513
maker-PGA_scaffold0__352_contigs__length_93459789-snap-gene-488.6 48868715 48869686
maker-PGA_scaffold0__352_contigs__length_93459789-augustus-gene-489.4 48910267 48913261
maker-PGA_scaffold0__352_contigs__length_93459789-snap-gene-489.7 48926332 48937858
maker-PGA_scaffold0__352_contigs__length_93459789-augustus-gene-491.15 49127304 49131360
maker-PGA_scaffold0__352_contigs__length_93459789-augustus-gene-491.14 49097145 49113245
maker-PGA_scaffold0__352_contigs__length_93459789-snap-gene-491.13 49137931 49156908
snap_masked-PGA_scaffold0__352_contigs__length_93459789-processed-gene-492.16 49267951 49269838
maker-PGA_scaffold0__352_contigs__length_93459789-snap-gene-492.5 49179570 49187693
maker-PGA_scaffold0__352_contigs__length_93459789-snap-gene-492.6 49189525 49196026
maker-PGA_scaffold0__352_contigs__length_93459789-snap-gene-494.0 49446088 49465125
maker-PGA_scaffold0__352_contigs__length_93459789-snap-gene-496.1 49562239 49604013
maker-PGA_scaffold0__352_contigs__length_93459789-snap-gene-498.10 49802786 49808589
maker-PGA_scaffold0__352_contigs__length_93459789-snap-gene-498.11 49833530 49836288
maker-PGA_scaffold0__352_contigs__length_93459789-snap-gene-498.13 49871782 49888739
maker-PGA_scaffold0__352_contigs__length_93459789-snap-gene-498.12 49856543 49857320
maker-PGA_scaffold0__352_contigs__length_93459789-augustus-gene-499.3 49900547 49941202
maker-PGA_scaffold0__352_contigs__length_93459789-augustus-gene-499.4 49975185 49976240
maker-PGA_scaffold0__352_contigs__length_93459789-snap-gene-499.1 49974323 49975085
maker-PGA_scaffold0__352_contigs__length_93459789-augustus-gene-500.3 49996906 50006291
maker-PGA_scaffold0__352_contigs__length_93459789-snap-gene-502.4 50206438 50208236
maker-PGA_scaffold0__352_contigs__length_93459789-snap-gene-505.2 50475084 50485514
maker-PGA_scaffold0__352_contigs__length_93459789-snap-gene-509.6 50967705 50979596
maker-PGA_scaffold0__352_contigs__length_93459789-snap-gene-513.3 51345929 51348149
maker-PGA_scaffold0__352_contigs__length_93459789-snap-gene-514.9 51393609 51429134
augustus_masked-PGA_scaffold0__352_contigs__length_93459789-processed-gene-515.7 51569336 51573090
augustus_masked-PGA_scaffold0__352_contigs__length_93459789-processed-gene-517.1 51770279 51781237
augustus_masked-PGA_scaffold0__352_contigs__length_93459789-processed-gene-520.0 51908196 51971156
maker-PGA_scaffold0__352_contigs__length_93459789-augustus-gene-520.11 51974425 51985621
maker-PGA_scaffold0__352_contigs__length_93459789-snap-gene-521.3 52164453 52172367
augustus_masked-PGA_scaffold0__352_contigs__length_93459789-processed-gene-522.2 52233029 52250908
maker-PGA_scaffold0__352_contigs__length_93459789-snap-gene-527.0 52751731 52752200
maker-PGA_scaffold0__352_contigs__length_93459789-snap-gene-528.21 52810729 52816086
maker-PGA_scaffold0__352_contigs__length_93459789-augustus-gene-528.10 52800587 52803125
maker-PGA_scaffold0__352_contigs__length_93459789-snap-gene-528.19 52673221 52681716
maker-PGA_scaffold0__352_contigs__length_93459789-snap-gene-528.18 52609202 52632031
maker-PGA_scaffold0__352_contigs__length_93459789-augustus-gene-528.13 52834024 52837852
maker-PGA_scaffold0__352_contigs__length_93459789-snap-gene-528.17 52544321 52560256
maker-PGA_scaffold0__352_contigs__length_93459789-augustus-gene-528.15 52854618 52856282
snap_masked-PGA_scaffold0__352_contigs__length_93459789-processed-gene-528.29 52838555 52853822
maker-PGA_scaffold0__352_contigs__length_93459789-snap-gene-530.12 52993314 53042810
maker-PGA_scaffold0__352_contigs__length_93459789-snap-gene-530.13 53046888 53055530
maker-PGA_scaffold0__352_contigs__length_93459789-augustus-gene-531.1 53178190 53179513
maker-PGA_scaffold0__352_contigs__length_93459789-snap-gene-532.3 53206624 53233855
maker-PGA_scaffold0__352_contigs__length_93459789-snap-gene-534.0 53424623 53427107
augustus_masked-PGA_scaffold0__352_contigs__length_93459789-processed-gene-535.0 53481858 53495269
maker-PGA_scaffold0__352_contigs__length_93459789-augustus-gene-536.13 53597156 53607762
maker-PGA_scaffold0__352_contigs__length_93459789-augustus-gene-536.14 53619852 53630890
maker-PGA_scaffold0__352_contigs__length_93459789-snap-gene-537.1 53685841 53707675
maker-PGA_scaffold0__352_contigs__length_93459789-snap-gene-538.8 53789930 53806179
maker-PGA_scaffold0__352_contigs__length_93459789-snap-gene-539.2 53884930 53894877
maker-PGA_scaffold0__352_contigs__length_93459789-snap-gene-540.1 53980047 53995902
maker-PGA_scaffold0__352_contigs__length_93459789-snap-gene-541.5 54097826 54117747
maker-PGA_scaffold0__352_contigs__length_93459789-snap-gene-541.6 54142738 54154843
maker-PGA_scaffold0__352_contigs__length_93459789-snap-gene-542.5 54180520 54197218
maker-PGA_scaffold0__352_contigs__length_93459789-snap-gene-542.4 54160935 54165401
augustus_masked-PGA_scaffold0__352_contigs__length_93459789-processed-gene-543.2 54378859 54380073
snap_masked-PGA_scaffold0__352_contigs__length_93459789-processed-gene-543.14 54345925 54359480
maker-PGA_scaffold0__352_contigs__length_93459789-snap-gene-543.4 54315916 54337354
maker-PGA_scaffold0__352_contigs__length_93459789-snap-gene-543.6 54360003 54365767
maker-PGA_scaffold0__352_contigs__length_93459789-snap-gene-544.5 54419465 54426236
maker-PGA_scaffold0__352_contigs__length_93459789-snap-gene-545.4 54482174 54487166
maker-PGA_scaffold0__352_contigs__length_93459789-augustus-gene-545.8 54522656 54531459
snap_masked-PGA_scaffold0__352_contigs__length_93459789-processed-gene-545.2 54555079 54557382
maker-PGA_scaffold0__352_contigs__length_93459789-snap-gene-547.1 54778134 54779461
maker-PGA_scaffold0__352_contigs__length_93459789-snap-gene-548.2 54781919 54790032
maker-PGA_scaffold0__352_contigs__length_93459789-snap-gene-548.3 54802709 54817377
maker-PGA_scaffold0__352_contigs__length_93459789-augustus-gene-550.2 55069741 55080362
maker-PGA_scaffold0__352_contigs__length_93459789-snap-gene-551.3 55094587 55115603
snap_masked-PGA_scaffold0__352_contigs__length_93459789-processed-gene-551.15 55121976 55124732
maker-PGA_scaffold0__352_contigs__length_93459789-snap-gene-552.5 55159233 55193071
maker-PGA_scaffold0__352_contigs__length_93459789-snap-gene-552.6 55227898 55238009
maker-PGA_scaffold0__352_contigs__length_93459789-augustus-gene-553.9 55325868 55332669
maker-PGA_scaffold0__352_contigs__length_93459789-snap-gene-553.15 55333996 55339901
maker-PGA_scaffold0__352_contigs__length_93459789-augustus-gene-553.11 55283337 55304586
snap_masked-PGA_scaffold0__352_contigs__length_93459789-processed-gene-553.5 55276695 55277054
maker-PGA_scaffold0__352_contigs__length_93459789-augustus-gene-554.7 55391860 55393416
maker-PGA_scaffold0__352_contigs__length_93459789-augustus-gene-554.8 55400726 55402805
maker-PGA_scaffold0__352_contigs__length_93459789-snap-gene-556.5 55578007 55597596
maker-PGA_scaffold0__352_contigs__length_93459789-snap-gene-556.6 55661890 55685832
maker-PGA_scaffold0__352_contigs__length_93459789-snap-gene-557.4 55769524 55771322
maker-PGA_scaffold0__352_contigs__length_93459789-augustus-gene-558.3 55848567 55852582
maker-PGA_scaffold0__352_contigs__length_93459789-snap-gene-559.11 55940884 55952868
maker-PGA_scaffold0__352_contigs__length_93459789-snap-gene-559.10 55898607 55909013
maker-PGA_scaffold0__352_contigs__length_93459789-snap-gene-559.9 55892012 55897652
maker-PGA_scaffold0__352_contigs__length_93459789-augustus-gene-559.17 55881884 55891520
maker-PGA_scaffold0__352_contigs__length_93459789-snap-gene-559.14 55954721 55970372
maker-PGA_scaffold0__352_contigs__length_93459789-augustus-gene-560.9 56034042 56036559
maker-PGA_scaffold0__352_contigs__length_93459789-snap-gene-560.8 56087779 56088930
maker-PGA_scaffold0__352_contigs__length_93459789-augustus-gene-561.0 56090100 56098494
maker-PGA_scaffold0__352_contigs__length_93459789-snap-gene-561.6 56122687 56123162
maker-PGA_scaffold0__352_contigs__length_93459789-snap-gene-561.7 56100135 56106544
maker-PGA_scaffold0__352_contigs__length_93459789-snap-gene-561.5 56110538 56111332
maker-PGA_scaffold0__352_contigs__length_93459789-augustus-gene-562.1 56126973 56144373
maker-PGA_scaffold0__352_contigs__length_93459789-snap-gene-563.0 56332735 56338553
maker-PGA_scaffold0__352_contigs__length_93459789-snap-gene-563.1 56338613 56338929
snap_masked-PGA_scaffold0__352_contigs__length_93459789-processed-gene-564.3 56447193 56449957
maker-PGA_scaffold0__352_contigs__length_93459789-snap-gene-564.6 56482682 56489020
maker-PGA_scaffold0__352_contigs__length_93459789-snap-gene-567.3 56694232 56696189
maker-PGA_scaffold0__352_contigs__length_93459789-snap-gene-568.6 56778459 56800628
maker-PGA_scaffold0__352_contigs__length_93459789-augustus-gene-570.5 57064874 57074567
maker-PGA_scaffold0__352_contigs__length_93459789-augustus-gene-570.4 57005818 57024796
maker-PGA_scaffold0__352_contigs__length_93459789-snap-gene-570.0 56970778 56975426
maker-PGA_scaffold0__352_contigs__length_93459789-snap-gene-574.0 57444318 57450765
maker-PGA_scaffold0__352_contigs__length_93459789-snap-gene-575.3 57563105 57582252
maker-PGA_scaffold0__352_contigs__length_93459789-augustus-gene-576.4 57583672 57593224
maker-PGA_scaffold0__352_contigs__length_93459789-snap-gene-577.9 57667688 57680937
maker-PGA_scaffold0__352_contigs__length_93459789-augustus-gene-577.5 57639601 57651692
maker-PGA_scaffold0__352_contigs__length_93459789-snap-gene-577.11 57749228 57758132
maker-PGA_scaffold0__352_contigs__length_93459789-augustus-gene-577.7 57720027 57721964
maker-PGA_scaffold0__352_contigs__length_93459789-augustus-gene-578.1 57792181 57795104
maker-PGA_scaffold0__352_contigs__length_93459789-snap-gene-579.3 57894238 57908807
maker-PGA_scaffold0__352_contigs__length_93459789-snap-gene-579.4 57950669 57984384
augustus_masked-PGA_scaffold0__352_contigs__length_93459789-processed-gene-580.3 58026545 58028428
maker-PGA_scaffold0__352_contigs__length_93459789-snap-gene-580.9 57988261 58006488
maker-PGA_scaffold0__352_contigs__length_93459789-snap-gene-580.8 58006493 58006919
maker-PGA_scaffold0__352_contigs__length_93459789-snap-gene-583.5 58331667 58345345
maker-PGA_scaffold0__352_contigs__length_93459789-snap-gene-583.6 58375405 58376828
maker-PGA_scaffold0__352_contigs__length_93459789-snap-gene-583.4 58313543 58315109
maker-PGA_scaffold0__352_contigs__length_93459789-augustus-gene-584.18 58471030 58477172
maker-PGA_scaffold0__352_contigs__length_93459789-snap-gene-584.16 58416369 58423215
maker-PGA_scaffold0__352_contigs__length_93459789-augustus-gene-584.23 58481698 58488907
maker-PGA_scaffold0__352_contigs__length_93459789-snap-gene-584.15 58386550 58414494
snap_masked-PGA_scaffold0__352_contigs__length_93459789-processed-gene-584.12 58476376 58479182
maker-PGA_scaffold0__352_contigs__length_93459789-snap-gene-585.7 58489237 58501487
augustus_masked-PGA_scaffold0__352_contigs__length_93459789-processed-gene-585.13 58531663 58546528
maker-PGA_scaffold0__352_contigs__length_93459789-augustus-gene-585.5 58508532 58520240
augustus_masked-PGA_scaffold0__352_contigs__length_93459789-processed-gene-587.1 58723794 58725500
maker-PGA_scaffold0__352_contigs__length_93459789-snap-gene-587.12 58630380 58631195
maker-PGA_scaffold0__352_contigs__length_93459789-snap-gene-587.13 58642866 58644815
maker-PGA_scaffold0__352_contigs__length_93459789-augustus-gene-587.17 58659308 58692436
maker-PGA_scaffold0__352_contigs__length_93459789-snap-gene-588.0 58871625 58878850
maker-PGA_scaffold0__352_contigs__length_93459789-snap-gene-589.8 58885838 58899875
maker-PGA_scaffold0__352_contigs__length_93459789-snap-gene-590.2 59046880 59049082
augustus_masked-PGA_scaffold0__352_contigs__length_93459789-processed-gene-590.10 58964682 58995691
maker-PGA_scaffold0__352_contigs__length_93459789-augustus-gene-590.1 59015219 59025628
maker-PGA_scaffold0__352_contigs__length_93459789-snap-gene-590.4 59072048 59073530
snap_masked-PGA_scaffold0__352_contigs__length_93459789-processed-gene-591.1 59081367 59093164
maker-PGA_scaffold0__352_contigs__length_93459789-snap-gene-591.12 59102701 59108896
maker-PGA_scaffold0__352_contigs__length_93459789-augustus-gene-591.18 59139934 59145581
snap_masked-PGA_scaffold0__352_contigs__length_93459789-processed-gene-591.7 59135751 59138585
maker-PGA_scaffold0__352_contigs__length_93459789-augustus-gene-592.1 59229961 59238938
snap_masked-PGA_scaffold0__352_contigs__length_93459789-processed-gene-592.6 59229156 59229706
augustus_masked-PGA_scaffold0__352_contigs__length_93459789-processed-gene-593.0 59336668 59337303
maker-PGA_scaffold0__352_contigs__length_93459789-snap-gene-593.4 59378710 59380100
maker-PGA_scaffold0__352_contigs__length_93459789-snap-gene-593.5 59380132 59380622
maker-PGA_scaffold0__352_contigs__length_93459789-augustus-gene-594.3 59439495 59441142
augustus_masked-PGA_scaffold0__352_contigs__length_93459789-processed-gene-594.1 59464824 59470461
snap_masked-PGA_scaffold0__352_contigs__length_93459789-processed-gene-595.0 59508857 59526420
maker-PGA_scaffold0__352_contigs__length_93459789-snap-gene-595.4 59537858 59546485
maker-PGA_scaffold0__352_contigs__length_93459789-snap-gene-606.3 60629862 60635001
maker-PGA_scaffold0__352_contigs__length_93459789-augustus-gene-607.6 60730887 60733092
maker-PGA_scaffold0__352_contigs__length_93459789-augustus-gene-607.7 60758679 60776334
maker-PGA_scaffold0__352_contigs__length_93459789-snap-gene-608.9 60825616 60860053
maker-PGA_scaffold0__352_contigs__length_93459789-snap-gene-608.7 60789339 60791423
maker-PGA_scaffold0__352_contigs__length_93459789-snap-gene-608.8 60787834 60789321
maker-PGA_scaffold0__352_contigs__length_93459789-augustus-gene-610.5 61032657 61051835
maker-PGA_scaffold0__352_contigs__length_93459789-snap-gene-612.1 61117058 61139314
maker-PGA_scaffold0__352_contigs__length_93459789-snap-gene-612.2 61150460 61158630
maker-PGA_scaffold0__352_contigs__length_93459789-snap-gene-613.0 61371653 61388262
maker-PGA_scaffold0__352_contigs__length_93459789-augustus-gene-614.1 61403103 61421846
maker-PGA_scaffold0__352_contigs__length_93459789-snap-gene-615.12 61511939 61568110
maker-PGA_scaffold0__352_contigs__length_93459789-snap-gene-615.11 61486475 61493892
snap_masked-PGA_scaffold0__352_contigs__length_93459789-processed-gene-615.20 61454716 61465055
maker-PGA_scaffold0__352_contigs__length_93459789-snap-gene-615.13 61423706 61454207
maker-PGA_scaffold0__352_contigs__length_93459789-snap-gene-616.5 61641733 61688351
maker-PGA_scaffold0__352_contigs__length_93459789-snap-gene-616.4 61589290 61593795
maker-PGA_scaffold0__352_contigs__length_93459789-snap-gene-617.4 61693801 61781365
maker-PGA_scaffold0__352_contigs__length_93459789-snap-gene-618.14 61789178 61831441
maker-PGA_scaffold0__352_contigs__length_93459789-snap-gene-621.4 62155424 62176853
maker-PGA_scaffold0__352_contigs__length_93459789-augustus-gene-621.3 62129786 62139358
maker-PGA_scaffold0__352_contigs__length_93459789-snap-gene-621.5 62062083 62067603
maker-PGA_scaffold0__352_contigs__length_93459789-snap-gene-623.1 62354858 62357406
maker-PGA_scaffold0__352_contigs__length_93459789-snap-gene-624.1 62411693 62424060
maker-PGA_scaffold0__352_contigs__length_93459789-snap-gene-625.0 62535459 62581874
augustus_masked-PGA_scaffold0__352_contigs__length_93459789-processed-gene-626.1 62678032 62689224
maker-PGA_scaffold0__352_contigs__length_93459789-augustus-gene-626.7 62603877 62606012
maker-PGA_scaffold0__352_contigs__length_93459789-snap-gene-626.3 62591218 62592630
maker-PGA_scaffold0__352_contigs__length_93459789-augustus-gene-627.5 62696481 62720700
maker-PGA_scaffold0__352_contigs__length_93459789-augustus-gene-627.6 62759157 62776074
maker-PGA_scaffold0__352_contigs__length_93459789-snap-gene-628.7 62848745 62869120
maker-PGA_scaffold0__352_contigs__length_93459789-augustus-gene-629.3 62883617 62885545
augustus_masked-PGA_scaffold0__352_contigs__length_93459789-processed-gene-629.1 62887411 62904314
maker-PGA_scaffold0__352_contigs__length_93459789-snap-gene-629.10 62904955 62930521
maker-PGA_scaffold0__352_contigs__length_93459789-augustus-gene-630.5 62995575 62999235
snap_masked-PGA_scaffold0__352_contigs__length_93459789-processed-gene-631.3 63105831 63119307
snap_masked-PGA_scaffold0__352_contigs__length_93459789-processed-gene-633.5 63289003 63331910
maker-PGA_scaffold0__352_contigs__length_93459789-snap-gene-635.5 63534555 63564868
maker-PGA_scaffold0__352_contigs__length_93459789-augustus-gene-636.2 63650042 63652735
maker-PGA_scaffold0__352_contigs__length_93459789-snap-gene-636.3 63612512 63643745
maker-PGA_scaffold0__352_contigs__length_93459789-snap-gene-637.5 63677034 63684412
maker-PGA_scaffold0__352_contigs__length_93459789-snap-gene-638.1 63774494 63798361
maker-PGA_scaffold0__352_contigs__length_93459789-snap-gene-638.2 63859878 63862927
maker-PGA_scaffold0__352_contigs__length_93459789-augustus-gene-640.3 64076106 64081733
maker-PGA_scaffold0__352_contigs__length_93459789-augustus-gene-641.3 64137728 64148296
maker-PGA_scaffold0__352_contigs__length_93459789-augustus-gene-641.4 64155714 64158338
maker-PGA_scaffold0__352_contigs__length_93459789-snap-gene-641.2 64098669 64108361
maker-PGA_scaffold0__352_contigs__length_93459789-snap-gene-642.10 64200409 64246650
maker-PGA_scaffold0__352_contigs__length_93459789-snap-gene-643.9 64364289 64377460
maker-PGA_scaffold0__352_contigs__length_93459789-augustus-gene-643.6 64319054 64346898
maker-PGA_scaffold0__352_contigs__length_93459789-snap-gene-645.6 64526232 64547358
maker-PGA_scaffold0__352_contigs__length_93459789-snap-gene-645.7 64554292 64567778
maker-PGA_scaffold0__352_contigs__length_93459789-snap-gene-646.0 64645174 64657573
maker-PGA_scaffold0__352_contigs__length_93459789-augustus-gene-646.5 64585986 64599776
augustus_masked-PGA_scaffold0__352_contigs__length_93459789-processed-gene-647.3 64687735 64692804
maker-PGA_scaffold0__352_contigs__length_93459789-snap-gene-647.11 64737904 64747427
maker-PGA_scaffold0__352_contigs__length_93459789-snap-gene-647.12 64711687 64716623
augustus_masked-PGA_scaffold0__352_contigs__length_93459789-processed-gene-648.14 64851866 64856196
maker-PGA_scaffold0__352_contigs__length_93459789-snap-gene-648.0 64764471 64790071
maker-PGA_scaffold0__352_contigs__length_93459789-augustus-gene-649.11 64944759 64956731
maker-PGA_scaffold0__352_contigs__length_93459789-snap-gene-649.8 64935714 64936242
maker-PGA_scaffold0__352_contigs__length_93459789-augustus-gene-649.12 64938939 64944775
maker-PGA_scaffold0__352_contigs__length_93459789-snap-gene-650.0 64976100 64990564
maker-PGA_scaffold0__352_contigs__length_93459789-snap-gene-650.1 65008610 65015314
snap_masked-PGA_scaffold0__352_contigs__length_93459789-processed-gene-650.10 65046190 65064012
maker-PGA_scaffold0__352_contigs__length_93459789-snap-gene-651.3 65071358 65118632
maker-PGA_scaffold0__352_contigs__length_93459789-snap-gene-652.4 65192250 65199567
maker-PGA_scaffold0__352_contigs__length_93459789-snap-gene-652.3 65137479 65162730
maker-PGA_scaffold0__352_contigs__length_93459789-augustus-gene-653.4 65294347 65302289
maker-PGA_scaffold0__352_contigs__length_93459789-snap-gene-653.3 65359709 65363476
maker-PGA_scaffold0__352_contigs__length_93459789-snap-gene-653.2 65337532 65348951
maker-PGA_scaffold0__352_contigs__length_93459789-augustus-gene-654.11 65463490 65474175
maker-PGA_scaffold0__352_contigs__length_93459789-augustus-gene-654.10 65384579 65391874
maker-PGA_scaffold0__352_contigs__length_93459789-augustus-gene-654.14 65417542 65430597
maker-PGA_scaffold0__352_contigs__length_93459789-augustus-gene-654.12 65393308 65398419
maker-PGA_scaffold0__352_contigs__length_93459789-augustus-gene-654.13 65410267 65411433
augustus_masked-PGA_scaffold0__352_contigs__length_93459789-processed-gene-655.11 65476751 65480864
maker-PGA_scaffold0__352_contigs__length_93459789-snap-gene-655.4 65482386 65493221
maker-PGA_scaffold0__352_contigs__length_93459789-snap-gene-655.6 65507902 65511472
maker-PGA_scaffold0__352_contigs__length_93459789-snap-gene-656.2 65653212 65655266
snap_masked-PGA_scaffold0__352_contigs__length_93459789-processed-gene-659.1 65923793 65930978
snap_masked-PGA_scaffold0__352_contigs__length_93459789-processed-gene-659.0 65890017 65922478
maker-PGA_scaffold0__352_contigs__length_93459789-snap-gene-661.1 66093154 66140581
maker-PGA_scaffold0__352_contigs__length_93459789-snap-gene-661.2 66153040 66170130
maker-PGA_scaffold0__352_contigs__length_93459789-augustus-gene-661.7 66173572 66175359
snap_masked-PGA_scaffold0__352_contigs__length_93459789-processed-gene-664.12 66450733 66460989
maker-PGA_scaffold0__352_contigs__length_93459789-snap-gene-664.13 66361484 66404550
maker-PGA_scaffold0__352_contigs__length_93459789-snap-gene-665.3 66519277 66523389
maker-PGA_scaffold0__352_contigs__length_93459789-augustus-gene-666.8 66656620 66657984
maker-PGA_scaffold0__352_contigs__length_93459789-snap-gene-666.14 66686916 66687612
maker-PGA_scaffold0__352_contigs__length_93459789-snap-gene-666.13 66667618 66669352
maker-PGA_scaffold0__352_contigs__length_93459789-snap-gene-666.12 66648600 66651630
maker-PGA_scaffold0__352_contigs__length_93459789-snap-gene-668.8 66806861 66815387
maker-PGA_scaffold0__352_contigs__length_93459789-snap-gene-668.7 66799986 66804807
augustus_masked-PGA_scaffold0__352_contigs__length_93459789-processed-gene-668.12 66828536 66841419
maker-PGA_scaffold0__352_contigs__length_93459789-snap-gene-669.5 66863285 66897541
maker-PGA_scaffold0__352_contigs__length_93459789-snap-gene-669.6 66912896 66915211
maker-PGA_scaffold0__352_contigs__length_93459789-snap-gene-669.7 66932933 66943252
maker-PGA_scaffold0__352_contigs__length_93459789-snap-gene-671.1 67106365 67139709
maker-PGA_scaffold0__352_contigs__length_93459789-snap-gene-672.0 67165407 67187876
maker-PGA_scaffold0__352_contigs__length_93459789-augustus-gene-673.9 67363765 67371790
maker-PGA_scaffold0__352_contigs__length_93459789-augustus-gene-674.0 67403726 67404601
maker-PGA_scaffold0__352_contigs__length_93459789-snap-gene-675.7 67460164 67462947
maker-PGA_scaffold0__352_contigs__length_93459789-snap-gene-675.8 67497690 67514886
snap_masked-PGA_scaffold0__352_contigs__length_93459789-processed-gene-676.3 67617567 67621273
maker-PGA_scaffold0__352_contigs__length_93459789-snap-gene-678.3 67769205 67770571
augustus_masked-PGA_scaffold0__352_contigs__length_93459789-processed-gene-680.13 68070724 68078273
maker-PGA_scaffold0__352_contigs__length_93459789-snap-gene-680.10 68036885 68046383
maker-PGA_scaffold0__352_contigs__length_93459789-snap-gene-680.11 68053647 68062914
augustus_masked-PGA_scaffold0__352_contigs__length_93459789-processed-gene-681.1 68122549 68123037
augustus_masked-PGA_scaffold0__352_contigs__length_93459789-processed-gene-681.0 68098504 68100042
maker-PGA_scaffold0__352_contigs__length_93459789-snap-gene-681.4 68158619 68159540
maker-PGA_scaffold0__352_contigs__length_93459789-snap-gene-684.0 68459067 68462725
maker-PGA_scaffold0__352_contigs__length_93459789-snap-gene-684.1 68472810 68474693
maker-PGA_scaffold0__352_contigs__length_93459789-snap-gene-685.6 68556125 68567023
maker-PGA_scaffold0__352_contigs__length_93459789-augustus-gene-685.12 68519715 68523350
maker-PGA_scaffold0__352_contigs__length_93459789-snap-gene-685.8 68510751 68512059
maker-PGA_scaffold0__352_contigs__length_93459789-snap-gene-686.7 68593778 68597535
maker-PGA_scaffold0__352_contigs__length_93459789-snap-gene-686.8 68570185 68588502
maker-PGA_scaffold0__352_contigs__length_93459789-augustus-gene-687.5 68718263 68722476
maker-PGA_scaffold0__352_contigs__length_93459789-snap-gene-687.11 68729401 68738875
maker-PGA_scaffold0__352_contigs__length_93459789-snap-gene-687.8 68669938 68706285
maker-PGA_scaffold0__352_contigs__length_93459789-augustus-gene-688.6 68853439 68858816
maker-PGA_scaffold0__352_contigs__length_93459789-augustus-gene-688.5 68837383 68842170
maker-PGA_scaffold0__352_contigs__length_93459789-augustus-gene-688.7 68793819 68797419
maker-PGA_scaffold0__352_contigs__length_93459789-snap-gene-689.3 68863870 68903708
snap_masked-PGA_scaffold0__352_contigs__length_93459789-processed-gene-690.13 69004069 69010100
maker-PGA_scaffold0__352_contigs__length_93459789-augustus-gene-690.29 69057985 69070750
maker-PGA_scaffold0__352_contigs__length_93459789-snap-gene-690.21 69017519 69040818
augustus_masked-PGA_scaffold0__352_contigs__length_93459789-processed-gene-690.1 68915353 68924365
maker-PGA_scaffold0__352_contigs__length_93459789-snap-gene-693.9 69354885 69366424
maker-PGA_scaffold0__352_contigs__length_93459789-snap-gene-693.10 69336585 69342142
maker-PGA_scaffold0__352_contigs__length_93459789-augustus-gene-693.14 69349148 69350539
maker-PGA_scaffold0__352_contigs__length_93459789-snap-gene-694.2 69372039 69373703
maker-PGA_scaffold0__352_contigs__length_93459789-snap-gene-694.3 69378734 69391892
maker-PGA_scaffold0__352_contigs__length_93459789-snap-gene-694.1 69392592 69400782
maker-PGA_scaffold0__352_contigs__length_93459789-snap-gene-696.17 69510877 69634104
snap_masked-PGA_scaffold0__352_contigs__length_93459789-processed-gene-696.0 69483579 69491191
snap_masked-PGA_scaffold0__352_contigs__length_93459789-processed-gene-696.2 69507987 69510741
maker-PGA_scaffold0__352_contigs__length_93459789-snap-gene-696.21 69499912 69505264
maker-PGA_scaffold0__352_contigs__length_93459789-augustus-gene-696.22 69453724 69474446
maker-PGA_scaffold0__352_contigs__length_93459789-augustus-gene-697.5 69739490 69745179
maker-PGA_scaffold0__352_contigs__length_93459789-snap-gene-697.9 69750163 69766232
maker-PGA_scaffold0__352_contigs__length_93459789-snap-gene-698.5 69803070 69806228
maker-PGA_scaffold0__352_contigs__length_93459789-snap-gene-698.6 69791265 69802919
maker-PGA_scaffold0__352_contigs__length_93459789-snap-gene-698.8 69825379 69850384
maker-PGA_scaffold0__352_contigs__length_93459789-augustus-gene-699.2 69880105 69904321
maker-PGA_scaffold0__352_contigs__length_93459789-snap-gene-700.2 69998342 70003683
maker-PGA_scaffold0__352_contigs__length_93459789-snap-gene-700.3 70012615 70045538
maker-PGA_scaffold0__352_contigs__length_93459789-augustus-gene-701.9 70100409 70102477
snap_masked-PGA_scaffold0__352_contigs__length_93459789-processed-gene-701.5 70153442 70172355
maker-PGA_scaffold0__352_contigs__length_93459789-snap-gene-702.13 70201372 70212039
maker-PGA_scaffold0__352_contigs__length_93459789-snap-gene-702.14 70237024 70246021
maker-PGA_scaffold0__352_contigs__length_93459789-snap-gene-702.15 70255577 70257590
snap_masked-PGA_scaffold0__352_contigs__length_93459789-processed-gene-702.2 70220423 70227783
maker-PGA_scaffold0__352_contigs__length_93459789-snap-gene-702.17 70258080 70258820
maker-PGA_scaffold0__352_contigs__length_93459789-snap-gene-703.8 70370487 70383830
maker-PGA_scaffold0__352_contigs__length_93459789-snap-gene-703.11 70330025 70346112
maker-PGA_scaffold0__352_contigs__length_93459789-augustus-gene-703.6 70322299 70323621
maker-PGA_scaffold0__352_contigs__length_93459789-snap-gene-704.2 70387607 70394811
maker-PGA_scaffold0__352_contigs__length_93459789-snap-gene-708.0 70845980 70847408
maker-PGA_scaffold0__352_contigs__length_93459789-snap-gene-710.10 70956510 70964724
maker-PGA_scaffold0__352_contigs__length_93459789-snap-gene-710.12 71050786 71063728
maker-PGA_scaffold0__352_contigs__length_93459789-snap-gene-710.11 70990873 71032013
maker-PGA_scaffold0__352_contigs__length_93459789-snap-gene-710.8 70905384 70938057
maker-PGA_scaffold0__352_contigs__length_93459789-snap-gene-710.9 70881755 70905152
maker-PGA_scaffold0__352_contigs__length_93459789-augustus-gene-712.5 71245509 71250342
maker-PGA_scaffold0__352_contigs__length_93459789-augustus-gene-712.6 71264293 71286828
maker-PGA_scaffold0__352_contigs__length_93459789-augustus-gene-713.2 71290241 71296303
maker-PGA_scaffold0__352_contigs__length_93459789-snap-gene-714.24 71481312 71484647
maker-PGA_scaffold0__352_contigs__length_93459789-snap-gene-714.23 71454638 71469609
snap_masked-PGA_scaffold0__352_contigs__length_93459789-processed-gene-714.11 71361415 71380943
maker-PGA_scaffold0__352_contigs__length_93459789-augustus-gene-714.30 71413111 71422387
maker-PGA_scaffold0__352_contigs__length_93459789-snap-gene-714.21 71389094 71391915
maker-PGA_scaffold0__352_contigs__length_93459789-snap-gene-714.19 71324927 71355345
maker-PGA_scaffold0__352_contigs__length_93459789-snap-gene-714.25 71392768 71407429
maker-PGA_scaffold0__352_contigs__length_93459789-snap-gene-714.26 71467177 71472575
maker-PGA_scaffold0__352_contigs__length_93459789-augustus-gene-715.16 71533356 71540078
maker-PGA_scaffold0__352_contigs__length_93459789-augustus-gene-715.14 71503327 71507242
augustus_masked-PGA_scaffold0__352_contigs__length_93459789-processed-gene-715.2 71541313 71554104
maker-PGA_scaffold0__352_contigs__length_93459789-snap-gene-715.10 71520274 71528732
maker-PGA_scaffold0__352_contigs__length_93459789-snap-gene-716.9 71560909 71603064
maker-PGA_scaffold0__352_contigs__length_93459789-snap-gene-716.10 71606098 71609172
maker-PGA_scaffold0__352_contigs__length_93459789-snap-gene-717.16 71638640 71662164
maker-PGA_scaffold0__352_contigs__length_93459789-augustus-gene-717.24 71716762 71719306
maker-PGA_scaffold0__352_contigs__length_93459789-snap-gene-717.17 71691107 71706430
maker-PGA_scaffold0__352_contigs__length_93459789-snap-gene-717.19 71710459 71715318
maker-PGA_scaffold0__352_contigs__length_93459789-snap-gene-717.20 71718530 71745243
maker-PGA_scaffold0__352_contigs__length_93459789-snap-gene-719.12 71945830 71963992
maker-PGA_scaffold0__352_contigs__length_93459789-augustus-gene-719.11 71929855 71939291
snap_masked-PGA_scaffold0__352_contigs__length_93459789-processed-gene-719.9 71952602 71977024
augustus_masked-PGA_scaffold0__352_contigs__length_93459789-processed-gene-720.13 72053190 72066359
maker-PGA_scaffold0__352_contigs__length_93459789-snap-gene-720.2 72081268 72087134
maker-PGA_scaffold0__352_contigs__length_93459789-snap-gene-720.1 71990953 72015822
maker-PGA_scaffold0__352_contigs__length_93459789-augustus-gene-721.11 72087448 72096797
maker-PGA_scaffold0__352_contigs__length_93459789-snap-gene-721.14 72104224 72111002
snap_masked-PGA_scaffold0__352_contigs__length_93459789-processed-gene-721.10 72150580 72151934
maker-PGA_scaffold0__352_contigs__length_93459789-snap-gene-722.13 72193703 72201359
maker-PGA_scaffold0__352_contigs__length_93459789-augustus-gene-722.10 72249578 72253685
maker-PGA_scaffold0__352_contigs__length_93459789-augustus-gene-722.11 72201464 72204582
maker-PGA_scaffold0__352_contigs__length_93459789-snap-gene-722.16 72230813 72241584
snap_masked-PGA_scaffold0__352_contigs__length_93459789-processed-gene-723.10 72315758 72351472
maker-PGA_scaffold0__352_contigs__length_93459789-snap-gene-723.5 72373430 72374701
maker-PGA_scaffold0__352_contigs__length_93459789-augustus-gene-723.2 72257283 72263161
maker-PGA_scaffold0__352_contigs__length_93459789-snap-gene-724.1 72382306 72398137
maker-PGA_scaffold0__352_contigs__length_93459789-augustus-gene-725.3 72421558 72445917
maker-PGA_scaffold0__352_contigs__length_93459789-augustus-gene-726.0 72563939 72581247
maker-PGA_scaffold0__352_contigs__length_93459789-augustus-gene-727.5 72689370 72690078
maker-PGA_scaffold0__352_contigs__length_93459789-snap-gene-728.2 72754899 72816865
maker-PGA_scaffold0__352_contigs__length_93459789-augustus-gene-728.6 72853290 72855600
augustus_masked-PGA_scaffold0__352_contigs__length_93459789-processed-gene-729.0 72900239 72917693
maker-PGA_scaffold0__352_contigs__length_93459789-snap-gene-730.13 72977939 73006409
maker-PGA_scaffold0__352_contigs__length_93459789-snap-gene-730.12 72933218 72938204
augustus_masked-PGA_scaffold0__352_contigs__length_93459789-processed-gene-730.5 73012681 73030630
maker-PGA_scaffold0__352_contigs__length_93459789-snap-gene-731.9 73087358 73090553
maker-PGA_scaffold0__352_contigs__length_93459789-augustus-gene-731.8 73156065 73161189
snap_masked-PGA_scaffold0__352_contigs__length_93459789-processed-gene-732.3 73202328 73212197
maker-PGA_scaffold0__352_contigs__length_93459789-snap-gene-733.0 73248259 73289717
maker-PGA_scaffold0__352_contigs__length_93459789-snap-gene-733.1 73304522 73319054
maker-PGA_scaffold0__352_contigs__length_93459789-snap-gene-734.0 73400181 73404024
maker-PGA_scaffold0__352_contigs__length_93459789-snap-gene-740.1 74064905 74079628
maker-PGA_scaffold0__352_contigs__length_93459789-augustus-gene-741.7 74106658 74109809
maker-PGA_scaffold0__352_contigs__length_93459789-augustus-gene-742.9 74264268 74270239
maker-PGA_scaffold0__352_contigs__length_93459789-augustus-gene-744.10 74416127 74419432
maker-PGA_scaffold0__352_contigs__length_93459789-augustus-gene-744.8 74293031 74313903
maker-PGA_scaffold0__352_contigs__length_93459789-augustus-gene-744.12 74468151 74470088
maker-PGA_scaffold0__352_contigs__length_93459789-snap-gene-744.6 74434110 74462413
maker-PGA_scaffold0__352_contigs__length_93459789-augustus-gene-744.9 74381871 74383888
maker-PGA_scaffold0__352_contigs__length_93459789-snap-gene-745.7 74481711 74508212
maker-PGA_scaffold0__352_contigs__length_93459789-snap-gene-746.9 74584525 74599361
maker-PGA_scaffold0__352_contigs__length_93459789-snap-gene-746.11 74656071 74667006
maker-PGA_scaffold0__352_contigs__length_93459789-augustus-gene-746.17 74674025 74679742
maker-PGA_scaffold0__352_contigs__length_93459789-snap-gene-746.10 74607288 74634832
maker-PGA_scaffold0__352_contigs__length_93459789-snap-gene-746.8 74681996 74682856
augustus_masked-PGA_scaffold0__352_contigs__length_93459789-processed-gene-747.0 74721940 74759584
maker-PGA_scaffold0__352_contigs__length_93459789-snap-gene-748.9 74876423 74887385
maker-PGA_scaffold0__352_contigs__length_93459789-augustus-gene-748.7 74761327 74765172
maker-PGA_scaffold0__352_contigs__length_93459789-snap-gene-748.12 74769081 74814501
maker-PGA_scaffold0__352_contigs__length_93459789-snap-gene-750.8 74922404 74944176
augustus_masked-PGA_scaffold0__352_contigs__length_93459789-processed-gene-751.7 75110371 75122190
maker-PGA_scaffold0__352_contigs__length_93459789-augustus-gene-752.5 75242625 75243495
snap_masked-PGA_scaffold0__352_contigs__length_93459789-processed-gene-752.12 75246192 75252068
snap_masked-PGA_scaffold0__352_contigs__length_93459789-processed-gene-752.13 75252933 75273511
snap_masked-PGA_scaffold0__352_contigs__length_93459789-processed-gene-753.1 75359617 75373179
maker-PGA_scaffold0__352_contigs__length_93459789-snap-gene-756.4 75671261 75676369
maker-PGA_scaffold0__352_contigs__length_93459789-snap-gene-757.10 75706726 75708245
maker-PGA_scaffold0__352_contigs__length_93459789-snap-gene-757.12 75729148 75735334
maker-PGA_scaffold0__352_contigs__length_93459789-augustus-gene-757.17 75709740 75715507
maker-PGA_scaffold0__352_contigs__length_93459789-augustus-gene-757.21 75774349 75779313
snap_masked-PGA_scaffold0__352_contigs__length_93459789-processed-gene-757.7 75738876 75742579
maker-PGA_scaffold0__352_contigs__length_93459789-snap-gene-757.13 75744424 75747627
maker-PGA_scaffold0__352_contigs__length_93459789-augustus-gene-758.10 75801881 75813837
maker-PGA_scaffold0__352_contigs__length_93459789-augustus-gene-758.11 75827955 75840629
maker-PGA_scaffold0__352_contigs__length_93459789-augustus-gene-759.7 75899139 75901426
maker-PGA_scaffold0__352_contigs__length_93459789-augustus-gene-761.4 76158478 76164469
maker-PGA_scaffold0__352_contigs__length_93459789-snap-gene-762.2 76236870 76259247
maker-PGA_scaffold0__352_contigs__length_93459789-snap-gene-762.1 76216755 76218549
maker-PGA_scaffold0__352_contigs__length_93459789-snap-gene-762.0 76197777 76215911
maker-PGA_scaffold0__352_contigs__length_93459789-snap-gene-763.3 76308461 76322764
maker-PGA_scaffold0__352_contigs__length_93459789-augustus-gene-763.0 76268290 76296160
maker-PGA_scaffold0__352_contigs__length_93459789-snap-gene-766.0 76555099 76584426
maker-PGA_scaffold0__352_contigs__length_93459789-snap-gene-766.1 76594803 76608079
maker-PGA_scaffold0__352_contigs__length_93459789-snap-gene-766.2 76610680 76611782
maker-PGA_scaffold0__352_contigs__length_93459789-snap-gene-768.0 76789988 76859216
maker-PGA_scaffold0__352_contigs__length_93459789-snap-gene-769.11 76937529 76961319
maker-PGA_scaffold0__352_contigs__length_93459789-snap-gene-769.10 76905123 76919708
maker-PGA_scaffold0__352_contigs__length_93459789-augustus-gene-770.21 77046111 77050735
snap_masked-PGA_scaffold0__352_contigs__length_93459789-processed-gene-770.10 77022389 77031829
maker-PGA_scaffold0__352_contigs__length_93459789-snap-gene-770.14 77000637 77016848
maker-PGA_scaffold0__352_contigs__length_93459789-snap-gene-770.17 77069910 77077289
maker-PGA_scaffold0__352_contigs__length_93459789-snap-gene-770.13 77017268 77019990
maker-PGA_scaffold0__352_contigs__length_93459789-augustus-gene-771.0 77084814 77091032
augustus_masked-PGA_scaffold0__352_contigs__length_93459789-processed-gene-771.11 77095127 77098152
maker-PGA_scaffold0__352_contigs__length_93459789-snap-gene-772.9 77127304 77182422
maker-PGA_scaffold0__352_contigs__length_93459789-snap-gene-772.8 77103903 77120533
maker-PGA_scaffold0__352_contigs__length_93459789-augustus-gene-781.2 78156785 78162409
maker-PGA_scaffold0__352_contigs__length_93459789-snap-gene-782.4 78277978 78283093
maker-PGA_scaffold0__352_contigs__length_93459789-snap-gene-782.3 78210915 78219891
maker-PGA_scaffold0__352_contigs__length_93459789-snap-gene-782.5 78225224 78234909
maker-PGA_scaffold0__352_contigs__length_93459789-augustus-gene-783.15 78372573 78374392
maker-PGA_scaffold0__352_contigs__length_93459789-snap-gene-783.8 78284836 78295553
maker-PGA_scaffold0__352_contigs__length_93459789-augustus-gene-783.20 78380328 78384055
maker-PGA_scaffold0__352_contigs__length_93459789-snap-gene-783.12 78362165 78372310
maker-PGA_scaffold0__352_contigs__length_93459789-snap-gene-783.11 78352407 78353341
maker-PGA_scaffold0__352_contigs__length_93459789-snap-gene-783.10 78310980 78332646
maker-PGA_scaffold0__352_contigs__length_93459789-augustus-gene-784.8 78454618 78465118
maker-PGA_scaffold0__352_contigs__length_93459789-augustus-gene-784.9 78467184 78470760
maker-PGA_scaffold0__352_contigs__length_93459789-snap-gene-784.5 78400437 78412802
augustus_masked-PGA_scaffold0__352_contigs__length_93459789-processed-gene-784.2 78471969 78485927
maker-PGA_scaffold0__352_contigs__length_93459789-snap-gene-785.17 78531088 78538896
maker-PGA_scaffold0__352_contigs__length_93459789-snap-gene-785.18 78549605 78562388
maker-PGA_scaffold0__352_contigs__length_93459789-augustus-gene-785.16 78580563 78583542
augustus_masked-PGA_scaffold0__352_contigs__length_93459789-processed-gene-785.26 78574808 78579104
maker-PGA_scaffold0__352_contigs__length_93459789-augustus-gene-785.13 78512132 78520914
maker-PGA_scaffold0__352_contigs__length_93459789-snap-gene-785.20 78567479 78572914
maker-PGA_scaffold0__352_contigs__length_93459789-snap-gene-786.8 78597007 78600345
maker-PGA_scaffold0__352_contigs__length_93459789-snap-gene-786.9 78588021 78593058
maker-PGA_scaffold0__352_contigs__length_93459789-augustus-gene-787.12 78717482 78721706
maker-PGA_scaffold0__352_contigs__length_93459789-snap-gene-787.10 78766698 78787505
augustus_masked-PGA_scaffold0__352_contigs__length_93459789-processed-gene-787.17 78676634 78694428
snap_masked-PGA_scaffold0__352_contigs__length_93459789-processed-gene-788.14 78807163 78819022
maker-PGA_scaffold0__352_contigs__length_93459789-augustus-gene-788.1 78830914 78831306
maker-PGA_scaffold0__352_contigs__length_93459789-augustus-gene-788.2 78842446 78850167
maker-PGA_scaffold0__352_contigs__length_93459789-snap-gene-788.9 78864137 78876726
maker-PGA_scaffold0__352_contigs__length_93459789-snap-gene-788.8 78877352 78878251
maker-PGA_scaffold0__352_contigs__length_93459789-augustus-gene-789.9 78943701 78947545
maker-PGA_scaffold0__352_contigs__length_93459789-augustus-gene-789.10 78948073 78955828
maker-PGA_scaffold0__352_contigs__length_93459789-snap-gene-789.14 78921528 78934903
maker-PGA_scaffold0__352_contigs__length_93459789-snap-gene-789.13 78917440 78919453
maker-PGA_scaffold0__352_contigs__length_93459789-snap-gene-789.12 78889348 78908339
maker-PGA_scaffold0__352_contigs__length_93459789-augustus-gene-789.11 78936590 78940556
maker-PGA_scaffold0__352_contigs__length_93459789-snap-gene-790.18 78968499 79004125
augustus_masked-PGA_scaffold0__352_contigs__length_93459789-processed-gene-790.1 79015262 79016419
maker-PGA_scaffold0__352_contigs__length_93459789-snap-gene-790.19 79021493 79042520
augustus_masked-PGA_scaffold0__352_contigs__length_93459789-processed-gene-792.9 79188148 79198234
maker-PGA_scaffold0__352_contigs__length_93459789-augustus-gene-792.4 79212764 79243915
maker-PGA_scaffold0__352_contigs__length_93459789-snap-gene-793.4 79345634 79351076
augustus_masked-PGA_scaffold0__352_contigs__length_93459789-processed-gene-794.22 79456685 79463545
maker-PGA_scaffold0__352_contigs__length_93459789-snap-gene-794.14 79377808 79378721
maker-PGA_scaffold0__352_contigs__length_93459789-augustus-gene-795.5 79532561 79535050
maker-PGA_scaffold0__352_contigs__length_93459789-snap-gene-795.8 79518172 79525412
maker-PGA_scaffold0__352_contigs__length_93459789-snap-gene-796.17 79644283 79649553
maker-PGA_scaffold0__352_contigs__length_93459789-snap-gene-796.16 79620448 79633755
maker-PGA_scaffold0__352_contigs__length_93459789-augustus-gene-796.7 79583662 79595260
augustus_masked-PGA_scaffold0__352_contigs__length_93459789-processed-gene-796.2 79603287 79616069
maker-PGA_scaffold0__352_contigs__length_93459789-augustus-gene-796.13 79652341 79658064
maker-PGA_scaffold0__352_contigs__length_93459789-augustus-gene-797.18 79658550 79661659
maker-PGA_scaffold0__352_contigs__length_93459789-snap-gene-797.15 79683971 79688312
maker-PGA_scaffold0__352_contigs__length_93459789-snap-gene-797.17 79703318 79733862
maker-PGA_scaffold0__352_contigs__length_93459789-snap-gene-797.13 79670280 79683082
maker-PGA_scaffold0__352_contigs__length_93459789-snap-gene-797.14 79666876 79669997
maker-PGA_scaffold0__352_contigs__length_93459789-snap-gene-798.5 79814503 79827988
maker-PGA_scaffold0__352_contigs__length_93459789-snap-gene-800.8 79991140 80011935
maker-PGA_scaffold0__352_contigs__length_93459789-snap-gene-800.9 80011954 80021498
maker-PGA_scaffold0__352_contigs__length_93459789-snap-gene-801.10 80130679 80144045
maker-PGA_scaffold0__352_contigs__length_93459789-snap-gene-801.9 80101790 80113771
maker-PGA_scaffold0__352_contigs__length_93459789-snap-gene-801.11 80161930 80167607
maker-PGA_scaffold0__352_contigs__length_93459789-snap-gene-801.12 80167659 80170973
augustus_masked-PGA_scaffold0__352_contigs__length_93459789-processed-gene-802.12 80185350 80191894
augustus_masked-PGA_scaffold0__352_contigs__length_93459789-processed-gene-802.15 80213385 80222574
maker-PGA_scaffold0__352_contigs__length_93459789-augustus-gene-803.7 80384986 80387837
augustus_masked-PGA_scaffold0__352_contigs__length_93459789-processed-gene-803.25 80282472 80319807
maker-PGA_scaffold0__352_contigs__length_93459789-augustus-gene-803.11 80371810 80373323
maker-PGA_scaffold0__352_contigs__length_93459789-snap-gene-803.4 80328538 80347574
maker-PGA_scaffold0__352_contigs__length_93459789-snap-gene-803.3 80321926 80324637
maker-PGA_scaffold0__352_contigs__length_93459789-snap-gene-804.12 80389670 80393231
maker-PGA_scaffold0__352_contigs__length_93459789-snap-gene-804.14 80413701 80417889
maker-PGA_scaffold0__352_contigs__length_93459789-snap-gene-804.15 80428065 80434151
maker-PGA_scaffold0__352_contigs__length_93459789-augustus-gene-804.8 80395113 80402274
maker-PGA_scaffold0__352_contigs__length_93459789-augustus-gene-804.11 80460306 80462028
snap_masked-PGA_scaffold0__352_contigs__length_93459789-processed-gene-804.22 80402859 80411283
maker-PGA_scaffold0__352_contigs__length_93459789-snap-gene-805.26 80559519 80569602
snap_masked-PGA_scaffold0__352_contigs__length_93459789-processed-gene-805.18 80577072 80581495
maker-PGA_scaffold0__352_contigs__length_93459789-augustus-gene-805.29 80582053 80585623
maker-PGA_scaffold0__352_contigs__length_93459789-augustus-gene-806.15 80681925 80685882
augustus_masked-PGA_scaffold0__352_contigs__length_93459789-processed-gene-806.0 80590601 80595323
maker-PGA_scaffold0__352_contigs__length_93459789-snap-gene-807.4 80695033 80711313
maker-PGA_scaffold0__352_contigs__length_93459789-augustus-gene-808.5 80885674 80889749
maker-PGA_scaffold0__352_contigs__length_93459789-snap-gene-808.6 80797328 80811116
maker-PGA_scaffold0__352_contigs__length_93459789-augustus-gene-809.7 80890395 80892379
maker-PGA_scaffold0__352_contigs__length_93459789-snap-gene-809.14 80897051 80911164
maker-PGA_scaffold0__352_contigs__length_93459789-augustus-gene-809.11 80930813 80933091
maker-PGA_scaffold0__352_contigs__length_93459789-augustus-gene-809.10 80902245 80909351
maker-PGA_scaffold0__352_contigs__length_93459789-snap-gene-809.17 80938556 80961990
maker-PGA_scaffold0__352_contigs__length_93459789-snap-gene-812.12 81231149 81253841
maker-PGA_scaffold0__352_contigs__length_93459789-snap-gene-812.11 81214792 81217688
maker-PGA_scaffold0__352_contigs__length_93459789-augustus-gene-813.12 81326581 81330503
maker-PGA_scaffold0__352_contigs__length_93459789-snap-gene-813.8 81340188 81345248
maker-PGA_scaffold0__352_contigs__length_93459789-snap-gene-813.9 81279364 81298747
maker-PGA_scaffold0__352_contigs__length_93459789-augustus-gene-813.16 81353389 81359277
snap_masked-PGA_scaffold0__352_contigs__length_93459789-processed-gene-813.24 81315173 81318181
maker-PGA_scaffold0__352_contigs__length_93459789-snap-gene-815.10 81567821 81568553
maker-PGA_scaffold0__352_contigs__length_93459789-augustus-gene-815.13 81563780 81567218
maker-PGA_scaffold0__352_contigs__length_93459789-snap-gene-815.6 81540348 81557330
maker-PGA_scaffold0__352_contigs__length_93459789-augustus-gene-816.4 81626654 81628200
maker-PGA_scaffold0__352_contigs__length_93459789-snap-gene-816.1 81629555 81629937
maker-PGA_scaffold0__352_contigs__length_93459789-snap-gene-816.2 81616975 81625954
maker-PGA_scaffold0__352_contigs__length_93459789-snap-gene-816.3 81635489 81638689
maker-PGA_scaffold0__352_contigs__length_93459789-snap-gene-817.15 81688824 81718037
maker-PGA_scaffold0__352_contigs__length_93459789-augustus-gene-817.24 81721447 81736705
maker-PGA_scaffold0__352_contigs__length_93459789-augustus-gene-817.25 81740917 81742333
maker-PGA_scaffold0__352_contigs__length_93459789-snap-gene-817.20 81752532 81758562
maker-PGA_scaffold0__352_contigs__length_93459789-snap-gene-818.8 81760881 81766589
maker-PGA_scaffold0__352_contigs__length_93459789-snap-gene-818.7 81759973 81760879
maker-PGA_scaffold0__352_contigs__length_93459789-augustus-gene-818.15 81796131 81812426
maker-PGA_scaffold0__352_contigs__length_93459789-snap-gene-818.11 81821878 81837554
maker-PGA_scaffold0__352_contigs__length_93459789-augustus-gene-819.10 81846385 81854562
maker-PGA_scaffold0__352_contigs__length_93459789-augustus-gene-819.12 81867638 81872673
maker-PGA_scaffold0__352_contigs__length_93459789-augustus-gene-819.11 81862436 81866453
maker-PGA_scaffold0__352_contigs__length_93459789-augustus-gene-819.9 81946917 81949838
augustus_masked-PGA_scaffold0__352_contigs__length_93459789-processed-gene-820.21 82019905 82041384
augustus_masked-PGA_scaffold0__352_contigs__length_93459789-processed-gene-820.20 82016258 82017154
maker-PGA_scaffold0__352_contigs__length_93459789-snap-gene-820.0 81983945 81996624
maker-PGA_scaffold0__352_contigs__length_93459789-augustus-gene-820.4 82009990 82012801
maker-PGA_scaffold0__352_contigs__length_93459789-snap-gene-821.14 82175941 82181678
maker-PGA_scaffold0__352_contigs__length_93459789-snap-gene-821.12 82134528 82157797
snap_masked-PGA_scaffold0__352_contigs__length_93459789-processed-gene-821.19 82163197 82171573
maker-PGA_scaffold0__352_contigs__length_93459789-augustus-gene-822.16 82212935 82216074
maker-PGA_scaffold0__352_contigs__length_93459789-snap-gene-822.11 82278404 82286560
maker-PGA_scaffold0__352_contigs__length_93459789-snap-gene-822.10 82228594 82236087
maker-PGA_scaffold0__352_contigs__length_93459789-snap-gene-822.13 82221312 82227455
maker-PGA_scaffold0__352_contigs__length_93459789-snap-gene-822.14 82234889 82237968
maker-PGA_scaffold0__352_contigs__length_93459789-snap-gene-822.12 82188937 82203035
augustus_masked-PGA_scaffold0__352_contigs__length_93459789-processed-gene-822.32 82268331 82275459
augustus_masked-PGA_scaffold0__352_contigs__length_93459789-processed-gene-822.24 82161420 82163011
maker-PGA_scaffold0__352_contigs__length_93459789-snap-gene-823.4 82319562 82335456
augustus_masked-PGA_scaffold0__352_contigs__length_93459789-processed-gene-823.11 82288930 82307082
maker-PGA_scaffold0__352_contigs__length_93459789-snap-gene-825.6 82508431 82524818
maker-PGA_scaffold0__352_contigs__length_93459789-augustus-gene-825.11 82533596 82541262
maker-PGA_scaffold0__352_contigs__length_93459789-snap-gene-825.8 82478304 82484763
maker-PGA_scaffold0__352_contigs__length_93459789-snap-gene-826.12 82589580 82603900
snap_masked-PGA_scaffold0__352_contigs__length_93459789-processed-gene-826.5 82617211 82622047
augustus_masked-PGA_scaffold0__352_contigs__length_93459789-processed-gene-826.30 82648653 82653405
maker-PGA_scaffold0__352_contigs__length_93459789-snap-gene-826.16 82661705 82679093
maker-PGA_scaffold0__352_contigs__length_93459789-augustus-gene-826.22 82549261 82552331
snap_masked-PGA_scaffold0__352_contigs__length_93459789-processed-gene-827.9 82750260 82777698
maker-PGA_scaffold0__352_contigs__length_93459789-augustus-gene-828.0 82855163 82859336
maker-PGA_scaffold0__352_contigs__length_93459789-augustus-gene-828.1 82866090 82874129
maker-PGA_scaffold0__352_contigs__length_93459789-snap-gene-829.2 82905941 82918814
maker-PGA_scaffold0__352_contigs__length_93459789-snap-gene-829.3 82926136 82941167
maker-PGA_scaffold0__352_contigs__length_93459789-snap-gene-830.10 83026605 83027108
maker-PGA_scaffold0__352_contigs__length_93459789-augustus-gene-836.14 83638668 83640872
augustus_masked-PGA_scaffold0__352_contigs__length_93459789-processed-gene-836.21 83559942 83631982
maker-PGA_scaffold0__352_contigs__length_93459789-augustus-gene-836.15 83642200 83647765
maker-PGA_scaffold0__352_contigs__length_93459789-snap-gene-837.10 83723350 83727589
maker-PGA_scaffold0__352_contigs__length_93459789-snap-gene-837.8 83713536 83719818
maker-PGA_scaffold0__352_contigs__length_93459789-snap-gene-837.6 83720277 83722207
maker-PGA_scaffold0__352_contigs__length_93459789-snap-gene-837.9 83728964 83729763
maker-PGA_scaffold0__352_contigs__length_93459789-snap-gene-837.7 83727731 83728261
augustus_masked-PGA_scaffold0__352_contigs__length_93459789-processed-gene-840.5 84039301 84051807
maker-PGA_scaffold0__352_contigs__length_93459789-snap-gene-841.9 84079300 84100858
maker-PGA_scaffold0__352_contigs__length_93459789-snap-gene-841.11 84106058 84122300
maker-PGA_scaffold0__352_contigs__length_93459789-snap-gene-841.10 84122303 84124749
maker-PGA_scaffold0__352_contigs__length_93459789-snap-gene-842.24 84238242 84250277
maker-PGA_scaffold0__352_contigs__length_93459789-snap-gene-842.22 84160911 84197793
maker-PGA_scaffold0__352_contigs__length_93459789-snap-gene-842.23 84217629 84228844
maker-PGA_scaffold0__352_contigs__length_93459789-snap-gene-842.25 84256654 84261753
maker-PGA_scaffold0__352_contigs__length_93459789-snap-gene-846.3 84634101 84638685
maker-PGA_scaffold0__352_contigs__length_93459789-snap-gene-846.2 84638765 84649183
maker-PGA_scaffold0__352_contigs__length_93459789-snap-gene-849.4 84943545 84945139
maker-PGA_scaffold0__352_contigs__length_93459789-snap-gene-850.15 84962936 84963521
maker-PGA_scaffold0__352_contigs__length_93459789-augustus-gene-850.12 84976699 84980817
maker-PGA_scaffold0__352_contigs__length_93459789-snap-gene-852.7 85220332 85234981
maker-PGA_scaffold0__352_contigs__length_93459789-snap-gene-852.9 85256728 85257224
maker-PGA_scaffold0__352_contigs__length_93459789-snap-gene-852.8 85254654 85256715
maker-PGA_scaffold0__352_contigs__length_93459789-snap-gene-853.7 85298629 85303647
maker-PGA_scaffold0__352_contigs__length_93459789-snap-gene-853.8 85296350 85297291
maker-PGA_scaffold0__352_contigs__length_93459789-snap-gene-853.12 85297911 85298625
maker-PGA_scaffold0__352_contigs__length_93459789-snap-gene-853.11 85295855 85296349
maker-PGA_scaffold0__352_contigs__length_93459789-snap-gene-853.10 85303717 85311025
maker-PGA_scaffold0__352_contigs__length_93459789-snap-gene-856.6 85667367 85673388
maker-PGA_scaffold0__352_contigs__length_93459789-snap-gene-858.11 85804658 85811181
maker-PGA_scaffold0__352_contigs__length_93459789-snap-gene-859.18 85832892 85873772
maker-PGA_scaffold0__352_contigs__length_93459789-snap-gene-859.21 85950165 85958505
maker-PGA_scaffold0__352_contigs__length_93459789-augustus-gene-859.15 85887630 85890866
maker-PGA_scaffold0__352_contigs__length_93459789-snap-gene-859.20 85897805 85938278
maker-PGA_scaffold0__352_contigs__length_93459789-augustus-gene-860.1 86021047 86056362
maker-PGA_scaffold0__352_contigs__length_93459789-snap-gene-862.0 86257521 86270098
maker-PGA_scaffold0__352_contigs__length_93459789-augustus-gene-862.16 86227347 86233557
maker-PGA_scaffold0__352_contigs__length_93459789-augustus-gene-862.8 86122250 86126471
maker-PGA_scaffold0__352_contigs__length_93459789-snap-gene-862.2 86138645 86147291
maker-PGA_scaffold0__352_contigs__length_93459789-snap-gene-862.3 86165709 86192495
maker-PGA_scaffold0__352_contigs__length_93459789-snap-gene-862.4 86202322 86203290
maker-PGA_scaffold0__352_contigs__length_93459789-snap-gene-862.5 86209838 86214334
maker-PGA_scaffold0__352_contigs__length_93459789-snap-gene-863.7 86331089 86342097
maker-PGA_scaffold0__352_contigs__length_93459789-snap-gene-864.14 86399058 86417379
maker-PGA_scaffold0__352_contigs__length_93459789-snap-gene-864.11 86395411 86396526
maker-PGA_scaffold0__352_contigs__length_93459789-snap-gene-864.12 86394149 86395278
snap_masked-PGA_scaffold0__352_contigs__length_93459789-processed-gene-865.12 86450003 86485164
snap_masked-PGA_scaffold0__352_contigs__length_93459789-processed-gene-865.11 86441611 86442362
maker-PGA_scaffold0__352_contigs__length_93459789-augustus-gene-865.9 86499866 86503305
maker-PGA_scaffold0__352_contigs__length_93459789-snap-gene-866.8 86578611 86636666
maker-PGA_scaffold0__352_contigs__length_93459789-snap-gene-869.10 86918924 86919885
maker-PGA_scaffold0__352_contigs__length_93459789-snap-gene-870.2 87021015 87023705
maker-PGA_scaffold0__352_contigs__length_93459789-snap-gene-870.3 87075176 87077809
augustus_masked-PGA_scaffold0__352_contigs__length_93459789-processed-gene-871.1 87097706 87099404
snap_masked-PGA_scaffold0__352_contigs__length_93459789-processed-gene-871.15 87091927 87097105
maker-PGA_scaffold0__352_contigs__length_93459789-snap-gene-876.6 87600451 87614603
maker-PGA_scaffold0__352_contigs__length_93459789-snap-gene-879.9 87898353 87946543
maker-PGA_scaffold0__352_contigs__length_93459789-snap-gene-879.10 87949159 87956200
maker-PGA_scaffold0__352_contigs__length_93459789-snap-gene-879.12 87862070 87896567
maker-PGA_scaffold0__352_contigs__length_93459789-augustus-gene-879.7 87855779 87861742
maker-PGA_scaffold0__352_contigs__length_93459789-snap-gene-880.9 88041594 88069091
maker-PGA_scaffold0__352_contigs__length_93459789-augustus-gene-881.13 88128316 88128780
snap_masked-PGA_scaffold0__352_contigs__length_93459789-processed-gene-881.6 88075133 88128253
maker-PGA_scaffold0__352_contigs__length_93459789-snap-gene-882.17 88275159 88283651
maker-PGA_scaffold0__352_contigs__length_93459789-augustus-gene-883.6 88295668 88299320
snap_masked-PGA_scaffold0__352_contigs__length_93459789-processed-gene-883.12 88305305 88314819
maker-PGA_scaffold0__352_contigs__length_93459789-augustus-gene-884.10 88456469 88458642
maker-PGA_scaffold0__352_contigs__length_93459789-snap-gene-884.1 88436452 88442063
maker-PGA_scaffold0__352_contigs__length_93459789-augustus-gene-884.9 88452782 88454600
maker-PGA_scaffold0__352_contigs__length_93459789-snap-gene-884.5 88461842 88466283
maker-PGA_scaffold0__352_contigs__length_93459789-augustus-gene-884.11 88404046 88425676
maker-PGA_scaffold0__352_contigs__length_93459789-snap-gene-885.8 88548950 88573325
maker-PGA_scaffold0__352_contigs__length_93459789-snap-gene-885.6 88510004 88515456
maker-PGA_scaffold0__352_contigs__length_93459789-snap-gene-885.7 88535853 88542301
maker-PGA_scaffold0__352_contigs__length_93459789-snap-gene-885.9 88503736 88508878
augustus_masked-PGA_scaffold0__352_contigs__length_93459789-processed-gene-885.24 88524853 88527275
maker-PGA_scaffold0__352_contigs__length_93459789-snap-gene-885.10 88516976 88522569
maker-PGA_scaffold0__352_contigs__length_93459789-snap-gene-888.0 88865778 88869683
maker-PGA_scaffold0__352_contigs__length_93459789-snap-gene-889.6 88932386 88934640
maker-PGA_scaffold0__352_contigs__length_93459789-snap-gene-890.2 88984928 89050207
maker-PGA_scaffold0__352_contigs__length_93459789-augustus-gene-891.6 89100350 89103652
snap_masked-PGA_scaffold0__352_contigs__length_93459789-processed-gene-891.12 89108335 89112075
maker-PGA_scaffold0__352_contigs__length_93459789-snap-gene-893.3 89292971 89295265
snap_masked-PGA_scaffold0__352_contigs__length_93459789-processed-gene-893.15 89299386 89358721
snap_masked-PGA_scaffold0__352_contigs__length_93459789-processed-gene-894.1 89376680 89377385
maker-PGA_scaffold0__352_contigs__length_93459789-snap-gene-894.7 89471193 89472127
maker-PGA_scaffold0__352_contigs__length_93459789-augustus-gene-895.3 89541184 89544272
maker-PGA_scaffold0__352_contigs__length_93459789-snap-gene-897.2 89662555 89679620
maker-PGA_scaffold0__352_contigs__length_93459789-snap-gene-897.3 89735816 89747197
maker-PGA_scaffold0__352_contigs__length_93459789-snap-gene-897.4 89735356 89735781
maker-PGA_scaffold0__352_contigs__length_93459789-snap-gene-897.0 89756137 89758518
maker-PGA_scaffold0__352_contigs__length_93459789-snap-gene-897.1 89758568 89760622
maker-PGA_scaffold0__352_contigs__length_93459789-snap-gene-898.13 89872257 89877639
augustus_masked-PGA_scaffold0__352_contigs__length_93459789-processed-gene-898.3 89807142 89824189
maker-PGA_scaffold0__352_contigs__length_93459789-snap-gene-899.3 89888905 89890010
maker-PGA_scaffold0__352_contigs__length_93459789-snap-gene-899.4 89918566 89934035
maker-PGA_scaffold0__352_contigs__length_93459789-snap-gene-899.5 89980918 89982072
maker-PGA_scaffold0__352_contigs__length_93459789-augustus-gene-899.12 89959429 89963292
maker-PGA_scaffold0__352_contigs__length_93459789-snap-gene-899.6 89982123 89983928
maker-PGA_scaffold0__352_contigs__length_93459789-snap-gene-899.7 89971545 89972023
maker-PGA_scaffold0__352_contigs__length_93459789-augustus-gene-901.5 90094684 90097969
maker-PGA_scaffold0__352_contigs__length_93459789-snap-gene-902.6 90160830 90210527
maker-PGA_scaffold0__352_contigs__length_93459789-snap-gene-902.7 90255522 90266112
maker-PGA_scaffold0__352_contigs__length_93459789-snap-gene-902.10 90255862 90263459
maker-PGA_scaffold0__352_contigs__length_93459789-snap-gene-902.8 90216763 90228061
augustus_masked-PGA_scaffold0__352_contigs__length_93459789-processed-gene-905.6 90544333 90549322
snap_masked-PGA_scaffold0__352_contigs__length_93459789-processed-gene-905.27 90445753 90478573
maker-PGA_scaffold0__352_contigs__length_93459789-augustus-gene-905.22 90566208 90578565
maker-PGA_scaffold0__352_contigs__length_93459789-augustus-gene-905.20 90496013 90531435
snap_masked-PGA_scaffold0__352_contigs__length_93459789-processed-gene-905.28 90483959 90489206
snap_masked-PGA_scaffold0__352_contigs__length_93459789-processed-gene-905.24 90428351 90443216
maker-PGA_scaffold0__352_contigs__length_93459789-augustus-gene-906.10 90650234 90659340
maker-PGA_scaffold0__352_contigs__length_93459789-snap-gene-906.6 90659779 90668953
maker-PGA_scaffold0__352_contigs__length_93459789-snap-gene-906.5 90624867 90625419
maker-PGA_scaffold0__352_contigs__length_93459789-snap-gene-907.16 90712174 90715234
maker-PGA_scaffold0__352_contigs__length_93459789-augustus-gene-907.15 90596546 90603595
snap_masked-PGA_scaffold0__352_contigs__length_93459789-processed-gene-908.5 90877563 90879987
maker-PGA_scaffold0__352_contigs__length_93459789-augustus-gene-908.9 90851035 90855336
snap_masked-PGA_scaffold0__352_contigs__length_93459789-processed-gene-908.2 90858099 90869688
snap_masked-PGA_scaffold0__352_contigs__length_93459789-processed-gene-908.4 90875118 90877187
augustus_masked-PGA_scaffold0__352_contigs__length_93459789-processed-gene-908.16 90872617 90874583
maker-PGA_scaffold0__352_contigs__length_93459789-snap-gene-909.2 90946189 90954186
maker-PGA_scaffold0__352_contigs__length_93459789-augustus-gene-909.1 90954078 90964249
maker-PGA_scaffold0__352_contigs__length_93459789-snap-gene-910.5 91028557 91037971
maker-PGA_scaffold0__352_contigs__length_93459789-augustus-gene-911.14 91095292 91099204
maker-PGA_scaffold0__352_contigs__length_93459789-snap-gene-916.9 91655173 91669311
maker-PGA_scaffold0__352_contigs__length_93459789-snap-gene-917.4 91741146 91743897
maker-PGA_scaffold0__352_contigs__length_93459789-snap-gene-919.17 91956511 91960762
maker-PGA_scaffold0__352_contigs__length_93459789-augustus-gene-920.0 91996073 92007585
maker-PGA_scaffold0__352_contigs__length_93459789-snap-gene-920.2 92058193 92059643
maker-PGA_scaffold0__352_contigs__length_93459789-snap-gene-924.2 92429991 92473655
maker-PGA_scaffold0__352_contigs__length_93459789-snap-gene-926.3 92588447 92590572
maker-PGA_scaffold0__352_contigs__length_93459789-snap-gene-926.2 92553582 92569522
maker-PGA_scaffold0__352_contigs__length_93459789-augustus-gene-931.9 93161753 93163757
maker-PGA_scaffold0__352_contigs__length_93459789-snap-gene-933.13 93251031 93254898
maker-PGA_scaffold10__182_contigs__length_63177489-snap-gene-0.12 71004 80571
augustus_masked-PGA_scaffold10__182_contigs__length_63177489-processed-gene-0.15 50860 51120
maker-PGA_scaffold10__182_contigs__length_63177489-snap-gene-0.10 427 3549
augustus_masked-PGA_scaffold10__182_contigs__length_63177489-processed-gene-0.17 21919 26062
maker-PGA_scaffold10__182_contigs__length_63177489-snap-gene-0.11 27180 37060
maker-PGA_scaffold10__182_contigs__length_63177489-augustus-gene-7.5 675274 687059
maker-PGA_scaffold10__182_contigs__length_63177489-snap-gene-7.10 762402 770937
maker-PGA_scaffold10__182_contigs__length_63177489-snap-gene-9.17 795189 807037
snap_masked-PGA_scaffold10__182_contigs__length_63177489-processed-gene-9.11 923857 946608
maker-PGA_scaffold10__182_contigs__length_63177489-augustus-gene-9.2 865760 894659
maker-PGA_scaffold10__182_contigs__length_63177489-augustus-gene-9.1 808291 811417
augustus_masked-PGA_scaffold10__182_contigs__length_63177489-processed-gene-10.1 1068652 1078536
maker-PGA_scaffold10__182_contigs__length_63177489-snap-gene-11.4 1145579 1146425
maker-PGA_scaffold10__182_contigs__length_63177489-snap-gene-13.0 1335997 1336618
augustus_masked-PGA_scaffold10__182_contigs__length_63177489-processed-gene-15.1 1561819 1563666
augustus_masked-PGA_scaffold10__182_contigs__length_63177489-processed-gene-18.4 1831011 1832486
snap_masked-PGA_scaffold10__182_contigs__length_63177489-processed-gene-18.1 1797614 1801652
maker-PGA_scaffold10__182_contigs__length_63177489-snap-gene-19.0 1874985 1891670
maker-PGA_scaffold10__182_contigs__length_63177489-snap-gene-19.1 1920815 1928370
maker-PGA_scaffold10__182_contigs__length_63177489-snap-gene-21.12 2147985 2182867
maker-PGA_scaffold10__182_contigs__length_63177489-snap-gene-21.11 2092897 2097951
maker-PGA_scaffold10__182_contigs__length_63177489-snap-gene-22.8 2189167 2238431
maker-PGA_scaffold10__182_contigs__length_63177489-augustus-gene-23.7 2357730 2368129
maker-PGA_scaffold10__182_contigs__length_63177489-snap-gene-23.13 2323816 2336081
maker-PGA_scaffold10__182_contigs__length_63177489-augustus-gene-23.5 2322199 2323793
maker-PGA_scaffold10__182_contigs__length_63177489-augustus-gene-24.2 2449539 2451550
maker-PGA_scaffold10__182_contigs__length_63177489-snap-gene-24.22 2464707 2471539
snap_masked-PGA_scaffold10__182_contigs__length_63177489-processed-gene-24.10 2402031 2420524
snap_masked-PGA_scaffold10__182_contigs__length_63177489-processed-gene-24.5 2389500 2390935
snap_masked-PGA_scaffold10__182_contigs__length_63177489-processed-gene-24.6 2397168 2401762
maker-PGA_scaffold10__182_contigs__length_63177489-snap-gene-25.3 2570926 2580323
maker-PGA_scaffold10__182_contigs__length_63177489-snap-gene-26.1 2584189 2603468
maker-PGA_scaffold10__182_contigs__length_63177489-snap-gene-27.1 2604954 2624120
maker-PGA_scaffold10__182_contigs__length_63177489-snap-gene-27.3 2689227 2689635
maker-PGA_scaffold10__182_contigs__length_63177489-snap-gene-27.2 2639141 2670560
snap_masked-PGA_scaffold10__182_contigs__length_63177489-processed-gene-28.7 2806551 2832925
maker-PGA_scaffold10__182_contigs__length_63177489-snap-gene-28.6 2854572 2858355
maker-PGA_scaffold10__182_contigs__length_63177489-augustus-gene-29.2 2972552 2973182
maker-PGA_scaffold10__182_contigs__length_63177489-snap-gene-29.5 2906120 2921709
snap_masked-PGA_scaffold10__182_contigs__length_63177489-processed-gene-31.5 3095729 3119767
maker-PGA_scaffold10__182_contigs__length_63177489-snap-gene-32.1 3184410 3214774
snap_masked-PGA_scaffold10__182_contigs__length_63177489-processed-gene-33.8 3379923 3384848
maker-PGA_scaffold10__182_contigs__length_63177489-augustus-gene-33.3 3341155 3347781
snap_masked-PGA_scaffold10__182_contigs__length_63177489-processed-gene-34.3 3422357 3429741
maker-PGA_scaffold10__182_contigs__length_63177489-snap-gene-35.9 3525075 3537620
augustus_masked-PGA_scaffold10__182_contigs__length_63177489-processed-gene-36.3 3550026 3579090
snap_masked-PGA_scaffold10__182_contigs__length_63177489-processed-gene-39.3 3930824 3935349
maker-PGA_scaffold10__182_contigs__length_63177489-snap-gene-39.9 3844281 3898149
maker-PGA_scaffold10__182_contigs__length_63177489-snap-gene-39.10 3910114 3912396
maker-PGA_scaffold10__182_contigs__length_63177489-augustus-gene-41.5 4074995 4096833
augustus_masked-PGA_scaffold10__182_contigs__length_63177489-processed-gene-44.0 4401520 4406622
maker-PGA_scaffold10__182_contigs__length_63177489-snap-gene-45.0 4487927 4516644
maker-PGA_scaffold10__182_contigs__length_63177489-augustus-gene-46.0 4667547 4668229
maker-PGA_scaffold10__182_contigs__length_63177489-augustus-gene-46.1 4591984 4620470
snap_masked-PGA_scaffold10__182_contigs__length_63177489-processed-gene-47.8 4758441 4770301
snap_masked-PGA_scaffold10__182_contigs__length_63177489-processed-gene-47.4 4699320 4703196
snap_masked-PGA_scaffold10__182_contigs__length_63177489-processed-gene-48.3 4840390 4848246
snap_masked-PGA_scaffold10__182_contigs__length_63177489-processed-gene-48.4 4860653 4870275
snap_masked-PGA_scaffold10__182_contigs__length_63177489-processed-gene-49.14 4945854 4956063
maker-PGA_scaffold10__182_contigs__length_63177489-snap-gene-49.1 4921496 4921755
maker-PGA_scaffold10__182_contigs__length_63177489-snap-gene-49.0 4920813 4921475
maker-PGA_scaffold10__182_contigs__length_63177489-augustus-gene-50.1 5001893 5008683
maker-PGA_scaffold10__182_contigs__length_63177489-snap-gene-50.10 4979357 4985826
augustus_masked-PGA_scaffold10__182_contigs__length_63177489-processed-gene-50.9 5035988 5056535
snap_masked-PGA_scaffold10__182_contigs__length_63177489-processed-gene-50.4 5035317 5035986
augustus_masked-PGA_scaffold10__182_contigs__length_63177489-processed-gene-51.0 5154836 5155951
maker-PGA_scaffold10__182_contigs__length_63177489-snap-gene-52.7 5227293 5275951
snap_masked-PGA_scaffold10__182_contigs__length_63177489-processed-gene-53.5 5325122 5342129
augustus_masked-PGA_scaffold10__182_contigs__length_63177489-processed-gene-54.3 5435360 5436899
maker-PGA_scaffold10__182_contigs__length_63177489-snap-gene-54.0 5381902 5391671
maker-PGA_scaffold10__182_contigs__length_63177489-augustus-gene-54.9 5478040 5482347
snap_masked-PGA_scaffold10__182_contigs__length_63177489-processed-gene-54.13 5436925 5442404
maker-PGA_scaffold10__182_contigs__length_63177489-snap-gene-55.24 5538537 5550116
snap_masked-PGA_scaffold10__182_contigs__length_63177489-processed-gene-55.3 5504980 5511849
maker-PGA_scaffold10__182_contigs__length_63177489-augustus-gene-55.16 5558844 5567392
snap_masked-PGA_scaffold10__182_contigs__length_63177489-processed-gene-55.5 5526825 5527076
maker-PGA_scaffold10__182_contigs__length_63177489-snap-gene-55.27 5523706 5526788
snap_masked-PGA_scaffold10__182_contigs__length_63177489-processed-gene-56.2 5633030 5639520
augustus_masked-PGA_scaffold10__182_contigs__length_63177489-processed-gene-56.18 5594521 5595218
maker-PGA_scaffold10__182_contigs__length_63177489-augustus-gene-56.14 5675839 5683565
maker-PGA_scaffold10__182_contigs__length_63177489-snap-gene-56.16 5643547 5651591
maker-PGA_scaffold10__182_contigs__length_63177489-augustus-gene-57.0 5748892 5756556
maker-PGA_scaffold10__182_contigs__length_63177489-snap-gene-58.3 5815531 5826799
maker-PGA_scaffold10__182_contigs__length_63177489-snap-gene-58.2 5763980 5786224
maker-PGA_scaffold10__182_contigs__length_63177489-augustus-gene-58.13 5855247 5855988
maker-PGA_scaffold10__182_contigs__length_63177489-snap-gene-59.10 5958118 5969142
augustus_masked-PGA_scaffold10__182_contigs__length_63177489-processed-gene-59.15 5942090 5957874
augustus_masked-PGA_scaffold10__182_contigs__length_63177489-processed-gene-59.13 5868470 5927150
snap_masked-PGA_scaffold10__182_contigs__length_63177489-processed-gene-60.10 6021164 6031877
maker-PGA_scaffold10__182_contigs__length_63177489-snap-gene-60.5 5969921 5996300
snap_masked-PGA_scaffold10__182_contigs__length_63177489-processed-gene-60.11 6008431 6010493
maker-PGA_scaffold10__182_contigs__length_63177489-snap-gene-60.6 5965501 5969117
maker-PGA_scaffold10__182_contigs__length_63177489-snap-gene-61.12 6150750 6154859
maker-PGA_scaffold10__182_contigs__length_63177489-augustus-gene-61.7 6144278 6150349
maker-PGA_scaffold10__182_contigs__length_63177489-snap-gene-61.13 6127968 6141806
maker-PGA_scaffold10__182_contigs__length_63177489-snap-gene-62.5 6172380 6194286
maker-PGA_scaffold10__182_contigs__length_63177489-snap-gene-62.7 6234713 6237917
maker-PGA_scaffold10__182_contigs__length_63177489-snap-gene-62.4 6162030 6166976
snap_masked-PGA_scaffold10__182_contigs__length_63177489-processed-gene-62.15 6200447 6218066
maker-PGA_scaffold10__182_contigs__length_63177489-snap-gene-62.6 6196799 6198137
maker-PGA_scaffold10__182_contigs__length_63177489-snap-gene-63.13 6369740 6380179
maker-PGA_scaffold10__182_contigs__length_63177489-augustus-gene-63.0 6324193 6325881
maker-PGA_scaffold10__182_contigs__length_63177489-snap-gene-63.11 6316261 6317160
maker-PGA_scaffold10__182_contigs__length_63177489-snap-gene-63.15 6334059 6341814
maker-PGA_scaffold10__182_contigs__length_63177489-snap-gene-63.14 6326060 6333564
maker-PGA_scaffold10__182_contigs__length_63177489-augustus-gene-64.1 6475721 6480765
snap_masked-PGA_scaffold10__182_contigs__length_63177489-processed-gene-64.8 6459368 6469131
maker-PGA_scaffold10__182_contigs__length_63177489-augustus-gene-64.2 6413652 6424249
maker-PGA_scaffold10__182_contigs__length_63177489-snap-gene-64.15 6426368 6432410
maker-PGA_scaffold10__182_contigs__length_63177489-augustus-gene-65.0 6519568 6547187
maker-PGA_scaffold10__182_contigs__length_63177489-augustus-gene-65.1 6549653 6560166
maker-PGA_scaffold10__182_contigs__length_63177489-snap-gene-65.13 6554396 6589267
snap_masked-PGA_scaffold10__182_contigs__length_63177489-processed-gene-66.6 6627070 6644966
snap_masked-PGA_scaffold10__182_contigs__length_63177489-processed-gene-66.5 6597655 6599015
augustus_masked-PGA_scaffold10__182_contigs__length_63177489-processed-gene-68.3 6814612 6815211
maker-PGA_scaffold10__182_contigs__length_63177489-snap-gene-68.0 6772936 6800192
snap_masked-PGA_scaffold10__182_contigs__length_63177489-processed-gene-68.16 6815224 6815571
maker-PGA_scaffold10__182_contigs__length_63177489-augustus-gene-68.6 6766942 6772188
snap_masked-PGA_scaffold10__182_contigs__length_63177489-processed-gene-69.8 6943748 6955706
maker-PGA_scaffold10__182_contigs__length_63177489-snap-gene-69.4 6865672 6930257
snap_masked-PGA_scaffold10__182_contigs__length_63177489-processed-gene-71.3 7177435 7179415
snap_masked-PGA_scaffold10__182_contigs__length_63177489-processed-gene-71.2 7149957 7176478
snap_masked-PGA_scaffold10__182_contigs__length_63177489-processed-gene-73.17 7309896 7339529
maker-PGA_scaffold10__182_contigs__length_63177489-snap-gene-73.8 7339983 7380912
maker-PGA_scaffold10__182_contigs__length_63177489-snap-gene-73.6 7271935 7284256
snap_masked-PGA_scaffold10__182_contigs__length_63177489-processed-gene-73.16 7289248 7297471
augustus_masked-PGA_scaffold10__182_contigs__length_63177489-processed-gene-75.9 7568017 7581461
maker-PGA_scaffold10__182_contigs__length_63177489-snap-gene-75.6 7562225 7563275
maker-PGA_scaffold10__182_contigs__length_63177489-snap-gene-77.7 7753700 7766267
maker-PGA_scaffold10__182_contigs__length_63177489-augustus-gene-78.7 7802940 7804406
maker-PGA_scaffold10__182_contigs__length_63177489-snap-gene-78.9 7796716 7798641
maker-PGA_scaffold10__182_contigs__length_63177489-snap-gene-79.2 7831118 7898423
maker-PGA_scaffold10__182_contigs__length_63177489-snap-gene-80.3 7937314 7986921
maker-PGA_scaffold10__182_contigs__length_63177489-snap-gene-80.4 8000020 8009236
maker-PGA_scaffold10__182_contigs__length_63177489-snap-gene-80.6 8023857 8082724
snap_masked-PGA_scaffold10__182_contigs__length_63177489-processed-gene-81.9 8155438 8162048
augustus_masked-PGA_scaffold10__182_contigs__length_63177489-processed-gene-81.2 8172457 8173749
maker-PGA_scaffold10__182_contigs__length_63177489-snap-gene-81.3 8096971 8101326
maker-PGA_scaffold10__182_contigs__length_63177489-snap-gene-83.9 8360958 8372739
maker-PGA_scaffold10__182_contigs__length_63177489-augustus-gene-83.0 8337723 8340088
snap_masked-PGA_scaffold10__182_contigs__length_63177489-processed-gene-83.5 8384085 8386747
maker-PGA_scaffold10__182_contigs__length_63177489-snap-gene-84.5 8484047 8487550
maker-PGA_scaffold10__182_contigs__length_63177489-snap-gene-84.4 8398125 8435868
snap_masked-PGA_scaffold10__182_contigs__length_63177489-processed-gene-84.10 8388257 8391827
maker-PGA_scaffold10__182_contigs__length_63177489-snap-gene-84.8 8452095 8464805
maker-PGA_scaffold10__182_contigs__length_63177489-augustus-gene-84.23 8392554 8394121
augustus_masked-PGA_scaffold10__182_contigs__length_63177489-processed-gene-85.8 8535819 8539654
maker-PGA_scaffold10__182_contigs__length_63177489-snap-gene-85.7 8549956 8554074
maker-PGA_scaffold10__182_contigs__length_63177489-snap-gene-87.19 8700086 8760750
maker-PGA_scaffold10__182_contigs__length_63177489-augustus-gene-87.1 8646307 8656226
maker-PGA_scaffold10__182_contigs__length_63177489-snap-gene-87.16 8610753 8619695
maker-PGA_scaffold10__182_contigs__length_63177489-snap-gene-87.18 8660701 8693447
maker-PGA_scaffold10__182_contigs__length_63177489-snap-gene-87.20 8783216 8784429
augustus_masked-PGA_scaffold10__182_contigs__length_63177489-processed-gene-88.10 8817897 8871026
maker-PGA_scaffold10__182_contigs__length_63177489-augustus-gene-88.0 8809908 8812664
maker-PGA_scaffold10__182_contigs__length_63177489-snap-gene-89.0 8961802 8968268
snap_masked-PGA_scaffold10__182_contigs__length_63177489-processed-gene-89.6 8892372 8905805
augustus_masked-PGA_scaffold10__182_contigs__length_63177489-processed-gene-90.2 9039969 9042060
maker-PGA_scaffold10__182_contigs__length_63177489-snap-gene-91.11 9095477 9105855
maker-PGA_scaffold10__182_contigs__length_63177489-augustus-gene-91.1 9154275 9157153
maker-PGA_scaffold10__182_contigs__length_63177489-snap-gene-94.1 9391795 9392020
maker-PGA_scaffold10__182_contigs__length_63177489-snap-gene-96.11 9645102 9663476
maker-PGA_scaffold10__182_contigs__length_63177489-snap-gene-97.23 9745120 9746475
maker-PGA_scaffold10__182_contigs__length_63177489-snap-gene-97.21 9752173 9765626
maker-PGA_scaffold10__182_contigs__length_63177489-snap-gene-97.20 9712845 9714613
maker-PGA_scaffold10__182_contigs__length_63177489-snap-gene-97.24 9765837 9768609
maker-PGA_scaffold10__182_contigs__length_63177489-snap-gene-97.17 9737088 9740175
maker-PGA_scaffold10__182_contigs__length_63177489-snap-gene-97.18 9714662 9737087
maker-PGA_scaffold10__182_contigs__length_63177489-snap-gene-97.22 9746730 9749687
maker-PGA_scaffold10__182_contigs__length_63177489-snap-gene-97.16 9699073 9700006
maker-PGA_scaffold10__182_contigs__length_63177489-snap-gene-97.19 9772355 9773937
snap_masked-PGA_scaffold10__182_contigs__length_63177489-processed-gene-98.6 9808508 9837646
maker-PGA_scaffold10__182_contigs__length_63177489-snap-gene-98.0 9775852 9790119
maker-PGA_scaffold10__182_contigs__length_63177489-snap-gene-99.0 9904932 9907785
maker-PGA_scaffold10__182_contigs__length_63177489-snap-gene-102.6 10206521 10208976
snap_masked-PGA_scaffold10__182_contigs__length_63177489-processed-gene-102.8 10157518 10204753
maker-PGA_scaffold10__182_contigs__length_63177489-augustus-gene-103.9 10368954 10369837
maker-PGA_scaffold10__182_contigs__length_63177489-snap-gene-104.4 10393314 10426703
snap_masked-PGA_scaffold10__182_contigs__length_63177489-processed-gene-105.0 10469075 10492944
maker-PGA_scaffold10__182_contigs__length_63177489-augustus-gene-106.6 10593332 10603089
snap_masked-PGA_scaffold10__182_contigs__length_63177489-processed-gene-106.9 10616457 10628773
maker-PGA_scaffold10__182_contigs__length_63177489-snap-gene-107.1 10659641 10691708
maker-PGA_scaffold10__182_contigs__length_63177489-augustus-gene-107.10 10741033 10748989
maker-PGA_scaffold10__182_contigs__length_63177489-snap-gene-108.1 10808775 10855727
maker-PGA_scaffold10__182_contigs__length_63177489-snap-gene-109.9 10879385 10944209
maker-PGA_scaffold10__182_contigs__length_63177489-augustus-gene-109.7 10944809 10955435
maker-PGA_scaffold10__182_contigs__length_63177489-snap-gene-109.11 10969657 10973447
maker-PGA_scaffold10__182_contigs__length_63177489-snap-gene-110.4 11041826 11079802
maker-PGA_scaffold10__182_contigs__length_63177489-snap-gene-110.3 11020965 11025039
maker-PGA_scaffold10__182_contigs__length_63177489-snap-gene-111.3 11082074 11106355
maker-PGA_scaffold10__182_contigs__length_63177489-snap-gene-111.4 11106362 11116570
maker-PGA_scaffold10__182_contigs__length_63177489-snap-gene-112.1 11256029 11274225
maker-PGA_scaffold10__182_contigs__length_63177489-snap-gene-112.0 11182917 11216297
maker-PGA_scaffold10__182_contigs__length_63177489-augustus-gene-112.19 11217242 11222495
maker-PGA_scaffold10__182_contigs__length_63177489-snap-gene-112.3 11223589 11228074
maker-PGA_scaffold10__182_contigs__length_63177489-snap-gene-113.0 11331600 11341976
augustus_masked-PGA_scaffold10__182_contigs__length_63177489-processed-gene-114.4 11433746 11446389
maker-PGA_scaffold10__182_contigs__length_63177489-augustus-gene-114.14 11405209 11427392
maker-PGA_scaffold10__182_contigs__length_63177489-snap-gene-114.2 11456463 11478196
maker-PGA_scaffold10__182_contigs__length_63177489-snap-gene-115.0 11563508 11585966
maker-PGA_scaffold10__182_contigs__length_63177489-snap-gene-116.6 11630108 11637812
maker-PGA_scaffold10__182_contigs__length_63177489-augustus-gene-117.6 11695054 11701791
maker-PGA_scaffold10__182_contigs__length_63177489-snap-gene-117.5 11742186 11765361
maker-PGA_scaffold10__182_contigs__length_63177489-augustus-gene-118.0 11784695 11808342
maker-PGA_scaffold10__182_contigs__length_63177489-snap-gene-119.2 11970918 11981887
maker-PGA_scaffold10__182_contigs__length_63177489-snap-gene-120.7 12066040 12070274
maker-PGA_scaffold10__182_contigs__length_63177489-snap-gene-120.5 11980874 11997522
maker-PGA_scaffold10__182_contigs__length_63177489-snap-gene-120.8 12009280 12043585
maker-PGA_scaffold10__182_contigs__length_63177489-snap-gene-121.8 12121302 12138891
maker-PGA_scaffold10__182_contigs__length_63177489-snap-gene-121.5 12077543 12097108
maker-PGA_scaffold10__182_contigs__length_63177489-snap-gene-121.9 12155990 12181961
snap_masked-PGA_scaffold10__182_contigs__length_63177489-processed-gene-121.18 12109373 12120220
maker-PGA_scaffold10__182_contigs__length_63177489-augustus-gene-122.3 12236369 12239814
maker-PGA_scaffold10__182_contigs__length_63177489-augustus-gene-123.0 12345688 12348958
maker-PGA_scaffold10__182_contigs__length_63177489-augustus-gene-124.5 12415921 12426554
maker-PGA_scaffold10__182_contigs__length_63177489-snap-gene-124.2 12410146 12411018
maker-PGA_scaffold10__182_contigs__length_63177489-augustus-gene-125.9 12531119 12548644
maker-PGA_scaffold10__182_contigs__length_63177489-snap-gene-125.6 12433530 12437202
maker-PGA_scaffold10__182_contigs__length_63177489-snap-gene-125.7 12448755 12510225
maker-PGA_scaffold10__182_contigs__length_63177489-snap-gene-125.8 12558203 12567085
maker-PGA_scaffold10__182_contigs__length_63177489-snap-gene-126.0 12645188 12648800
maker-PGA_scaffold10__182_contigs__length_63177489-augustus-gene-126.16 12651247 12671833
maker-PGA_scaffold10__182_contigs__length_63177489-augustus-gene-127.10 12682993 12699573
augustus_masked-PGA_scaffold10__182_contigs__length_63177489-processed-gene-127.18 12736564 12758594
augustus_masked-PGA_scaffold10__182_contigs__length_63177489-processed-gene-127.17 12731923 12736221
snap_masked-PGA_scaffold10__182_contigs__length_63177489-processed-gene-128.25 12837533 12839847
maker-PGA_scaffold10__182_contigs__length_63177489-augustus-gene-128.12 12821504 12823052
maker-PGA_scaffold10__182_contigs__length_63177489-snap-gene-128.11 12873145 12883975
maker-PGA_scaffold10__182_contigs__length_63177489-snap-gene-129.7 12921195 12932209
snap_masked-PGA_scaffold10__182_contigs__length_63177489-processed-gene-130.2 13032602 13033928
maker-PGA_scaffold10__182_contigs__length_63177489-augustus-gene-130.4 12998645 13000793
maker-PGA_scaffold10__182_contigs__length_63177489-snap-gene-130.9 13034066 13034574
maker-PGA_scaffold10__182_contigs__length_63177489-snap-gene-131.8 13157844 13170830
augustus_masked-PGA_scaffold10__182_contigs__length_63177489-processed-gene-132.1 13269306 13285872
maker-PGA_scaffold10__182_contigs__length_63177489-snap-gene-133.0 13302314 13304571
maker-PGA_scaffold10__182_contigs__length_63177489-snap-gene-133.1 13304670 13305264
maker-PGA_scaffold10__182_contigs__length_63177489-snap-gene-134.2 13380019 13402141
maker-PGA_scaffold10__182_contigs__length_63177489-snap-gene-134.0 13335962 13350675
maker-PGA_scaffold10__182_contigs__length_63177489-snap-gene-134.3 13430850 13463557
maker-PGA_scaffold10__182_contigs__length_63177489-snap-gene-136.7 13626407 13634141
maker-PGA_scaffold10__182_contigs__length_63177489-snap-gene-136.8 13656440 13663155
maker-PGA_scaffold10__182_contigs__length_63177489-snap-gene-137.6 13729552 13747078
maker-PGA_scaffold10__182_contigs__length_63177489-augustus-gene-138.6 13805750 13817578
maker-PGA_scaffold10__182_contigs__length_63177489-snap-gene-138.2 13848782 13849738
maker-PGA_scaffold10__182_contigs__length_63177489-snap-gene-140.14 14008625 14015452
maker-PGA_scaffold10__182_contigs__length_63177489-augustus-gene-140.7 13960613 13971434
maker-PGA_scaffold10__182_contigs__length_63177489-augustus-gene-140.12 14072071 14085940
maker-PGA_scaffold10__182_contigs__length_63177489-snap-gene-140.15 14045027 14047062
augustus_masked-PGA_scaffold10__182_contigs__length_63177489-processed-gene-140.23 14053367 14063758
maker-PGA_scaffold10__182_contigs__length_63177489-augustus-gene-140.10 14051690 14052961
maker-PGA_scaffold10__182_contigs__length_63177489-snap-gene-142.18 14239495 14255273
maker-PGA_scaffold10__182_contigs__length_63177489-snap-gene-142.16 14178837 14190910
maker-PGA_scaffold10__182_contigs__length_63177489-snap-gene-142.17 14212371 14238675
augustus_masked-PGA_scaffold10__182_contigs__length_63177489-processed-gene-143.3 14304143 14305570
maker-PGA_scaffold10__182_contigs__length_63177489-snap-gene-143.5 14284791 14298115
maker-PGA_scaffold10__182_contigs__length_63177489-snap-gene-144.2 14453189 14463663
maker-PGA_scaffold10__182_contigs__length_63177489-snap-gene-145.0 14465528 14492360
maker-PGA_scaffold10__182_contigs__length_63177489-snap-gene-145.1 14513098 14513890
maker-PGA_scaffold10__182_contigs__length_63177489-augustus-gene-146.1 14568104 14572996
snap_masked-PGA_scaffold10__182_contigs__length_63177489-processed-gene-146.5 14575938 14579795
maker-PGA_scaffold10__182_contigs__length_63177489-snap-gene-147.5 14706301 14721317
maker-PGA_scaffold10__182_contigs__length_63177489-snap-gene-148.3 14783639 14810498
maker-PGA_scaffold10__182_contigs__length_63177489-snap-gene-148.1 14751803 14763748
augustus_masked-PGA_scaffold10__182_contigs__length_63177489-processed-gene-148.10 14814223 14818186
maker-PGA_scaffold10__182_contigs__length_63177489-augustus-gene-148.25 14749440 14750102
maker-PGA_scaffold10__182_contigs__length_63177489-augustus-gene-148.32 14859414 14861867
maker-PGA_scaffold10__182_contigs__length_63177489-snap-gene-148.6 14821664 14853071
maker-PGA_scaffold10__182_contigs__length_63177489-snap-gene-148.8 14878040 14881581
maker-PGA_scaffold10__182_contigs__length_63177489-snap-gene-148.2 14770186 14771448
maker-PGA_scaffold10__182_contigs__length_63177489-augustus-gene-149.7 14882812 14887833
maker-PGA_scaffold10__182_contigs__length_63177489-snap-gene-149.17 14932029 14945370
maker-PGA_scaffold10__182_contigs__length_63177489-snap-gene-149.12 14911655 14927785
maker-PGA_scaffold10__182_contigs__length_63177489-snap-gene-149.20 14954724 14971871
augustus_masked-PGA_scaffold10__182_contigs__length_63177489-processed-gene-149.23 14923099 14926608
maker-PGA_scaffold10__182_contigs__length_63177489-snap-gene-149.18 14947914 14948433
maker-PGA_scaffold10__182_contigs__length_63177489-augustus-gene-149.8 14893510 14894031
maker-PGA_scaffold10__182_contigs__length_63177489-snap-gene-149.15 14901608 14911639
maker-PGA_scaffold10__182_contigs__length_63177489-snap-gene-149.16 14948664 14949037
snap_masked-PGA_scaffold10__182_contigs__length_63177489-processed-gene-150.8 14993046 15005526
maker-PGA_scaffold10__182_contigs__length_63177489-snap-gene-152.13 15184184 15196029
maker-PGA_scaffold10__182_contigs__length_63177489-augustus-gene-153.1 15332707 15347514
maker-PGA_scaffold10__182_contigs__length_63177489-snap-gene-154.1 15437128 15438727
maker-PGA_scaffold10__182_contigs__length_63177489-snap-gene-154.0 15365715 15432985
maker-PGA_scaffold10__182_contigs__length_63177489-snap-gene-156.14 15592956 15611065
maker-PGA_scaffold10__182_contigs__length_63177489-augustus-gene-156.2 15555439 15590214
snap_masked-PGA_scaffold10__182_contigs__length_63177489-processed-gene-156.6 15522878 15552491
augustus_masked-PGA_scaffold10__182_contigs__length_63177489-processed-gene-156.19 15611651 15622515
maker-PGA_scaffold10__182_contigs__length_63177489-snap-gene-162.11 16158781 16190809
maker-PGA_scaffold10__182_contigs__length_63177489-snap-gene-162.12 16195984 16215771
maker-PGA_scaffold10__182_contigs__length_63177489-snap-gene-166.9 16527826 16536982
maker-PGA_scaffold10__182_contigs__length_63177489-snap-gene-168.11 16841378 16842568
maker-PGA_scaffold10__182_contigs__length_63177489-snap-gene-168.10 16817275 16823485
maker-PGA_scaffold10__182_contigs__length_63177489-snap-gene-168.13 16743095 16765751
maker-PGA_scaffold10__182_contigs__length_63177489-snap-gene-169.9 16905677 16921975
maker-PGA_scaffold10__182_contigs__length_63177489-augustus-gene-169.7 16922002 16923058
maker-PGA_scaffold10__182_contigs__length_63177489-augustus-gene-170.14 17046245 17053720
maker-PGA_scaffold10__182_contigs__length_63177489-snap-gene-170.8 16967921 17015577
maker-PGA_scaffold10__182_contigs__length_63177489-snap-gene-170.10 17017825 17044099
maker-PGA_scaffold10__182_contigs__length_63177489-augustus-gene-170.16 17056835 17064386
maker-PGA_scaffold10__182_contigs__length_63177489-snap-gene-171.8 17119389 17140723
maker-PGA_scaffold10__182_contigs__length_63177489-snap-gene-172.16 17253183 17268876
maker-PGA_scaffold10__182_contigs__length_63177489-snap-gene-172.14 17195224 17216444
maker-PGA_scaffold10__182_contigs__length_63177489-snap-gene-172.13 17186787 17189552
maker-PGA_scaffold10__182_contigs__length_63177489-snap-gene-172.15 17230137 17232072
maker-PGA_scaffold10__182_contigs__length_63177489-snap-gene-172.12 17272346 17272948
maker-PGA_scaffold10__182_contigs__length_63177489-snap-gene-173.12 17331831 17334078
maker-PGA_scaffold10__182_contigs__length_63177489-augustus-gene-173.26 17326037 17330780
maker-PGA_scaffold10__182_contigs__length_63177489-augustus-gene-173.25 17286633 17310344
snap_masked-PGA_scaffold10__182_contigs__length_63177489-processed-gene-173.23 17335915 17339796
maker-PGA_scaffold10__182_contigs__length_63177489-augustus-gene-174.6 17474335 17484119
maker-PGA_scaffold10__182_contigs__length_63177489-snap-gene-175.3 17569799 17571522
augustus_masked-PGA_scaffold10__182_contigs__length_63177489-processed-gene-175.0 17514089 17545347
maker-PGA_scaffold10__182_contigs__length_63177489-snap-gene-176.1 17574917 17607111
maker-PGA_scaffold10__182_contigs__length_63177489-augustus-gene-177.21 17784526 17786695
maker-PGA_scaffold10__182_contigs__length_63177489-augustus-gene-177.17 17618962 17620666
maker-PGA_scaffold10__182_contigs__length_63177489-snap-gene-177.6 17624600 17626772
maker-PGA_scaffold10__182_contigs__length_63177489-snap-gene-177.8 17767432 17770754
maker-PGA_scaffold10__182_contigs__length_63177489-snap-gene-177.7 17636826 17671569
maker-PGA_scaffold10__182_contigs__length_63177489-augustus-gene-178.11 17849596 17858334
snap_masked-PGA_scaffold10__182_contigs__length_63177489-processed-gene-178.2 17807765 17820234
maker-PGA_scaffold10__182_contigs__length_63177489-snap-gene-181.17 18076955 18147095
maker-PGA_scaffold10__182_contigs__length_63177489-augustus-gene-181.11 18049355 18051154
maker-PGA_scaffold10__182_contigs__length_63177489-snap-gene-182.21 18273610 18283629
maker-PGA_scaffold10__182_contigs__length_63177489-augustus-gene-182.9 18184126 18194983
snap_masked-PGA_scaffold10__182_contigs__length_63177489-processed-gene-182.6 18216924 18254116
maker-PGA_scaffold10__182_contigs__length_63177489-snap-gene-183.1 18301452 18307172
augustus_masked-PGA_scaffold10__182_contigs__length_63177489-processed-gene-183.8 18318565 18326007
maker-PGA_scaffold10__182_contigs__length_63177489-snap-gene-183.0 18287526 18296225
augustus_masked-PGA_scaffold10__182_contigs__length_63177489-processed-gene-183.9 18333142 18355705
maker-PGA_scaffold10__182_contigs__length_63177489-augustus-gene-183.27 18355761 18377125
maker-PGA_scaffold10__182_contigs__length_63177489-snap-gene-185.14 18550873 18561034
maker-PGA_scaffold10__182_contigs__length_63177489-snap-gene-185.12 18518635 18521582
maker-PGA_scaffold10__182_contigs__length_63177489-snap-gene-185.11 18498501 18513569
augustus_masked-PGA_scaffold10__182_contigs__length_63177489-processed-gene-186.8 18668959 18670867
snap_masked-PGA_scaffold10__182_contigs__length_63177489-processed-gene-187.6 18715712 18740577
maker-PGA_scaffold10__182_contigs__length_63177489-augustus-gene-187.16 18769837 18783529
maker-PGA_scaffold10__182_contigs__length_63177489-snap-gene-187.22 18690100 18697194
snap_masked-PGA_scaffold10__182_contigs__length_63177489-processed-gene-187.4 18707942 18708513
snap_masked-PGA_scaffold10__182_contigs__length_63177489-processed-gene-187.2 18699684 18704939
augustus_masked-PGA_scaffold10__182_contigs__length_63177489-processed-gene-189.5 18923086 18925849
maker-PGA_scaffold10__182_contigs__length_63177489-snap-gene-189.0 18844249 18892240
snap_masked-PGA_scaffold10__182_contigs__length_63177489-processed-gene-190.10 19050610 19070421
augustus_masked-PGA_scaffold10__182_contigs__length_63177489-processed-gene-190.2 19025466 19036451
maker-PGA_scaffold10__182_contigs__length_63177489-augustus-gene-190.12 18993026 19020833
maker-PGA_scaffold10__182_contigs__length_63177489-augustus-gene-191.3 19122345 19130021
snap_masked-PGA_scaffold10__182_contigs__length_63177489-processed-gene-191.2 19153384 19164605
maker-PGA_scaffold10__182_contigs__length_63177489-augustus-gene-191.5 19096391 19102150
snap_masked-PGA_scaffold10__182_contigs__length_63177489-processed-gene-192.7 19213599 19241300
maker-PGA_scaffold10__182_contigs__length_63177489-augustus-gene-192.5 19249521 19283326
maker-PGA_scaffold10__182_contigs__length_63177489-snap-gene-194.16 19326300 19364370
maker-PGA_scaffold10__182_contigs__length_63177489-snap-gene-194.17 19384665 19425949
maker-PGA_scaffold10__182_contigs__length_63177489-augustus-gene-194.11 19450291 19467486
maker-PGA_scaffold10__182_contigs__length_63177489-snap-gene-194.18 19479279 19481187
maker-PGA_scaffold10__182_contigs__length_63177489-augustus-gene-195.5 19554210 19558839
maker-PGA_scaffold10__182_contigs__length_63177489-augustus-gene-195.6 19490332 19510108
augustus_masked-PGA_scaffold10__182_contigs__length_63177489-processed-gene-196.11 19603947 19637716
maker-PGA_scaffold10__182_contigs__length_63177489-snap-gene-201.6 20165528 20188438
maker-PGA_scaffold10__182_contigs__length_63177489-snap-gene-202.7 20214365 20219966
maker-PGA_scaffold10__182_contigs__length_63177489-augustus-gene-202.12 20278124 20288827
maker-PGA_scaffold10__182_contigs__length_63177489-augustus-gene-202.11 20224270 20233397
maker-PGA_scaffold10__182_contigs__length_63177489-snap-gene-203.12 20350648 20367569
augustus_masked-PGA_scaffold10__182_contigs__length_63177489-processed-gene-204.2 20467266 20488110
maker-PGA_scaffold10__182_contigs__length_63177489-augustus-gene-204.6 20436770 20442041
maker-PGA_scaffold10__182_contigs__length_63177489-augustus-gene-205.16 20495806 20497980
maker-PGA_scaffold10__182_contigs__length_63177489-augustus-gene-205.18 20542417 20545380
maker-PGA_scaffold10__182_contigs__length_63177489-augustus-gene-205.19 20550012 20563676
maker-PGA_scaffold10__182_contigs__length_63177489-snap-gene-205.7 20525670 20531611
maker-PGA_scaffold10__182_contigs__length_63177489-snap-gene-206.10 20628559 20634121
maker-PGA_scaffold10__182_contigs__length_63177489-snap-gene-206.12 20672940 20678354
maker-PGA_scaffold10__182_contigs__length_63177489-snap-gene-206.11 20646225 20656074
maker-PGA_scaffold10__182_contigs__length_63177489-snap-gene-206.9 20626284 20627201
maker-PGA_scaffold10__182_contigs__length_63177489-snap-gene-206.8 20602421 20603035
maker-PGA_scaffold10__182_contigs__length_63177489-snap-gene-207.5 20758477 20768617
maker-PGA_scaffold10__182_contigs__length_63177489-snap-gene-207.8 20776184 20784511
maker-PGA_scaffold10__182_contigs__length_63177489-augustus-gene-207.12 20732886 20750055
maker-PGA_scaffold10__182_contigs__length_63177489-snap-gene-207.6 20706821 20719239
snap_masked-PGA_scaffold10__182_contigs__length_63177489-processed-gene-208.5 20810851 20852126
maker-PGA_scaffold10__182_contigs__length_63177489-augustus-gene-208.2 20791203 20792170
augustus_masked-PGA_scaffold10__182_contigs__length_63177489-processed-gene-209.3 20851353 20855788
maker-PGA_scaffold10__182_contigs__length_63177489-augustus-gene-210.1 21079172 21084814
augustus_masked-PGA_scaffold10__182_contigs__length_63177489-processed-gene-210.17 21072316 21073061
maker-PGA_scaffold10__182_contigs__length_63177489-snap-gene-210.14 21073109 21073529
augustus_masked-PGA_scaffold10__182_contigs__length_63177489-processed-gene-210.16 21060062 21072254
snap_masked-PGA_scaffold10__182_contigs__length_63177489-processed-gene-211.8 21139083 21146333
maker-PGA_scaffold10__182_contigs__length_63177489-snap-gene-211.4 21135913 21138898
maker-PGA_scaffold10__182_contigs__length_63177489-snap-gene-218.2 21794394 21795617
maker-PGA_scaffold10__182_contigs__length_63177489-snap-gene-226.0 22652194 22661611
maker-PGA_scaffold10__182_contigs__length_63177489-snap-gene-226.1 22662117 22662789
maker-PGA_scaffold10__182_contigs__length_63177489-augustus-gene-227.0 22753301 22753966
maker-PGA_scaffold10__182_contigs__length_63177489-augustus-gene-235.2 23523773 23528771
maker-PGA_scaffold10__182_contigs__length_63177489-augustus-gene-236.5 23562925 23588140
maker-PGA_scaffold10__182_contigs__length_63177489-snap-gene-237.17 23657864 23729169
maker-PGA_scaffold10__182_contigs__length_63177489-augustus-gene-237.1 23748686 23758013
maker-PGA_scaffold10__182_contigs__length_63177489-augustus-gene-238.6 23810082 23822658
maker-PGA_scaffold10__182_contigs__length_63177489-augustus-gene-240.8 24019792 24023433
snap_masked-PGA_scaffold10__182_contigs__length_63177489-processed-gene-242.8 24239474 24273729
maker-PGA_scaffold10__182_contigs__length_63177489-snap-gene-242.2 24220593 24233175
maker-PGA_scaffold10__182_contigs__length_63177489-snap-gene-244.3 24477948 24481383
maker-PGA_scaffold10__182_contigs__length_63177489-augustus-gene-244.6 24470038 24474029
maker-PGA_scaffold10__182_contigs__length_63177489-snap-gene-244.0 24454504 24454888
maker-PGA_scaffold10__182_contigs__length_63177489-snap-gene-245.6 24500077 24538387
augustus_masked-PGA_scaffold10__182_contigs__length_63177489-processed-gene-246.1 24627015 24655959
maker-PGA_scaffold10__182_contigs__length_63177489-snap-gene-247.5 24744213 24747714
maker-PGA_scaffold10__182_contigs__length_63177489-snap-gene-247.6 24754794 24773357
maker-PGA_scaffold10__182_contigs__length_63177489-snap-gene-248.3 24784246 24808230
maker-PGA_scaffold10__182_contigs__length_63177489-snap-gene-249.9 24927405 24936352
maker-PGA_scaffold10__182_contigs__length_63177489-snap-gene-249.13 24958683 24960923
snap_masked-PGA_scaffold10__182_contigs__length_63177489-processed-gene-249.3 24861128 24866933
maker-PGA_scaffold10__182_contigs__length_63177489-snap-gene-249.10 24956632 24957132
snap_masked-PGA_scaffold10__182_contigs__length_63177489-processed-gene-250.9 25059831 25064970
maker-PGA_scaffold10__182_contigs__length_63177489-snap-gene-250.3 25043638 25048351
maker-PGA_scaffold10__182_contigs__length_63177489-snap-gene-250.2 25026784 25027398
maker-PGA_scaffold10__182_contigs__length_63177489-snap-gene-250.5 24992703 24999786
snap_masked-PGA_scaffold10__182_contigs__length_63177489-processed-gene-251.4 25104340 25127351
snap_masked-PGA_scaffold10__182_contigs__length_63177489-processed-gene-252.15 25205361 25226601
maker-PGA_scaffold10__182_contigs__length_63177489-snap-gene-252.8 25241984 25249719
augustus_masked-PGA_scaffold10__182_contigs__length_63177489-processed-gene-252.2 25253354 25253752
augustus_masked-PGA_scaffold10__182_contigs__length_63177489-processed-gene-252.4 25258219 25269950
maker-PGA_scaffold10__182_contigs__length_63177489-snap-gene-252.9 25230158 25235098
maker-PGA_scaffold10__182_contigs__length_63177489-augustus-gene-253.12 25297595 25310022
maker-PGA_scaffold10__182_contigs__length_63177489-snap-gene-253.0 25281301 25289940
maker-PGA_scaffold10__182_contigs__length_63177489-augustus-gene-253.14 25352532 25360098
maker-PGA_scaffold10__182_contigs__length_63177489-augustus-gene-253.13 25323745 25327151
augustus_masked-PGA_scaffold10__182_contigs__length_63177489-processed-gene-253.5 25279110 25281275
maker-PGA_scaffold10__182_contigs__length_63177489-augustus-gene-253.15 25310211 25316751
maker-PGA_scaffold10__182_contigs__length_63177489-augustus-gene-254.13 25408756 25415380
maker-PGA_scaffold10__182_contigs__length_63177489-snap-gene-254.5 25441668 25459543
maker-PGA_scaffold10__182_contigs__length_63177489-snap-gene-254.6 25464024 25476843
maker-PGA_scaffold10__182_contigs__length_63177489-augustus-gene-255.12 25511303 25513143
maker-PGA_scaffold10__182_contigs__length_63177489-snap-gene-255.1 25521526 25554032
maker-PGA_scaffold10__182_contigs__length_63177489-snap-gene-256.11 25660813 25663755
maker-PGA_scaffold10__182_contigs__length_63177489-snap-gene-256.12 25666347 25674772
maker-PGA_scaffold10__182_contigs__length_63177489-snap-gene-257.10 25687850 25697895
maker-PGA_scaffold10__182_contigs__length_63177489-snap-gene-261.4 26100995 26101612
maker-PGA_scaffold10__182_contigs__length_63177489-snap-gene-264.0 26395081 26397814
augustus_masked-PGA_scaffold10__182_contigs__length_63177489-processed-gene-264.4 26409971 26428025
maker-PGA_scaffold10__182_contigs__length_63177489-augustus-gene-264.10 26398493 26402143
maker-PGA_scaffold10__182_contigs__length_63177489-snap-gene-265.2 26543681 26548464
maker-PGA_scaffold10__182_contigs__length_63177489-snap-gene-266.0 26638956 26643185
maker-PGA_scaffold10__182_contigs__length_63177489-snap-gene-266.1 26644412 26653951
maker-PGA_scaffold10__182_contigs__length_63177489-augustus-gene-266.10 26656057 26669513
maker-PGA_scaffold10__182_contigs__length_63177489-snap-gene-266.3 26679467 26683954
maker-PGA_scaffold10__182_contigs__length_63177489-augustus-gene-267.3 26766921 26771956
maker-PGA_scaffold10__182_contigs__length_63177489-snap-gene-268.5 26790624 26799538
maker-PGA_scaffold10__182_contigs__length_63177489-snap-gene-269.9 26959740 26967138
maker-PGA_scaffold10__182_contigs__length_63177489-snap-gene-269.8 26944131 26956789
maker-PGA_scaffold10__182_contigs__length_63177489-snap-gene-269.7 26924812 26926504
augustus_masked-PGA_scaffold10__182_contigs__length_63177489-processed-gene-269.1 26867843 26882439
augustus_masked-PGA_scaffold10__182_contigs__length_63177489-processed-gene-269.5 26928155 26941026
maker-PGA_scaffold10__182_contigs__length_63177489-augustus-gene-270.8 26993698 27004220
maker-PGA_scaffold10__182_contigs__length_63177489-snap-gene-270.3 27029959 27047996
maker-PGA_scaffold10__182_contigs__length_63177489-snap-gene-271.18 27166114 27185743
snap_masked-PGA_scaffold10__182_contigs__length_63177489-processed-gene-271.2 27081600 27090872
snap_masked-PGA_scaffold10__182_contigs__length_63177489-processed-gene-271.7 27101957 27158315
augustus_masked-PGA_scaffold10__182_contigs__length_63177489-processed-gene-273.28 27347187 27356970
maker-PGA_scaffold10__182_contigs__length_63177489-snap-gene-273.32 27373978 27385570
maker-PGA_scaffold10__182_contigs__length_63177489-augustus-gene-273.14 27314031 27317790
maker-PGA_scaffold10__182_contigs__length_63177489-snap-gene-273.35 27246898 27302619
maker-PGA_scaffold10__182_contigs__length_63177489-snap-gene-273.36 27305591 27307596
maker-PGA_scaffold10__182_contigs__length_63177489-snap-gene-273.34 27186141 27231271
maker-PGA_scaffold10__182_contigs__length_63177489-snap-gene-273.33 27231284 27244242
maker-PGA_scaffold10__182_contigs__length_63177489-snap-gene-274.16 27392817 27402731
maker-PGA_scaffold10__182_contigs__length_63177489-snap-gene-274.18 27426732 27432305
maker-PGA_scaffold10__182_contigs__length_63177489-augustus-gene-274.1 27424510 27425077
maker-PGA_scaffold10__182_contigs__length_63177489-augustus-gene-274.4 27414402 27418929
augustus_masked-PGA_scaffold10__182_contigs__length_63177489-processed-gene-274.24 27387755 27389049
maker-PGA_scaffold10__182_contigs__length_63177489-snap-gene-274.22 27438702 27445226
maker-PGA_scaffold10__182_contigs__length_63177489-snap-gene-281.8 28097812 28163503
maker-PGA_scaffold10__182_contigs__length_63177489-snap-gene-281.7 28052754 28077730
maker-PGA_scaffold10__182_contigs__length_63177489-snap-gene-283.16 28311210 28319482
maker-PGA_scaffold10__182_contigs__length_63177489-snap-gene-283.15 28224536 28287525
maker-PGA_scaffold10__182_contigs__length_63177489-snap-gene-283.17 28336906 28339271
maker-PGA_scaffold10__182_contigs__length_63177489-snap-gene-284.4 28385152 28401422
snap_masked-PGA_scaffold10__182_contigs__length_63177489-processed-gene-285.3 28473771 28519746
maker-PGA_scaffold10__182_contigs__length_63177489-snap-gene-287.8 28737615 28761711
maker-PGA_scaffold10__182_contigs__length_63177489-snap-gene-289.2 28965576 28974898
maker-PGA_scaffold10__182_contigs__length_63177489-snap-gene-290.8 28974255 28995707
maker-PGA_scaffold10__182_contigs__length_63177489-augustus-gene-291.6 29153359 29156633
maker-PGA_scaffold10__182_contigs__length_63177489-augustus-gene-291.7 29156770 29157282
maker-PGA_scaffold10__182_contigs__length_63177489-snap-gene-292.3 29281445 29283507
maker-PGA_scaffold10__182_contigs__length_63177489-snap-gene-292.2 29253658 29264345
maker-PGA_scaffold10__182_contigs__length_63177489-augustus-gene-292.10 29233468 29246898
maker-PGA_scaffold10__182_contigs__length_63177489-augustus-gene-292.12 29160786 29187299
maker-PGA_scaffold10__182_contigs__length_63177489-snap-gene-292.1 29248248 29249025
snap_masked-PGA_scaffold10__182_contigs__length_63177489-processed-gene-294.19 29403885 29423974
snap_masked-PGA_scaffold10__182_contigs__length_63177489-processed-gene-294.17 29383338 29403287
maker-PGA_scaffold10__182_contigs__length_63177489-augustus-gene-294.14 29450303 29452088
maker-PGA_scaffold10__182_contigs__length_63177489-augustus-gene-295.4 29556406 29561535
maker-PGA_scaffold10__182_contigs__length_63177489-snap-gene-295.7 29510911 29522394
maker-PGA_scaffold10__182_contigs__length_63177489-augustus-gene-296.4 29670207 29674562
maker-PGA_scaffold10__182_contigs__length_63177489-snap-gene-296.7 29592620 29600507
maker-PGA_scaffold10__182_contigs__length_63177489-snap-gene-296.10 29617170 29626342
maker-PGA_scaffold10__182_contigs__length_63177489-snap-gene-296.9 29607444 29608834
snap_masked-PGA_scaffold10__182_contigs__length_63177489-processed-gene-297.1 29745820 29747305
maker-PGA_scaffold10__182_contigs__length_63177489-snap-gene-297.9 29680475 29724556
maker-PGA_scaffold10__182_contigs__length_63177489-snap-gene-298.11 29812154 29814075
maker-PGA_scaffold10__182_contigs__length_63177489-augustus-gene-298.0 29792634 29801105
maker-PGA_scaffold10__182_contigs__length_63177489-snap-gene-298.13 29826888 29842297
maker-PGA_scaffold10__182_contigs__length_63177489-snap-gene-298.12 29815641 29822971
maker-PGA_scaffold10__182_contigs__length_63177489-augustus-gene-300.4 30045754 30050084
maker-PGA_scaffold10__182_contigs__length_63177489-augustus-gene-300.5 30051614 30062665
maker-PGA_scaffold10__182_contigs__length_63177489-snap-gene-303.18 30301005 30323440
maker-PGA_scaffold10__182_contigs__length_63177489-snap-gene-303.19 30329442 30331343
maker-PGA_scaffold10__182_contigs__length_63177489-snap-gene-303.20 30346207 30381820
maker-PGA_scaffold10__182_contigs__length_63177489-snap-gene-305.16 30531686 30537991
maker-PGA_scaffold10__182_contigs__length_63177489-snap-gene-305.15 30514213 30520184
maker-PGA_scaffold10__182_contigs__length_63177489-augustus-gene-305.11 30557701 30565007
maker-PGA_scaffold10__182_contigs__length_63177489-snap-gene-305.17 30477645 30500399
maker-PGA_scaffold10__182_contigs__length_63177489-snap-gene-306.6 30665077 30679385
maker-PGA_scaffold10__182_contigs__length_63177489-augustus-gene-307.0 30706990 30711253
maker-PGA_scaffold10__182_contigs__length_63177489-augustus-gene-307.1 30681101 30695628
maker-PGA_scaffold10__182_contigs__length_63177489-snap-gene-308.0 30840360 30842782
maker-PGA_scaffold10__182_contigs__length_63177489-snap-gene-308.1 30845935 30856825
maker-PGA_scaffold10__182_contigs__length_63177489-snap-gene-308.6 30861285 30872809
maker-PGA_scaffold10__182_contigs__length_63177489-snap-gene-308.3 30793101 30810789
maker-PGA_scaffold10__182_contigs__length_63177489-snap-gene-308.2 30714348 30772960
maker-PGA_scaffold10__182_contigs__length_63177489-snap-gene-308.5 30833470 30840040
maker-PGA_scaffold10__182_contigs__length_63177489-snap-gene-308.4 30810814 30814577
maker-PGA_scaffold10__182_contigs__length_63177489-augustus-gene-311.0 31091454 31104501
maker-PGA_scaffold10__182_contigs__length_63177489-snap-gene-311.10 31171861 31173161
maker-PGA_scaffold10__182_contigs__length_63177489-snap-gene-311.11 31110356 31126452
maker-PGA_scaffold10__182_contigs__length_63177489-snap-gene-312.0 31245966 31246765
maker-PGA_scaffold10__182_contigs__length_63177489-snap-gene-312.2 31207834 31208795
maker-PGA_scaffold10__182_contigs__length_63177489-snap-gene-312.1 31184976 31199798
snap_masked-PGA_scaffold10__182_contigs__length_63177489-processed-gene-312.21 31276818 31285168
maker-PGA_scaffold10__182_contigs__length_63177489-augustus-gene-312.14 31252230 31253884
snap_masked-PGA_scaffold10__182_contigs__length_63177489-processed-gene-314.14 31473816 31480525
maker-PGA_scaffold10__182_contigs__length_63177489-augustus-gene-314.7 31398382 31404853
snap_masked-PGA_scaffold10__182_contigs__length_63177489-processed-gene-314.9 31323816 31378976
maker-PGA_scaffold10__182_contigs__length_63177489-snap-gene-319.7 31876926 31896282
maker-PGA_scaffold10__182_contigs__length_63177489-augustus-gene-320.2 32005921 32008141
maker-PGA_scaffold10__182_contigs__length_63177489-snap-gene-321.6 32107574 32110818
maker-PGA_scaffold10__182_contigs__length_63177489-snap-gene-321.8 32177464 32179102
maker-PGA_scaffold10__182_contigs__length_63177489-augustus-gene-322.6 32284066 32285027
maker-PGA_scaffold10__182_contigs__length_63177489-snap-gene-322.13 32270929 32273837
maker-PGA_scaffold10__182_contigs__length_63177489-snap-gene-322.12 32217793 32241774
maker-PGA_scaffold10__182_contigs__length_63177489-snap-gene-323.4 32378067 32387332
maker-PGA_scaffold10__182_contigs__length_63177489-snap-gene-325.0 32488738 32490679
maker-PGA_scaffold10__182_contigs__length_63177489-augustus-gene-328.2 32851898 32857099
snap_masked-PGA_scaffold10__182_contigs__length_63177489-processed-gene-331.4 33173299 33178789
maker-PGA_scaffold10__182_contigs__length_63177489-snap-gene-332.15 33246204 33248333
maker-PGA_scaffold10__182_contigs__length_63177489-snap-gene-332.13 33196422 33210083
maker-PGA_scaffold10__182_contigs__length_63177489-augustus-gene-332.11 33223538 33230509
augustus_masked-PGA_scaffold10__182_contigs__length_63177489-processed-gene-334.8 33477542 33479162
augustus_masked-PGA_scaffold10__182_contigs__length_63177489-processed-gene-334.5 33414498 33415285
augustus_masked-PGA_scaffold10__182_contigs__length_63177489-processed-gene-334.6 33426186 33426972
maker-PGA_scaffold10__182_contigs__length_63177489-snap-gene-334.4 33469511 33477191
maker-PGA_scaffold10__182_contigs__length_63177489-snap-gene-335.6 33506274 33535074
snap_masked-PGA_scaffold10__182_contigs__length_63177489-processed-gene-335.11 33486834 33494387
snap_masked-PGA_scaffold10__182_contigs__length_63177489-processed-gene-335.12 33494721 33503627
maker-PGA_scaffold10__182_contigs__length_63177489-snap-gene-336.3 33682607 33686906
maker-PGA_scaffold10__182_contigs__length_63177489-augustus-gene-337.17 33721452 33727760
maker-PGA_scaffold10__182_contigs__length_63177489-augustus-gene-337.18 33734186 33759813
maker-PGA_scaffold10__182_contigs__length_63177489-augustus-gene-337.19 33691675 33717221
maker-PGA_scaffold10__182_contigs__length_63177489-snap-gene-338.3 33832560 33836807
maker-PGA_scaffold10__182_contigs__length_63177489-snap-gene-338.1 33792980 33804124
maker-PGA_scaffold10__182_contigs__length_63177489-augustus-gene-338.7 33781368 33786225
maker-PGA_scaffold10__182_contigs__length_63177489-augustus-gene-338.9 33810638 33821105
maker-PGA_scaffold10__182_contigs__length_63177489-snap-gene-339.13 33894950 33936454
maker-PGA_scaffold10__182_contigs__length_63177489-snap-gene-339.12 33844148 33857704
maker-PGA_scaffold10__182_contigs__length_63177489-snap-gene-340.7 34054566 34072043
maker-PGA_scaffold10__182_contigs__length_63177489-snap-gene-341.13 34097630 34099743
maker-PGA_scaffold10__182_contigs__length_63177489-augustus-gene-341.12 34159537 34173874
maker-PGA_scaffold10__182_contigs__length_63177489-snap-gene-341.15 34126613 34143152
maker-PGA_scaffold10__182_contigs__length_63177489-snap-gene-341.14 34114316 34122805
maker-PGA_scaffold10__182_contigs__length_63177489-snap-gene-342.1 34226650 34235571
maker-PGA_scaffold10__182_contigs__length_63177489-augustus-gene-343.12 34296694 34348108
maker-PGA_scaffold10__182_contigs__length_63177489-augustus-gene-343.13 34358503 34364633
maker-PGA_scaffold10__182_contigs__length_63177489-snap-gene-343.1 34351119 34354420
maker-PGA_scaffold10__182_contigs__length_63177489-snap-gene-344.13 34382534 34393953
maker-PGA_scaffold10__182_contigs__length_63177489-snap-gene-345.3 34454005 34459380
augustus_masked-PGA_scaffold10__182_contigs__length_63177489-processed-gene-346.16 34592484 34597894
maker-PGA_scaffold10__182_contigs__length_63177489-snap-gene-346.11 34569825 34590612
maker-PGA_scaffold10__182_contigs__length_63177489-snap-gene-346.13 34607436 34643897
maker-PGA_scaffold10__182_contigs__length_63177489-augustus-gene-346.4 34645979 34648031
maker-PGA_scaffold10__182_contigs__length_63177489-snap-gene-347.0 34648539 34651015
maker-PGA_scaffold10__182_contigs__length_63177489-augustus-gene-347.11 34672780 34693730
maker-PGA_scaffold10__182_contigs__length_63177489-snap-gene-348.0 34803554 34814346
maker-PGA_scaffold10__182_contigs__length_63177489-snap-gene-348.1 34882419 34888961
augustus_masked-PGA_scaffold10__182_contigs__length_63177489-processed-gene-350.11 35025911 35034998
maker-PGA_scaffold10__182_contigs__length_63177489-augustus-gene-350.3 35038003 35039075
snap_masked-PGA_scaffold10__182_contigs__length_63177489-processed-gene-350.4 34937007 35025812
snap_masked-PGA_scaffold10__182_contigs__length_63177489-processed-gene-351.20 35089991 35099242
snap_masked-PGA_scaffold10__182_contigs__length_63177489-processed-gene-351.26 35172420 35184473
augustus_masked-PGA_scaffold10__182_contigs__length_63177489-processed-gene-351.12 35137276 35152028
maker-PGA_scaffold10__182_contigs__length_63177489-augustus-gene-351.31 35082290 35086299
maker-PGA_scaffold10__182_contigs__length_63177489-snap-gene-351.0 35052341 35058023
maker-PGA_scaffold10__182_contigs__length_63177489-snap-gene-351.4 35157773 35171606
maker-PGA_scaffold10__182_contigs__length_63177489-snap-gene-351.6 35105782 35113987
maker-PGA_scaffold10__182_contigs__length_63177489-snap-gene-352.11 35236614 35243203
maker-PGA_scaffold10__182_contigs__length_63177489-snap-gene-352.12 35254223 35271232
maker-PGA_scaffold10__182_contigs__length_63177489-augustus-gene-353.1 35311184 35311988
augustus_masked-PGA_scaffold10__182_contigs__length_63177489-processed-gene-353.14 35331818 35346509
maker-PGA_scaffold10__182_contigs__length_63177489-snap-gene-353.21 35347158 35349515
maker-PGA_scaffold10__182_contigs__length_63177489-snap-gene-353.18 35272322 35289941
maker-PGA_scaffold10__182_contigs__length_63177489-snap-gene-353.22 35313533 35314220
maker-PGA_scaffold10__182_contigs__length_63177489-snap-gene-353.24 35349887 35361165
maker-PGA_scaffold10__182_contigs__length_63177489-snap-gene-353.23 35326191 35330039
maker-PGA_scaffold10__182_contigs__length_63177489-snap-gene-354.17 35366097 35383099
maker-PGA_scaffold10__182_contigs__length_63177489-snap-gene-354.19 35415614 35437530
maker-PGA_scaffold10__182_contigs__length_63177489-snap-gene-355.7 35545663 35551671
augustus_masked-PGA_scaffold10__182_contigs__length_63177489-processed-gene-356.19 35621736 35636400
snap_masked-PGA_scaffold10__182_contigs__length_63177489-processed-gene-356.0 35603367 35610622
maker-PGA_scaffold10__182_contigs__length_63177489-snap-gene-356.14 35635251 35667534
augustus_masked-PGA_scaffold10__182_contigs__length_63177489-processed-gene-356.20 35611611 35611946
maker-PGA_scaffold10__182_contigs__length_63177489-snap-gene-357.0 35716166 35765459
maker-PGA_scaffold10__182_contigs__length_63177489-snap-gene-357.1 35774447 35784889
maker-PGA_scaffold10__182_contigs__length_63177489-snap-gene-359.2 35883607 35900257
maker-PGA_scaffold10__182_contigs__length_63177489-snap-gene-361.25 36147655 36154810
snap_masked-PGA_scaffold10__182_contigs__length_63177489-processed-gene-362.17 36235866 36239411
maker-PGA_scaffold10__182_contigs__length_63177489-augustus-gene-362.13 36186848 36191241
maker-PGA_scaffold10__182_contigs__length_63177489-augustus-gene-370.3 37030392 37051103
maker-PGA_scaffold10__182_contigs__length_63177489-snap-gene-371.3 37171499 37172472
maker-PGA_scaffold10__182_contigs__length_63177489-snap-gene-372.2 37234198 37244879
maker-PGA_scaffold10__182_contigs__length_63177489-augustus-gene-373.3 37325664 37333207
maker-PGA_scaffold10__182_contigs__length_63177489-augustus-gene-374.4 37405113 37405784
maker-PGA_scaffold10__182_contigs__length_63177489-augustus-gene-374.5 37397371 37399187
maker-PGA_scaffold10__182_contigs__length_63177489-augustus-gene-376.0 37598704 37614764
augustus_masked-PGA_scaffold10__182_contigs__length_63177489-processed-gene-376.16 37624867 37625840
maker-PGA_scaffold10__182_contigs__length_63177489-augustus-gene-376.2 37629630 37632244
maker-PGA_scaffold10__182_contigs__length_63177489-augustus-gene-376.1 37614899 37622275
maker-PGA_scaffold10__182_contigs__length_63177489-snap-gene-376.28 37675900 37685541
maker-PGA_scaffold10__182_contigs__length_63177489-snap-gene-376.30 37686971 37687990
maker-PGA_scaffold10__182_contigs__length_63177489-snap-gene-377.0 37728729 37736139
maker-PGA_scaffold10__182_contigs__length_63177489-augustus-gene-377.9 37715342 37724307
maker-PGA_scaffold10__182_contigs__length_63177489-augustus-gene-377.8 37690714 37697612
augustus_masked-PGA_scaffold10__182_contigs__length_63177489-processed-gene-378.4 37855059 37866742
maker-PGA_scaffold10__182_contigs__length_63177489-snap-gene-379.8 37949719 37957981
maker-PGA_scaffold10__182_contigs__length_63177489-snap-gene-380.6 38060008 38075397
snap_masked-PGA_scaffold10__182_contigs__length_63177489-processed-gene-380.7 37974705 37995382
maker-PGA_scaffold10__182_contigs__length_63177489-snap-gene-380.5 38013599 38014425
maker-PGA_scaffold10__182_contigs__length_63177489-snap-gene-381.13 38088267 38113200
snap_masked-PGA_scaffold10__182_contigs__length_63177489-processed-gene-381.8 38121204 38141623
maker-PGA_scaffold10__182_contigs__length_63177489-augustus-gene-382.8 38271665 38277750
maker-PGA_scaffold10__182_contigs__length_63177489-augustus-gene-382.11 38235075 38246718
maker-PGA_scaffold10__182_contigs__length_63177489-snap-gene-382.27 38266739 38269347
maker-PGA_scaffold10__182_contigs__length_63177489-snap-gene-382.22 38203578 38215370
maker-PGA_scaffold10__182_contigs__length_63177489-augustus-gene-382.10 38221901 38234018
maker-PGA_scaffold10__182_contigs__length_63177489-augustus-gene-382.12 38255894 38262708
maker-PGA_scaffold10__182_contigs__length_63177489-snap-gene-382.25 38263536 38264253
maker-PGA_scaffold10__182_contigs__length_63177489-snap-gene-383.14 38364220 38375443
maker-PGA_scaffold10__182_contigs__length_63177489-snap-gene-383.12 38314962 38324366
maker-PGA_scaffold10__182_contigs__length_63177489-augustus-gene-383.4 38353612 38358809
augustus_masked-PGA_scaffold10__182_contigs__length_63177489-processed-gene-383.22 38347083 38348474
maker-PGA_scaffold10__182_contigs__length_63177489-snap-gene-383.15 38292402 38314045
maker-PGA_scaffold10__182_contigs__length_63177489-snap-gene-383.16 38329760 38335170
maker-PGA_scaffold10__182_contigs__length_63177489-augustus-gene-384.10 38457207 38458338
maker-PGA_scaffold10__182_contigs__length_63177489-augustus-gene-384.11 38471549 38475649
maker-PGA_scaffold10__182_contigs__length_63177489-snap-gene-384.30 38395350 38409974
augustus_masked-PGA_scaffold10__182_contigs__length_63177489-processed-gene-384.25 38419703 38420902
maker-PGA_scaffold10__182_contigs__length_63177489-snap-gene-384.29 38386109 38393825
maker-PGA_scaffold10__182_contigs__length_63177489-snap-gene-384.28 38376561 38384274
maker-PGA_scaffold10__182_contigs__length_63177489-snap-gene-384.33 38442179 38444994
maker-PGA_scaffold10__182_contigs__length_63177489-snap-gene-384.32 38422693 38423250
maker-PGA_scaffold10__182_contigs__length_63177489-augustus-gene-384.18 38423345 38423744
maker-PGA_scaffold10__182_contigs__length_63177489-snap-gene-385.4 38534529 38568005
maker-PGA_scaffold10__182_contigs__length_63177489-snap-gene-385.5 38570603 38570982
maker-PGA_scaffold10__182_contigs__length_63177489-snap-gene-385.6 38571004 38571327
augustus_masked-PGA_scaffold10__182_contigs__length_63177489-processed-gene-386.11 38668028 38669386
maker-PGA_scaffold10__182_contigs__length_63177489-snap-gene-386.0 38582400 38593095
snap_masked-PGA_scaffold10__182_contigs__length_63177489-processed-gene-386.21 38601891 38610338
maker-PGA_scaffold10__182_contigs__length_63177489-snap-gene-386.7 38615251 38629255
maker-PGA_scaffold10__182_contigs__length_63177489-snap-gene-386.5 38594597 38601340
maker-PGA_scaffold10__182_contigs__length_63177489-augustus-gene-386.26 38572075 38582523
maker-PGA_scaffold10__182_contigs__length_63177489-augustus-gene-387.13 38728548 38729613
augustus_masked-PGA_scaffold10__182_contigs__length_63177489-processed-gene-387.6 38756895 38758328
maker-PGA_scaffold10__182_contigs__length_63177489-snap-gene-387.8 38671115 38684752
maker-PGA_scaffold10__182_contigs__length_63177489-augustus-gene-387.14 38736048 38752345
maker-PGA_scaffold10__182_contigs__length_63177489-augustus-gene-388.14 38824343 38826849
maker-PGA_scaffold10__182_contigs__length_63177489-augustus-gene-388.13 38815509 38817909
maker-PGA_scaffold10__182_contigs__length_63177489-augustus-gene-388.12 38798248 38815007
maker-PGA_scaffold10__182_contigs__length_63177489-snap-gene-389.0 38893399 38902361
maker-PGA_scaffold10__182_contigs__length_63177489-snap-gene-389.3 38927432 38936625
maker-PGA_scaffold10__182_contigs__length_63177489-snap-gene-389.2 38829435 38857749
maker-PGA_scaffold10__182_contigs__length_63177489-snap-gene-390.6 39034541 39053936
augustus_masked-PGA_scaffold10__182_contigs__length_63177489-processed-gene-391.20 39175717 39178402
maker-PGA_scaffold10__182_contigs__length_63177489-augustus-gene-391.1 39061287 39067172
maker-PGA_scaffold10__182_contigs__length_63177489-snap-gene-391.14 39072472 39087522
augustus_masked-PGA_scaffold10__182_contigs__length_63177489-processed-gene-391.21 39144157 39170142
maker-PGA_scaffold10__182_contigs__length_63177489-augustus-gene-391.6 39186237 39188254
maker-PGA_scaffold10__182_contigs__length_63177489-snap-gene-392.18 39254467 39270135
maker-PGA_scaffold10__182_contigs__length_63177489-snap-gene-392.16 39228203 39234973
maker-PGA_scaffold10__182_contigs__length_63177489-snap-gene-392.15 39190866 39192263
maker-PGA_scaffold10__182_contigs__length_63177489-augustus-gene-392.3 39251728 39252519
maker-PGA_scaffold10__182_contigs__length_63177489-augustus-gene-392.5 39200162 39207748
maker-PGA_scaffold10__182_contigs__length_63177489-augustus-gene-392.6 39212828 39217967
augustus_masked-PGA_scaffold10__182_contigs__length_63177489-processed-gene-393.4 39292498 39313283
maker-PGA_scaffold10__182_contigs__length_63177489-snap-gene-394.2 39409840 39425135
maker-PGA_scaffold10__182_contigs__length_63177489-snap-gene-394.3 39453399 39464258
maker-PGA_scaffold10__182_contigs__length_63177489-snap-gene-394.1 39391424 39394747
snap_masked-PGA_scaffold10__182_contigs__length_63177489-processed-gene-395.4 39545046 39548453
augustus_masked-PGA_scaffold10__182_contigs__length_63177489-processed-gene-395.13 39551488 39559626
maker-PGA_scaffold10__182_contigs__length_63177489-augustus-gene-396.4 39602989 39606299
snap_masked-PGA_scaffold10__182_contigs__length_63177489-processed-gene-398.5 39813075 39820485
maker-PGA_scaffold10__182_contigs__length_63177489-snap-gene-403.7 40285225 40314074
maker-PGA_scaffold10__182_contigs__length_63177489-snap-gene-404.0 40437951 40463411
maker-PGA_scaffold10__182_contigs__length_63177489-snap-gene-406.7 40590748 40595662
augustus_masked-PGA_scaffold10__182_contigs__length_63177489-processed-gene-406.6 40669938 40680033
maker-PGA_scaffold10__182_contigs__length_63177489-augustus-gene-410.8 40934218 40944696
maker-PGA_scaffold10__182_contigs__length_63177489-snap-gene-410.0 40873481 40913580
maker-PGA_scaffold10__182_contigs__length_63177489-augustus-gene-411.4 41083430 41095324
maker-PGA_scaffold10__182_contigs__length_63177489-snap-gene-411.15 41122935 41128297
maker-PGA_scaffold10__182_contigs__length_63177489-snap-gene-411.16 41116853 41119168
maker-PGA_scaffold10__182_contigs__length_63177489-snap-gene-411.19 41093364 41116619
maker-PGA_scaffold10__182_contigs__length_63177489-snap-gene-411.14 41167514 41169801
maker-PGA_scaffold10__182_contigs__length_63177489-snap-gene-412.1 41250910 41266850
snap_masked-PGA_scaffold10__182_contigs__length_63177489-processed-gene-412.9 41177242 41220908
maker-PGA_scaffold10__182_contigs__length_63177489-augustus-gene-413.6 41346085 41348770
maker-PGA_scaffold10__182_contigs__length_63177489-snap-gene-413.12 41284637 41294511
maker-PGA_scaffold10__182_contigs__length_63177489-augustus-gene-413.7 41348400 41351252
maker-PGA_scaffold10__182_contigs__length_63177489-snap-gene-413.14 41342285 41343549
maker-PGA_scaffold10__182_contigs__length_63177489-snap-gene-415.10 41411236 41436688
maker-PGA_scaffold10__182_contigs__length_63177489-snap-gene-415.11 41451684 41469965
maker-PGA_scaffold10__182_contigs__length_63177489-augustus-gene-415.28 41513468 41521229
maker-PGA_scaffold10__182_contigs__length_63177489-snap-gene-415.13 41523320 41548967
maker-PGA_scaffold10__182_contigs__length_63177489-snap-gene-416.17 41621453 41642469
maker-PGA_scaffold10__182_contigs__length_63177489-snap-gene-416.15 41616223 41618385
maker-PGA_scaffold10__182_contigs__length_63177489-augustus-gene-416.0 41646331 41647052
maker-PGA_scaffold10__182_contigs__length_63177489-augustus-gene-417.3 41697687 41715256
augustus_masked-PGA_scaffold10__182_contigs__length_63177489-processed-gene-419.0 41721041 41756026
maker-PGA_scaffold10__182_contigs__length_63177489-augustus-gene-419.18 41804272 41808567
maker-PGA_scaffold10__182_contigs__length_63177489-snap-gene-419.6 41865847 41876753
maker-PGA_scaffold10__182_contigs__length_63177489-snap-gene-419.10 41827006 41828537
augustus_masked-PGA_scaffold10__182_contigs__length_63177489-processed-gene-421.4 41958294 41985497
maker-PGA_scaffold10__182_contigs__length_63177489-augustus-gene-421.22 42105806 42113514
maker-PGA_scaffold10__182_contigs__length_63177489-snap-gene-421.1 42090564 42093806
maker-PGA_scaffold10__182_contigs__length_63177489-augustus-gene-421.23 42132555 42150488
maker-PGA_scaffold10__182_contigs__length_63177489-augustus-gene-422.17 42227305 42243174
maker-PGA_scaffold10__182_contigs__length_63177489-snap-gene-422.14 42261464 42287344
maker-PGA_scaffold10__182_contigs__length_63177489-snap-gene-422.11 42155518 42187791
maker-PGA_scaffold10__182_contigs__length_63177489-snap-gene-422.15 42203729 42221132
maker-PGA_scaffold10__182_contigs__length_63177489-snap-gene-424.17 42428410 42439109
maker-PGA_scaffold10__182_contigs__length_63177489-augustus-gene-424.8 42455399 42457283
maker-PGA_scaffold10__182_contigs__length_63177489-snap-gene-424.19 42442653 42451611
maker-PGA_scaffold10__182_contigs__length_63177489-augustus-gene-425.9 42520349 42531892
maker-PGA_scaffold10__182_contigs__length_63177489-snap-gene-425.4 42551656 42568727
augustus_masked-PGA_scaffold10__182_contigs__length_63177489-processed-gene-426.2 42621127 42635550
maker-PGA_scaffold10__182_contigs__length_63177489-snap-gene-426.8 42671916 42688138
augustus_masked-PGA_scaffold10__182_contigs__length_63177489-processed-gene-427.13 42688945 42694230
maker-PGA_scaffold10__182_contigs__length_63177489-snap-gene-428.17 42848383 42852982
maker-PGA_scaffold10__182_contigs__length_63177489-snap-gene-428.16 42795068 42812271
maker-PGA_scaffold10__182_contigs__length_63177489-snap-gene-428.18 42817527 42818498
maker-PGA_scaffold10__182_contigs__length_63177489-snap-gene-428.19 42829158 42831964
maker-PGA_scaffold10__182_contigs__length_63177489-snap-gene-428.21 42869059 42870871
maker-PGA_scaffold10__182_contigs__length_63177489-snap-gene-429.6 42866540 42868299
augustus_masked-PGA_scaffold10__182_contigs__length_63177489-processed-gene-431.1 43041534 43073396
maker-PGA_scaffold10__182_contigs__length_63177489-snap-gene-432.0 43222162 43231677
maker-PGA_scaffold10__182_contigs__length_63177489-snap-gene-432.3 43251626 43265192
maker-PGA_scaffold10__182_contigs__length_63177489-snap-gene-433.6 43278849 43294536
maker-PGA_scaffold10__182_contigs__length_63177489-augustus-gene-434.17 43338436 43340659
maker-PGA_scaffold10__182_contigs__length_63177489-snap-gene-434.6 43390983 43421372
maker-PGA_scaffold10__182_contigs__length_63177489-snap-gene-434.7 43433242 43468617
maker-PGA_scaffold10__182_contigs__length_63177489-augustus-gene-435.11 43498590 43505304
maker-PGA_scaffold10__182_contigs__length_63177489-augustus-gene-435.10 43479683 43495281
augustus_masked-PGA_scaffold10__182_contigs__length_63177489-processed-gene-435.24 43556199 43569066
augustus_masked-PGA_scaffold10__182_contigs__length_63177489-processed-gene-435.23 43538940 43551782
maker-PGA_scaffold10__182_contigs__length_63177489-augustus-gene-435.15 43495949 43498526
maker-PGA_scaffold10__182_contigs__length_63177489-augustus-gene-436.26 43591429 43593557
maker-PGA_scaffold10__182_contigs__length_63177489-augustus-gene-436.29 43631442 43642315
maker-PGA_scaffold10__182_contigs__length_63177489-augustus-gene-436.27 43597506 43599227
maker-PGA_scaffold10__182_contigs__length_63177489-augustus-gene-436.28 43613863 43621223
maker-PGA_scaffold10__182_contigs__length_63177489-snap-gene-436.7 43584429 43589724
maker-PGA_scaffold10__182_contigs__length_63177489-augustus-gene-436.30 43606264 43607693
augustus_masked-PGA_scaffold10__182_contigs__length_63177489-processed-gene-437.5 43706051 43708087
maker-PGA_scaffold10__182_contigs__length_63177489-snap-gene-437.0 43691681 43692814
maker-PGA_scaffold10__182_contigs__length_63177489-snap-gene-437.1 43697731 43750366
maker-PGA_scaffold10__182_contigs__length_63177489-augustus-gene-438.9 43849698 43862794
maker-PGA_scaffold10__182_contigs__length_63177489-snap-gene-438.16 43869243 43873359
snap_masked-PGA_scaffold10__182_contigs__length_63177489-processed-gene-438.3 43775748 43778308
augustus_masked-PGA_scaffold10__182_contigs__length_63177489-processed-gene-439.12 43924117 43926379
maker-PGA_scaffold10__182_contigs__length_63177489-augustus-gene-439.1 43918801 43920628
maker-PGA_scaffold10__182_contigs__length_63177489-snap-gene-439.14 43881254 43900972
maker-PGA_scaffold10__182_contigs__length_63177489-augustus-gene-439.4 43922719 43923418
maker-PGA_scaffold10__182_contigs__length_63177489-snap-gene-439.18 43902440 43903339
maker-PGA_scaffold10__182_contigs__length_63177489-snap-gene-440.0 43998519 44007007
augustus_masked-PGA_scaffold10__182_contigs__length_63177489-processed-gene-440.4 44053896 44073314
augustus_masked-PGA_scaffold10__182_contigs__length_63177489-processed-gene-441.10 44088471 44089925
snap_masked-PGA_scaffold10__182_contigs__length_63177489-processed-gene-441.3 44129775 44137055
maker-PGA_scaffold10__182_contigs__length_63177489-snap-gene-441.15 44104274 44112492
maker-PGA_scaffold10__182_contigs__length_63177489-snap-gene-442.1 44237620 44239716
maker-PGA_scaffold10__182_contigs__length_63177489-snap-gene-442.5 44214344 44218470
maker-PGA_scaffold10__182_contigs__length_63177489-augustus-gene-442.25 44194760 44200903
maker-PGA_scaffold10__182_contigs__length_63177489-snap-gene-442.6 44230588 44236034
maker-PGA_scaffold10__182_contigs__length_63177489-augustus-gene-442.24 44180681 44184301
maker-PGA_scaffold10__182_contigs__length_63177489-augustus-gene-442.30 44259823 44271621
snap_masked-PGA_scaffold10__182_contigs__length_63177489-processed-gene-442.19 44241901 44249699
maker-PGA_scaffold10__182_contigs__length_63177489-snap-gene-443.8 44358471 44366171
maker-PGA_scaffold10__182_contigs__length_63177489-augustus-gene-443.1 44370818 44380060
maker-PGA_scaffold10__182_contigs__length_63177489-snap-gene-444.4 44409347 44458288
maker-PGA_scaffold10__182_contigs__length_63177489-snap-gene-444.5 44478641 44480945
maker-PGA_scaffold10__182_contigs__length_63177489-augustus-gene-445.8 44557805 44559058
maker-PGA_scaffold10__182_contigs__length_63177489-augustus-gene-445.9 44559755 44584775
maker-PGA_scaffold10__182_contigs__length_63177489-augustus-gene-445.14 44534777 44538220
maker-PGA_scaffold10__182_contigs__length_63177489-augustus-gene-445.10 44515857 44525752
maker-PGA_scaffold10__182_contigs__length_63177489-snap-gene-445.18 44526672 44533121
maker-PGA_scaffold10__182_contigs__length_63177489-augustus-gene-448.14 44797749 44800209
maker-PGA_scaffold10__182_contigs__length_63177489-augustus-gene-448.15 44870390 44875149
maker-PGA_scaffold10__182_contigs__length_63177489-augustus-gene-448.20 44864642 44868753
maker-PGA_scaffold10__182_contigs__length_63177489-snap-gene-448.12 44852849 44863602
maker-PGA_scaffold10__182_contigs__length_63177489-snap-gene-448.11 44813036 44850677
maker-PGA_scaffold10__182_contigs__length_63177489-augustus-gene-449.1 44894782 44897095
maker-PGA_scaffold10__182_contigs__length_63177489-snap-gene-449.8 44875485 44891294
maker-PGA_scaffold10__182_contigs__length_63177489-snap-gene-450.18 45052945 45061386
snap_masked-PGA_scaffold10__182_contigs__length_63177489-processed-gene-450.11 45018617 45032732
snap_masked-PGA_scaffold10__182_contigs__length_63177489-processed-gene-450.7 44965708 45016121
maker-PGA_scaffold10__182_contigs__length_63177489-snap-gene-451.0 45073392 45077396
maker-PGA_scaffold10__182_contigs__length_63177489-snap-gene-451.1 45085086 45088870
maker-PGA_scaffold10__182_contigs__length_63177489-augustus-gene-451.22 45133454 45140201
maker-PGA_scaffold10__182_contigs__length_63177489-augustus-gene-451.21 45092737 45098449
maker-PGA_scaffold10__182_contigs__length_63177489-augustus-gene-451.24 45118221 45123635
maker-PGA_scaffold10__182_contigs__length_63177489-snap-gene-451.4 45106032 45113572
maker-PGA_scaffold10__182_contigs__length_63177489-snap-gene-452.14 45212192 45233385
maker-PGA_scaffold10__182_contigs__length_63177489-snap-gene-452.17 45237506 45252189
maker-PGA_scaffold10__182_contigs__length_63177489-snap-gene-452.15 45197718 45214838
snap_masked-PGA_scaffold10__182_contigs__length_63177489-processed-gene-454.14 45365296 45419274
maker-PGA_scaffold10__182_contigs__length_63177489-snap-gene-454.1 45442257 45467433
snap_masked-PGA_scaffold10__182_contigs__length_63177489-processed-gene-454.16 45422577 45428977
maker-PGA_scaffold10__182_contigs__length_63177489-snap-gene-455.14 45541749 45566367
maker-PGA_scaffold10__182_contigs__length_63177489-augustus-gene-455.7 45497839 45504309
maker-PGA_scaffold10__182_contigs__length_63177489-augustus-gene-455.8 45568025 45574853
maker-PGA_scaffold10__182_contigs__length_63177489-snap-gene-455.15 45480342 45489677
maker-PGA_scaffold10__182_contigs__length_63177489-augustus-gene-458.2 45872244 45874181
maker-PGA_scaffold10__182_contigs__length_63177489-snap-gene-459.8 45975424 45980838
maker-PGA_scaffold10__182_contigs__length_63177489-snap-gene-459.7 45964794 45971045
augustus_masked-PGA_scaffold10__182_contigs__length_63177489-processed-gene-459.12 45955292 45956332
snap_masked-PGA_scaffold10__182_contigs__length_63177489-processed-gene-460.21 46023847 46038372
maker-PGA_scaffold10__182_contigs__length_63177489-augustus-gene-460.12 46006672 46020116
maker-PGA_scaffold10__182_contigs__length_63177489-snap-gene-460.3 46045675 46050707
maker-PGA_scaffold10__182_contigs__length_63177489-snap-gene-460.4 46058982 46062968
maker-PGA_scaffold10__182_contigs__length_63177489-snap-gene-461.3 46133359 46135880
maker-PGA_scaffold10__182_contigs__length_63177489-snap-gene-461.4 46147384 46165569
maker-PGA_scaffold10__182_contigs__length_63177489-snap-gene-461.5 46103917 46122702
maker-PGA_scaffold10__182_contigs__length_63177489-augustus-gene-462.9 46207382 46212156
maker-PGA_scaffold10__182_contigs__length_63177489-augustus-gene-462.11 46247042 46250226
maker-PGA_scaffold10__182_contigs__length_63177489-snap-gene-463.6 46315389 46318403
maker-PGA_scaffold10__182_contigs__length_63177489-augustus-gene-464.0 46472710 46475712
maker-PGA_scaffold10__182_contigs__length_63177489-augustus-gene-464.1 46391743 46393413
maker-PGA_scaffold10__182_contigs__length_63177489-snap-gene-464.19 46416884 46430939
maker-PGA_scaffold10__182_contigs__length_63177489-snap-gene-464.17 46396196 46397647
maker-PGA_scaffold10__182_contigs__length_63177489-snap-gene-464.18 46400843 46404709
maker-PGA_scaffold10__182_contigs__length_63177489-snap-gene-465.7 46539119 46543347
maker-PGA_scaffold10__182_contigs__length_63177489-snap-gene-465.8 46551978 46568586
maker-PGA_scaffold10__182_contigs__length_63177489-snap-gene-465.11 46546266 46550052
maker-PGA_scaffold10__182_contigs__length_63177489-snap-gene-465.13 46574781 46583218
maker-PGA_scaffold10__182_contigs__length_63177489-augustus-gene-465.16 46479087 46499199
maker-PGA_scaffold10__182_contigs__length_63177489-snap-gene-465.10 46511948 46528829
maker-PGA_scaffold10__182_contigs__length_63177489-snap-gene-465.12 46569104 46572694
maker-PGA_scaffold10__182_contigs__length_63177489-snap-gene-466.8 46588373 46593596
maker-PGA_scaffold10__182_contigs__length_63177489-augustus-gene-467.21 46659044 46666397
maker-PGA_scaffold10__182_contigs__length_63177489-snap-gene-467.2 46669534 46710277
maker-PGA_scaffold10__182_contigs__length_63177489-snap-gene-467.4 46715100 46724502
augustus_masked-PGA_scaffold10__182_contigs__length_63177489-processed-gene-467.7 46724760 46742310
maker-PGA_scaffold10__182_contigs__length_63177489-snap-gene-467.0 46787000 46788059
maker-PGA_scaffold10__182_contigs__length_63177489-augustus-gene-468.8 46830835 46840558
maker-PGA_scaffold10__182_contigs__length_63177489-snap-gene-468.1 46843536 46851851
maker-PGA_scaffold10__182_contigs__length_63177489-augustus-gene-468.11 46809479 46819594
augustus_masked-PGA_scaffold10__182_contigs__length_63177489-processed-gene-468.4 46796021 46805166
maker-PGA_scaffold10__182_contigs__length_63177489-augustus-gene-469.7 46903374 46905676
maker-PGA_scaffold10__182_contigs__length_63177489-snap-gene-469.13 46913883 46932715
maker-PGA_scaffold10__182_contigs__length_63177489-snap-gene-469.11 46859999 46879460
maker-PGA_scaffold10__182_contigs__length_63177489-snap-gene-469.14 46938179 46938434
maker-PGA_scaffold10__182_contigs__length_63177489-augustus-gene-470.12 47054186 47056853
maker-PGA_scaffold10__182_contigs__length_63177489-snap-gene-470.6 47035754 47050745
maker-PGA_scaffold10__182_contigs__length_63177489-augustus-gene-470.10 47017254 47019960
maker-PGA_scaffold10__182_contigs__length_63177489-snap-gene-470.4 46967160 47006943
augustus_masked-PGA_scaffold10__182_contigs__length_63177489-processed-gene-471.14 47061994 47072169
snap_masked-PGA_scaffold10__182_contigs__length_63177489-processed-gene-471.2 47072965 47078070
maker-PGA_scaffold10__182_contigs__length_63177489-augustus-gene-472.14 47251115 47254769
maker-PGA_scaffold10__182_contigs__length_63177489-snap-gene-472.1 47279229 47286835
maker-PGA_scaffold10__182_contigs__length_63177489-augustus-gene-472.17 47274112 47279088
maker-PGA_scaffold10__182_contigs__length_63177489-augustus-gene-472.16 47234054 47237762
maker-PGA_scaffold10__182_contigs__length_63177489-snap-gene-473.5 47288561 47303359
maker-PGA_scaffold10__182_contigs__length_63177489-augustus-gene-473.18 47330220 47332221
maker-PGA_scaffold10__182_contigs__length_63177489-augustus-gene-473.19 47370883 47374678
maker-PGA_scaffold10__182_contigs__length_63177489-augustus-gene-473.21 47318249 47319420
maker-PGA_scaffold10__182_contigs__length_63177489-augustus-gene-474.0 47388369 47392171
snap_masked-PGA_scaffold10__182_contigs__length_63177489-processed-gene-474.6 47413162 47417020
maker-PGA_scaffold10__182_contigs__length_63177489-augustus-gene-474.1 47405127 47408121
maker-PGA_scaffold10__182_contigs__length_63177489-snap-gene-474.12 47474110 47481287
augustus_masked-PGA_scaffold10__182_contigs__length_63177489-processed-gene-475.0 47485267 47519741
augustus_masked-PGA_scaffold10__182_contigs__length_63177489-processed-gene-475.2 47581031 47584452
maker-PGA_scaffold10__182_contigs__length_63177489-augustus-gene-476.5 47651265 47663668
maker-PGA_scaffold10__182_contigs__length_63177489-augustus-gene-476.6 47618626 47622208
maker-PGA_scaffold10__182_contigs__length_63177489-augustus-gene-477.0 47694142 47703769
maker-PGA_scaffold10__182_contigs__length_63177489-snap-gene-479.24 47969831 47979259
maker-PGA_scaffold10__182_contigs__length_63177489-snap-gene-479.23 47936517 47955179
snap_masked-PGA_scaffold10__182_contigs__length_63177489-processed-gene-479.0 47881043 47890692
snap_masked-PGA_scaffold10__182_contigs__length_63177489-processed-gene-479.1 47891928 47919408
maker-PGA_scaffold10__182_contigs__length_63177489-snap-gene-479.25 47923108 47934899
snap_masked-PGA_scaffold10__182_contigs__length_63177489-processed-gene-481.9 48130861 48145261
maker-PGA_scaffold10__182_contigs__length_63177489-snap-gene-481.17 48109340 48121420
maker-PGA_scaffold10__182_contigs__length_63177489-augustus-gene-481.4 48187896 48189200
maker-PGA_scaffold10__182_contigs__length_63177489-snap-gene-481.19 48152325 48165115
maker-PGA_scaffold10__182_contigs__length_63177489-augustus-gene-482.7 48202956 48204856
maker-PGA_scaffold10__182_contigs__length_63177489-snap-gene-482.6 48190199 48198740
maker-PGA_scaffold10__182_contigs__length_63177489-snap-gene-485.14 48551889 48579067
maker-PGA_scaffold10__182_contigs__length_63177489-snap-gene-486.2 48668725 48670731
maker-PGA_scaffold10__182_contigs__length_63177489-augustus-gene-486.17 48654648 48663289
maker-PGA_scaffold10__182_contigs__length_63177489-augustus-gene-486.16 48606292 48611348
maker-PGA_scaffold10__182_contigs__length_63177489-augustus-gene-486.19 48583372 48603761
maker-PGA_scaffold10__182_contigs__length_63177489-augustus-gene-486.18 48581927 48582488
maker-PGA_scaffold10__182_contigs__length_63177489-snap-gene-486.9 48631203 48636029
maker-PGA_scaffold10__182_contigs__length_63177489-snap-gene-486.10 48646864 48653384
augustus_masked-PGA_scaffold10__182_contigs__length_63177489-processed-gene-486.14 48612046 48623692
maker-PGA_scaffold10__182_contigs__length_63177489-snap-gene-486.8 48623878 48624937
augustus_masked-PGA_scaffold10__182_contigs__length_63177489-processed-gene-487.2 48698250 48706140
augustus_masked-PGA_scaffold10__182_contigs__length_63177489-processed-gene-487.3 48749377 48756274
maker-PGA_scaffold10__182_contigs__length_63177489-snap-gene-488.10 48856207 48866788
maker-PGA_scaffold10__182_contigs__length_63177489-snap-gene-488.9 48814568 48841925
maker-PGA_scaffold10__182_contigs__length_63177489-snap-gene-488.8 48793170 48799300
maker-PGA_scaffold10__182_contigs__length_63177489-snap-gene-489.1 48938898 48954144
maker-PGA_scaffold10__182_contigs__length_63177489-snap-gene-489.0 48894351 48916982
snap_masked-PGA_scaffold10__182_contigs__length_63177489-processed-gene-489.25 48961179 48967779
maker-PGA_scaffold10__182_contigs__length_63177489-snap-gene-489.2 48925139 48943766
maker-PGA_scaffold10__182_contigs__length_63177489-augustus-gene-489.16 48954505 48959024
maker-PGA_scaffold10__182_contigs__length_63177489-snap-gene-490.2 49057060 49067444
maker-PGA_scaffold10__182_contigs__length_63177489-snap-gene-490.3 49076509 49088594
maker-PGA_scaffold10__182_contigs__length_63177489-snap-gene-490.0 48976894 48990260
maker-PGA_scaffold10__182_contigs__length_63177489-snap-gene-490.1 48995845 49042527
maker-PGA_scaffold10__182_contigs__length_63177489-snap-gene-491.0 49130703 49140997
maker-PGA_scaffold10__182_contigs__length_63177489-snap-gene-492.21 49244490 49249898
augustus_masked-PGA_scaffold10__182_contigs__length_63177489-processed-gene-492.20 49256279 49261272
maker-PGA_scaffold10__182_contigs__length_63177489-snap-gene-492.23 49225642 49226465
augustus_masked-PGA_scaffold10__182_contigs__length_63177489-processed-gene-492.19 49226472 49226858
maker-PGA_scaffold10__182_contigs__length_63177489-snap-gene-493.8 49332062 49361993
snap_masked-PGA_scaffold10__182_contigs__length_63177489-processed-gene-493.22 49379270 49379971
maker-PGA_scaffold10__182_contigs__length_63177489-augustus-gene-493.16 49312849 49321837
maker-PGA_scaffold10__182_contigs__length_63177489-snap-gene-493.9 49271030 49280989
augustus_masked-PGA_scaffold10__182_contigs__length_63177489-processed-gene-493.6 49371465 49375493
maker-PGA_scaffold10__182_contigs__length_63177489-snap-gene-495.5 49558510 49570343
maker-PGA_scaffold10__182_contigs__length_63177489-snap-gene-495.7 49529291 49531346
maker-PGA_scaffold10__182_contigs__length_63177489-augustus-gene-495.19 49507434 49512046
maker-PGA_scaffold10__182_contigs__length_63177489-snap-gene-498.19 49839294 49856567
maker-PGA_scaffold10__182_contigs__length_63177489-snap-gene-498.17 49759211 49794805
augustus_masked-PGA_scaffold10__182_contigs__length_63177489-processed-gene-498.12 49785763 49794326
maker-PGA_scaffold10__182_contigs__length_63177489-augustus-gene-500.0 49988936 50012091
maker-PGA_scaffold10__182_contigs__length_63177489-snap-gene-501.24 50016451 50043343
maker-PGA_scaffold10__182_contigs__length_63177489-augustus-gene-501.1 50060423 50078230
snap_masked-PGA_scaffold10__182_contigs__length_63177489-processed-gene-501.9 50089925 50116462
maker-PGA_scaffold10__182_contigs__length_63177489-snap-gene-502.1 50258343 50275951
maker-PGA_scaffold10__182_contigs__length_63177489-snap-gene-502.0 50145539 50215487
snap_masked-PGA_scaffold10__182_contigs__length_63177489-processed-gene-502.17 50246240 50258075
maker-PGA_scaffold10__182_contigs__length_63177489-snap-gene-503.0 50300525 50302868
maker-PGA_scaffold10__182_contigs__length_63177489-snap-gene-503.5 50362190 50365705
maker-PGA_scaffold10__182_contigs__length_63177489-snap-gene-503.3 50337389 50354332
maker-PGA_scaffold10__182_contigs__length_63177489-snap-gene-503.1 50287480 50297886
maker-PGA_scaffold10__182_contigs__length_63177489-snap-gene-503.2 50309373 50314375
maker-PGA_scaffold10__182_contigs__length_63177489-augustus-gene-504.0 50393437 50395794
maker-PGA_scaffold10__182_contigs__length_63177489-snap-gene-504.19 50382972 50398565
maker-PGA_scaffold10__182_contigs__length_63177489-snap-gene-504.20 50400861 50412587
maker-PGA_scaffold10__182_contigs__length_63177489-snap-gene-505.1 50581309 50584792
maker-PGA_scaffold10__182_contigs__length_63177489-snap-gene-506.13 50666785 50683039
snap_masked-PGA_scaffold10__182_contigs__length_63177489-processed-gene-506.18 50602390 50659423
snap_masked-PGA_scaffold10__182_contigs__length_63177489-processed-gene-507.2 50700715 50739136
maker-PGA_scaffold10__182_contigs__length_63177489-snap-gene-509.12 50954626 50969399
maker-PGA_scaffold10__182_contigs__length_63177489-snap-gene-509.11 50880448 50902070
maker-PGA_scaffold10__182_contigs__length_63177489-snap-gene-509.14 50906279 50907161
maker-PGA_scaffold10__182_contigs__length_63177489-augustus-gene-509.3 50922570 50924509
augustus_masked-PGA_scaffold10__182_contigs__length_63177489-processed-gene-510.8 50972552 50993839
maker-PGA_scaffold10__182_contigs__length_63177489-augustus-gene-510.7 51037596 51038212
maker-PGA_scaffold10__182_contigs__length_63177489-snap-gene-512.20 51151914 51187201
maker-PGA_scaffold10__182_contigs__length_63177489-snap-gene-512.19 51130582 51136460
maker-PGA_scaffold10__182_contigs__length_63177489-augustus-gene-512.0 51113654 51116649
maker-PGA_scaffold10__182_contigs__length_63177489-snap-gene-512.21 51207388 51265816
maker-PGA_scaffold10__182_contigs__length_63177489-snap-gene-513.25 51327905 51353826
maker-PGA_scaffold10__182_contigs__length_63177489-snap-gene-513.22 51304278 51307333
maker-PGA_scaffold10__182_contigs__length_63177489-snap-gene-513.23 51308124 51315120
maker-PGA_scaffold10__182_contigs__length_63177489-snap-gene-513.28 51362061 51369506
augustus_masked-PGA_scaffold10__182_contigs__length_63177489-processed-gene-513.15 51276630 51284440
maker-PGA_scaffold10__182_contigs__length_63177489-snap-gene-513.24 51322417 51325736
maker-PGA_scaffold10__182_contigs__length_63177489-snap-gene-514.16 51462528 51469965
maker-PGA_scaffold10__182_contigs__length_63177489-snap-gene-514.15 51451175 51461066
maker-PGA_scaffold10__182_contigs__length_63177489-augustus-gene-515.18 51513241 51516170
maker-PGA_scaffold10__182_contigs__length_63177489-augustus-gene-515.21 51564526 51571692
maker-PGA_scaffold10__182_contigs__length_63177489-snap-gene-515.6 51517492 51525640
maker-PGA_scaffold10__182_contigs__length_63177489-augustus-gene-515.20 51528623 51554057
maker-PGA_scaffold10__182_contigs__length_63177489-snap-gene-516.3 51650080 51683085
maker-PGA_scaffold10__182_contigs__length_63177489-snap-gene-517.3 51763426 51780705
maker-PGA_scaffold10__182_contigs__length_63177489-snap-gene-518.0 51865943 51868418
maker-PGA_scaffold10__182_contigs__length_63177489-snap-gene-518.1 51853636 51865903
maker-PGA_scaffold10__182_contigs__length_63177489-snap-gene-518.2 51875502 51881880
maker-PGA_scaffold10__182_contigs__length_63177489-snap-gene-519.8 51926289 51930134
maker-PGA_scaffold10__182_contigs__length_63177489-snap-gene-519.10 51950613 51964992
snap_masked-PGA_scaffold10__182_contigs__length_63177489-processed-gene-519.14 51885348 51895678
maker-PGA_scaffold10__182_contigs__length_63177489-snap-gene-519.12 51921144 51925462
snap_masked-PGA_scaffold10__182_contigs__length_63177489-processed-gene-519.22 51931296 51945953
maker-PGA_scaffold10__182_contigs__length_63177489-snap-gene-519.11 51885483 51919764
snap_masked-PGA_scaffold10__182_contigs__length_63177489-processed-gene-520.11 52049011 52052674
snap_masked-PGA_scaffold10__182_contigs__length_63177489-processed-gene-520.10 51966433 51989581
maker-PGA_scaffold10__182_contigs__length_63177489-snap-gene-520.1 52058946 52066752
maker-PGA_scaffold10__182_contigs__length_63177489-snap-gene-521.18 52118488 52133424
snap_masked-PGA_scaffold10__182_contigs__length_63177489-processed-gene-521.10 52182234 52184176
maker-PGA_scaffold10__182_contigs__length_63177489-snap-gene-521.22 52168240 52179855
maker-PGA_scaffold10__182_contigs__length_63177489-augustus-gene-521.2 52135096 52142270
maker-PGA_scaffold10__182_contigs__length_63177489-snap-gene-521.20 52184322 52184580
maker-PGA_scaffold10__182_contigs__length_63177489-snap-gene-522.24 52185034 52196595
maker-PGA_scaffold10__182_contigs__length_63177489-augustus-gene-522.2 52244820 52254945
maker-PGA_scaffold10__182_contigs__length_63177489-snap-gene-522.28 52268571 52276738
maker-PGA_scaffold10__182_contigs__length_63177489-augustus-gene-522.3 52257945 52266277
augustus_masked-PGA_scaffold10__182_contigs__length_63177489-processed-gene-523.9 52276842 52304208
maker-PGA_scaffold10__182_contigs__length_63177489-snap-gene-523.17 52312218 52346880
maker-PGA_scaffold10__182_contigs__length_63177489-snap-gene-524.0 52395621 52401706
maker-PGA_scaffold10__182_contigs__length_63177489-snap-gene-524.1 52403456 52404301
maker-PGA_scaffold10__182_contigs__length_63177489-snap-gene-525.9 52567036 52568591
maker-PGA_scaffold10__182_contigs__length_63177489-snap-gene-525.10 52582419 52584168
maker-PGA_scaffold10__182_contigs__length_63177489-snap-gene-525.7 52535818 52539528
maker-PGA_scaffold10__182_contigs__length_63177489-snap-gene-525.8 52543676 52553336
maker-PGA_scaffold10__182_contigs__length_63177489-snap-gene-525.6 52482972 52533687
maker-PGA_scaffold10__182_contigs__length_63177489-augustus-gene-526.1 52659181 52666036
maker-PGA_scaffold10__182_contigs__length_63177489-augustus-gene-526.0 52657990 52658442
snap_masked-PGA_scaffold10__182_contigs__length_63177489-processed-gene-528.4 52789187 52815477
augustus_masked-PGA_scaffold10__182_contigs__length_63177489-processed-gene-532.1 53202872 53205994
snap_masked-PGA_scaffold10__182_contigs__length_63177489-processed-gene-536.12 53639910 53648602
maker-PGA_scaffold10__182_contigs__length_63177489-snap-gene-536.13 53577947 53620539
maker-PGA_scaffold10__182_contigs__length_63177489-snap-gene-537.0 53663664 53676439
maker-PGA_scaffold10__182_contigs__length_63177489-augustus-gene-539.34 53933938 53935938
maker-PGA_scaffold10__182_contigs__length_63177489-snap-gene-539.27 53701066 53747251
augustus_masked-PGA_scaffold10__182_contigs__length_63177489-processed-gene-540.19 54072855 54074567
maker-PGA_scaffold10__182_contigs__length_63177489-snap-gene-540.20 54052592 54067449
maker-PGA_scaffold10__182_contigs__length_63177489-snap-gene-541.0 54112198 54113446
snap_masked-PGA_scaffold10__182_contigs__length_63177489-processed-gene-541.15 54180142 54186371
maker-PGA_scaffold10__182_contigs__length_63177489-snap-gene-541.1 54134300 54160881
maker-PGA_scaffold10__182_contigs__length_63177489-augustus-gene-542.0 54190889 54194184
maker-PGA_scaffold10__182_contigs__length_63177489-snap-gene-542.11 54241068 54250015
maker-PGA_scaffold10__182_contigs__length_63177489-snap-gene-543.10 54321735 54341258
maker-PGA_scaffold10__182_contigs__length_63177489-snap-gene-543.16 54372551 54376755
maker-PGA_scaffold10__182_contigs__length_63177489-snap-gene-543.14 54354775 54359657
maker-PGA_scaffold10__182_contigs__length_63177489-snap-gene-543.13 54343839 54349950
maker-PGA_scaffold10__182_contigs__length_63177489-augustus-gene-543.31 54299550 54304016
maker-PGA_scaffold10__182_contigs__length_63177489-snap-gene-543.15 54360434 54370506
maker-PGA_scaffold10__182_contigs__length_63177489-snap-gene-544.19 54379542 54408837
maker-PGA_scaffold10__182_contigs__length_63177489-snap-gene-544.23 54476696 54483048
maker-PGA_scaffold10__182_contigs__length_63177489-snap-gene-544.20 54417076 54425749
maker-PGA_scaffold10__182_contigs__length_63177489-snap-gene-545.8 54502577 54542216
maker-PGA_scaffold10__182_contigs__length_63177489-snap-gene-545.7 54491950 54494526
maker-PGA_scaffold10__182_contigs__length_63177489-snap-gene-545.6 54459191 54476470
maker-PGA_scaffold10__182_contigs__length_63177489-snap-gene-545.10 54552446 54567039
snap_masked-PGA_scaffold10__182_contigs__length_63177489-processed-gene-545.19 54488669 54491765
snap_masked-PGA_scaffold10__182_contigs__length_63177489-processed-gene-546.0 54597182 54600228
maker-PGA_scaffold10__182_contigs__length_63177489-snap-gene-548.0 54885490 54888256
maker-PGA_scaffold10__182_contigs__length_63177489-augustus-gene-549.1 54969194 54974258
maker-PGA_scaffold10__182_contigs__length_63177489-snap-gene-549.14 54903137 54921938
augustus_masked-PGA_scaffold10__182_contigs__length_63177489-processed-gene-549.13 54923891 54936006
maker-PGA_scaffold10__182_contigs__length_63177489-snap-gene-550.4 54992752 55030504
maker-PGA_scaffold10__182_contigs__length_63177489-snap-gene-550.5 55044372 55052473
maker-PGA_scaffold10__182_contigs__length_63177489-augustus-gene-551.7 55115451 55122937
maker-PGA_scaffold10__182_contigs__length_63177489-augustus-gene-551.8 55094696 55102556
maker-PGA_scaffold10__182_contigs__length_63177489-snap-gene-551.18 55126953 55147050
maker-PGA_scaffold10__182_contigs__length_63177489-snap-gene-552.11 55231349 55239832
maker-PGA_scaffold10__182_contigs__length_63177489-augustus-gene-552.10 55243929 55250589
augustus_masked-PGA_scaffold10__182_contigs__length_63177489-processed-gene-553.1 55300949 55303298
snap_masked-PGA_scaffold10__182_contigs__length_63177489-processed-gene-553.7 55339171 55345353
maker-PGA_scaffold10__182_contigs__length_63177489-snap-gene-554.35 55440255 55441997
maker-PGA_scaffold10__182_contigs__length_63177489-augustus-gene-554.0 55379595 55399346
maker-PGA_scaffold10__182_contigs__length_63177489-snap-gene-554.34 55410562 55417007
snap_masked-PGA_scaffold10__182_contigs__length_63177489-processed-gene-554.20 55444091 55459763
augustus_masked-PGA_scaffold10__182_contigs__length_63177489-processed-gene-554.31 55474491 55475690
maker-PGA_scaffold10__182_contigs__length_63177489-snap-gene-555.20 55497664 55513215
snap_masked-PGA_scaffold10__182_contigs__length_63177489-processed-gene-555.8 55541554 55544222
maker-PGA_scaffold10__182_contigs__length_63177489-augustus-gene-555.3 55547726 55554557
maker-PGA_scaffold10__182_contigs__length_63177489-snap-gene-555.22 55516891 55517369
maker-PGA_scaffold10__182_contigs__length_63177489-augustus-gene-556.8 55561772 55583599
augustus_masked-PGA_scaffold10__182_contigs__length_63177489-processed-gene-557.4 55667062 55694196
maker-PGA_scaffold10__182_contigs__length_63177489-augustus-gene-557.18 55726314 55727958
augustus_masked-PGA_scaffold10__182_contigs__length_63177489-processed-gene-557.7 55762625 55774379
maker-PGA_scaffold10__182_contigs__length_63177489-snap-gene-558.3 55800836 55829511
maker-PGA_scaffold10__182_contigs__length_63177489-snap-gene-558.4 55786827 55798133
maker-PGA_scaffold10__182_contigs__length_63177489-snap-gene-560.8 56049554 56061781
maker-PGA_scaffold10__182_contigs__length_63177489-snap-gene-560.9 56074591 56087179
maker-PGA_scaffold10__182_contigs__length_63177489-snap-gene-561.6 56137682 56147043
maker-PGA_scaffold10__182_contigs__length_63177489-snap-gene-562.0 56192654 56193876
maker-PGA_scaffold10__182_contigs__length_63177489-snap-gene-562.4 56251940 56253043
maker-PGA_scaffold10__182_contigs__length_63177489-snap-gene-562.1 56175318 56208495
maker-PGA_scaffold10__182_contigs__length_63177489-snap-gene-562.3 56221562 56229930
maker-PGA_scaffold10__182_contigs__length_63177489-snap-gene-562.2 56230517 56234675
maker-PGA_scaffold10__182_contigs__length_63177489-snap-gene-563.1 56316045 56349711
maker-PGA_scaffold10__182_contigs__length_63177489-snap-gene-563.2 56306945 56315700
maker-PGA_scaffold10__182_contigs__length_63177489-snap-gene-567.6 56782784 56784678
maker-PGA_scaffold10__182_contigs__length_63177489-augustus-gene-569.18 56903933 56906810
maker-PGA_scaffold10__182_contigs__length_63177489-augustus-gene-569.19 56944878 56958386
maker-PGA_scaffold10__182_contigs__length_63177489-snap-gene-569.8 56964188 56980920
maker-PGA_scaffold10__182_contigs__length_63177489-snap-gene-570.4 56999020 57015014
maker-PGA_scaffold10__182_contigs__length_63177489-augustus-gene-572.0 57272759 57278495
maker-PGA_scaffold10__182_contigs__length_63177489-snap-gene-573.6 57332759 57339644
maker-PGA_scaffold10__182_contigs__length_63177489-snap-gene-573.5 57312308 57317817
augustus_masked-PGA_scaffold10__182_contigs__length_63177489-processed-gene-573.4 57371367 57379289
maker-PGA_scaffold10__182_contigs__length_63177489-augustus-gene-575.10 57516815 57519336
maker-PGA_scaffold10__182_contigs__length_63177489-snap-gene-575.7 57520669 57541294
maker-PGA_scaffold10__182_contigs__length_63177489-snap-gene-575.9 57501636 57507720
maker-PGA_scaffold10__182_contigs__length_63177489-snap-gene-580.0 58025965 58026593
maker-PGA_scaffold10__182_contigs__length_63177489-snap-gene-581.10 58120342 58147999
snap_masked-PGA_scaffold10__182_contigs__length_63177489-processed-gene-581.23 58150359 58154422
snap_masked-PGA_scaffold10__182_contigs__length_63177489-processed-gene-581.24 58155546 58165979
augustus_masked-PGA_scaffold10__182_contigs__length_63177489-processed-gene-585.2 58535761 58536690
augustus_masked-PGA_scaffold10__182_contigs__length_63177489-processed-gene-585.0 58489056 58489388
augustus_masked-PGA_scaffold10__182_contigs__length_63177489-processed-gene-585.3 58537899 58539791
maker-PGA_scaffold10__182_contigs__length_63177489-snap-gene-585.7 58489758 58490243
maker-PGA_scaffold10__182_contigs__length_63177489-snap-gene-587.0 58721926 58724977
maker-PGA_scaffold10__182_contigs__length_63177489-snap-gene-588.17 58824686 58828903
maker-PGA_scaffold10__182_contigs__length_63177489-snap-gene-588.16 58764636 58786125
snap_masked-PGA_scaffold10__182_contigs__length_63177489-processed-gene-588.8 58844635 58848460
maker-PGA_scaffold10__182_contigs__length_63177489-augustus-gene-588.4 58860302 58870467
maker-PGA_scaffold10__182_contigs__length_63177489-snap-gene-588.19 58799775 58800427
maker-PGA_scaffold10__182_contigs__length_63177489-snap-gene-590.13 58963866 58984168
maker-PGA_scaffold10__182_contigs__length_63177489-snap-gene-590.12 58925291 58928378
augustus_masked-PGA_scaffold10__182_contigs__length_63177489-processed-gene-590.9 59013120 59024937
maker-PGA_scaffold10__182_contigs__length_63177489-augustus-gene-591.17 59109155 59109853
maker-PGA_scaffold10__182_contigs__length_63177489-snap-gene-591.2 59119972 59145571
snap_masked-PGA_scaffold10__182_contigs__length_63177489-processed-gene-591.30 59141572 59145376
maker-PGA_scaffold10__182_contigs__length_63177489-snap-gene-591.0 59083349 59085184
augustus_masked-PGA_scaffold10__182_contigs__length_63177489-processed-gene-592.4 59192786 59193457
maker-PGA_scaffold10__182_contigs__length_63177489-snap-gene-592.5 59181087 59192555
maker-PGA_scaffold10__182_contigs__length_63177489-snap-gene-593.30 59268152 59272103
maker-PGA_scaffold10__182_contigs__length_63177489-snap-gene-593.31 59274762 59285587
maker-PGA_scaffold10__182_contigs__length_63177489-snap-gene-593.32 59303586 59358962
maker-PGA_scaffold10__182_contigs__length_63177489-snap-gene-593.27 59202699 59204686
maker-PGA_scaffold10__182_contigs__length_63177489-snap-gene-593.28 59205228 59208685
maker-PGA_scaffold10__182_contigs__length_63177489-snap-gene-593.29 59208834 59226854
snap_masked-PGA_scaffold10__182_contigs__length_63177489-processed-gene-595.11 59489754 59495299
snap_masked-PGA_scaffold10__182_contigs__length_63177489-processed-gene-595.10 59466205 59487870
maker-PGA_scaffold10__182_contigs__length_63177489-snap-gene-597.9 59667054 59709669
maker-PGA_scaffold10__182_contigs__length_63177489-snap-gene-598.10 59837267 59840148
maker-PGA_scaffold10__182_contigs__length_63177489-snap-gene-598.11 59843212 59844874
maker-PGA_scaffold10__182_contigs__length_63177489-snap-gene-600.17 60001473 60043979
snap_masked-PGA_scaffold10__182_contigs__length_63177489-processed-gene-602.6 60260609 60270854
snap_masked-PGA_scaffold10__182_contigs__length_63177489-processed-gene-602.5 60244285 60252845
snap_masked-PGA_scaffold10__182_contigs__length_63177489-processed-gene-602.9 60222010 60254407
maker-PGA_scaffold10__182_contigs__length_63177489-snap-gene-603.7 60298438 60332941
maker-PGA_scaffold10__182_contigs__length_63177489-snap-gene-603.6 60287670 60293497
maker-PGA_scaffold10__182_contigs__length_63177489-augustus-gene-604.7 60377523 60462028
maker-PGA_scaffold10__182_contigs__length_63177489-snap-gene-604.1 60470906 60471907
maker-PGA_scaffold10__182_contigs__length_63177489-snap-gene-604.2 60471909 60472432
maker-PGA_scaffold10__182_contigs__length_63177489-snap-gene-605.8 60507466 60529628
maker-PGA_scaffold10__182_contigs__length_63177489-augustus-gene-606.10 60569416 60595721
augustus_masked-PGA_scaffold10__182_contigs__length_63177489-processed-gene-606.9 60661752 60662138
maker-PGA_scaffold10__182_contigs__length_63177489-snap-gene-606.1 60622372 60634606
snap_masked-PGA_scaffold10__182_contigs__length_63177489-processed-gene-607.1 60664752 60698106
augustus_masked-PGA_scaffold10__182_contigs__length_63177489-processed-gene-608.20 60805445 60808115
maker-PGA_scaffold10__182_contigs__length_63177489-snap-gene-608.17 60805650 60812596
maker-PGA_scaffold10__182_contigs__length_63177489-snap-gene-608.18 60851067 60874226
maker-PGA_scaffold10__182_contigs__length_63177489-snap-gene-609.15 60864469 60888736
maker-PGA_scaffold10__182_contigs__length_63177489-snap-gene-609.16 60893853 60923943
maker-PGA_scaffold10__182_contigs__length_63177489-snap-gene-609.17 60952105 60973181
maker-PGA_scaffold10__182_contigs__length_63177489-snap-gene-611.0 61092320 61103468
maker-PGA_scaffold10__182_contigs__length_63177489-snap-gene-611.1 61116096 61121484
maker-PGA_scaffold10__182_contigs__length_63177489-snap-gene-612.9 61251517 61256784
augustus_masked-PGA_scaffold10__182_contigs__length_63177489-processed-gene-612.16 61266296 61269900
maker-PGA_scaffold10__182_contigs__length_63177489-augustus-gene-612.3 61179163 61205442
maker-PGA_scaffold10__182_contigs__length_63177489-snap-gene-613.12 61289607 61299707
snap_masked-PGA_scaffold10__182_contigs__length_63177489-processed-gene-613.3 61299712 61300056
snap_masked-PGA_scaffold10__182_contigs__length_63177489-processed-gene-613.4 61300094 61302781
snap_masked-PGA_scaffold10__182_contigs__length_63177489-processed-gene-614.14 61419941 61453800
augustus_masked-PGA_scaffold10__182_contigs__length_63177489-processed-gene-614.0 61274587 61297508
maker-PGA_scaffold10__182_contigs__length_63177489-snap-gene-614.8 61351248 61392101
maker-PGA_scaffold10__182_contigs__length_63177489-augustus-gene-614.17 61304592 61319203
maker-PGA_scaffold10__182_contigs__length_63177489-snap-gene-616.0 61653521 61656827
maker-PGA_scaffold10__182_contigs__length_63177489-augustus-gene-616.26 61677264 61678743
augustus_masked-PGA_scaffold10__182_contigs__length_63177489-processed-gene-616.13 61668864 61670003
maker-PGA_scaffold10__182_contigs__length_63177489-augustus-gene-616.25 61670587 61671233
maker-PGA_scaffold10__182_contigs__length_63177489-snap-gene-616.4 61574445 61583323
maker-PGA_scaffold10__182_contigs__length_63177489-snap-gene-616.3 61541124 61559991
maker-PGA_scaffold10__182_contigs__length_63177489-augustus-gene-616.28 61498023 61536298
augustus_masked-PGA_scaffold10__182_contigs__length_63177489-processed-gene-617.9 61770023 61770748
maker-PGA_scaffold10__182_contigs__length_63177489-augustus-gene-617.23 61679117 61696822
augustus_masked-PGA_scaffold10__182_contigs__length_63177489-processed-gene-618.1 61800427 61801221
maker-PGA_scaffold10__182_contigs__length_63177489-snap-gene-619.13 61845326 61851806
maker-PGA_scaffold10__182_contigs__length_63177489-snap-gene-619.15 61928270 61930738
maker-PGA_scaffold10__182_contigs__length_63177489-augustus-gene-620.3 61948997 61968112
maker-PGA_scaffold10__182_contigs__length_63177489-snap-gene-621.10 62103840 62154179
maker-PGA_scaffold10__182_contigs__length_63177489-snap-gene-623.18 62331677 62373658
maker-PGA_scaffold10__182_contigs__length_63177489-snap-gene-623.17 62310968 62317397
maker-PGA_scaffold10__182_contigs__length_63177489-augustus-gene-624.7 62471234 62474728
maker-PGA_scaffold10__182_contigs__length_63177489-augustus-gene-624.8 62393646 62401318
maker-PGA_scaffold10__182_contigs__length_63177489-snap-gene-624.13 62412765 62439189
maker-PGA_scaffold10__182_contigs__length_63177489-augustus-gene-625.1 62523815 62562456
maker-PGA_scaffold10__182_contigs__length_63177489-snap-gene-626.0 62593098 62652577
maker-PGA_scaffold10__182_contigs__length_63177489-snap-gene-627.7 62764444 62766985
maker-PGA_scaffold10__182_contigs__length_63177489-snap-gene-628.0 62760303 62812850
maker-PGA_scaffold10__182_contigs__length_63177489-snap-gene-628.1 62845027 62860944
snap_masked-PGA_scaffold10__182_contigs__length_63177489-processed-gene-629.9 62937320 62957991
maker-PGA_scaffold10__182_contigs__length_63177489-snap-gene-629.17 62967824 62981958
maker-PGA_scaffold10__182_contigs__length_63177489-snap-gene-629.14 62928365 62937219
snap_masked-PGA_scaffold10__182_contigs__length_63177489-processed-gene-630.30 63103228 63128116
maker-PGA_scaffold10__182_contigs__length_63177489-snap-gene-630.7 63173701 63176227
maker-PGA_scaffold10__182_contigs__length_63177489-augustus-gene-630.41 63040221 63069047
maker-PGA_scaffold10__182_contigs__length_63177489-snap-gene-630.1 62991028 62997249
snap_masked-PGA_scaffold11__203_contigs__length_63881516-processed-gene-0.1 935 45070
maker-PGA_scaffold11__203_contigs__length_63881516-snap-gene-1.6 45688 105475
maker-PGA_scaffold11__203_contigs__length_63881516-snap-gene-1.7 104389 107551
maker-PGA_scaffold11__203_contigs__length_63881516-snap-gene-2.4 196278 284925
maker-PGA_scaffold11__203_contigs__length_63881516-snap-gene-2.3 180945 191435
maker-PGA_scaffold11__203_contigs__length_63881516-augustus-gene-2.8 160619 172596
maker-PGA_scaffold11__203_contigs__length_63881516-snap-gene-2.0 153567 159089
maker-PGA_scaffold11__203_contigs__length_63881516-snap-gene-4.15 396178 397033
maker-PGA_scaffold11__203_contigs__length_63881516-snap-gene-4.14 333272 344275
maker-PGA_scaffold11__203_contigs__length_63881516-snap-gene-4.16 416734 430438
augustus_masked-PGA_scaffold11__203_contigs__length_63881516-processed-gene-5.0 495163 509652
maker-PGA_scaffold11__203_contigs__length_63881516-snap-gene-5.5 517130 530804
augustus_masked-PGA_scaffold11__203_contigs__length_63881516-processed-gene-5.2 537339 538411
maker-PGA_scaffold11__203_contigs__length_63881516-augustus-gene-6.10 586911 593758
snap_masked-PGA_scaffold11__203_contigs__length_63881516-processed-gene-6.8 604547 635848
maker-PGA_scaffold11__203_contigs__length_63881516-augustus-gene-8.0 878199 889045
maker-PGA_scaffold11__203_contigs__length_63881516-augustus-gene-8.1 831807 834694
augustus_masked-PGA_scaffold11__203_contigs__length_63881516-processed-gene-9.0 927331 928068
maker-PGA_scaffold11__203_contigs__length_63881516-snap-gene-10.2 1046530 1046899
augustus_masked-PGA_scaffold11__203_contigs__length_63881516-processed-gene-11.1 1150739 1151698
maker-PGA_scaffold11__203_contigs__length_63881516-snap-gene-11.3 1064059 1077760
maker-PGA_scaffold11__203_contigs__length_63881516-snap-gene-11.5 1171476 1176161
maker-PGA_scaffold11__203_contigs__length_63881516-snap-gene-11.4 1094768 1120375
augustus_masked-PGA_scaffold11__203_contigs__length_63881516-processed-gene-12.4 1199087 1201083
maker-PGA_scaffold11__203_contigs__length_63881516-augustus-gene-13.9 1363200 1371569
snap_masked-PGA_scaffold11__203_contigs__length_63881516-processed-gene-13.4 1279055 1292717
augustus_masked-PGA_scaffold11__203_contigs__length_63881516-processed-gene-13.3 1373256 1377164
maker-PGA_scaffold11__203_contigs__length_63881516-snap-gene-13.15 1315959 1316861
snap_masked-PGA_scaffold11__203_contigs__length_63881516-processed-gene-13.5 1240982 1259004
augustus_masked-PGA_scaffold11__203_contigs__length_63881516-processed-gene-15.0 1472512 1506144
maker-PGA_scaffold11__203_contigs__length_63881516-augustus-gene-15.9 1516199 1520768
maker-PGA_scaffold11__203_contigs__length_63881516-snap-gene-15.13 1566076 1567524
augustus_masked-PGA_scaffold11__203_contigs__length_63881516-processed-gene-17.9 1777701 1777964
maker-PGA_scaffold11__203_contigs__length_63881516-snap-gene-17.7 1681861 1685848
augustus_masked-PGA_scaffold11__203_contigs__length_63881516-processed-gene-17.11 1732124 1732858
maker-PGA_scaffold11__203_contigs__length_63881516-snap-gene-18.3 1795554 1796731
maker-PGA_scaffold11__203_contigs__length_63881516-snap-gene-19.9 1908934 1972494
augustus_masked-PGA_scaffold11__203_contigs__length_63881516-processed-gene-19.10 1864015 1890575
augustus_masked-PGA_scaffold11__203_contigs__length_63881516-processed-gene-21.1 2148884 2151699
maker-PGA_scaffold11__203_contigs__length_63881516-augustus-gene-22.1 2152182 2164747
maker-PGA_scaffold11__203_contigs__length_63881516-snap-gene-22.9 2167420 2197654
maker-PGA_scaffold11__203_contigs__length_63881516-augustus-gene-23.3 2318179 2320116
augustus_masked-PGA_scaffold11__203_contigs__length_63881516-processed-gene-23.2 2357226 2361368
maker-PGA_scaffold11__203_contigs__length_63881516-snap-gene-24.13 2396217 2444412
snap_masked-PGA_scaffold11__203_contigs__length_63881516-processed-gene-26.2 2631450 2633735
maker-PGA_scaffold11__203_contigs__length_63881516-augustus-gene-26.3 2585124 2595463
snap_masked-PGA_scaffold11__203_contigs__length_63881516-processed-gene-27.4 2692092 2696953
maker-PGA_scaffold11__203_contigs__length_63881516-augustus-gene-27.0 2737987 2764346
augustus_masked-PGA_scaffold11__203_contigs__length_63881516-processed-gene-29.4 2931970 2933232
maker-PGA_scaffold11__203_contigs__length_63881516-augustus-gene-30.5 3079363 3085946
maker-PGA_scaffold11__203_contigs__length_63881516-snap-gene-30.10 3011242 3030869
augustus_masked-PGA_scaffold11__203_contigs__length_63881516-processed-gene-30.3 3027043 3028160
maker-PGA_scaffold11__203_contigs__length_63881516-augustus-gene-31.5 3123632 3136103
maker-PGA_scaffold11__203_contigs__length_63881516-snap-gene-31.3 3096353 3097826
maker-PGA_scaffold11__203_contigs__length_63881516-augustus-gene-32.4 3209807 3213923
maker-PGA_scaffold11__203_contigs__length_63881516-augustus-gene-34.5 3336650 3347885
maker-PGA_scaffold11__203_contigs__length_63881516-snap-gene-34.8 3361524 3366249
maker-PGA_scaffold11__203_contigs__length_63881516-snap-gene-35.3 3566415 3568298
snap_masked-PGA_scaffold11__203_contigs__length_63881516-processed-gene-38.0 3825923 3828197
maker-PGA_scaffold11__203_contigs__length_63881516-augustus-gene-39.11 3944077 3951324
snap_masked-PGA_scaffold11__203_contigs__length_63881516-processed-gene-39.10 3914209 3921849
snap_masked-PGA_scaffold11__203_contigs__length_63881516-processed-gene-40.5 4029627 4037389
augustus_masked-PGA_scaffold11__203_contigs__length_63881516-processed-gene-40.9 3979172 3994193
maker-PGA_scaffold11__203_contigs__length_63881516-snap-gene-42.5 4223445 4232228
snap_masked-PGA_scaffold11__203_contigs__length_63881516-processed-gene-42.3 4238590 4273195
maker-PGA_scaffold11__203_contigs__length_63881516-snap-gene-43.9 4337044 4354921
augustus_masked-PGA_scaffold11__203_contigs__length_63881516-processed-gene-43.14 4368815 4382210
maker-PGA_scaffold11__203_contigs__length_63881516-snap-gene-44.8 4456603 4468874
maker-PGA_scaffold11__203_contigs__length_63881516-snap-gene-44.9 4387970 4396971
snap_masked-PGA_scaffold11__203_contigs__length_63881516-processed-gene-45.5 4542451 4543805
maker-PGA_scaffold11__203_contigs__length_63881516-snap-gene-47.13 4670164 4676889
maker-PGA_scaffold11__203_contigs__length_63881516-snap-gene-47.12 4632630 4658617
maker-PGA_scaffold11__203_contigs__length_63881516-snap-gene-47.14 4701843 4729015
maker-PGA_scaffold11__203_contigs__length_63881516-snap-gene-48.4 4800688 4816713
maker-PGA_scaffold11__203_contigs__length_63881516-snap-gene-48.5 4840413 4841568
maker-PGA_scaffold11__203_contigs__length_63881516-augustus-gene-49.1 4914288 4931326
maker-PGA_scaffold11__203_contigs__length_63881516-snap-gene-49.9 4941199 4952194
maker-PGA_scaffold11__203_contigs__length_63881516-snap-gene-50.10 4993979 5012518
maker-PGA_scaffold11__203_contigs__length_63881516-augustus-gene-50.2 5023084 5023957
augustus_masked-PGA_scaffold11__203_contigs__length_63881516-processed-gene-51.3 5137968 5141031
maker-PGA_scaffold11__203_contigs__length_63881516-augustus-gene-51.14 5169611 5180156
snap_masked-PGA_scaffold11__203_contigs__length_63881516-processed-gene-53.5 5215778 5264606
snap_masked-PGA_scaffold11__203_contigs__length_63881516-processed-gene-53.6 5264688 5282191
snap_masked-PGA_scaffold11__203_contigs__length_63881516-processed-gene-55.0 5519548 5541986
maker-PGA_scaffold11__203_contigs__length_63881516-snap-gene-57.15 5681399 5682840
maker-PGA_scaffold11__203_contigs__length_63881516-snap-gene-57.14 5683974 5686165
maker-PGA_scaffold11__203_contigs__length_63881516-snap-gene-57.16 5682901 5683942
maker-PGA_scaffold11__203_contigs__length_63881516-augustus-gene-58.4 5849079 5850292
maker-PGA_scaffold11__203_contigs__length_63881516-snap-gene-59.3 5882598 5886417
maker-PGA_scaffold11__203_contigs__length_63881516-snap-gene-59.4 5898396 5904495
maker-PGA_scaffold11__203_contigs__length_63881516-snap-gene-60.0 6000493 6052578
maker-PGA_scaffold11__203_contigs__length_63881516-snap-gene-62.7 6232381 6234394
snap_masked-PGA_scaffold11__203_contigs__length_63881516-processed-gene-62.5 6215090 6226462
augustus_masked-PGA_scaffold11__203_contigs__length_63881516-processed-gene-63.3 6358772 6359417
maker-PGA_scaffold11__203_contigs__length_63881516-snap-gene-63.5 6279071 6295273
maker-PGA_scaffold11__203_contigs__length_63881516-snap-gene-63.4 6330754 6331432
snap_masked-PGA_scaffold11__203_contigs__length_63881516-processed-gene-64.1 6463729 6470029
maker-PGA_scaffold11__203_contigs__length_63881516-augustus-gene-65.2 6567517 6575557
snap_masked-PGA_scaffold11__203_contigs__length_63881516-processed-gene-66.8 6623101 6646521
maker-PGA_scaffold11__203_contigs__length_63881516-snap-gene-66.3 6590500 6596847
maker-PGA_scaffold11__203_contigs__length_63881516-augustus-gene-66.14 6597134 6601606
maker-PGA_scaffold11__203_contigs__length_63881516-snap-gene-67.3 6721737 6723169
maker-PGA_scaffold11__203_contigs__length_63881516-augustus-gene-67.11 6691099 6700605
maker-PGA_scaffold11__203_contigs__length_63881516-augustus-gene-67.10 6663174 6667430
augustus_masked-PGA_scaffold11__203_contigs__length_63881516-processed-gene-68.1 6849314 6876235
maker-PGA_scaffold11__203_contigs__length_63881516-augustus-gene-69.7 6918467 6921480
augustus_masked-PGA_scaffold11__203_contigs__length_63881516-processed-gene-69.14 6897143 6897948
maker-PGA_scaffold11__203_contigs__length_63881516-snap-gene-69.12 6963058 6975229
maker-PGA_scaffold11__203_contigs__length_63881516-snap-gene-69.11 6947061 6957960
maker-PGA_scaffold11__203_contigs__length_63881516-augustus-gene-70.8 7059204 7070121
augustus_masked-PGA_scaffold11__203_contigs__length_63881516-processed-gene-70.17 7053038 7056598
augustus_masked-PGA_scaffold11__203_contigs__length_63881516-processed-gene-70.15 6991059 6992115
maker-PGA_scaffold11__203_contigs__length_63881516-augustus-gene-70.9 6999359 7003191
augustus_masked-PGA_scaffold11__203_contigs__length_63881516-processed-gene-71.1 7087030 7102185
augustus_masked-PGA_scaffold11__203_contigs__length_63881516-processed-gene-72.1 7204411 7205654
maker-PGA_scaffold11__203_contigs__length_63881516-snap-gene-72.9 7133811 7160100
maker-PGA_scaffold11__203_contigs__length_63881516-augustus-gene-73.6 7308980 7333756
maker-PGA_scaffold11__203_contigs__length_63881516-snap-gene-73.7 7263406 7275436
snap_masked-PGA_scaffold11__203_contigs__length_63881516-processed-gene-75.8 7542098 7575250
snap_masked-PGA_scaffold11__203_contigs__length_63881516-processed-gene-75.7 7527749 7539111
maker-PGA_scaffold11__203_contigs__length_63881516-snap-gene-77.8 7685923 7697267
augustus_masked-PGA_scaffold11__203_contigs__length_63881516-processed-gene-77.13 7700202 7720403
maker-PGA_scaffold11__203_contigs__length_63881516-snap-gene-77.9 7722247 7722580
augustus_masked-PGA_scaffold11__203_contigs__length_63881516-processed-gene-78.10 7792244 7799317
augustus_masked-PGA_scaffold11__203_contigs__length_63881516-processed-gene-78.12 7810083 7835827
maker-PGA_scaffold11__203_contigs__length_63881516-snap-gene-78.0 7795933 7799428
maker-PGA_scaffold11__203_contigs__length_63881516-snap-gene-78.1 7799436 7800957
maker-PGA_scaffold11__203_contigs__length_63881516-augustus-gene-79.11 7933133 7940070
maker-PGA_scaffold11__203_contigs__length_63881516-snap-gene-79.16 7960812 7964721
augustus_masked-PGA_scaffold11__203_contigs__length_63881516-processed-gene-79.1 7896175 7907709
augustus_masked-PGA_scaffold11__203_contigs__length_63881516-processed-gene-79.0 7882979 7893017
augustus_masked-PGA_scaffold11__203_contigs__length_63881516-processed-gene-80.4 7976976 7991323
maker-PGA_scaffold11__203_contigs__length_63881516-snap-gene-81.4 8108365 8122840
maker-PGA_scaffold11__203_contigs__length_63881516-snap-gene-81.3 8140851 8141590
maker-PGA_scaffold11__203_contigs__length_63881516-snap-gene-82.16 8258652 8268397
augustus_masked-PGA_scaffold11__203_contigs__length_63881516-processed-gene-82.0 8231565 8232125
maker-PGA_scaffold11__203_contigs__length_63881516-augustus-gene-82.12 8205838 8207413
maker-PGA_scaffold11__203_contigs__length_63881516-snap-gene-82.18 8211278 8220582
maker-PGA_scaffold11__203_contigs__length_63881516-snap-gene-82.19 8251966 8253805
augustus_masked-PGA_scaffold11__203_contigs__length_63881516-processed-gene-83.13 8349234 8355669
snap_masked-PGA_scaffold11__203_contigs__length_63881516-processed-gene-83.4 8332767 8349029
maker-PGA_scaffold11__203_contigs__length_63881516-augustus-gene-83.9 8360528 8379902
augustus_masked-PGA_scaffold11__203_contigs__length_63881516-processed-gene-84.0 8480477 8484662
maker-PGA_scaffold11__203_contigs__length_63881516-augustus-gene-85.7 8553491 8557128
maker-PGA_scaffold11__203_contigs__length_63881516-snap-gene-85.11 8540069 8550978
maker-PGA_scaffold11__203_contigs__length_63881516-snap-gene-85.10 8494130 8509263
maker-PGA_scaffold11__203_contigs__length_63881516-augustus-gene-85.9 8526296 8527663
maker-PGA_scaffold11__203_contigs__length_63881516-augustus-gene-85.8 8511163 8519484
augustus_masked-PGA_scaffold11__203_contigs__length_63881516-processed-gene-86.5 8583330 8598959
maker-PGA_scaffold11__203_contigs__length_63881516-snap-gene-87.9 8717338 8735092
augustus_masked-PGA_scaffold11__203_contigs__length_63881516-processed-gene-88.9 8808515 8828118
maker-PGA_scaffold11__203_contigs__length_63881516-snap-gene-88.0 8738040 8791101
maker-PGA_scaffold11__203_contigs__length_63881516-augustus-gene-89.8 8922751 8924825
maker-PGA_scaffold11__203_contigs__length_63881516-snap-gene-89.4 8951496 8964449
maker-PGA_scaffold11__203_contigs__length_63881516-augustus-gene-89.9 8937751 8938956
maker-PGA_scaffold11__203_contigs__length_63881516-augustus-gene-90.9 8976856 8992865
maker-PGA_scaffold11__203_contigs__length_63881516-snap-gene-90.7 9007104 9013048
maker-PGA_scaffold11__203_contigs__length_63881516-snap-gene-90.6 8997543 9002909
maker-PGA_scaffold11__203_contigs__length_63881516-snap-gene-90.8 9022927 9040456
maker-PGA_scaffold11__203_contigs__length_63881516-augustus-gene-91.15 9130225 9136573
maker-PGA_scaffold11__203_contigs__length_63881516-snap-gene-91.7 9185752 9188455
augustus_masked-PGA_scaffold11__203_contigs__length_63881516-processed-gene-91.5 9111466 9112620
maker-PGA_scaffold11__203_contigs__length_63881516-augustus-gene-91.17 9058188 9066588
maker-PGA_scaffold11__203_contigs__length_63881516-augustus-gene-92.8 9196569 9202475
augustus_masked-PGA_scaffold11__203_contigs__length_63881516-processed-gene-93.9 9289341 9291038
augustus_masked-PGA_scaffold11__203_contigs__length_63881516-processed-gene-93.11 9326398 9327882
augustus_masked-PGA_scaffold11__203_contigs__length_63881516-processed-gene-93.13 9348599 9350131
augustus_masked-PGA_scaffold11__203_contigs__length_63881516-processed-gene-93.12 9338746 9339036
maker-PGA_scaffold11__203_contigs__length_63881516-snap-gene-96.2 9569125 9634024
maker-PGA_scaffold11__203_contigs__length_63881516-snap-gene-96.4 9680672 9689318
maker-PGA_scaffold11__203_contigs__length_63881516-snap-gene-96.3 9655233 9662146
maker-PGA_scaffold11__203_contigs__length_63881516-snap-gene-97.0 9705785 9733867
maker-PGA_scaffold11__203_contigs__length_63881516-snap-gene-97.1 9735248 9735595
maker-PGA_scaffold11__203_contigs__length_63881516-snap-gene-98.1 9833444 9835247
snap_masked-PGA_scaffold11__203_contigs__length_63881516-processed-gene-100.7 10039653 10048198
maker-PGA_scaffold11__203_contigs__length_63881516-augustus-gene-100.0 10008461 10024238
maker-PGA_scaffold11__203_contigs__length_63881516-snap-gene-100.14 10070064 10073225
augustus_masked-PGA_scaffold11__203_contigs__length_63881516-processed-gene-100.18 10055358 10066233
maker-PGA_scaffold11__203_contigs__length_63881516-snap-gene-101.12 10086914 10098992
maker-PGA_scaffold11__203_contigs__length_63881516-augustus-gene-101.2 10118753 10129256
maker-PGA_scaffold11__203_contigs__length_63881516-snap-gene-101.14 10135803 10151341
augustus_masked-PGA_scaffold11__203_contigs__length_63881516-processed-gene-102.1 10238699 10239805
snap_masked-PGA_scaffold11__203_contigs__length_63881516-processed-gene-103.3 10374640 10378872
maker-PGA_scaffold11__203_contigs__length_63881516-snap-gene-104.0 10395544 10404873
maker-PGA_scaffold11__203_contigs__length_63881516-augustus-gene-104.5 10477256 10483870
maker-PGA_scaffold11__203_contigs__length_63881516-snap-gene-105.1 10503240 10506857
maker-PGA_scaffold11__203_contigs__length_63881516-augustus-gene-105.15 10508880 10516905
maker-PGA_scaffold11__203_contigs__length_63881516-snap-gene-105.6 10586415 10587844
maker-PGA_scaffold11__203_contigs__length_63881516-augustus-gene-105.13 10491500 10493154
maker-PGA_scaffold11__203_contigs__length_63881516-augustus-gene-105.16 10518308 10524550
maker-PGA_scaffold11__203_contigs__length_63881516-snap-gene-105.4 10537949 10545608
maker-PGA_scaffold11__203_contigs__length_63881516-augustus-gene-105.18 10553368 10580164
maker-PGA_scaffold11__203_contigs__length_63881516-snap-gene-106.5 10634265 10641906
maker-PGA_scaffold11__203_contigs__length_63881516-snap-gene-107.4 10760472 10771966
maker-PGA_scaffold11__203_contigs__length_63881516-augustus-gene-108.0 10792277 10805851
snap_masked-PGA_scaffold11__203_contigs__length_63881516-processed-gene-109.0 10807554 10960620
snap_masked-PGA_scaffold11__203_contigs__length_63881516-processed-gene-110.10 11049199 11052181
snap_masked-PGA_scaffold11__203_contigs__length_63881516-processed-gene-110.9 11023917 11044378
maker-PGA_scaffold11__203_contigs__length_63881516-snap-gene-111.3 11157635 11158557
maker-PGA_scaffold11__203_contigs__length_63881516-snap-gene-111.0 11186496 11187010
maker-PGA_scaffold11__203_contigs__length_63881516-snap-gene-111.2 11133762 11144654
maker-PGA_scaffold11__203_contigs__length_63881516-snap-gene-112.1 11210714 11224065
augustus_masked-PGA_scaffold11__203_contigs__length_63881516-processed-gene-113.7 11352460 11364401
maker-PGA_scaffold11__203_contigs__length_63881516-snap-gene-114.11 11388278 11405730
maker-PGA_scaffold11__203_contigs__length_63881516-snap-gene-117.15 11671459 11692822
maker-PGA_scaffold11__203_contigs__length_63881516-augustus-gene-117.2 11696628 11702269
maker-PGA_scaffold11__203_contigs__length_63881516-augustus-gene-117.3 11705037 11711186
maker-PGA_scaffold11__203_contigs__length_63881516-augustus-gene-117.4 11711774 11727182
maker-PGA_scaffold11__203_contigs__length_63881516-snap-gene-117.20 11778907 11780790
maker-PGA_scaffold11__203_contigs__length_63881516-snap-gene-117.19 11745161 11746953
maker-PGA_scaffold11__203_contigs__length_63881516-snap-gene-118.5 11824524 11828525
maker-PGA_scaffold11__203_contigs__length_63881516-augustus-gene-118.13 11871894 11877691
maker-PGA_scaffold11__203_contigs__length_63881516-snap-gene-118.4 11801237 11811981
maker-PGA_scaffold11__203_contigs__length_63881516-snap-gene-118.7 11835769 11837297
maker-PGA_scaffold11__203_contigs__length_63881516-augustus-gene-118.15 11840011 11840482
maker-PGA_scaffold11__203_contigs__length_63881516-snap-gene-118.9 11842508 11865638
maker-PGA_scaffold11__203_contigs__length_63881516-snap-gene-118.10 11879336 11881149
maker-PGA_scaffold11__203_contigs__length_63881516-augustus-gene-119.18 11938718 11945591
maker-PGA_scaffold11__203_contigs__length_63881516-snap-gene-119.8 11881705 11883209
maker-PGA_scaffold11__203_contigs__length_63881516-augustus-gene-119.17 11937176 11938089
augustus_masked-PGA_scaffold11__203_contigs__length_63881516-processed-gene-119.1 11890310 11894578
maker-PGA_scaffold11__203_contigs__length_63881516-snap-gene-119.12 11912974 11925339
snap_masked-PGA_scaffold11__203_contigs__length_63881516-processed-gene-119.32 11959657 11977049
maker-PGA_scaffold11__203_contigs__length_63881516-augustus-gene-120.6 11981285 11985351
snap_masked-PGA_scaffold11__203_contigs__length_63881516-processed-gene-120.10 11986329 12052358
maker-PGA_scaffold11__203_contigs__length_63881516-augustus-gene-123.22 12384285 12385490
maker-PGA_scaffold11__203_contigs__length_63881516-snap-gene-123.4 12350734 12363411
maker-PGA_scaffold11__203_contigs__length_63881516-snap-gene-123.0 12306674 12312878
maker-PGA_scaffold11__203_contigs__length_63881516-snap-gene-123.5 12364181 12366490
maker-PGA_scaffold11__203_contigs__length_63881516-augustus-gene-123.18 12329296 12341497
maker-PGA_scaffold11__203_contigs__length_63881516-augustus-gene-123.17 12327034 12328899
snap_masked-PGA_scaffold11__203_contigs__length_63881516-processed-gene-123.14 12346211 12348827
maker-PGA_scaffold11__203_contigs__length_63881516-augustus-gene-124.12 12433419 12438484
maker-PGA_scaffold11__203_contigs__length_63881516-augustus-gene-124.13 12468604 12474597
snap_masked-PGA_scaffold11__203_contigs__length_63881516-processed-gene-124.20 12401038 12418243
maker-PGA_scaffold11__203_contigs__length_63881516-snap-gene-124.1 12380954 12382758
maker-PGA_scaffold11__203_contigs__length_63881516-snap-gene-124.0 12383255 12401009
maker-PGA_scaffold11__203_contigs__length_63881516-snap-gene-124.8 12439963 12452687
maker-PGA_scaffold11__203_contigs__length_63881516-augustus-gene-124.14 12390547 12401311
maker-PGA_scaffold11__203_contigs__length_63881516-snap-gene-124.7 12405354 12408650
maker-PGA_scaffold11__203_contigs__length_63881516-snap-gene-125.15 12551656 12553609
maker-PGA_scaffold11__203_contigs__length_63881516-snap-gene-125.13 12474025 12498919
snap_masked-PGA_scaffold11__203_contigs__length_63881516-processed-gene-125.8 12503666 12511150
maker-PGA_scaffold11__203_contigs__length_63881516-snap-gene-126.10 12578587 12618199
maker-PGA_scaffold11__203_contigs__length_63881516-snap-gene-127.7 12723369 12747006
maker-PGA_scaffold11__203_contigs__length_63881516-snap-gene-127.9 12758180 12783974
maker-PGA_scaffold11__203_contigs__length_63881516-snap-gene-127.8 12722515 12723264
maker-PGA_scaffold11__203_contigs__length_63881516-augustus-gene-128.18 12841970 12844147
maker-PGA_scaffold11__203_contigs__length_63881516-augustus-gene-128.21 12868153 12870237
maker-PGA_scaffold11__203_contigs__length_63881516-snap-gene-128.7 12847455 12852771
augustus_masked-PGA_scaffold11__203_contigs__length_63881516-processed-gene-129.19 12908195 12910952
maker-PGA_scaffold11__203_contigs__length_63881516-snap-gene-129.14 12872926 12873765
maker-PGA_scaffold11__203_contigs__length_63881516-snap-gene-129.17 12909825 12945449
maker-PGA_scaffold11__203_contigs__length_63881516-snap-gene-129.16 12886567 12891281
snap_masked-PGA_scaffold11__203_contigs__length_63881516-processed-gene-129.0 12877263 12886437
maker-PGA_scaffold11__203_contigs__length_63881516-snap-gene-130.12 13042796 13051815
maker-PGA_scaffold11__203_contigs__length_63881516-snap-gene-130.13 13069642 13075204
maker-PGA_scaffold11__203_contigs__length_63881516-augustus-gene-130.11 13020224 13023539
maker-PGA_scaffold11__203_contigs__length_63881516-snap-gene-130.15 13005925 13012961
maker-PGA_scaffold11__203_contigs__length_63881516-snap-gene-130.14 12993093 13003877
maker-PGA_scaffold11__203_contigs__length_63881516-augustus-gene-131.6 13100950 13109093
maker-PGA_scaffold11__203_contigs__length_63881516-augustus-gene-131.8 13112239 13114546
maker-PGA_scaffold11__203_contigs__length_63881516-augustus-gene-131.9 13147524 13149980
maker-PGA_scaffold11__203_contigs__length_63881516-snap-gene-131.20 13086125 13092900
maker-PGA_scaffold11__203_contigs__length_63881516-augustus-gene-133.23 13365928 13368043
maker-PGA_scaffold11__203_contigs__length_63881516-snap-gene-133.28 13275729 13285605
maker-PGA_scaffold11__203_contigs__length_63881516-snap-gene-133.27 13244960 13269137
maker-PGA_scaffold11__203_contigs__length_63881516-snap-gene-133.32 13381240 13385113
maker-PGA_scaffold11__203_contigs__length_63881516-snap-gene-133.31 13375094 13377806
maker-PGA_scaffold11__203_contigs__length_63881516-snap-gene-133.26 13223463 13228582
maker-PGA_scaffold11__203_contigs__length_63881516-snap-gene-133.29 13285712 13304749
maker-PGA_scaffold11__203_contigs__length_63881516-snap-gene-134.25 13419317 13429576
maker-PGA_scaffold11__203_contigs__length_63881516-augustus-gene-134.16 13434047 13438338
maker-PGA_scaffold11__203_contigs__length_63881516-snap-gene-134.24 13408769 13417590
augustus_masked-PGA_scaffold11__203_contigs__length_63881516-processed-gene-134.31 13395939 13396346
augustus_masked-PGA_scaffold11__203_contigs__length_63881516-processed-gene-134.35 13429594 13432993
augustus_masked-PGA_scaffold11__203_contigs__length_63881516-processed-gene-134.32 13396674 13401750
maker-PGA_scaffold11__203_contigs__length_63881516-snap-gene-134.30 13453658 13473607
maker-PGA_scaffold11__203_contigs__length_63881516-snap-gene-134.29 13439904 13445660
maker-PGA_scaffold11__203_contigs__length_63881516-snap-gene-135.20 13486239 13508490
maker-PGA_scaffold11__203_contigs__length_63881516-snap-gene-136.3 13608117 13660868
maker-PGA_scaffold11__203_contigs__length_63881516-snap-gene-136.4 13683375 13684684
maker-PGA_scaffold11__203_contigs__length_63881516-snap-gene-138.4 13764456 13775443
maker-PGA_scaffold11__203_contigs__length_63881516-augustus-gene-138.3 13811821 13838041
maker-PGA_scaffold11__203_contigs__length_63881516-snap-gene-139.2 13877894 13887579
maker-PGA_scaffold11__203_contigs__length_63881516-snap-gene-141.0 14060355 14102302
maker-PGA_scaffold11__203_contigs__length_63881516-snap-gene-142.11 14203306 14239170
maker-PGA_scaffold11__203_contigs__length_63881516-snap-gene-144.2 14478079 14479161
maker-PGA_scaffold11__203_contigs__length_63881516-snap-gene-144.1 14426489 14467697
maker-PGA_scaffold11__203_contigs__length_63881516-augustus-gene-145.0 14580625 14587110
snap_masked-PGA_scaffold11__203_contigs__length_63881516-processed-gene-147.4 14691850 14699709
snap_masked-PGA_scaffold11__203_contigs__length_63881516-processed-gene-147.3 14688448 14691123
maker-PGA_scaffold11__203_contigs__length_63881516-augustus-gene-147.12 14733994 14746227
maker-PGA_scaffold11__203_contigs__length_63881516-snap-gene-147.1 14725108 14728449
maker-PGA_scaffold11__203_contigs__length_63881516-augustus-gene-148.11 14879618 14887415
maker-PGA_scaffold11__203_contigs__length_63881516-snap-gene-148.1 14790508 14826204
maker-PGA_scaffold11__203_contigs__length_63881516-augustus-gene-149.1 14966237 14969391
maker-PGA_scaffold11__203_contigs__length_63881516-snap-gene-152.4 15163494 15209702
maker-PGA_scaffold11__203_contigs__length_63881516-snap-gene-154.1 15416424 15432278
maker-PGA_scaffold11__203_contigs__length_63881516-augustus-gene-154.6 15415815 15416259
maker-PGA_scaffold11__203_contigs__length_63881516-augustus-gene-156.10 15656698 15660463
maker-PGA_scaffold11__203_contigs__length_63881516-snap-gene-156.23 15599442 15649132
maker-PGA_scaffold11__203_contigs__length_63881516-snap-gene-156.22 15519234 15570293
maker-PGA_scaffold11__203_contigs__length_63881516-augustus-gene-159.4 15887112 15919655
maker-PGA_scaffold11__203_contigs__length_63881516-snap-gene-159.3 15940629 15948289
maker-PGA_scaffold11__203_contigs__length_63881516-augustus-gene-161.10 16154063 16159768
maker-PGA_scaffold11__203_contigs__length_63881516-snap-gene-161.2 16145087 16146606
maker-PGA_scaffold11__203_contigs__length_63881516-snap-gene-161.1 16130734 16141033
maker-PGA_scaffold11__203_contigs__length_63881516-augustus-gene-162.14 16238575 16246945
maker-PGA_scaffold11__203_contigs__length_63881516-snap-gene-162.18 16206091 16220562
snap_masked-PGA_scaffold11__203_contigs__length_63881516-processed-gene-162.0 16161955 16171013
maker-PGA_scaffold11__203_contigs__length_63881516-augustus-gene-162.13 16221700 16229559
snap_masked-PGA_scaffold11__203_contigs__length_63881516-processed-gene-162.6 16260706 16277750
maker-PGA_scaffold11__203_contigs__length_63881516-snap-gene-162.21 16278932 16287820
maker-PGA_scaffold11__203_contigs__length_63881516-augustus-gene-163.7 16344081 16355518
maker-PGA_scaffold11__203_contigs__length_63881516-augustus-gene-163.6 16330274 16338761
maker-PGA_scaffold11__203_contigs__length_63881516-snap-gene-163.17 16370872 16381313
maker-PGA_scaffold11__203_contigs__length_63881516-snap-gene-163.18 16381318 16388843
maker-PGA_scaffold11__203_contigs__length_63881516-snap-gene-163.14 16315588 16317420
augustus_masked-PGA_scaffold11__203_contigs__length_63881516-processed-gene-164.1 16483534 16489227
maker-PGA_scaffold11__203_contigs__length_63881516-augustus-gene-164.5 16464695 16473408
augustus_masked-PGA_scaffold11__203_contigs__length_63881516-processed-gene-165.1 16584081 16586849
maker-PGA_scaffold11__203_contigs__length_63881516-augustus-gene-165.12 16509861 16516375
maker-PGA_scaffold11__203_contigs__length_63881516-augustus-gene-165.11 16504910 16509034
maker-PGA_scaffold11__203_contigs__length_63881516-snap-gene-165.10 16565086 16568986
maker-PGA_scaffold11__203_contigs__length_63881516-snap-gene-165.9 16518346 16521188
maker-PGA_scaffold11__203_contigs__length_63881516-augustus-gene-166.13 16680949 16684004
maker-PGA_scaffold11__203_contigs__length_63881516-snap-gene-166.25 16667547 16668094
maker-PGA_scaffold11__203_contigs__length_63881516-snap-gene-166.23 16645918 16657719
augustus_masked-PGA_scaffold11__203_contigs__length_63881516-processed-gene-166.0 16593073 16612918
maker-PGA_scaffold11__203_contigs__length_63881516-snap-gene-166.24 16663058 16664488
snap_masked-PGA_scaffold11__203_contigs__length_63881516-processed-gene-167.9 16765762 16774174
maker-PGA_scaffold11__203_contigs__length_63881516-snap-gene-167.14 16762644 16764457
maker-PGA_scaffold11__203_contigs__length_63881516-snap-gene-167.16 16758828 16762619
maker-PGA_scaffold11__203_contigs__length_63881516-snap-gene-167.18 16774181 16775442
maker-PGA_scaffold11__203_contigs__length_63881516-snap-gene-167.15 16764819 16765550
snap_masked-PGA_scaffold11__203_contigs__length_63881516-processed-gene-168.17 16858359 16878596
maker-PGA_scaffold11__203_contigs__length_63881516-snap-gene-168.25 16777002 16792620
maker-PGA_scaffold11__203_contigs__length_63881516-augustus-gene-168.20 16802670 16827136
maker-PGA_scaffold11__203_contigs__length_63881516-augustus-gene-168.19 16794228 16796178
snap_masked-PGA_scaffold11__203_contigs__length_63881516-processed-gene-169.5 16886352 16903401
maker-PGA_scaffold11__203_contigs__length_63881516-snap-gene-169.15 16947137 16958487
maker-PGA_scaffold11__203_contigs__length_63881516-augustus-gene-171.17 17104773 17106008
maker-PGA_scaffold11__203_contigs__length_63881516-augustus-gene-171.19 17171733 17183315
maker-PGA_scaffold11__203_contigs__length_63881516-snap-gene-171.8 17111764 17127782
maker-PGA_scaffold11__203_contigs__length_63881516-snap-gene-172.13 17257968 17264622
snap_masked-PGA_scaffold11__203_contigs__length_63881516-processed-gene-172.4 17206531 17213556
maker-PGA_scaffold11__203_contigs__length_63881516-snap-gene-172.15 17214888 17237657
maker-PGA_scaffold11__203_contigs__length_63881516-snap-gene-177.14 17756684 17759368
maker-PGA_scaffold11__203_contigs__length_63881516-snap-gene-177.13 17667520 17699655
maker-PGA_scaffold11__203_contigs__length_63881516-augustus-gene-177.12 17765311 17773751
maker-PGA_scaffold11__203_contigs__length_63881516-snap-gene-177.17 17721818 17724054
maker-PGA_scaffold11__203_contigs__length_63881516-snap-gene-177.16 17724196 17755432
maker-PGA_scaffold11__203_contigs__length_63881516-snap-gene-178.17 17817656 17819756
maker-PGA_scaffold11__203_contigs__length_63881516-augustus-gene-178.15 17862520 17873899
augustus_masked-PGA_scaffold11__203_contigs__length_63881516-processed-gene-178.3 17821797 17830512
maker-PGA_scaffold11__203_contigs__length_63881516-augustus-gene-179.15 17900565 17914072
maker-PGA_scaffold11__203_contigs__length_63881516-augustus-gene-179.16 17929544 17936426
maker-PGA_scaffold11__203_contigs__length_63881516-augustus-gene-179.14 17887510 17887888
augustus_masked-PGA_scaffold11__203_contigs__length_63881516-processed-gene-179.18 17895917 17896237
maker-PGA_scaffold11__203_contigs__length_63881516-snap-gene-180.6 18071925 18074942
maker-PGA_scaffold11__203_contigs__length_63881516-snap-gene-181.0 18111332 18122345
snap_masked-PGA_scaffold11__203_contigs__length_63881516-processed-gene-181.6 18129467 18131640
maker-PGA_scaffold11__203_contigs__length_63881516-augustus-gene-181.4 18145476 18151771
maker-PGA_scaffold11__203_contigs__length_63881516-augustus-gene-182.4 18255535 18263577
maker-PGA_scaffold11__203_contigs__length_63881516-snap-gene-182.28 18270007 18272518
maker-PGA_scaffold11__203_contigs__length_63881516-augustus-gene-182.3 18216476 18231748
maker-PGA_scaffold11__203_contigs__length_63881516-snap-gene-182.25 18187413 18203947
maker-PGA_scaffold11__203_contigs__length_63881516-augustus-gene-182.1 18179001 18184504
maker-PGA_scaffold11__203_contigs__length_63881516-snap-gene-182.22 18177708 18178247
maker-PGA_scaffold11__203_contigs__length_63881516-augustus-gene-182.8 18273095 18275352
augustus_masked-PGA_scaffold11__203_contigs__length_63881516-processed-gene-182.35 18244819 18251239
maker-PGA_scaffold11__203_contigs__length_63881516-snap-gene-182.21 18177350 18177648
maker-PGA_scaffold11__203_contigs__length_63881516-augustus-gene-183.7 18287810 18292857
maker-PGA_scaffold11__203_contigs__length_63881516-augustus-gene-183.8 18311202 18320453
augustus_masked-PGA_scaffold11__203_contigs__length_63881516-processed-gene-184.16 18428643 18446054
maker-PGA_scaffold11__203_contigs__length_63881516-snap-gene-185.0 18457322 18466501
maker-PGA_scaffold11__203_contigs__length_63881516-augustus-gene-185.12 18492239 18507725
maker-PGA_scaffold11__203_contigs__length_63881516-snap-gene-185.3 18525471 18536391
maker-PGA_scaffold11__203_contigs__length_63881516-snap-gene-185.1 18483567 18490254
maker-PGA_scaffold11__203_contigs__length_63881516-snap-gene-186.1 18625291 18637918
maker-PGA_scaffold11__203_contigs__length_63881516-augustus-gene-186.8 18572814 18582037
maker-PGA_scaffold11__203_contigs__length_63881516-snap-gene-187.2 18692515 18698067
snap_masked-PGA_scaffold11__203_contigs__length_63881516-processed-gene-188.0 18780096 18803178
maker-PGA_scaffold11__203_contigs__length_63881516-snap-gene-188.11 18813121 18827034
maker-PGA_scaffold11__203_contigs__length_63881516-snap-gene-189.11 18834246 18843386
snap_masked-PGA_scaffold11__203_contigs__length_63881516-processed-gene-189.3 18832101 18833972
augustus_masked-PGA_scaffold11__203_contigs__length_63881516-processed-gene-190.5 18970981 18998328
maker-PGA_scaffold11__203_contigs__length_63881516-snap-gene-195.6 19550817 19561870
maker-PGA_scaffold11__203_contigs__length_63881516-augustus-gene-197.3 19741665 19744663
maker-PGA_scaffold11__203_contigs__length_63881516-snap-gene-197.0 19710797 19725555
maker-PGA_scaffold11__203_contigs__length_63881516-snap-gene-199.14 19894830 19930604
maker-PGA_scaffold11__203_contigs__length_63881516-snap-gene-200.12 19987792 19988986
maker-PGA_scaffold11__203_contigs__length_63881516-augustus-gene-200.6 19990108 19994699
maker-PGA_scaffold11__203_contigs__length_63881516-augustus-gene-200.5 19989010 19990073
maker-PGA_scaffold11__203_contigs__length_63881516-snap-gene-203.8 20273300 20307492
maker-PGA_scaffold11__203_contigs__length_63881516-snap-gene-203.7 20240387 20272885
maker-PGA_scaffold11__203_contigs__length_63881516-snap-gene-204.10 20392393 20441255
maker-PGA_scaffold11__203_contigs__length_63881516-augustus-gene-204.9 20460257 20474856
augustus_masked-PGA_scaffold11__203_contigs__length_63881516-processed-gene-206.3 20614190 20621372
maker-PGA_scaffold11__203_contigs__length_63881516-augustus-gene-206.11 20659649 20663859
maker-PGA_scaffold11__203_contigs__length_63881516-snap-gene-206.25 20560170 20593543
maker-PGA_scaffold11__203_contigs__length_63881516-snap-gene-206.32 20623946 20646875
maker-PGA_scaffold11__203_contigs__length_63881516-snap-gene-206.30 20610188 20614002
maker-PGA_scaffold11__203_contigs__length_63881516-snap-gene-206.29 20608648 20609839
maker-PGA_scaffold11__203_contigs__length_63881516-augustus-gene-207.3 20692105 20696471
maker-PGA_scaffold11__203_contigs__length_63881516-snap-gene-208.22 20800462 20803479
maker-PGA_scaffold11__203_contigs__length_63881516-snap-gene-208.23 20776467 20806344
maker-PGA_scaffold11__203_contigs__length_63881516-snap-gene-209.3 20907724 20944533
maker-PGA_scaffold11__203_contigs__length_63881516-snap-gene-211.28 21121738 21125284
maker-PGA_scaffold11__203_contigs__length_63881516-augustus-gene-211.17 20997811 20999870
maker-PGA_scaffold11__203_contigs__length_63881516-snap-gene-211.24 21011692 21016283
maker-PGA_scaffold11__203_contigs__length_63881516-snap-gene-211.25 21045948 21093396
maker-PGA_scaffold11__203_contigs__length_63881516-snap-gene-211.26 21037077 21045890
maker-PGA_scaffold11__203_contigs__length_63881516-snap-gene-212.11 21141827 21200975
augustus_masked-PGA_scaffold11__203_contigs__length_63881516-processed-gene-214.6 21437308 21437526
augustus_masked-PGA_scaffold11__203_contigs__length_63881516-processed-gene-221.0 22166250 22167038
maker-PGA_scaffold11__203_contigs__length_63881516-augustus-gene-223.12 22307676 22309829
maker-PGA_scaffold11__203_contigs__length_63881516-snap-gene-223.3 22283834 22298984
augustus_masked-PGA_scaffold11__203_contigs__length_63881516-processed-gene-223.2 22326751 22372049
augustus_masked-PGA_scaffold11__203_contigs__length_63881516-processed-gene-224.1 22467146 22480156
maker-PGA_scaffold11__203_contigs__length_63881516-snap-gene-224.13 22480791 22483124
snap_masked-PGA_scaffold11__203_contigs__length_63881516-processed-gene-224.4 22398551 22409589
maker-PGA_scaffold11__203_contigs__length_63881516-snap-gene-225.18 22561505 22585197
maker-PGA_scaffold11__203_contigs__length_63881516-snap-gene-225.16 22496641 22501726
maker-PGA_scaffold11__203_contigs__length_63881516-augustus-gene-225.15 22502127 22506409
maker-PGA_scaffold11__203_contigs__length_63881516-snap-gene-226.3 22596526 22620487
maker-PGA_scaffold11__203_contigs__length_63881516-augustus-gene-226.4 22590163 22595219
maker-PGA_scaffold11__203_contigs__length_63881516-augustus-gene-227.4 22687636 22697028
maker-PGA_scaffold11__203_contigs__length_63881516-snap-gene-229.1 22977844 22985810
maker-PGA_scaffold11__203_contigs__length_63881516-snap-gene-229.0 22894479 22924538
maker-PGA_scaffold11__203_contigs__length_63881516-snap-gene-229.2 22926907 22944126
maker-PGA_scaffold11__203_contigs__length_63881516-snap-gene-231.4 23116020 23144843
maker-PGA_scaffold11__203_contigs__length_63881516-snap-gene-231.3 23098001 23101837
maker-PGA_scaffold11__203_contigs__length_63881516-augustus-gene-232.2 23203430 23209340
maker-PGA_scaffold11__203_contigs__length_63881516-augustus-gene-232.3 23255487 23265460
maker-PGA_scaffold11__203_contigs__length_63881516-snap-gene-233.10 23345183 23347794
maker-PGA_scaffold11__203_contigs__length_63881516-snap-gene-233.9 23303818 23333921
maker-PGA_scaffold11__203_contigs__length_63881516-augustus-gene-234.10 23440818 23443891
augustus_masked-PGA_scaffold11__203_contigs__length_63881516-processed-gene-234.5 23451795 23455030
maker-PGA_scaffold11__203_contigs__length_63881516-augustus-gene-234.8 23399885 23413016
snap_masked-PGA_scaffold11__203_contigs__length_63881516-processed-gene-234.16 23425108 23435256
maker-PGA_scaffold11__203_contigs__length_63881516-snap-gene-234.26 23393952 23398289
maker-PGA_scaffold11__203_contigs__length_63881516-snap-gene-234.35 23457056 23481061
maker-PGA_scaffold11__203_contigs__length_63881516-snap-gene-234.27 23398355 23398878
maker-PGA_scaffold11__203_contigs__length_63881516-snap-gene-235.11 23505699 23541472
maker-PGA_scaffold11__203_contigs__length_63881516-augustus-gene-235.2 23482288 23485892
maker-PGA_scaffold11__203_contigs__length_63881516-augustus-gene-236.8 23608777 23620957
maker-PGA_scaffold11__203_contigs__length_63881516-augustus-gene-236.9 23580094 23593145
maker-PGA_scaffold11__203_contigs__length_63881516-augustus-gene-236.10 23660935 23664733
maker-PGA_scaffold11__203_contigs__length_63881516-augustus-gene-236.11 23666638 23667994
maker-PGA_scaffold11__203_contigs__length_63881516-snap-gene-237.3 23693241 23699755
maker-PGA_scaffold11__203_contigs__length_63881516-augustus-gene-237.5 23732768 23742474
maker-PGA_scaffold11__203_contigs__length_63881516-augustus-gene-239.11 23919556 23923387
maker-PGA_scaffold11__203_contigs__length_63881516-snap-gene-239.7 23940550 23958771
maker-PGA_scaffold11__203_contigs__length_63881516-snap-gene-240.2 23990515 24013755
maker-PGA_scaffold11__203_contigs__length_63881516-snap-gene-241.0 24106133 24115704
maker-PGA_scaffold11__203_contigs__length_63881516-augustus-gene-241.5 24096333 24104168
augustus_masked-PGA_scaffold11__203_contigs__length_63881516-processed-gene-241.17 24126483 24127388
maker-PGA_scaffold11__203_contigs__length_63881516-augustus-gene-241.4 24122624 24123511
snap_masked-PGA_scaffold11__203_contigs__length_63881516-processed-gene-242.5 24134576 24181473
augustus_masked-PGA_scaffold11__203_contigs__length_63881516-processed-gene-245.3 24563352 24570710
maker-PGA_scaffold11__203_contigs__length_63881516-augustus-gene-245.12 24513868 24515805
augustus_masked-PGA_scaffold11__203_contigs__length_63881516-processed-gene-245.0 24499925 24504461
maker-PGA_scaffold11__203_contigs__length_63881516-snap-gene-249.6 24955962 24963078
maker-PGA_scaffold11__203_contigs__length_63881516-augustus-gene-249.5 24936943 24941577
maker-PGA_scaffold11__203_contigs__length_63881516-snap-gene-249.7 24927204 24927629
maker-PGA_scaffold11__203_contigs__length_63881516-augustus-gene-250.3 25062339 25070206
snap_masked-PGA_scaffold11__203_contigs__length_63881516-processed-gene-250.4 24982589 25003600
snap_masked-PGA_scaffold11__203_contigs__length_63881516-processed-gene-250.7 25013382 25021846
snap_masked-PGA_scaffold11__203_contigs__length_63881516-processed-gene-252.2 25170351 25204896
maker-PGA_scaffold11__203_contigs__length_63881516-snap-gene-256.0 25628995 25665527
maker-PGA_scaffold11__203_contigs__length_63881516-augustus-gene-257.11 25738417 25760060
snap_masked-PGA_scaffold11__203_contigs__length_63881516-processed-gene-257.22 25723783 25725752
snap_masked-PGA_scaffold11__203_contigs__length_63881516-processed-gene-257.18 25690419 25716462
maker-PGA_scaffold11__203_contigs__length_63881516-snap-gene-258.2 25867434 25881310
maker-PGA_scaffold11__203_contigs__length_63881516-snap-gene-258.1 25885570 25886208
maker-PGA_scaffold11__203_contigs__length_63881516-snap-gene-258.6 25841133 25864790
maker-PGA_scaffold11__203_contigs__length_63881516-snap-gene-258.5 25819422 25828537
maker-PGA_scaffold11__203_contigs__length_63881516-augustus-gene-258.10 25784832 25817617
maker-PGA_scaffold11__203_contigs__length_63881516-snap-gene-258.0 25881318 25881589
maker-PGA_scaffold11__203_contigs__length_63881516-snap-gene-258.3 25888164 25889514
maker-PGA_scaffold11__203_contigs__length_63881516-augustus-gene-259.19 25899607 25900742
maker-PGA_scaffold11__203_contigs__length_63881516-augustus-gene-259.20 25914239 25915236
augustus_masked-PGA_scaffold11__203_contigs__length_63881516-processed-gene-259.4 25921106 25932104
augustus_masked-PGA_scaffold11__203_contigs__length_63881516-processed-gene-259.5 25938663 25945968
maker-PGA_scaffold11__203_contigs__length_63881516-augustus-gene-259.22 25907306 25908441
maker-PGA_scaffold11__203_contigs__length_63881516-augustus-gene-259.21 25892335 25892985
augustus_masked-PGA_scaffold11__203_contigs__length_63881516-processed-gene-260.1 26002518 26005228
maker-PGA_scaffold11__203_contigs__length_63881516-snap-gene-260.5 26006852 26009262
maker-PGA_scaffold11__203_contigs__length_63881516-snap-gene-260.6 26005491 26006682
maker-PGA_scaffold11__203_contigs__length_63881516-snap-gene-261.3 26106072 26126173
maker-PGA_scaffold11__203_contigs__length_63881516-augustus-gene-261.11 26132251 26141680
maker-PGA_scaffold11__203_contigs__length_63881516-snap-gene-262.17 26191858 26205646
maker-PGA_scaffold11__203_contigs__length_63881516-snap-gene-262.20 26217582 26242847
maker-PGA_scaffold11__203_contigs__length_63881516-snap-gene-262.18 26159533 26191844
maker-PGA_scaffold11__203_contigs__length_63881516-snap-gene-262.21 26252130 26266451
maker-PGA_scaffold11__203_contigs__length_63881516-snap-gene-263.6 26344197 26354491
maker-PGA_scaffold11__203_contigs__length_63881516-snap-gene-264.0 26441933 26449801
maker-PGA_scaffold11__203_contigs__length_63881516-snap-gene-266.16 26578074 26589517
maker-PGA_scaffold11__203_contigs__length_63881516-snap-gene-266.15 26566906 26567873
maker-PGA_scaffold11__203_contigs__length_63881516-augustus-gene-266.3 26632805 26642693
maker-PGA_scaffold11__203_contigs__length_63881516-augustus-gene-266.6 26671675 26677468
augustus_masked-PGA_scaffold11__203_contigs__length_63881516-processed-gene-266.23 26617223 26617843
maker-PGA_scaffold11__203_contigs__length_63881516-snap-gene-266.18 26649168 26660031
maker-PGA_scaffold11__203_contigs__length_63881516-snap-gene-267.12 26691394 26705465
maker-PGA_scaffold11__203_contigs__length_63881516-snap-gene-267.14 26738250 26746316
maker-PGA_scaffold11__203_contigs__length_63881516-snap-gene-267.13 26711666 26732720
maker-PGA_scaffold11__203_contigs__length_63881516-snap-gene-268.10 26793274 26795913
maker-PGA_scaffold11__203_contigs__length_63881516-snap-gene-268.9 26772856 26780317
maker-PGA_scaffold11__203_contigs__length_63881516-augustus-gene-269.8 26911902 26924019
augustus_masked-PGA_scaffold11__203_contigs__length_63881516-processed-gene-269.15 26880703 26895210
maker-PGA_scaffold11__203_contigs__length_63881516-augustus-gene-269.10 26926292 26926817
maker-PGA_scaffold11__203_contigs__length_63881516-snap-gene-269.13 26901410 26906035
maker-PGA_scaffold11__203_contigs__length_63881516-snap-gene-271.11 27123319 27144848
maker-PGA_scaffold11__203_contigs__length_63881516-snap-gene-271.12 27144416 27186806
maker-PGA_scaffold11__203_contigs__length_63881516-snap-gene-272.0 27204292 27205585
snap_masked-PGA_scaffold11__203_contigs__length_63881516-processed-gene-273.5 27277806 27299926
maker-PGA_scaffold11__203_contigs__length_63881516-snap-gene-273.12 27353692 27358140
maker-PGA_scaffold11__203_contigs__length_63881516-augustus-gene-273.3 27308154 27337924
augustus_masked-PGA_scaffold11__203_contigs__length_63881516-processed-gene-274.8 27361624 27411159
maker-PGA_scaffold11__203_contigs__length_63881516-snap-gene-274.1 27437591 27446943
maker-PGA_scaffold11__203_contigs__length_63881516-snap-gene-276.8 27633916 27681553
maker-PGA_scaffold11__203_contigs__length_63881516-snap-gene-276.7 27616053 27631900
maker-PGA_scaffold11__203_contigs__length_63881516-snap-gene-276.9 27676833 27681603
maker-PGA_scaffold11__203_contigs__length_63881516-augustus-gene-277.5 27738742 27744913
maker-PGA_scaffold11__203_contigs__length_63881516-snap-gene-277.17 27716716 27720135
maker-PGA_scaffold11__203_contigs__length_63881516-snap-gene-277.20 27761388 27765612
maker-PGA_scaffold11__203_contigs__length_63881516-augustus-gene-277.7 27747727 27748672
snap_masked-PGA_scaffold11__203_contigs__length_63881516-processed-gene-277.14 27748874 27750286
maker-PGA_scaffold11__203_contigs__length_63881516-snap-gene-280.0 27958186 27959203
maker-PGA_scaffold11__203_contigs__length_63881516-snap-gene-280.1 27989661 28006086
maker-PGA_scaffold11__203_contigs__length_63881516-snap-gene-281.10 28111177 28126734
snap_masked-PGA_scaffold11__203_contigs__length_63881516-processed-gene-281.5 28127884 28165082
augustus_masked-PGA_scaffold11__203_contigs__length_63881516-processed-gene-282.26 28231390 28253146
maker-PGA_scaffold11__203_contigs__length_63881516-snap-gene-282.1 28203104 28206712
augustus_masked-PGA_scaffold11__203_contigs__length_63881516-processed-gene-282.28 28274634 28285305
augustus_masked-PGA_scaffold11__203_contigs__length_63881516-processed-gene-282.27 28258652 28270552
snap_masked-PGA_scaffold11__203_contigs__length_63881516-processed-gene-283.7 28292784 28299824
maker-PGA_scaffold11__203_contigs__length_63881516-snap-gene-283.16 28285865 28290233
maker-PGA_scaffold11__203_contigs__length_63881516-snap-gene-283.18 28316263 28325180
maker-PGA_scaffold11__203_contigs__length_63881516-augustus-gene-283.5 28346169 28347866
snap_masked-PGA_scaffold11__203_contigs__length_63881516-processed-gene-283.13 28328000 28334495
maker-PGA_scaffold11__203_contigs__length_63881516-snap-gene-283.20 28336848 28337805
maker-PGA_scaffold11__203_contigs__length_63881516-snap-gene-284.10 28438652 28439808
maker-PGA_scaffold11__203_contigs__length_63881516-augustus-gene-284.5 28465624 28467430
snap_masked-PGA_scaffold11__203_contigs__length_63881516-processed-gene-284.7 28459084 28460464
maker-PGA_scaffold11__203_contigs__length_63881516-snap-gene-285.3 28545342 28562081
maker-PGA_scaffold11__203_contigs__length_63881516-snap-gene-285.5 28516426 28518184
maker-PGA_scaffold11__203_contigs__length_63881516-augustus-gene-285.7 28507979 28511789
maker-PGA_scaffold11__203_contigs__length_63881516-snap-gene-286.17 28613178 28662237
snap_masked-PGA_scaffold11__203_contigs__length_63881516-processed-gene-286.3 28582008 28591053
maker-PGA_scaffold11__203_contigs__length_63881516-augustus-gene-287.16 28721616 28727496
maker-PGA_scaffold11__203_contigs__length_63881516-augustus-gene-287.17 28664066 28665379
maker-PGA_scaffold11__203_contigs__length_63881516-augustus-gene-287.20 28729533 28732238
maker-PGA_scaffold11__203_contigs__length_63881516-snap-gene-287.24 28666026 28696602
maker-PGA_scaffold11__203_contigs__length_63881516-augustus-gene-287.21 28732783 28734756
maker-PGA_scaffold11__203_contigs__length_63881516-augustus-gene-288.10 28848880 28857732
augustus_masked-PGA_scaffold11__203_contigs__length_63881516-processed-gene-288.3 28867572 28873445
snap_masked-PGA_scaffold11__203_contigs__length_63881516-processed-gene-288.18 28801799 28813351
maker-PGA_scaffold11__203_contigs__length_63881516-snap-gene-288.25 28750749 28793384
maker-PGA_scaffold11__203_contigs__length_63881516-snap-gene-288.30 28877657 28885755
snap_masked-PGA_scaffold11__203_contigs__length_63881516-processed-gene-288.22 28841465 28848457
maker-PGA_scaffold11__203_contigs__length_63881516-snap-gene-289.19 28919975 28922465
maker-PGA_scaffold11__203_contigs__length_63881516-snap-gene-289.20 28939783 28947031
maker-PGA_scaffold11__203_contigs__length_63881516-augustus-gene-289.5 28907939 28909725
maker-PGA_scaffold11__203_contigs__length_63881516-snap-gene-289.18 28909873 28916095
maker-PGA_scaffold11__203_contigs__length_63881516-snap-gene-289.21 28923947 28934820
maker-PGA_scaffold11__203_contigs__length_63881516-snap-gene-290.21 29029783 29032402
snap_masked-PGA_scaffold11__203_contigs__length_63881516-processed-gene-290.10 29018874 29029091
maker-PGA_scaffold11__203_contigs__length_63881516-augustus-gene-290.19 29036658 29041408
maker-PGA_scaffold11__203_contigs__length_63881516-snap-gene-290.22 28950181 28959010
maker-PGA_scaffold11__203_contigs__length_63881516-snap-gene-291.17 29150729 29171610
maker-PGA_scaffold11__203_contigs__length_63881516-augustus-gene-291.7 29178762 29182909
maker-PGA_scaffold11__203_contigs__length_63881516-augustus-gene-291.6 29090248 29094752
maker-PGA_scaffold11__203_contigs__length_63881516-snap-gene-292.17 29231521 29239965
maker-PGA_scaffold11__203_contigs__length_63881516-augustus-gene-292.7 29190308 29195096
maker-PGA_scaffold11__203_contigs__length_63881516-snap-gene-292.19 29214804 29221760
maker-PGA_scaffold11__203_contigs__length_63881516-snap-gene-293.33 29352252 29361152
maker-PGA_scaffold11__203_contigs__length_63881516-snap-gene-293.31 29298168 29308049
maker-PGA_scaffold11__203_contigs__length_63881516-snap-gene-293.32 29350017 29351602
maker-PGA_scaffold11__203_contigs__length_63881516-snap-gene-293.28 29256109 29290533
maker-PGA_scaffold11__203_contigs__length_63881516-snap-gene-293.34 29341593 29345685
maker-PGA_scaffold11__203_contigs__length_63881516-snap-gene-293.29 29290534 29294498
snap_masked-PGA_scaffold11__203_contigs__length_63881516-processed-gene-294.4 29366525 29394208
maker-PGA_scaffold11__203_contigs__length_63881516-snap-gene-295.10 29514108 29523402
maker-PGA_scaffold11__203_contigs__length_63881516-augustus-gene-295.1 29558623 29562251
maker-PGA_scaffold11__203_contigs__length_63881516-augustus-gene-296.20 29632037 29647314
maker-PGA_scaffold11__203_contigs__length_63881516-snap-gene-296.4 29589712 29591115
maker-PGA_scaffold11__203_contigs__length_63881516-augustus-gene-296.22 29607123 29614429
maker-PGA_scaffold11__203_contigs__length_63881516-snap-gene-296.6 29593548 29597877
maker-PGA_scaffold11__203_contigs__length_63881516-snap-gene-297.1 29673164 29731885
maker-PGA_scaffold11__203_contigs__length_63881516-augustus-gene-298.8 29814226 29814622
maker-PGA_scaffold11__203_contigs__length_63881516-snap-gene-298.10 29829736 29831099
maker-PGA_scaffold11__203_contigs__length_63881516-snap-gene-299.10 29937766 29943181
maker-PGA_scaffold11__203_contigs__length_63881516-snap-gene-300.1 30044791 30049741
maker-PGA_scaffold11__203_contigs__length_63881516-augustus-gene-300.8 30031694 30034313
maker-PGA_scaffold11__203_contigs__length_63881516-augustus-gene-300.11 29982413 29986390
maker-PGA_scaffold11__203_contigs__length_63881516-augustus-gene-300.14 30049553 30052787
maker-PGA_scaffold11__203_contigs__length_63881516-snap-gene-300.4 29947226 29952188
maker-PGA_scaffold11__203_contigs__length_63881516-snap-gene-300.6 29987404 30021119
maker-PGA_scaffold11__203_contigs__length_63881516-augustus-gene-301.8 30109971 30116516
maker-PGA_scaffold11__203_contigs__length_63881516-snap-gene-301.3 30068469 30108361
maker-PGA_scaffold11__203_contigs__length_63881516-snap-gene-301.5 30123131 30125454
maker-PGA_scaffold11__203_contigs__length_63881516-augustus-gene-301.10 30139542 30157028
maker-PGA_scaffold11__203_contigs__length_63881516-snap-gene-303.7 30334670 30346549
maker-PGA_scaffold11__203_contigs__length_63881516-snap-gene-303.6 30327981 30332353
maker-PGA_scaffold11__203_contigs__length_63881516-snap-gene-303.8 30284245 30328706
snap_masked-PGA_scaffold11__203_contigs__length_63881516-processed-gene-305.7 30505238 30523460
maker-PGA_scaffold11__203_contigs__length_63881516-augustus-gene-305.4 30528738 30533777
snap_masked-PGA_scaffold11__203_contigs__length_63881516-processed-gene-305.12 30538390 30548789
augustus_masked-PGA_scaffold11__203_contigs__length_63881516-processed-gene-306.28 30644972 30645814
maker-PGA_scaffold11__203_contigs__length_63881516-snap-gene-306.7 30649896 30654722
maker-PGA_scaffold11__203_contigs__length_63881516-augustus-gene-306.21 30605463 30613420
maker-PGA_scaffold11__203_contigs__length_63881516-snap-gene-306.5 30622465 30634364
maker-PGA_scaffold11__203_contigs__length_63881516-augustus-gene-306.20 30569529 30594905
snap_masked-PGA_scaffold11__203_contigs__length_63881516-processed-gene-306.18 30637532 30645672
maker-PGA_scaffold11__203_contigs__length_63881516-augustus-gene-306.22 30614561 30616259
maker-PGA_scaffold11__203_contigs__length_63881516-snap-gene-306.2 30616776 30617584
maker-PGA_scaffold11__203_contigs__length_63881516-augustus-gene-307.3 30711034 30721206
maker-PGA_scaffold11__203_contigs__length_63881516-snap-gene-308.10 30837278 30845146
maker-PGA_scaffold11__203_contigs__length_63881516-snap-gene-308.11 30771508 30815875
maker-PGA_scaffold11__203_contigs__length_63881516-snap-gene-311.5 30847524 30855719
maker-PGA_scaffold11__203_contigs__length_63881516-snap-gene-311.7 31168556 31172076
maker-PGA_scaffold11__203_contigs__length_63881516-snap-gene-311.6 30932451 31014647
maker-PGA_scaffold11__203_contigs__length_63881516-augustus-gene-312.4 31192276 31193715
maker-PGA_scaffold11__203_contigs__length_63881516-snap-gene-313.6 31197596 31217720
maker-PGA_scaffold11__203_contigs__length_63881516-snap-gene-314.8 31323497 31369244
maker-PGA_scaffold11__203_contigs__length_63881516-augustus-gene-314.14 31483499 31488568
maker-PGA_scaffold11__203_contigs__length_63881516-augustus-gene-315.7 31503469 31507274
maker-PGA_scaffold11__203_contigs__length_63881516-snap-gene-315.4 31507751 31548341
maker-PGA_scaffold11__203_contigs__length_63881516-snap-gene-315.5 31551491 31552444
snap_masked-PGA_scaffold11__203_contigs__length_63881516-processed-gene-318.8 31780787 31800450
maker-PGA_scaffold11__203_contigs__length_63881516-augustus-gene-318.14 31854629 31873327
maker-PGA_scaffold11__203_contigs__length_63881516-augustus-gene-319.4 31898016 31899782
snap_masked-PGA_scaffold11__203_contigs__length_63881516-processed-gene-319.9 31905745 31924875
maker-PGA_scaffold11__203_contigs__length_63881516-snap-gene-321.8 32095424 32119926
maker-PGA_scaffold11__203_contigs__length_63881516-augustus-gene-322.5 32253974 32262253
maker-PGA_scaffold11__203_contigs__length_63881516-snap-gene-322.19 32175880 32183420
maker-PGA_scaffold11__203_contigs__length_63881516-snap-gene-322.20 32186092 32216910
augustus_masked-PGA_scaffold11__203_contigs__length_63881516-processed-gene-322.1 32264686 32279079
maker-PGA_scaffold11__203_contigs__length_63881516-snap-gene-323.1 32293698 32317970
maker-PGA_scaffold11__203_contigs__length_63881516-snap-gene-323.2 32332084 32336935
augustus_masked-PGA_scaffold11__203_contigs__length_63881516-processed-gene-324.1 32433959 32440580
maker-PGA_scaffold11__203_contigs__length_63881516-snap-gene-324.16 32339644 32420165
maker-PGA_scaffold11__203_contigs__length_63881516-snap-gene-324.19 32447487 32458894
maker-PGA_scaffold11__203_contigs__length_63881516-snap-gene-324.18 32458915 32459992
maker-PGA_scaffold11__203_contigs__length_63881516-snap-gene-325.0 32500366 32510485
maker-PGA_scaffold11__203_contigs__length_63881516-snap-gene-325.3 32544634 32560155
maker-PGA_scaffold11__203_contigs__length_63881516-augustus-gene-325.5 32511478 32514825
maker-PGA_scaffold11__203_contigs__length_63881516-augustus-gene-325.6 32516192 32517672
snap_masked-PGA_scaffold11__203_contigs__length_63881516-processed-gene-325.8 32496007 32500335
maker-PGA_scaffold11__203_contigs__length_63881516-snap-gene-326.0 32612918 32616954
maker-PGA_scaffold11__203_contigs__length_63881516-augustus-gene-326.4 32611669 32612051
maker-PGA_scaffold11__203_contigs__length_63881516-augustus-gene-327.16 32766296 32767748
maker-PGA_scaffold11__203_contigs__length_63881516-snap-gene-327.19 32657947 32675959
maker-PGA_scaffold11__203_contigs__length_63881516-snap-gene-327.22 32745661 32751712
augustus_masked-PGA_scaffold11__203_contigs__length_63881516-processed-gene-327.26 32623245 32641378
maker-PGA_scaffold11__203_contigs__length_63881516-snap-gene-327.20 32687963 32700794
maker-PGA_scaffold11__203_contigs__length_63881516-snap-gene-327.23 32754614 32762115
maker-PGA_scaffold11__203_contigs__length_63881516-snap-gene-327.21 32729671 32739330
maker-PGA_scaffold11__203_contigs__length_63881516-snap-gene-327.25 32768873 32781596
maker-PGA_scaffold11__203_contigs__length_63881516-snap-gene-328.13 32782240 32792763
maker-PGA_scaffold11__203_contigs__length_63881516-augustus-gene-329.11 32925132 32937197
maker-PGA_scaffold11__203_contigs__length_63881516-augustus-gene-330.0 33036617 33055422
augustus_masked-PGA_scaffold11__203_contigs__length_63881516-processed-gene-330.18 33005671 33009683
maker-PGA_scaffold11__203_contigs__length_63881516-snap-gene-330.15 33077509 33088639
maker-PGA_scaffold11__203_contigs__length_63881516-snap-gene-331.1 33110864 33150890
snap_masked-PGA_scaffold11__203_contigs__length_63881516-processed-gene-332.12 33199539 33216529
snap_masked-PGA_scaffold11__203_contigs__length_63881516-processed-gene-332.11 33149551 33199520
maker-PGA_scaffold11__203_contigs__length_63881516-snap-gene-332.6 33219679 33222188
maker-PGA_scaffold11__203_contigs__length_63881516-snap-gene-333.0 33243016 33283082
maker-PGA_scaffold11__203_contigs__length_63881516-snap-gene-333.2 33316140 33370080
snap_masked-PGA_scaffold11__203_contigs__length_63881516-processed-gene-334.8 33388922 33404115
snap_masked-PGA_scaffold11__203_contigs__length_63881516-processed-gene-334.7 33368697 33387794
augustus_masked-PGA_scaffold11__203_contigs__length_63881516-processed-gene-334.1 33422499 33424646
maker-PGA_scaffold11__203_contigs__length_63881516-augustus-gene-335.5 33567679 33569866
maker-PGA_scaffold11__203_contigs__length_63881516-snap-gene-335.18 33414910 33418874
maker-PGA_scaffold11__203_contigs__length_63881516-snap-gene-335.22 33555870 33559696
maker-PGA_scaffold11__203_contigs__length_63881516-snap-gene-335.24 33539788 33542953
maker-PGA_scaffold11__203_contigs__length_63881516-snap-gene-335.25 33561294 33565518
maker-PGA_scaffold11__203_contigs__length_63881516-snap-gene-337.17 33590806 33594043
maker-PGA_scaffold11__203_contigs__length_63881516-snap-gene-337.18 33620605 33675973
maker-PGA_scaffold11__203_contigs__length_63881516-augustus-gene-337.16 33696563 33700853
maker-PGA_scaffold11__203_contigs__length_63881516-augustus-gene-338.17 33819966 33835084
maker-PGA_scaffold11__203_contigs__length_63881516-snap-gene-338.19 33732114 33810882
maker-PGA_scaffold11__203_contigs__length_63881516-snap-gene-338.18 33703517 33716944
maker-PGA_scaffold11__203_contigs__length_63881516-snap-gene-340.11 33962728 33995883
maker-PGA_scaffold11__203_contigs__length_63881516-augustus-gene-340.8 34002181 34012632
snap_masked-PGA_scaffold11__203_contigs__length_63881516-processed-gene-340.5 34030282 34034030
snap_masked-PGA_scaffold11__203_contigs__length_63881516-processed-gene-341.5 34113868 34139293
snap_masked-PGA_scaffold11__203_contigs__length_63881516-processed-gene-341.6 34139591 34167106
maker-PGA_scaffold11__203_contigs__length_63881516-augustus-gene-341.2 34177282 34185016
maker-PGA_scaffold11__203_contigs__length_63881516-augustus-gene-342.4 34271373 34276529
maker-PGA_scaffold11__203_contigs__length_63881516-augustus-gene-342.5 34286065 34287851
maker-PGA_scaffold11__203_contigs__length_63881516-augustus-gene-343.5 34302518 34305757
maker-PGA_scaffold11__203_contigs__length_63881516-snap-gene-343.12 34315373 34319340
maker-PGA_scaffold11__203_contigs__length_63881516-augustus-gene-343.10 34375530 34376924
maker-PGA_scaffold11__203_contigs__length_63881516-snap-gene-343.13 34334721 34336815
maker-PGA_scaffold11__203_contigs__length_63881516-augustus-gene-343.7 34341864 34343430
maker-PGA_scaffold11__203_contigs__length_63881516-augustus-gene-343.8 34358544 34359774
maker-PGA_scaffold11__203_contigs__length_63881516-snap-gene-343.16 34362728 34364419
maker-PGA_scaffold11__203_contigs__length_63881516-augustus-gene-344.0 34433516 34435084
maker-PGA_scaffold11__203_contigs__length_63881516-augustus-gene-345.1 34516541 34517623
maker-PGA_scaffold11__203_contigs__length_63881516-augustus-gene-346.7 34570986 34605073
snap_masked-PGA_scaffold11__203_contigs__length_63881516-processed-gene-346.2 34566768 34568697
maker-PGA_scaffold11__203_contigs__length_63881516-augustus-gene-347.5 34659595 34667408
maker-PGA_scaffold11__203_contigs__length_63881516-augustus-gene-347.6 34687583 34690826
maker-PGA_scaffold11__203_contigs__length_63881516-snap-gene-347.11 34703450 34710508
maker-PGA_scaffold11__203_contigs__length_63881516-augustus-gene-347.8 34748867 34785357
maker-PGA_scaffold11__203_contigs__length_63881516-augustus-gene-348.16 34864837 34869353
maker-PGA_scaffold11__203_contigs__length_63881516-augustus-gene-348.12 34787747 34789914
maker-PGA_scaffold11__203_contigs__length_63881516-snap-gene-348.20 34792383 34799709
maker-PGA_scaffold11__203_contigs__length_63881516-augustus-gene-348.15 34820209 34820975
maker-PGA_scaffold11__203_contigs__length_63881516-snap-gene-348.23 34822257 34858721
maker-PGA_scaffold11__203_contigs__length_63881516-snap-gene-349.4 34981639 34983344
maker-PGA_scaffold11__203_contigs__length_63881516-snap-gene-349.5 34871951 34886091
snap_masked-PGA_scaffold11__203_contigs__length_63881516-processed-gene-349.13 34938231 34940184
maker-PGA_scaffold11__203_contigs__length_63881516-snap-gene-350.6 34993660 35009771
maker-PGA_scaffold11__203_contigs__length_63881516-augustus-gene-350.1 35080899 35087274
maker-PGA_scaffold11__203_contigs__length_63881516-augustus-gene-351.7 35150556 35162499
maker-PGA_scaffold11__203_contigs__length_63881516-snap-gene-351.14 35141970 35143130
maker-PGA_scaffold11__203_contigs__length_63881516-snap-gene-351.13 35096836 35129079
maker-PGA_scaffold11__203_contigs__length_63881516-augustus-gene-352.12 35180982 35196579
snap_masked-PGA_scaffold11__203_contigs__length_63881516-processed-gene-352.5 35198424 35203234
snap_masked-PGA_scaffold11__203_contigs__length_63881516-processed-gene-352.10 35268492 35278661
snap_masked-PGA_scaffold11__203_contigs__length_63881516-processed-gene-352.9 35240285 35268166
maker-PGA_scaffold11__203_contigs__length_63881516-augustus-gene-353.14 35358166 35361391
maker-PGA_scaffold11__203_contigs__length_63881516-augustus-gene-353.15 35292462 35299276
maker-PGA_scaffold11__203_contigs__length_63881516-augustus-gene-353.18 35337783 35350213
maker-PGA_scaffold11__203_contigs__length_63881516-augustus-gene-353.17 35324550 35326152
augustus_masked-PGA_scaffold11__203_contigs__length_63881516-processed-gene-353.23 35318911 35322654
maker-PGA_scaffold11__203_contigs__length_63881516-snap-gene-353.1 35362439 35370057
maker-PGA_scaffold11__203_contigs__length_63881516-augustus-gene-354.2 35478727 35484792
maker-PGA_scaffold11__203_contigs__length_63881516-augustus-gene-355.3 35504282 35506088
maker-PGA_scaffold11__203_contigs__length_63881516-snap-gene-356.3 35593503 35626459
augustus_masked-PGA_scaffold11__203_contigs__length_63881516-processed-gene-357.5 35747358 35777496
maker-PGA_scaffold11__203_contigs__length_63881516-snap-gene-358.13 35789684 35810965
snap_masked-PGA_scaffold11__203_contigs__length_63881516-processed-gene-358.11 35863392 35871476
maker-PGA_scaffold11__203_contigs__length_63881516-augustus-gene-359.19 35902887 35919543
maker-PGA_scaffold11__203_contigs__length_63881516-snap-gene-359.1 35920554 35938122
maker-PGA_scaffold11__203_contigs__length_63881516-snap-gene-359.2 35939859 35954340
maker-PGA_scaffold11__203_contigs__length_63881516-augustus-gene-359.23 35900260 35902442
maker-PGA_scaffold11__203_contigs__length_63881516-augustus-gene-359.27 35987231 35989404
maker-PGA_scaffold11__203_contigs__length_63881516-snap-gene-359.4 35952801 35957535
maker-PGA_scaffold11__203_contigs__length_63881516-snap-gene-359.5 35960622 35986330
maker-PGA_scaffold11__203_contigs__length_63881516-augustus-gene-360.8 36020368 36038447
maker-PGA_scaffold11__203_contigs__length_63881516-snap-gene-360.2 36011121 36019482
maker-PGA_scaffold11__203_contigs__length_63881516-snap-gene-360.1 35997882 36010250
snap_masked-PGA_scaffold11__203_contigs__length_63881516-processed-gene-360.10 35991436 35994435
maker-PGA_scaffold11__203_contigs__length_63881516-snap-gene-361.1 36159307 36160013
maker-PGA_scaffold11__203_contigs__length_63881516-snap-gene-361.2 36163663 36172043
maker-PGA_scaffold11__203_contigs__length_63881516-snap-gene-361.0 36157839 36159285
maker-PGA_scaffold11__203_contigs__length_63881516-snap-gene-362.8 36218987 36220367
maker-PGA_scaffold11__203_contigs__length_63881516-snap-gene-362.9 36221633 36231207
maker-PGA_scaffold11__203_contigs__length_63881516-snap-gene-362.11 36214839 36215400
maker-PGA_scaffold11__203_contigs__length_63881516-augustus-gene-363.17 36326861 36336056
snap_masked-PGA_scaffold11__203_contigs__length_63881516-processed-gene-363.9 36359595 36365040
maker-PGA_scaffold11__203_contigs__length_63881516-snap-gene-363.0 36261883 36307582
snap_masked-PGA_scaffold11__203_contigs__length_63881516-processed-gene-363.8 36342966 36350813
maker-PGA_scaffold11__203_contigs__length_63881516-augustus-gene-363.20 36320079 36322992
maker-PGA_scaffold11__203_contigs__length_63881516-snap-gene-364.3 36471107 36477282
maker-PGA_scaffold11__203_contigs__length_63881516-snap-gene-364.2 36455239 36458604
maker-PGA_scaffold11__203_contigs__length_63881516-snap-gene-364.1 36431012 36442257
maker-PGA_scaffold11__203_contigs__length_63881516-augustus-gene-364.14 36391782 36394855
maker-PGA_scaffold11__203_contigs__length_63881516-snap-gene-364.4 36461114 36466458
maker-PGA_scaffold11__203_contigs__length_63881516-augustus-gene-365.19 36513401 36515386
maker-PGA_scaffold11__203_contigs__length_63881516-augustus-gene-365.20 36536050 36542001
maker-PGA_scaffold11__203_contigs__length_63881516-snap-gene-365.0 36502031 36502680
maker-PGA_scaffold11__203_contigs__length_63881516-augustus-gene-365.24 36531191 36535590
maker-PGA_scaffold11__203_contigs__length_63881516-augustus-gene-365.23 36523555 36524795
maker-PGA_scaffold11__203_contigs__length_63881516-snap-gene-365.3 36487659 36500481
maker-PGA_scaffold11__203_contigs__length_63881516-snap-gene-365.4 36503028 36511403
maker-PGA_scaffold11__203_contigs__length_63881516-augustus-gene-366.8 36594511 36604373
maker-PGA_scaffold11__203_contigs__length_63881516-snap-gene-366.2 36611871 36632823
maker-PGA_scaffold11__203_contigs__length_63881516-augustus-gene-367.0 36689975 36698820
maker-PGA_scaffold11__203_contigs__length_63881516-snap-gene-367.11 36716033 36719746
snap_masked-PGA_scaffold11__203_contigs__length_63881516-processed-gene-367.8 36725989 36734300
maker-PGA_scaffold11__203_contigs__length_63881516-augustus-gene-369.11 36917461 36923128
maker-PGA_scaffold11__203_contigs__length_63881516-augustus-gene-369.12 36925332 36933727
snap_masked-PGA_scaffold11__203_contigs__length_63881516-processed-gene-369.4 36898662 36916183
maker-PGA_scaffold11__203_contigs__length_63881516-augustus-gene-369.13 36964702 36969993
maker-PGA_scaffold11__203_contigs__length_63881516-augustus-gene-371.7 37111177 37117066
maker-PGA_scaffold11__203_contigs__length_63881516-snap-gene-371.15 37099269 37107189
augustus_masked-PGA_scaffold11__203_contigs__length_63881516-processed-gene-371.23 37149607 37159673
snap_masked-PGA_scaffold11__203_contigs__length_63881516-processed-gene-371.4 37121963 37138322
maker-PGA_scaffold11__203_contigs__length_63881516-snap-gene-371.14 37085577 37088453
maker-PGA_scaffold11__203_contigs__length_63881516-snap-gene-371.13 37160589 37167766
maker-PGA_scaffold11__203_contigs__length_63881516-augustus-gene-372.15 37185929 37196788
maker-PGA_scaffold11__203_contigs__length_63881516-augustus-gene-372.17 37285553 37287726
maker-PGA_scaffold11__203_contigs__length_63881516-snap-gene-372.5 37206110 37210071
maker-PGA_scaffold11__203_contigs__length_63881516-snap-gene-373.5 37330427 37337985
maker-PGA_scaffold11__203_contigs__length_63881516-snap-gene-373.6 37339369 37344921
snap_masked-PGA_scaffold11__203_contigs__length_63881516-processed-gene-373.13 37305548 37321214
maker-PGA_scaffold11__203_contigs__length_63881516-snap-gene-373.7 37287761 37304878
maker-PGA_scaffold11__203_contigs__length_63881516-augustus-gene-374.1 37414123 37416909
maker-PGA_scaffold11__203_contigs__length_63881516-snap-gene-374.16 37426444 37462329
maker-PGA_scaffold11__203_contigs__length_63881516-snap-gene-374.14 37375266 37395564
maker-PGA_scaffold11__203_contigs__length_63881516-augustus-gene-374.5 37477147 37480612
maker-PGA_scaffold11__203_contigs__length_63881516-snap-gene-374.17 37463413 37468649
maker-PGA_scaffold11__203_contigs__length_63881516-augustus-gene-374.4 37471726 37473024
maker-PGA_scaffold11__203_contigs__length_63881516-snap-gene-375.0 37537689 37541787
maker-PGA_scaffold11__203_contigs__length_63881516-snap-gene-375.5 37545734 37550391
maker-PGA_scaffold11__203_contigs__length_63881516-augustus-gene-375.7 37488538 37492175
snap_masked-PGA_scaffold11__203_contigs__length_63881516-processed-gene-375.14 37497837 37502534
snap_masked-PGA_scaffold11__203_contigs__length_63881516-processed-gene-375.13 37493924 37496603
maker-PGA_scaffold11__203_contigs__length_63881516-snap-gene-375.1 37496667 37497792
maker-PGA_scaffold11__203_contigs__length_63881516-augustus-gene-376.8 37666654 37671070
augustus_masked-PGA_scaffold11__203_contigs__length_63881516-processed-gene-376.29 37639373 37641650
maker-PGA_scaffold11__203_contigs__length_63881516-snap-gene-376.23 37611777 37614839
maker-PGA_scaffold11__203_contigs__length_63881516-snap-gene-376.22 37554338 37594841
snap_masked-PGA_scaffold11__203_contigs__length_63881516-processed-gene-376.3 37596402 37597583
maker-PGA_scaffold11__203_contigs__length_63881516-snap-gene-376.18 37648545 37649544
maker-PGA_scaffold11__203_contigs__length_63881516-snap-gene-383.2 38348230 38350715
augustus_masked-PGA_scaffold11__203_contigs__length_63881516-processed-gene-384.6 38446906 38476816
maker-PGA_scaffold11__203_contigs__length_63881516-snap-gene-385.4 38552039 38563632
maker-PGA_scaffold11__203_contigs__length_63881516-snap-gene-385.5 38574774 38583537
maker-PGA_scaffold11__203_contigs__length_63881516-augustus-gene-385.13 38487451 38514499
maker-PGA_scaffold11__203_contigs__length_63881516-snap-gene-385.9 38538046 38538444
maker-PGA_scaffold11__203_contigs__length_63881516-snap-gene-385.7 38521584 38527180
maker-PGA_scaffold11__203_contigs__length_63881516-augustus-gene-385.14 38521079 38521573
maker-PGA_scaffold11__203_contigs__length_63881516-snap-gene-386.0 38593468 38601423
maker-PGA_scaffold11__203_contigs__length_63881516-snap-gene-386.7 38585065 38599777
maker-PGA_scaffold11__203_contigs__length_63881516-snap-gene-386.2 38648805 38651850
maker-PGA_scaffold11__203_contigs__length_63881516-snap-gene-386.1 38642317 38648420
maker-PGA_scaffold11__203_contigs__length_63881516-snap-gene-386.5 38678109 38679949
maker-PGA_scaffold11__203_contigs__length_63881516-snap-gene-386.6 38669554 38676822
maker-PGA_scaffold11__203_contigs__length_63881516-snap-gene-386.9 38603284 38615291
maker-PGA_scaffold11__203_contigs__length_63881516-snap-gene-386.4 38668015 38668625
maker-PGA_scaffold11__203_contigs__length_63881516-snap-gene-386.3 38667577 38668011
maker-PGA_scaffold11__203_contigs__length_63881516-augustus-gene-387.16 38763191 38764642
maker-PGA_scaffold11__203_contigs__length_63881516-augustus-gene-387.15 38715872 38716798
maker-PGA_scaffold11__203_contigs__length_63881516-snap-gene-387.23 38722908 38737912
maker-PGA_scaffold11__203_contigs__length_63881516-snap-gene-387.24 38739308 38745298
maker-PGA_scaffold11__203_contigs__length_63881516-snap-gene-387.21 38713520 38715821
maker-PGA_scaffold11__203_contigs__length_63881516-snap-gene-388.0 38842795 38862369
maker-PGA_scaffold11__203_contigs__length_63881516-snap-gene-389.3 38984617 38986325
snap_masked-PGA_scaffold11__203_contigs__length_63881516-processed-gene-389.12 38958731 38976227
maker-PGA_scaffold11__203_contigs__length_63881516-snap-gene-389.6 38937027 38945319
maker-PGA_scaffold11__203_contigs__length_63881516-snap-gene-389.5 38891119 38909754
maker-PGA_scaffold11__203_contigs__length_63881516-snap-gene-389.4 38877314 38877771
maker-PGA_scaffold11__203_contigs__length_63881516-augustus-gene-390.12 39078793 39086764
augustus_masked-PGA_scaffold11__203_contigs__length_63881516-processed-gene-390.1 39002675 39003472
maker-PGA_scaffold11__203_contigs__length_63881516-augustus-gene-390.10 39046925 39051682
maker-PGA_scaffold11__203_contigs__length_63881516-augustus-gene-390.11 39052315 39076864
snap_masked-PGA_scaffold11__203_contigs__length_63881516-processed-gene-390.23 39012859 39039918
maker-PGA_scaffold11__203_contigs__length_63881516-augustus-gene-390.15 39006764 39009631
augustus_masked-PGA_scaffold11__203_contigs__length_63881516-processed-gene-390.0 38989798 38997145
maker-PGA_scaffold11__203_contigs__length_63881516-snap-gene-390.30 38997476 38998027
maker-PGA_scaffold11__203_contigs__length_63881516-snap-gene-391.22 39114707 39117045
maker-PGA_scaffold11__203_contigs__length_63881516-snap-gene-391.23 39159096 39165188
maker-PGA_scaffold11__203_contigs__length_63881516-augustus-gene-391.11 39134197 39135991
maker-PGA_scaffold11__203_contigs__length_63881516-snap-gene-391.29 39159797 39177866
maker-PGA_scaffold11__203_contigs__length_63881516-augustus-gene-391.12 39141456 39148447
maker-PGA_scaffold11__203_contigs__length_63881516-snap-gene-391.24 39094986 39105181
maker-PGA_scaffold11__203_contigs__length_63881516-snap-gene-391.28 39184340 39184991
maker-PGA_scaffold11__203_contigs__length_63881516-snap-gene-391.30 39183235 39184321
snap_masked-PGA_scaffold11__203_contigs__length_63881516-processed-gene-392.8 39225420 39239309
maker-PGA_scaffold11__203_contigs__length_63881516-snap-gene-392.12 39191052 39211938
augustus_masked-PGA_scaffold11__203_contigs__length_63881516-processed-gene-394.0 39354192 39392011
maker-PGA_scaffold11__203_contigs__length_63881516-snap-gene-395.11 39537057 39576345
maker-PGA_scaffold11__203_contigs__length_63881516-snap-gene-395.10 39479928 39482832
augustus_masked-PGA_scaffold11__203_contigs__length_63881516-processed-gene-395.13 39534941 39535291
maker-PGA_scaffold11__203_contigs__length_63881516-snap-gene-396.10 39633950 39642199
maker-PGA_scaffold11__203_contigs__length_63881516-augustus-gene-396.1 39593716 39595890
maker-PGA_scaffold11__203_contigs__length_63881516-snap-gene-396.12 39613268 39634935
maker-PGA_scaffold11__203_contigs__length_63881516-augustus-gene-398.12 39851753 39855794
maker-PGA_scaffold11__203_contigs__length_63881516-snap-gene-398.6 39778790 39786691
maker-PGA_scaffold11__203_contigs__length_63881516-snap-gene-398.7 39795706 39807287
maker-PGA_scaffold11__203_contigs__length_63881516-snap-gene-398.5 39786738 39795663
snap_masked-PGA_scaffold11__203_contigs__length_63881516-processed-gene-398.23 39855362 39866101
maker-PGA_scaffold11__203_contigs__length_63881516-snap-gene-399.7 39947872 39968018
maker-PGA_scaffold11__203_contigs__length_63881516-augustus-gene-399.14 39881106 39889247
augustus_masked-PGA_scaffold11__203_contigs__length_63881516-processed-gene-399.6 39974729 39975848
maker-PGA_scaffold11__203_contigs__length_63881516-snap-gene-399.11 39889982 39898782
snap_masked-PGA_scaffold11__203_contigs__length_63881516-processed-gene-399.24 39899175 39907372
maker-PGA_scaffold11__203_contigs__length_63881516-snap-gene-400.2 40051731 40062348
maker-PGA_scaffold11__203_contigs__length_63881516-snap-gene-400.1 40063090 40063408
maker-PGA_scaffold11__203_contigs__length_63881516-snap-gene-406.5 40562917 40582371
maker-PGA_scaffold11__203_contigs__length_63881516-augustus-gene-406.14 40599167 40606169
augustus_masked-PGA_scaffold11__203_contigs__length_63881516-processed-gene-406.3 40625111 40651220
snap_masked-PGA_scaffold11__203_contigs__length_63881516-processed-gene-407.6 40701700 40779000
maker-PGA_scaffold11__203_contigs__length_63881516-augustus-gene-407.4 40676131 40680487
maker-PGA_scaffold11__203_contigs__length_63881516-snap-gene-408.23 40836491 40843554
maker-PGA_scaffold11__203_contigs__length_63881516-augustus-gene-408.20 40828947 40836029
maker-PGA_scaffold11__203_contigs__length_63881516-augustus-gene-408.19 40823958 40825985
maker-PGA_scaffold11__203_contigs__length_63881516-snap-gene-408.26 40838489 40868139
maker-PGA_scaffold11__203_contigs__length_63881516-snap-gene-411.6 41078115 41095476
maker-PGA_scaffold11__203_contigs__length_63881516-augustus-gene-411.11 41125793 41129356
augustus_masked-PGA_scaffold11__203_contigs__length_63881516-processed-gene-411.1 41096570 41116570
maker-PGA_scaffold11__203_contigs__length_63881516-snap-gene-412.9 41242765 41244509
maker-PGA_scaffold11__203_contigs__length_63881516-snap-gene-412.10 41258267 41264134
maker-PGA_scaffold11__203_contigs__length_63881516-snap-gene-413.5 41266942 41278146
maker-PGA_scaffold11__203_contigs__length_63881516-snap-gene-413.8 41357353 41362150
maker-PGA_scaffold11__203_contigs__length_63881516-snap-gene-415.12 41548489 41564085
maker-PGA_scaffold11__203_contigs__length_63881516-augustus-gene-415.0 41395895 41400402
maker-PGA_scaffold11__203_contigs__length_63881516-snap-gene-415.11 41408546 41450244
maker-PGA_scaffold11__203_contigs__length_63881516-snap-gene-418.13 41867658 41871792
maker-PGA_scaffold11__203_contigs__length_63881516-snap-gene-418.12 41792388 41855858
maker-PGA_scaffold11__203_contigs__length_63881516-snap-gene-420.13 41991243 41994871
maker-PGA_scaffold11__203_contigs__length_63881516-snap-gene-420.12 41957917 41964561
maker-PGA_scaffold11__203_contigs__length_63881516-snap-gene-420.11 41919120 41940949
maker-PGA_scaffold11__203_contigs__length_63881516-snap-gene-420.14 42032304 42033972
maker-PGA_scaffold11__203_contigs__length_63881516-snap-gene-420.15 42051513 42056000
maker-PGA_scaffold11__203_contigs__length_63881516-augustus-gene-425.3 42512663 42513288
maker-PGA_scaffold11__203_contigs__length_63881516-augustus-gene-425.4 42529797 42534808
snap_masked-PGA_scaffold11__203_contigs__length_63881516-processed-gene-425.7 42411935 42471146
snap_masked-PGA_scaffold11__203_contigs__length_63881516-processed-gene-425.8 42473205 42500113
maker-PGA_scaffold11__203_contigs__length_63881516-augustus-gene-425.5 42514290 42520222
maker-PGA_scaffold11__203_contigs__length_63881516-augustus-gene-426.22 42610324 42612941
maker-PGA_scaffold11__203_contigs__length_63881516-snap-gene-426.7 42652572 42658077
augustus_masked-PGA_scaffold11__203_contigs__length_63881516-processed-gene-426.3 42666758 42671542
maker-PGA_scaffold11__203_contigs__length_63881516-augustus-gene-426.25 42636137 42651328
maker-PGA_scaffold11__203_contigs__length_63881516-augustus-gene-427.0 42706929 42707898
maker-PGA_scaffold11__203_contigs__length_63881516-snap-gene-428.24 42863602 42865608
maker-PGA_scaffold11__203_contigs__length_63881516-augustus-gene-428.13 42802961 42813099
augustus_masked-PGA_scaffold11__203_contigs__length_63881516-processed-gene-428.35 42838397 42862595
maker-PGA_scaffold11__203_contigs__length_63881516-augustus-gene-428.16 42880026 42884440
maker-PGA_scaffold11__203_contigs__length_63881516-snap-gene-428.21 42739452 42784105
maker-PGA_scaffold11__203_contigs__length_63881516-snap-gene-428.28 42815063 42817673
maker-PGA_scaffold11__203_contigs__length_63881516-snap-gene-428.26 42794876 42797171
augustus_masked-PGA_scaffold11__203_contigs__length_63881516-processed-gene-428.39 42871550 42878463
maker-PGA_scaffold11__203_contigs__length_63881516-augustus-gene-429.5 42941862 42943122
maker-PGA_scaffold11__203_contigs__length_63881516-snap-gene-429.21 42920002 42928378
maker-PGA_scaffold11__203_contigs__length_63881516-snap-gene-429.23 42887158 42897194
maker-PGA_scaffold11__203_contigs__length_63881516-snap-gene-429.25 42952601 42980832
maker-PGA_scaffold11__203_contigs__length_63881516-augustus-gene-429.8 42946218 42948828
maker-PGA_scaffold11__203_contigs__length_63881516-snap-gene-430.10 43046229 43059156
maker-PGA_scaffold11__203_contigs__length_63881516-snap-gene-432.30 43082929 43110163
maker-PGA_scaffold11__203_contigs__length_63881516-snap-gene-432.34 43211185 43224736
maker-PGA_scaffold11__203_contigs__length_63881516-snap-gene-432.32 43117204 43122541
maker-PGA_scaffold11__203_contigs__length_63881516-augustus-gene-432.2 43112354 43115343
maker-PGA_scaffold11__203_contigs__length_63881516-snap-gene-432.33 43135376 43162177
maker-PGA_scaffold11__203_contigs__length_63881516-augustus-gene-432.6 43245462 43246806
maker-PGA_scaffold11__203_contigs__length_63881516-snap-gene-432.35 43246831 43250209
maker-PGA_scaffold11__203_contigs__length_63881516-snap-gene-432.39 43253697 43259563
maker-PGA_scaffold11__203_contigs__length_63881516-augustus-gene-432.14 43272123 43282182
maker-PGA_scaffold11__203_contigs__length_63881516-augustus-gene-432.13 43261295 43269012
maker-PGA_scaffold11__203_contigs__length_63881516-snap-gene-432.38 43198542 43203130
snap_masked-PGA_scaffold11__203_contigs__length_63881516-processed-gene-432.19 43168527 43189329
maker-PGA_scaffold11__203_contigs__length_63881516-snap-gene-433.1 43304820 43306068
maker-PGA_scaffold11__203_contigs__length_63881516-snap-gene-433.0 43339745 43346181
snap_masked-PGA_scaffold11__203_contigs__length_63881516-processed-gene-434.4 43413430 43430848
maker-PGA_scaffold11__203_contigs__length_63881516-augustus-gene-434.11 43434724 43448114
maker-PGA_scaffold11__203_contigs__length_63881516-snap-gene-434.16 43449253 43452414
maker-PGA_scaffold11__203_contigs__length_63881516-snap-gene-435.0 43455414 43462348
maker-PGA_scaffold11__203_contigs__length_63881516-augustus-gene-435.22 43473334 43495305
maker-PGA_scaffold11__203_contigs__length_63881516-augustus-gene-435.21 43465814 43473252
maker-PGA_scaffold11__203_contigs__length_63881516-augustus-gene-435.26 43571465 43576894
maker-PGA_scaffold11__203_contigs__length_63881516-snap-gene-435.4 43497510 43503432
maker-PGA_scaffold11__203_contigs__length_63881516-snap-gene-435.5 43511308 43535912
augustus_masked-PGA_scaffold11__203_contigs__length_63881516-processed-gene-435.30 43538927 43545006
maker-PGA_scaffold11__203_contigs__length_63881516-snap-gene-436.4 43655465 43659047
augustus_masked-PGA_scaffold11__203_contigs__length_63881516-processed-gene-436.25 43630634 43633231
maker-PGA_scaffold11__203_contigs__length_63881516-snap-gene-436.5 43598934 43602110
maker-PGA_scaffold11__203_contigs__length_63881516-snap-gene-436.8 43634674 43646371
maker-PGA_scaffold11__203_contigs__length_63881516-snap-gene-436.7 43611810 43619194
maker-PGA_scaffold11__203_contigs__length_63881516-augustus-gene-436.21 43603030 43608402
maker-PGA_scaffold11__203_contigs__length_63881516-snap-gene-436.3 43652774 43654420
snap_masked-PGA_scaffold11__203_contigs__length_63881516-processed-gene-437.5 43694623 43712632
maker-PGA_scaffold11__203_contigs__length_63881516-snap-gene-437.10 43712233 43714366
maker-PGA_scaffold11__203_contigs__length_63881516-snap-gene-438.2 43813133 43834153
maker-PGA_scaffold11__203_contigs__length_63881516-augustus-gene-438.4 43715347 43718848
maker-PGA_scaffold11__203_contigs__length_63881516-snap-gene-438.1 43790464 43801363
augustus_masked-PGA_scaffold11__203_contigs__length_63881516-processed-gene-439.19 43968339 43973160
maker-PGA_scaffold11__203_contigs__length_63881516-snap-gene-439.3 43951066 43959885
snap_masked-PGA_scaffold11__203_contigs__length_63881516-processed-gene-439.5 43872482 43906625
maker-PGA_scaffold11__203_contigs__length_63881516-augustus-gene-439.15 43935670 43943752
maker-PGA_scaffold11__203_contigs__length_63881516-snap-gene-440.4 44002890 44026858
maker-PGA_scaffold11__203_contigs__length_63881516-snap-gene-440.5 43978594 44004238
maker-PGA_scaffold11__203_contigs__length_63881516-snap-gene-440.6 44041994 44054008
maker-PGA_scaffold11__203_contigs__length_63881516-snap-gene-441.8 44139100 44157063
maker-PGA_scaffold11__203_contigs__length_63881516-snap-gene-441.10 44162019 44179202
maker-PGA_scaffold11__203_contigs__length_63881516-snap-gene-441.9 44093564 44094955
maker-PGA_scaffold11__203_contigs__length_63881516-snap-gene-442.12 44235712 44245071
maker-PGA_scaffold11__203_contigs__length_63881516-snap-gene-442.11 44216606 44234781
maker-PGA_scaffold11__203_contigs__length_63881516-snap-gene-443.7 44255902 44301538
maker-PGA_scaffold11__203_contigs__length_63881516-augustus-gene-445.17 44420743 44427295
maker-PGA_scaffold11__203_contigs__length_63881516-snap-gene-445.4 44493870 44502565
snap_masked-PGA_scaffold11__203_contigs__length_63881516-processed-gene-445.9 44429599 44466294
maker-PGA_scaffold11__203_contigs__length_63881516-snap-gene-445.3 44474479 44492258
augustus_masked-PGA_scaffold11__203_contigs__length_63881516-processed-gene-445.25 44404437 44405223
maker-PGA_scaffold11__203_contigs__length_63881516-snap-gene-445.6 44555778 44558248
maker-PGA_scaffold11__203_contigs__length_63881516-augustus-gene-445.24 44571343 44571849
maker-PGA_scaffold11__203_contigs__length_63881516-snap-gene-445.5 44517200 44542623
augustus_masked-PGA_scaffold11__203_contigs__length_63881516-processed-gene-445.31 44571888 44574072
augustus_masked-PGA_scaffold11__203_contigs__length_63881516-processed-gene-446.4 44672408 44687449
maker-PGA_scaffold11__203_contigs__length_63881516-snap-gene-448.16 44834457 44851428
maker-PGA_scaffold11__203_contigs__length_63881516-snap-gene-448.18 44874423 44878064
snap_masked-PGA_scaffold11__203_contigs__length_63881516-processed-gene-448.4 44862046 44870630
augustus_masked-PGA_scaffold11__203_contigs__length_63881516-processed-gene-448.24 44811379 44828627
augustus_masked-PGA_scaffold11__203_contigs__length_63881516-processed-gene-448.25 44856623 44857220
maker-PGA_scaffold11__203_contigs__length_63881516-augustus-gene-449.10 44901082 44906484
snap_masked-PGA_scaffold11__203_contigs__length_63881516-processed-gene-449.0 44887385 44893187
maker-PGA_scaffold11__203_contigs__length_63881516-snap-gene-449.16 44897273 44900097
maker-PGA_scaffold11__203_contigs__length_63881516-snap-gene-449.19 44959387 44965882
maker-PGA_scaffold11__203_contigs__length_63881516-snap-gene-449.18 44928168 44931908
maker-PGA_scaffold11__203_contigs__length_63881516-augustus-gene-450.1 45071166 45072527
maker-PGA_scaffold11__203_contigs__length_63881516-augustus-gene-450.0 45064052 45065334
maker-PGA_scaffold11__203_contigs__length_63881516-snap-gene-450.11 45009408 45013406
augustus_masked-PGA_scaffold11__203_contigs__length_63881516-processed-gene-451.0 45086514 45108081
maker-PGA_scaffold11__203_contigs__length_63881516-snap-gene-452.0 45256168 45261354
augustus_masked-PGA_scaffold11__203_contigs__length_63881516-processed-gene-453.25 45358916 45370631
maker-PGA_scaffold11__203_contigs__length_63881516-augustus-gene-453.13 45297104 45314699
maker-PGA_scaffold11__203_contigs__length_63881516-augustus-gene-453.14 45338143 45342431
maker-PGA_scaffold11__203_contigs__length_63881516-snap-gene-453.17 45263343 45293113
maker-PGA_scaffold11__203_contigs__length_63881516-snap-gene-453.21 45387638 45388637
maker-PGA_scaffold11__203_contigs__length_63881516-snap-gene-453.20 45374150 45382237
snap_masked-PGA_scaffold11__203_contigs__length_63881516-processed-gene-454.1 45411900 45436522
snap_masked-PGA_scaffold11__203_contigs__length_63881516-processed-gene-454.3 45453983 45480310
maker-PGA_scaffold11__203_contigs__length_63881516-snap-gene-455.6 45537637 45558443
augustus_masked-PGA_scaffold11__203_contigs__length_63881516-processed-gene-456.0 45658072 45686029
maker-PGA_scaffold11__203_contigs__length_63881516-augustus-gene-457.11 45690487 45691911
maker-PGA_scaffold11__203_contigs__length_63881516-augustus-gene-457.12 45700206 45702802
maker-PGA_scaffold11__203_contigs__length_63881516-augustus-gene-457.13 45738788 45753658
maker-PGA_scaffold11__203_contigs__length_63881516-augustus-gene-457.14 45755295 45759300
snap_masked-PGA_scaffold11__203_contigs__length_63881516-processed-gene-458.13 45839125 45860521
augustus_masked-PGA_scaffold11__203_contigs__length_63881516-processed-gene-458.23 45845027 45846694
maker-PGA_scaffold11__203_contigs__length_63881516-snap-gene-458.2 45829475 45836187
maker-PGA_scaffold11__203_contigs__length_63881516-snap-gene-458.1 45766761 45807920
maker-PGA_scaffold11__203_contigs__length_63881516-snap-gene-459.1 45976910 45983108
maker-PGA_scaffold11__203_contigs__length_63881516-augustus-gene-459.5 45975625 45976150
maker-PGA_scaffold11__203_contigs__length_63881516-snap-gene-461.4 46156961 46175254
snap_masked-PGA_scaffold11__203_contigs__length_63881516-processed-gene-462.12 46213217 46253347
maker-PGA_scaffold11__203_contigs__length_63881516-snap-gene-462.28 46256251 46257050
maker-PGA_scaffold11__203_contigs__length_63881516-snap-gene-462.29 46186858 46190593
maker-PGA_scaffold11__203_contigs__length_63881516-snap-gene-462.31 46284442 46285602
maker-PGA_scaffold11__203_contigs__length_63881516-snap-gene-462.30 46201935 46212579
augustus_masked-PGA_scaffold11__203_contigs__length_63881516-processed-gene-465.12 46502717 46503481
maker-PGA_scaffold11__203_contigs__length_63881516-augustus-gene-465.11 46513628 46521065
maker-PGA_scaffold11__203_contigs__length_63881516-augustus-gene-465.10 46508149 46512101
maker-PGA_scaffold11__203_contigs__length_63881516-augustus-gene-466.3 46676529 46681731
maker-PGA_scaffold11__203_contigs__length_63881516-snap-gene-466.0 46637135 46647271
maker-PGA_scaffold11__203_contigs__length_63881516-augustus-gene-469.5 46966381 46969357
maker-PGA_scaffold11__203_contigs__length_63881516-snap-gene-473.18 47362383 47377194
maker-PGA_scaffold11__203_contigs__length_63881516-snap-gene-473.14 47208876 47243650
maker-PGA_scaffold11__203_contigs__length_63881516-snap-gene-473.15 47257612 47285567
snap_masked-PGA_scaffold11__203_contigs__length_63881516-processed-gene-475.5 47445622 47485397
maker-PGA_scaffold11__203_contigs__length_63881516-snap-gene-478.7 47823471 47833750
maker-PGA_scaffold11__203_contigs__length_63881516-augustus-gene-479.13 47908163 47909378
maker-PGA_scaffold11__203_contigs__length_63881516-snap-gene-479.20 47915857 47921079
maker-PGA_scaffold11__203_contigs__length_63881516-snap-gene-479.19 47868860 47893800
augustus_masked-PGA_scaffold11__203_contigs__length_63881516-processed-gene-479.4 47928550 47948498
maker-PGA_scaffold11__203_contigs__length_63881516-snap-gene-480.9 48027784 48029181
maker-PGA_scaffold11__203_contigs__length_63881516-snap-gene-480.10 47965298 47990616
augustus_masked-PGA_scaffold11__203_contigs__length_63881516-processed-gene-481.6 48123653 48124483
maker-PGA_scaffold11__203_contigs__length_63881516-snap-gene-481.0 48138343 48163572
maker-PGA_scaffold11__203_contigs__length_63881516-snap-gene-481.1 48164242 48177726
maker-PGA_scaffold11__203_contigs__length_63881516-augustus-gene-482.6 48270777 48274821
maker-PGA_scaffold11__203_contigs__length_63881516-snap-gene-483.13 48359003 48386336
augustus_masked-PGA_scaffold11__203_contigs__length_63881516-processed-gene-483.14 48296211 48313962
maker-PGA_scaffold11__203_contigs__length_63881516-augustus-gene-483.8 48343708 48348961
maker-PGA_scaffold11__203_contigs__length_63881516-augustus-gene-486.4 48642831 48647103
maker-PGA_scaffold11__203_contigs__length_63881516-snap-gene-487.5 48750061 48778515
maker-PGA_scaffold11__203_contigs__length_63881516-snap-gene-487.4 48722049 48735733
maker-PGA_scaffold11__203_contigs__length_63881516-augustus-gene-487.9 48695337 48705616
maker-PGA_scaffold11__203_contigs__length_63881516-snap-gene-488.0 48796640 48801847
maker-PGA_scaffold11__203_contigs__length_63881516-snap-gene-489.2 48904182 48910513
maker-PGA_scaffold11__203_contigs__length_63881516-snap-gene-489.1 48881874 48895059
maker-PGA_scaffold11__203_contigs__length_63881516-snap-gene-489.0 48861560 48866568
maker-PGA_scaffold11__203_contigs__length_63881516-snap-gene-490.5 48995921 49016218
maker-PGA_scaffold11__203_contigs__length_63881516-snap-gene-490.6 49042417 49043703
maker-PGA_scaffold11__203_contigs__length_63881516-snap-gene-492.11 49190105 49200812
maker-PGA_scaffold11__203_contigs__length_63881516-snap-gene-492.10 49166618 49178336
maker-PGA_scaffold11__203_contigs__length_63881516-augustus-gene-492.9 49225264 49237514
maker-PGA_scaffold11__203_contigs__length_63881516-augustus-gene-493.9 49356452 49381952
maker-PGA_scaffold11__203_contigs__length_63881516-snap-gene-493.15 49322557 49340991
maker-PGA_scaffold11__203_contigs__length_63881516-snap-gene-493.14 49257258 49312150
maker-PGA_scaffold11__203_contigs__length_63881516-snap-gene-494.0 49407963 49415248
maker-PGA_scaffold11__203_contigs__length_63881516-snap-gene-494.4 49468184 49473440
maker-PGA_scaffold11__203_contigs__length_63881516-snap-gene-494.3 49439325 49450483
maker-PGA_scaffold11__203_contigs__length_63881516-augustus-gene-494.6 49420065 49431553
maker-PGA_scaffold11__203_contigs__length_63881516-snap-gene-494.1 49453338 49463374
maker-PGA_scaffold11__203_contigs__length_63881516-snap-gene-496.16 49611619 49617864
maker-PGA_scaffold11__203_contigs__length_63881516-snap-gene-496.17 49618436 49636763
augustus_masked-PGA_scaffold11__203_contigs__length_63881516-processed-gene-496.0 49581423 49593406
augustus_masked-PGA_scaffold11__203_contigs__length_63881516-processed-gene-497.2 49665711 49688166
maker-PGA_scaffold11__203_contigs__length_63881516-snap-gene-497.4 49644534 49659158
maker-PGA_scaffold11__203_contigs__length_63881516-snap-gene-498.0 49801073 49854832
maker-PGA_scaffold11__203_contigs__length_63881516-snap-gene-499.11 49922063 49928366
maker-PGA_scaffold11__203_contigs__length_63881516-snap-gene-499.12 49931126 49954450
maker-PGA_scaffold11__203_contigs__length_63881516-augustus-gene-501.14 50180408 50184398
maker-PGA_scaffold11__203_contigs__length_63881516-augustus-gene-501.15 49972531 49983647
maker-PGA_scaffold11__203_contigs__length_63881516-snap-gene-501.4 50059864 50084363
maker-PGA_scaffold11__203_contigs__length_63881516-snap-gene-501.3 50007228 50016649
snap_masked-PGA_scaffold11__203_contigs__length_63881516-processed-gene-501.7 49987114 50007225
maker-PGA_scaffold11__203_contigs__length_63881516-augustus-gene-502.10 50197797 50200774
maker-PGA_scaffold11__203_contigs__length_63881516-snap-gene-502.17 50256799 50273400
snap_masked-PGA_scaffold11__203_contigs__length_63881516-processed-gene-502.4 50239048 50249988
maker-PGA_scaffold11__203_contigs__length_63881516-snap-gene-503.11 50366734 50375168
maker-PGA_scaffold11__203_contigs__length_63881516-snap-gene-503.13 50337512 50343510
maker-PGA_scaffold11__203_contigs__length_63881516-snap-gene-503.12 50312489 50326089
maker-PGA_scaffold11__203_contigs__length_63881516-augustus-gene-504.0 50437553 50441156
maker-PGA_scaffold11__203_contigs__length_63881516-snap-gene-504.10 50469958 50487870
maker-PGA_scaffold11__203_contigs__length_63881516-snap-gene-505.12 50538883 50558153
maker-PGA_scaffold11__203_contigs__length_63881516-snap-gene-505.11 50519876 50521754
maker-PGA_scaffold11__203_contigs__length_63881516-snap-gene-505.13 50571280 50575068
maker-PGA_scaffold11__203_contigs__length_63881516-snap-gene-506.4 50594865 50603545
maker-PGA_scaffold11__203_contigs__length_63881516-snap-gene-506.5 50616398 50679923
maker-PGA_scaffold11__203_contigs__length_63881516-augustus-gene-507.18 50727698 50729256
maker-PGA_scaffold11__203_contigs__length_63881516-snap-gene-507.5 50772724 50785743
maker-PGA_scaffold11__203_contigs__length_63881516-snap-gene-507.0 50700421 50715931
maker-PGA_scaffold11__203_contigs__length_63881516-snap-gene-507.2 50736354 50736983
maker-PGA_scaffold11__203_contigs__length_63881516-snap-gene-507.4 50752345 50752974
maker-PGA_scaffold11__203_contigs__length_63881516-augustus-gene-507.20 50743718 50745112
maker-PGA_scaffold11__203_contigs__length_63881516-augustus-gene-510.10 51064765 51069213
maker-PGA_scaffold11__203_contigs__length_63881516-snap-gene-510.6 51050847 51053619
maker-PGA_scaffold11__203_contigs__length_63881516-snap-gene-510.5 50927346 51004683
maker-PGA_scaffold11__203_contigs__length_63881516-snap-gene-511.9 51124143 51145260
maker-PGA_scaffold11__203_contigs__length_63881516-augustus-gene-512.10 51238618 51266052
maker-PGA_scaffold11__203_contigs__length_63881516-snap-gene-513.4 51301741 51373210
maker-PGA_scaffold11__203_contigs__length_63881516-augustus-gene-514.14 51419405 51421682
maker-PGA_scaffold11__203_contigs__length_63881516-snap-gene-514.19 51437459 51443974
maker-PGA_scaffold11__203_contigs__length_63881516-snap-gene-514.17 51381248 51406876
maker-PGA_scaffold11__203_contigs__length_63881516-snap-gene-515.4 51454560 51497768
augustus_masked-PGA_scaffold11__203_contigs__length_63881516-processed-gene-515.1 51503920 51509577
maker-PGA_scaffold11__203_contigs__length_63881516-snap-gene-515.5 51515083 51543293
maker-PGA_scaffold11__203_contigs__length_63881516-snap-gene-517.17 51772881 51775895
maker-PGA_scaffold11__203_contigs__length_63881516-snap-gene-517.15 51683798 51691700
maker-PGA_scaffold11__203_contigs__length_63881516-snap-gene-517.22 51716533 51731501
maker-PGA_scaffold11__203_contigs__length_63881516-snap-gene-517.20 51668333 51677418
maker-PGA_scaffold11__203_contigs__length_63881516-augustus-gene-517.11 51645694 51656575
maker-PGA_scaffold11__203_contigs__length_63881516-snap-gene-517.21 51684671 51695293
maker-PGA_scaffold11__203_contigs__length_63881516-snap-gene-517.23 51736667 51740663
augustus_masked-PGA_scaffold11__203_contigs__length_63881516-processed-gene-518.2 51852252 51865027
maker-PGA_scaffold11__203_contigs__length_63881516-augustus-gene-518.4 51828347 51843059
augustus_masked-PGA_scaffold11__203_contigs__length_63881516-processed-gene-518.3 51814271 51816681
maker-PGA_scaffold11__203_contigs__length_63881516-snap-gene-519.7 51889514 51900550
maker-PGA_scaffold11__203_contigs__length_63881516-snap-gene-520.19 51973822 52001853
maker-PGA_scaffold11__203_contigs__length_63881516-augustus-gene-525.2 52459580 52466735
augustus_masked-PGA_scaffold11__203_contigs__length_63881516-processed-gene-525.7 52391549 52434482
maker-PGA_scaffold11__203_contigs__length_63881516-snap-gene-528.20 52858489 52862586
maker-PGA_scaffold11__203_contigs__length_63881516-augustus-gene-528.0 52826136 52841913
maker-PGA_scaffold11__203_contigs__length_63881516-snap-gene-528.19 52842153 52856552
maker-PGA_scaffold11__203_contigs__length_63881516-augustus-gene-529.13 52902367 52903392
augustus_masked-PGA_scaffold11__203_contigs__length_63881516-processed-gene-529.22 52958661 52981229
augustus_masked-PGA_scaffold11__203_contigs__length_63881516-processed-gene-529.19 52897687 52898496
maker-PGA_scaffold11__203_contigs__length_63881516-augustus-gene-529.16 52904508 52908073
maker-PGA_scaffold11__203_contigs__length_63881516-snap-gene-529.3 52916247 52932361
snap_masked-PGA_scaffold11__203_contigs__length_63881516-processed-gene-529.12 52935833 52947090
maker-PGA_scaffold11__203_contigs__length_63881516-snap-gene-530.0 53014069 53021930
maker-PGA_scaffold11__203_contigs__length_63881516-snap-gene-530.1 52982777 52999582
snap_masked-PGA_scaffold11__203_contigs__length_63881516-processed-gene-531.13 53028216 53051090
augustus_masked-PGA_scaffold11__203_contigs__length_63881516-processed-gene-531.2 53051631 53063141
maker-PGA_scaffold11__203_contigs__length_63881516-augustus-gene-531.24 53101434 53104363
maker-PGA_scaffold11__203_contigs__length_63881516-augustus-gene-532.4 53269876 53286924
maker-PGA_scaffold11__203_contigs__length_63881516-snap-gene-532.11 53217863 53230315
maker-PGA_scaffold11__203_contigs__length_63881516-augustus-gene-532.5 53230075 53277546
maker-PGA_scaffold11__203_contigs__length_63881516-snap-gene-533.0 53318580 53325363
maker-PGA_scaffold11__203_contigs__length_63881516-snap-gene-533.1 53335790 53350067
maker-PGA_scaffold11__203_contigs__length_63881516-snap-gene-534.12 53452363 53471990
maker-PGA_scaffold11__203_contigs__length_63881516-snap-gene-535.1 53508533 53536670
maker-PGA_scaffold11__203_contigs__length_63881516-snap-gene-536.7 53618246 53624922
snap_masked-PGA_scaffold11__203_contigs__length_63881516-processed-gene-536.10 53594165 53602938
maker-PGA_scaffold11__203_contigs__length_63881516-snap-gene-536.8 53634341 53640415
maker-PGA_scaffold11__203_contigs__length_63881516-augustus-gene-538.12 53814738 53819713
maker-PGA_scaffold11__203_contigs__length_63881516-snap-gene-538.10 53842012 53871461
snap_masked-PGA_scaffold11__203_contigs__length_63881516-processed-gene-538.20 53727452 53767448
maker-PGA_scaffold11__203_contigs__length_63881516-snap-gene-538.9 53829945 53832850
maker-PGA_scaffold11__203_contigs__length_63881516-snap-gene-539.0 53891115 53893832
maker-PGA_scaffold11__203_contigs__length_63881516-snap-gene-540.5 53935447 53947012
maker-PGA_scaffold11__203_contigs__length_63881516-augustus-gene-540.14 53948165 53960835
snap_masked-PGA_scaffold11__203_contigs__length_63881516-processed-gene-540.9 53986759 54068556
maker-PGA_scaffold11__203_contigs__length_63881516-snap-gene-541.6 54139586 54151711
maker-PGA_scaffold11__203_contigs__length_63881516-snap-gene-545.3 54494932 54517335
maker-PGA_scaffold11__203_contigs__length_63881516-augustus-gene-545.8 54433629 54457757
snap_masked-PGA_scaffold11__203_contigs__length_63881516-processed-gene-545.18 54527601 54537088
augustus_masked-PGA_scaffold11__203_contigs__length_63881516-processed-gene-545.24 54370570 54397037
maker-PGA_scaffold11__203_contigs__length_63881516-snap-gene-545.6 54552061 54562058
maker-PGA_scaffold11__203_contigs__length_63881516-snap-gene-545.1 54422432 54423333
maker-PGA_scaffold11__203_contigs__length_63881516-snap-gene-545.0 54421652 54422222
maker-PGA_scaffold11__203_contigs__length_63881516-augustus-gene-546.10 54551419 54553252
maker-PGA_scaffold11__203_contigs__length_63881516-snap-gene-546.16 54581834 54588138
maker-PGA_scaffold11__203_contigs__length_63881516-augustus-gene-546.12 54603826 54612343
maker-PGA_scaffold11__203_contigs__length_63881516-snap-gene-546.18 54621605 54638761
maker-PGA_scaffold11__203_contigs__length_63881516-augustus-gene-546.13 54618338 54621257
maker-PGA_scaffold11__203_contigs__length_63881516-snap-gene-547.12 54709780 54713682
maker-PGA_scaffold11__203_contigs__length_63881516-snap-gene-547.11 54673639 54693994
maker-PGA_scaffold11__203_contigs__length_63881516-augustus-gene-547.3 54698182 54709317
maker-PGA_scaffold11__203_contigs__length_63881516-snap-gene-549.0 54880099 54903798
maker-PGA_scaffold11__203_contigs__length_63881516-snap-gene-550.35 54995600 54999362
maker-PGA_scaffold11__203_contigs__length_63881516-snap-gene-550.34 54955966 54991062
maker-PGA_scaffold11__203_contigs__length_63881516-snap-gene-550.38 55053904 55057599
maker-PGA_scaffold11__203_contigs__length_63881516-snap-gene-550.37 55033676 55037707
snap_masked-PGA_scaffold11__203_contigs__length_63881516-processed-gene-550.28 55009371 55031888
maker-PGA_scaffold11__203_contigs__length_63881516-snap-gene-550.36 55031905 55032598
snap_masked-PGA_scaffold11__203_contigs__length_63881516-processed-gene-551.6 55128454 55140088
augustus_masked-PGA_scaffold11__203_contigs__length_63881516-processed-gene-551.16 55127517 55128320
maker-PGA_scaffold11__203_contigs__length_63881516-snap-gene-551.3 55138868 55140098
snap_masked-PGA_scaffold11__203_contigs__length_63881516-processed-gene-551.7 55118020 55124940
maker-PGA_scaffold11__203_contigs__length_63881516-augustus-gene-552.20 55152729 55173164
augustus_masked-PGA_scaffold11__203_contigs__length_63881516-processed-gene-553.2 55274167 55317060
maker-PGA_scaffold11__203_contigs__length_63881516-snap-gene-554.3 55339557 55358171
maker-PGA_scaffold11__203_contigs__length_63881516-augustus-gene-554.7 55432453 55438600
augustus_masked-PGA_scaffold11__203_contigs__length_63881516-processed-gene-555.0 55462247 55473818
maker-PGA_scaffold11__203_contigs__length_63881516-snap-gene-557.11 55737491 55739931
maker-PGA_scaffold11__203_contigs__length_63881516-augustus-gene-557.28 55676335 55724470
maker-PGA_scaffold11__203_contigs__length_63881516-snap-gene-557.12 55740534 55752700
maker-PGA_scaffold11__203_contigs__length_63881516-augustus-gene-558.16 55859203 55889524
maker-PGA_scaffold11__203_contigs__length_63881516-snap-gene-558.17 55827913 55829309
maker-PGA_scaffold11__203_contigs__length_63881516-snap-gene-559.6 55883892 55885164
snap_masked-PGA_scaffold11__203_contigs__length_63881516-processed-gene-565.2 56528391 56541446
maker-PGA_scaffold11__203_contigs__length_63881516-augustus-gene-566.2 56662249 56678730
maker-PGA_scaffold11__203_contigs__length_63881516-snap-gene-566.0 56620145 56647899
maker-PGA_scaffold11__203_contigs__length_63881516-snap-gene-568.4 56799541 56801949
maker-PGA_scaffold11__203_contigs__length_63881516-snap-gene-568.5 56863162 56865519
maker-PGA_scaffold11__203_contigs__length_63881516-augustus-gene-569.10 56923458 56925896
maker-PGA_scaffold11__203_contigs__length_63881516-snap-gene-569.0 56906049 56908405
maker-PGA_scaffold11__203_contigs__length_63881516-snap-gene-570.5 57000469 57009894
maker-PGA_scaffold11__203_contigs__length_63881516-snap-gene-572.7 57211221 57213091
maker-PGA_scaffold11__203_contigs__length_63881516-snap-gene-573.3 57339901 57342253
maker-PGA_scaffold11__203_contigs__length_63881516-snap-gene-579.5 57832386 57874933
maker-PGA_scaffold11__203_contigs__length_63881516-snap-gene-580.16 58064900 58074727
maker-PGA_scaffold11__203_contigs__length_63881516-augustus-gene-580.9 58051975 58061419
maker-PGA_scaffold11__203_contigs__length_63881516-augustus-gene-580.8 58049451 58050125
maker-PGA_scaffold11__203_contigs__length_63881516-snap-gene-580.13 58036161 58043473
maker-PGA_scaffold11__203_contigs__length_63881516-snap-gene-580.11 57962138 58023972
augustus_masked-PGA_scaffold11__203_contigs__length_63881516-processed-gene-581.1 58148616 58160648
augustus_masked-PGA_scaffold11__203_contigs__length_63881516-processed-gene-581.0 58108940 58132459
maker-PGA_scaffold11__203_contigs__length_63881516-snap-gene-582.16 58189909 58190854
maker-PGA_scaffold11__203_contigs__length_63881516-snap-gene-582.15 58173004 58178376
maker-PGA_scaffold11__203_contigs__length_63881516-snap-gene-582.14 58179759 58183437
maker-PGA_scaffold11__203_contigs__length_63881516-snap-gene-583.1 58362524 58389246
maker-PGA_scaffold11__203_contigs__length_63881516-snap-gene-583.0 58311530 58322151
maker-PGA_scaffold11__203_contigs__length_63881516-snap-gene-583.2 58319508 58322433
maker-PGA_scaffold11__203_contigs__length_63881516-augustus-gene-584.16 58403779 58413480
maker-PGA_scaffold11__203_contigs__length_63881516-snap-gene-584.7 58442146 58484335
maker-PGA_scaffold11__203_contigs__length_63881516-snap-gene-586.1 58619640 58641115
maker-PGA_scaffold11__203_contigs__length_63881516-augustus-gene-586.9 58581585 58594374
snap_masked-PGA_scaffold11__203_contigs__length_63881516-processed-gene-586.3 58595858 58599170
maker-PGA_scaffold11__203_contigs__length_63881516-snap-gene-587.16 58751608 58761015
maker-PGA_scaffold11__203_contigs__length_63881516-augustus-gene-588.11 58871496 58874832
maker-PGA_scaffold11__203_contigs__length_63881516-augustus-gene-588.10 58839860 58866563
maker-PGA_scaffold11__203_contigs__length_63881516-snap-gene-589.4 58960963 58980878
maker-PGA_scaffold11__203_contigs__length_63881516-snap-gene-590.0 59013381 59015566
maker-PGA_scaffold11__203_contigs__length_63881516-snap-gene-590.1 59018099 59019366
maker-PGA_scaffold11__203_contigs__length_63881516-snap-gene-592.12 59238166 59255352
maker-PGA_scaffold11__203_contigs__length_63881516-snap-gene-592.13 59270859 59286081
maker-PGA_scaffold11__203_contigs__length_63881516-augustus-gene-592.0 59222453 59227158
maker-PGA_scaffold11__203_contigs__length_63881516-snap-gene-594.13 59446992 59457257
augustus_masked-PGA_scaffold11__203_contigs__length_63881516-processed-gene-594.0 59390180 59397165
snap_masked-PGA_scaffold11__203_contigs__length_63881516-processed-gene-595.4 59552529 59581961
maker-PGA_scaffold11__203_contigs__length_63881516-snap-gene-597.9 59728480 59731365
maker-PGA_scaffold11__203_contigs__length_63881516-snap-gene-597.8 59669921 59675914
snap_masked-PGA_scaffold11__203_contigs__length_63881516-processed-gene-598.3 59827077 59869307
maker-PGA_scaffold11__203_contigs__length_63881516-augustus-gene-599.9 59963256 59964041
maker-PGA_scaffold11__203_contigs__length_63881516-snap-gene-599.18 59892873 59898221
maker-PGA_scaffold11__203_contigs__length_63881516-snap-gene-599.17 59901191 59902395
augustus_masked-PGA_scaffold11__203_contigs__length_63881516-processed-gene-600.7 59973156 59993479
maker-PGA_scaffold11__203_contigs__length_63881516-snap-gene-601.0 60166678 60174759
snap_masked-PGA_scaffold11__203_contigs__length_63881516-processed-gene-601.7 60106891 60121448
snap_masked-PGA_scaffold11__203_contigs__length_63881516-processed-gene-601.5 60021927 60103490
maker-PGA_scaffold11__203_contigs__length_63881516-snap-gene-602.1 60227783 60229110
snap_masked-PGA_scaffold11__203_contigs__length_63881516-processed-gene-602.9 60187713 60192874
maker-PGA_scaffold11__203_contigs__length_63881516-augustus-gene-602.5 60232545 60248883
maker-PGA_scaffold11__203_contigs__length_63881516-snap-gene-602.4 60253889 60263909
maker-PGA_scaffold11__203_contigs__length_63881516-augustus-gene-602.7 60195545 60226490
maker-PGA_scaffold11__203_contigs__length_63881516-snap-gene-603.18 60368822 60388333
maker-PGA_scaffold11__203_contigs__length_63881516-snap-gene-603.16 60254490 60298306
maker-PGA_scaffold11__203_contigs__length_63881516-snap-gene-603.17 60317613 60322461
maker-PGA_scaffold11__203_contigs__length_63881516-snap-gene-603.19 60329204 60330188
maker-PGA_scaffold11__203_contigs__length_63881516-snap-gene-603.21 60330642 60343546
maker-PGA_scaffold11__203_contigs__length_63881516-snap-gene-603.27 60301038 60325299
maker-PGA_scaffold11__203_contigs__length_63881516-snap-gene-603.20 60328100 60329173
maker-PGA_scaffold11__203_contigs__length_63881516-snap-gene-603.22 60326607 60327512
maker-PGA_scaffold11__203_contigs__length_63881516-snap-gene-603.25 60330193 60330611
maker-PGA_scaffold11__203_contigs__length_63881516-snap-gene-603.26 60325712 60326065
maker-PGA_scaffold11__203_contigs__length_63881516-snap-gene-603.23 60326139 60326535
maker-PGA_scaffold11__203_contigs__length_63881516-snap-gene-603.28 60325330 60325681
maker-PGA_scaffold11__203_contigs__length_63881516-snap-gene-603.24 60327672 60328026
maker-PGA_scaffold11__203_contigs__length_63881516-augustus-gene-604.6 60420378 60439820
snap_masked-PGA_scaffold11__203_contigs__length_63881516-processed-gene-604.2 60449262 60478380
maker-PGA_scaffold11__203_contigs__length_63881516-snap-gene-605.5 60549710 60550582
maker-PGA_scaffold11__203_contigs__length_63881516-snap-gene-606.0 60561880 60565577
augustus_masked-PGA_scaffold11__203_contigs__length_63881516-processed-gene-606.23 60651286 60651987
augustus_masked-PGA_scaffold11__203_contigs__length_63881516-processed-gene-606.24 60610834 60648591
maker-PGA_scaffold11__203_contigs__length_63881516-snap-gene-608.16 60739961 60746577
augustus_masked-PGA_scaffold11__203_contigs__length_63881516-processed-gene-608.24 60767880 60782457
snap_masked-PGA_scaffold11__203_contigs__length_63881516-processed-gene-608.12 60853732 60862160
maker-PGA_scaffold11__203_contigs__length_63881516-snap-gene-608.20 60818200 60825441
augustus_masked-PGA_scaffold11__203_contigs__length_63881516-processed-gene-608.26 60799110 60800081
maker-PGA_scaffold11__203_contigs__length_63881516-augustus-gene-608.3 60785246 60798370
snap_masked-PGA_scaffold11__203_contigs__length_63881516-processed-gene-608.13 60864118 60875239
maker-PGA_scaffold11__203_contigs__length_63881516-snap-gene-608.21 60832218 60835356
maker-PGA_scaffold11__203_contigs__length_63881516-snap-gene-609.6 60939736 60947309
maker-PGA_scaffold11__203_contigs__length_63881516-snap-gene-611.41 61091015 61106530
maker-PGA_scaffold11__203_contigs__length_63881516-snap-gene-611.39 61034263 61079303
maker-PGA_scaffold11__203_contigs__length_63881516-snap-gene-611.38 60983640 61016764
maker-PGA_scaffold11__203_contigs__length_63881516-snap-gene-613.9 61256767 61265910
maker-PGA_scaffold11__203_contigs__length_63881516-snap-gene-613.12 61257590 61259195
maker-PGA_scaffold11__203_contigs__length_63881516-augustus-gene-613.2 61195763 61204334
maker-PGA_scaffold11__203_contigs__length_63881516-snap-gene-613.13 61300412 61307528
maker-PGA_scaffold11__203_contigs__length_63881516-snap-gene-614.0 61374138 61404478
maker-PGA_scaffold11__203_contigs__length_63881516-augustus-gene-614.4 61418120 61420672
maker-PGA_scaffold11__203_contigs__length_63881516-augustus-gene-615.7 61478511 61482098
maker-PGA_scaffold11__203_contigs__length_63881516-snap-gene-617.7 61697491 61720588
maker-PGA_scaffold11__203_contigs__length_63881516-snap-gene-617.6 61666137 61695088
snap_masked-PGA_scaffold11__203_contigs__length_63881516-processed-gene-619.35 61954770 61970279
snap_masked-PGA_scaffold11__203_contigs__length_63881516-processed-gene-619.30 61861989 61879350
maker-PGA_scaffold11__203_contigs__length_63881516-snap-gene-619.16 61883075 61888718
maker-PGA_scaffold11__203_contigs__length_63881516-snap-gene-619.17 61942758 61954089
maker-PGA_scaffold11__203_contigs__length_63881516-snap-gene-619.14 61800253 61849426
maker-PGA_scaffold11__203_contigs__length_63881516-augustus-gene-621.0 62067680 62068165
augustus_masked-PGA_scaffold11__203_contigs__length_63881516-processed-gene-622.2 62186529 62198974
maker-PGA_scaffold11__203_contigs__length_63881516-snap-gene-624.3 62401321 62416517
augustus_masked-PGA_scaffold11__203_contigs__length_63881516-processed-gene-624.15 62200873 62201139
maker-PGA_scaffold11__203_contigs__length_63881516-snap-gene-624.1 62299284 62318479
maker-PGA_scaffold11__203_contigs__length_63881516-snap-gene-624.2 62347345 62366949
maker-PGA_scaffold11__203_contigs__length_63881516-augustus-gene-625.7 62541425 62544920
maker-PGA_scaffold11__203_contigs__length_63881516-snap-gene-626.18 62639094 62657629
maker-PGA_scaffold11__203_contigs__length_63881516-snap-gene-627.6 62664170 62694648
maker-PGA_scaffold11__203_contigs__length_63881516-snap-gene-628.1 62619624 62677124
augustus_masked-PGA_scaffold11__203_contigs__length_63881516-processed-gene-629.8 62935477 62961929
augustus_masked-PGA_scaffold11__203_contigs__length_63881516-processed-gene-629.10 62967546 62970047
maker-PGA_scaffold11__203_contigs__length_63881516-snap-gene-631.5 63074379 63081386
maker-PGA_scaffold11__203_contigs__length_63881516-snap-gene-631.7 63110555 63124009
maker-PGA_scaffold11__203_contigs__length_63881516-snap-gene-632.15 63203050 63225904
maker-PGA_scaffold11__203_contigs__length_63881516-augustus-gene-632.11 63248663 63253427
maker-PGA_scaffold11__203_contigs__length_63881516-snap-gene-632.17 63234097 63247536
maker-PGA_scaffold11__203_contigs__length_63881516-augustus-gene-634.24 63401169 63413812
maker-PGA_scaffold11__203_contigs__length_63881516-snap-gene-634.12 63309963 63316198
maker-PGA_scaffold11__203_contigs__length_63881516-snap-gene-634.13 63343596 63407704
maker-PGA_scaffold11__203_contigs__length_63881516-snap-gene-635.0 63539823 63576381
maker-PGA_scaffold11__203_contigs__length_63881516-snap-gene-635.1 63433270 63440742
maker-PGA_scaffold11__203_contigs__length_63881516-snap-gene-635.2 63453731 63486680
maker-PGA_scaffold11__203_contigs__length_63881516-snap-gene-636.14 63631893 63666579
maker-PGA_scaffold11__203_contigs__length_63881516-snap-gene-636.16 63589722 63602585
maker-PGA_scaffold11__203_contigs__length_63881516-snap-gene-636.15 63666602 63681107
maker-PGA_scaffold11__203_contigs__length_63881516-snap-gene-637.1 63703905 63727964
snap_masked-PGA_scaffold11__203_contigs__length_63881516-processed-gene-637.5 63692885 63701961
maker-PGA_scaffold11__203_contigs__length_63881516-snap-gene-637.3 63834116 63844131
maker-PGA_scaffold11__203_contigs__length_63881516-snap-gene-637.2 63795300 63818156
maker-PGA_scaffold11__203_contigs__length_63881516-snap-gene-637.4 63844136 63852569
maker-PGA_scaffold12__167_contigs__length_57740044-snap-gene-0.2 49781 55186
maker-PGA_scaffold12__167_contigs__length_57740044-snap-gene-1.1 114535 116005
maker-PGA_scaffold12__167_contigs__length_57740044-augustus-gene-2.5 244313 246985
maker-PGA_scaffold12__167_contigs__length_57740044-augustus-gene-2.7 217285 233829
augustus_masked-PGA_scaffold12__167_contigs__length_57740044-processed-gene-3.5 351357 370933
maker-PGA_scaffold12__167_contigs__length_57740044-snap-gene-4.3 413942 427398
maker-PGA_scaffold12__167_contigs__length_57740044-augustus-gene-5.18 490439 497055
maker-PGA_scaffold12__167_contigs__length_57740044-snap-gene-5.8 521439 522902
maker-PGA_scaffold12__167_contigs__length_57740044-snap-gene-5.10 553133 580036
maker-PGA_scaffold12__167_contigs__length_57740044-augustus-gene-5.20 540049 540680
maker-PGA_scaffold12__167_contigs__length_57740044-augustus-gene-5.21 543349 544516
maker-PGA_scaffold12__167_contigs__length_57740044-snap-gene-6.1 602834 623791
maker-PGA_scaffold12__167_contigs__length_57740044-snap-gene-6.0 597021 599184
maker-PGA_scaffold12__167_contigs__length_57740044-snap-gene-6.2 645783 650925
maker-PGA_scaffold12__167_contigs__length_57740044-snap-gene-6.3 661242 664524
maker-PGA_scaffold12__167_contigs__length_57740044-augustus-gene-7.1 764957 767649
maker-PGA_scaffold12__167_contigs__length_57740044-augustus-gene-7.0 737811 741770
augustus_masked-PGA_scaffold12__167_contigs__length_57740044-processed-gene-8.0 773446 793618
snap_masked-PGA_scaffold12__167_contigs__length_57740044-processed-gene-8.10 832077 845737
maker-PGA_scaffold12__167_contigs__length_57740044-augustus-gene-8.16 825017 825751
maker-PGA_scaffold12__167_contigs__length_57740044-snap-gene-8.4 794151 798784
maker-PGA_scaffold12__167_contigs__length_57740044-snap-gene-8.5 802193 807208
maker-PGA_scaffold12__167_contigs__length_57740044-augustus-gene-9.11 880291 882457
augustus_masked-PGA_scaffold12__167_contigs__length_57740044-processed-gene-9.4 859717 874438
maker-PGA_scaffold12__167_contigs__length_57740044-augustus-gene-9.13 937720 949202
maker-PGA_scaffold12__167_contigs__length_57740044-snap-gene-9.0 882504 890887
augustus_masked-PGA_scaffold12__167_contigs__length_57740044-processed-gene-10.1 985443 994716
maker-PGA_scaffold12__167_contigs__length_57740044-snap-gene-10.6 1014881 1019696
augustus_masked-PGA_scaffold12__167_contigs__length_57740044-processed-gene-10.4 1086204 1086527
augustus_masked-PGA_scaffold12__167_contigs__length_57740044-processed-gene-10.3 1035675 1036081
maker-PGA_scaffold12__167_contigs__length_57740044-augustus-gene-11.5 1091411 1096070
maker-PGA_scaffold12__167_contigs__length_57740044-snap-gene-11.1 1131293 1147030
snap_masked-PGA_scaffold12__167_contigs__length_57740044-processed-gene-12.4 1248628 1265191
maker-PGA_scaffold12__167_contigs__length_57740044-augustus-gene-14.8 1383765 1399143
maker-PGA_scaffold12__167_contigs__length_57740044-snap-gene-14.17 1356074 1379307
maker-PGA_scaffold12__167_contigs__length_57740044-snap-gene-14.20 1401518 1411361
augustus_masked-PGA_scaffold12__167_contigs__length_57740044-processed-gene-14.16 1434535 1449492
snap_masked-PGA_scaffold12__167_contigs__length_57740044-processed-gene-16.4 1651607 1652871
maker-PGA_scaffold12__167_contigs__length_57740044-augustus-gene-17.3 1688205 1693350
maker-PGA_scaffold12__167_contigs__length_57740044-augustus-gene-18.11 1701137 1713837
maker-PGA_scaffold12__167_contigs__length_57740044-snap-gene-18.30 1714183 1721479
maker-PGA_scaffold12__167_contigs__length_57740044-snap-gene-18.33 1777359 1797845
maker-PGA_scaffold12__167_contigs__length_57740044-augustus-gene-18.17 1817639 1818834
maker-PGA_scaffold12__167_contigs__length_57740044-snap-gene-18.31 1746513 1762016
maker-PGA_scaffold12__167_contigs__length_57740044-augustus-gene-18.15 1770208 1776365
maker-PGA_scaffold12__167_contigs__length_57740044-snap-gene-18.35 1830546 1866895
maker-PGA_scaffold12__167_contigs__length_57740044-snap-gene-20.3 2021827 2025904
maker-PGA_scaffold12__167_contigs__length_57740044-augustus-gene-20.9 2055773 2084743
maker-PGA_scaffold12__167_contigs__length_57740044-augustus-gene-20.7 1993830 2007367
snap_masked-PGA_scaffold12__167_contigs__length_57740044-processed-gene-21.3 2091245 2122439
maker-PGA_scaffold12__167_contigs__length_57740044-snap-gene-23.3 2290971 2311852
snap_masked-PGA_scaffold12__167_contigs__length_57740044-processed-gene-23.6 2373292 2374793
maker-PGA_scaffold12__167_contigs__length_57740044-augustus-gene-24.10 2442710 2445131
maker-PGA_scaffold12__167_contigs__length_57740044-snap-gene-24.4 2455172 2462242
maker-PGA_scaffold12__167_contigs__length_57740044-snap-gene-25.0 2498980 2500580
maker-PGA_scaffold12__167_contigs__length_57740044-augustus-gene-25.9 2523666 2526903
maker-PGA_scaffold12__167_contigs__length_57740044-augustus-gene-25.8 2508338 2514331
snap_masked-PGA_scaffold12__167_contigs__length_57740044-processed-gene-26.2 2598279 2677282
snap_masked-PGA_scaffold12__167_contigs__length_57740044-processed-gene-26.1 2582194 2596570
maker-PGA_scaffold12__167_contigs__length_57740044-snap-gene-27.1 2734154 2748933
maker-PGA_scaffold12__167_contigs__length_57740044-snap-gene-28.1 2805632 2808132
maker-PGA_scaffold12__167_contigs__length_57740044-augustus-gene-28.10 2810960 2814062
maker-PGA_scaffold12__167_contigs__length_57740044-augustus-gene-28.11 2828734 2858957
snap_masked-PGA_scaffold12__167_contigs__length_57740044-processed-gene-28.13 2800435 2803259
maker-PGA_scaffold12__167_contigs__length_57740044-snap-gene-29.6 2926259 2953353
maker-PGA_scaffold12__167_contigs__length_57740044-augustus-gene-29.13 2864749 2896637
maker-PGA_scaffold12__167_contigs__length_57740044-augustus-gene-29.12 2862982 2864690
maker-PGA_scaffold12__167_contigs__length_57740044-snap-gene-30.11 3009222 3034938
augustus_masked-PGA_scaffold12__167_contigs__length_57740044-processed-gene-31.1 3156642 3171494
augustus_masked-PGA_scaffold12__167_contigs__length_57740044-processed-gene-31.0 3096682 3117574
maker-PGA_scaffold12__167_contigs__length_57740044-augustus-gene-31.8 3119023 3122312
maker-PGA_scaffold12__167_contigs__length_57740044-snap-gene-32.8 3172810 3175247
maker-PGA_scaffold12__167_contigs__length_57740044-snap-gene-32.9 3190376 3202444
maker-PGA_scaffold12__167_contigs__length_57740044-augustus-gene-32.0 3150913 3154000
maker-PGA_scaffold12__167_contigs__length_57740044-snap-gene-33.1 3328669 3383083
maker-PGA_scaffold12__167_contigs__length_57740044-snap-gene-34.0 3438957 3450488
maker-PGA_scaffold12__167_contigs__length_57740044-augustus-gene-35.11 3532142 3536135
maker-PGA_scaffold12__167_contigs__length_57740044-snap-gene-35.0 3509658 3521494
maker-PGA_scaffold12__167_contigs__length_57740044-augustus-gene-35.13 3536938 3540528
maker-PGA_scaffold12__167_contigs__length_57740044-snap-gene-35.4 3542190 3577520
snap_masked-PGA_scaffold12__167_contigs__length_57740044-processed-gene-35.22 3503650 3508439
snap_masked-PGA_scaffold12__167_contigs__length_57740044-processed-gene-35.16 3495488 3503385
snap_masked-PGA_scaffold12__167_contigs__length_57740044-processed-gene-36.3 3595189 3602124
augustus_masked-PGA_scaffold12__167_contigs__length_57740044-processed-gene-36.14 3669170 3678060
maker-PGA_scaffold12__167_contigs__length_57740044-snap-gene-37.3 3723816 3738243
maker-PGA_scaffold12__167_contigs__length_57740044-augustus-gene-38.18 3856211 3868042
maker-PGA_scaffold12__167_contigs__length_57740044-snap-gene-38.6 3763698 3786800
augustus_masked-PGA_scaffold12__167_contigs__length_57740044-processed-gene-38.2 3811838 3812266
maker-PGA_scaffold12__167_contigs__length_57740044-augustus-gene-38.19 3813304 3831892
maker-PGA_scaffold12__167_contigs__length_57740044-snap-gene-38.8 3786558 3796849
snap_masked-PGA_scaffold12__167_contigs__length_57740044-processed-gene-39.10 3978321 3982382
maker-PGA_scaffold12__167_contigs__length_57740044-snap-gene-39.0 3914206 3947721
augustus_masked-PGA_scaffold12__167_contigs__length_57740044-processed-gene-40.13 3985252 3995188
maker-PGA_scaffold12__167_contigs__length_57740044-snap-gene-40.11 3998529 4011417
maker-PGA_scaffold12__167_contigs__length_57740044-snap-gene-40.12 4036081 4042840
maker-PGA_scaffold12__167_contigs__length_57740044-augustus-gene-41.4 4115385 4142043
augustus_masked-PGA_scaffold12__167_contigs__length_57740044-processed-gene-41.2 4088439 4112508
maker-PGA_scaffold12__167_contigs__length_57740044-snap-gene-44.3 4381211 4393213
maker-PGA_scaffold12__167_contigs__length_57740044-snap-gene-44.2 4393223 4393695
maker-PGA_scaffold12__167_contigs__length_57740044-snap-gene-46.2 4601228 4608548
augustus_masked-PGA_scaffold12__167_contigs__length_57740044-processed-gene-47.2 4708506 4714314
augustus_masked-PGA_scaffold12__167_contigs__length_57740044-processed-gene-48.4 4836550 4862104
maker-PGA_scaffold12__167_contigs__length_57740044-snap-gene-53.1 5281895 5291163
maker-PGA_scaffold12__167_contigs__length_57740044-augustus-gene-54.0 5395950 5405076
maker-PGA_scaffold12__167_contigs__length_57740044-augustus-gene-54.1 5453300 5460960
maker-PGA_scaffold12__167_contigs__length_57740044-augustus-gene-55.6 5520762 5524295
augustus_masked-PGA_scaffold12__167_contigs__length_57740044-processed-gene-56.3 5620025 5620890
maker-PGA_scaffold12__167_contigs__length_57740044-augustus-gene-58.11 5785826 5795622
maker-PGA_scaffold12__167_contigs__length_57740044-augustus-gene-58.12 5880316 5886932
snap_masked-PGA_scaffold12__167_contigs__length_57740044-processed-gene-58.9 5825348 5867675
snap_masked-PGA_scaffold12__167_contigs__length_57740044-processed-gene-59.6 5891769 5902716
maker-PGA_scaffold12__167_contigs__length_57740044-snap-gene-59.5 5935390 5937497
maker-PGA_scaffold12__167_contigs__length_57740044-augustus-gene-59.12 5908392 5911826
maker-PGA_scaffold12__167_contigs__length_57740044-augustus-gene-60.10 6043704 6056774
maker-PGA_scaffold12__167_contigs__length_57740044-augustus-gene-60.9 5993629 5995056
snap_masked-PGA_scaffold12__167_contigs__length_57740044-processed-gene-60.6 5948852 5992924
maker-PGA_scaffold12__167_contigs__length_57740044-snap-gene-60.3 6073953 6078019
maker-PGA_scaffold12__167_contigs__length_57740044-augustus-gene-61.15 6111300 6112361
maker-PGA_scaffold12__167_contigs__length_57740044-augustus-gene-61.14 6090843 6107919
maker-PGA_scaffold12__167_contigs__length_57740044-augustus-gene-61.17 6150702 6167035
maker-PGA_scaffold12__167_contigs__length_57740044-snap-gene-61.5 6117932 6131283
maker-PGA_scaffold12__167_contigs__length_57740044-augustus-gene-61.18 6170483 6178169
augustus_masked-PGA_scaffold12__167_contigs__length_57740044-processed-gene-62.3 6203435 6209080
maker-PGA_scaffold12__167_contigs__length_57740044-augustus-gene-62.8 6219122 6222006
augustus_masked-PGA_scaffold12__167_contigs__length_57740044-processed-gene-62.6 6213773 6218490
maker-PGA_scaffold12__167_contigs__length_57740044-snap-gene-63.4 6302740 6312338
maker-PGA_scaffold12__167_contigs__length_57740044-snap-gene-63.5 6254145 6278159
maker-PGA_scaffold12__167_contigs__length_57740044-snap-gene-63.6 6291181 6306564
augustus_masked-PGA_scaffold12__167_contigs__length_57740044-processed-gene-65.13 6572266 6572835
maker-PGA_scaffold12__167_contigs__length_57740044-snap-gene-65.8 6540487 6541293
maker-PGA_scaffold12__167_contigs__length_57740044-snap-gene-65.10 6566358 6570769
maker-PGA_scaffold12__167_contigs__length_57740044-snap-gene-65.7 6530205 6540486
maker-PGA_scaffold12__167_contigs__length_57740044-snap-gene-65.9 6565356 6565859
maker-PGA_scaffold12__167_contigs__length_57740044-snap-gene-65.6 6493198 6493637
augustus_masked-PGA_scaffold12__167_contigs__length_57740044-processed-gene-66.7 6624947 6625597
augustus_masked-PGA_scaffold12__167_contigs__length_57740044-processed-gene-66.6 6593154 6593801
maker-PGA_scaffold12__167_contigs__length_57740044-snap-gene-67.16 6726200 6756958
maker-PGA_scaffold12__167_contigs__length_57740044-snap-gene-67.14 6661740 6690129
maker-PGA_scaffold12__167_contigs__length_57740044-snap-gene-67.15 6691624 6695495
maker-PGA_scaffold12__167_contigs__length_57740044-augustus-gene-68.4 6869682 6879168
maker-PGA_scaffold12__167_contigs__length_57740044-snap-gene-68.0 6867026 6868093
maker-PGA_scaffold12__167_contigs__length_57740044-snap-gene-69.0 6888179 6899659
augustus_masked-PGA_scaffold12__167_contigs__length_57740044-processed-gene-69.5 6961313 6962203
augustus_masked-PGA_scaffold12__167_contigs__length_57740044-processed-gene-69.4 6938243 6946860
maker-PGA_scaffold12__167_contigs__length_57740044-snap-gene-70.0 6981532 7009220
augustus_masked-PGA_scaffold12__167_contigs__length_57740044-processed-gene-71.2 7146202 7157049
maker-PGA_scaffold12__167_contigs__length_57740044-augustus-gene-71.10 7067635 7069745
augustus_masked-PGA_scaffold12__167_contigs__length_57740044-processed-gene-71.3 7120704 7125744
maker-PGA_scaffold12__167_contigs__length_57740044-snap-gene-72.0 7224073 7236206
maker-PGA_scaffold12__167_contigs__length_57740044-snap-gene-72.1 7212323 7224066
maker-PGA_scaffold12__167_contigs__length_57740044-augustus-gene-73.6 7293619 7302017
augustus_masked-PGA_scaffold12__167_contigs__length_57740044-processed-gene-73.15 7313304 7317915
maker-PGA_scaffold12__167_contigs__length_57740044-snap-gene-73.19 7275241 7311177
snap_masked-PGA_scaffold12__167_contigs__length_57740044-processed-gene-74.7 7435555 7444285
snap_masked-PGA_scaffold12__167_contigs__length_57740044-processed-gene-74.4 7384627 7420710
maker-PGA_scaffold12__167_contigs__length_57740044-snap-gene-74.12 7475539 7481089
maker-PGA_scaffold12__167_contigs__length_57740044-augustus-gene-75.10 7510630 7515038
snap_masked-PGA_scaffold12__167_contigs__length_57740044-processed-gene-75.2 7495609 7508465
snap_masked-PGA_scaffold12__167_contigs__length_57740044-processed-gene-75.6 7524731 7534864
maker-PGA_scaffold12__167_contigs__length_57740044-augustus-gene-75.12 7553044 7574664
maker-PGA_scaffold12__167_contigs__length_57740044-augustus-gene-76.9 7618174 7623488
maker-PGA_scaffold12__167_contigs__length_57740044-snap-gene-76.3 7668582 7672246
maker-PGA_scaffold12__167_contigs__length_57740044-snap-gene-76.1 7584949 7608273
maker-PGA_scaffold12__167_contigs__length_57740044-snap-gene-76.2 7645673 7647352
maker-PGA_scaffold12__167_contigs__length_57740044-augustus-gene-77.7 7675595 7687390
maker-PGA_scaffold12__167_contigs__length_57740044-snap-gene-77.1 7702301 7709457
maker-PGA_scaffold12__167_contigs__length_57740044-snap-gene-77.2 7720283 7723401
maker-PGA_scaffold12__167_contigs__length_57740044-snap-gene-78.12 7873882 7887234
maker-PGA_scaffold12__167_contigs__length_57740044-snap-gene-78.11 7870165 7873869
maker-PGA_scaffold12__167_contigs__length_57740044-augustus-gene-78.2 7809974 7811013
maker-PGA_scaffold12__167_contigs__length_57740044-augustus-gene-78.1 7789947 7794062
maker-PGA_scaffold12__167_contigs__length_57740044-snap-gene-78.15 7824470 7834745
maker-PGA_scaffold12__167_contigs__length_57740044-snap-gene-79.10 7942755 7955090
maker-PGA_scaffold12__167_contigs__length_57740044-snap-gene-79.12 7855507 7862999
augustus_masked-PGA_scaffold12__167_contigs__length_57740044-processed-gene-79.9 7903261 7904103
augustus_masked-PGA_scaffold12__167_contigs__length_57740044-processed-gene-80.14 8021753 8042145
maker-PGA_scaffold12__167_contigs__length_57740044-augustus-gene-80.10 7974475 8002863
maker-PGA_scaffold12__167_contigs__length_57740044-snap-gene-80.17 7958047 7972354
snap_masked-PGA_scaffold12__167_contigs__length_57740044-processed-gene-81.17 8143867 8150450
snap_masked-PGA_scaffold12__167_contigs__length_57740044-processed-gene-81.13 8107410 8115619
maker-PGA_scaffold12__167_contigs__length_57740044-snap-gene-82.23 8182798 8193996
maker-PGA_scaffold12__167_contigs__length_57740044-augustus-gene-82.15 8271988 8279264
maker-PGA_scaffold12__167_contigs__length_57740044-augustus-gene-82.14 8268410 8270657
maker-PGA_scaffold12__167_contigs__length_57740044-snap-gene-82.24 8201480 8223388
maker-PGA_scaffold12__167_contigs__length_57740044-augustus-gene-83.0 8314835 8321930
augustus_masked-PGA_scaffold12__167_contigs__length_57740044-processed-gene-83.23 8353472 8361583
maker-PGA_scaffold12__167_contigs__length_57740044-snap-gene-83.19 8340304 8343316
maker-PGA_scaffold12__167_contigs__length_57740044-augustus-gene-83.1 8309583 8312303
maker-PGA_scaffold12__167_contigs__length_57740044-snap-gene-83.21 8366005 8373895
augustus_masked-PGA_scaffold12__167_contigs__length_57740044-processed-gene-83.24 8306637 8307140
maker-PGA_scaffold12__167_contigs__length_57740044-snap-gene-84.8 8415226 8433915
maker-PGA_scaffold12__167_contigs__length_57740044-augustus-gene-84.3 8438883 8449636
maker-PGA_scaffold12__167_contigs__length_57740044-snap-gene-84.9 8379788 8385842
maker-PGA_scaffold12__167_contigs__length_57740044-augustus-gene-85.13 8514569 8516998
maker-PGA_scaffold12__167_contigs__length_57740044-augustus-gene-85.11 8454934 8455234
maker-PGA_scaffold12__167_contigs__length_57740044-augustus-gene-85.12 8458019 8492014
snap_masked-PGA_scaffold12__167_contigs__length_57740044-processed-gene-85.26 8567978 8568163
maker-PGA_scaffold12__167_contigs__length_57740044-augustus-gene-85.16 8511009 8514123
maker-PGA_scaffold12__167_contigs__length_57740044-snap-gene-85.5 8527396 8538511
snap_masked-PGA_scaffold12__167_contigs__length_57740044-processed-gene-85.23 8495698 8509633
maker-PGA_scaffold12__167_contigs__length_57740044-snap-gene-85.6 8545907 8552001
maker-PGA_scaffold12__167_contigs__length_57740044-snap-gene-86.7 8613894 8619241
maker-PGA_scaffold12__167_contigs__length_57740044-augustus-gene-86.27 8628006 8633827
maker-PGA_scaffold12__167_contigs__length_57740044-snap-gene-86.6 8593730 8608020
snap_masked-PGA_scaffold12__167_contigs__length_57740044-processed-gene-86.12 8578144 8591196
maker-PGA_scaffold12__167_contigs__length_57740044-snap-gene-86.11 8668737 8674511
maker-PGA_scaffold12__167_contigs__length_57740044-snap-gene-86.10 8639825 8641793
maker-PGA_scaffold12__167_contigs__length_57740044-augustus-gene-87.9 8689992 8695923
maker-PGA_scaffold12__167_contigs__length_57740044-snap-gene-87.1 8728462 8731440
maker-PGA_scaffold12__167_contigs__length_57740044-snap-gene-87.2 8744671 8746804
maker-PGA_scaffold12__167_contigs__length_57740044-augustus-gene-87.12 8696194 8710821
maker-PGA_scaffold12__167_contigs__length_57740044-snap-gene-87.3 8747649 8751675
maker-PGA_scaffold12__167_contigs__length_57740044-augustus-gene-88.23 8836615 8839623
maker-PGA_scaffold12__167_contigs__length_57740044-augustus-gene-88.21 8786406 8788570
maker-PGA_scaffold12__167_contigs__length_57740044-augustus-gene-88.20 8762872 8781325
augustus_masked-PGA_scaffold12__167_contigs__length_57740044-processed-gene-88.12 8806608 8808713
maker-PGA_scaffold12__167_contigs__length_57740044-augustus-gene-88.24 8860422 8867141
augustus_masked-PGA_scaffold12__167_contigs__length_57740044-processed-gene-88.13 8821012 8829264
augustus_masked-PGA_scaffold12__167_contigs__length_57740044-processed-gene-88.17 8830197 8833914
maker-PGA_scaffold12__167_contigs__length_57740044-snap-gene-88.7 8869157 8887510
maker-PGA_scaffold12__167_contigs__length_57740044-augustus-gene-89.0 8925786 8932294
maker-PGA_scaffold12__167_contigs__length_57740044-augustus-gene-89.1 8946628 8949730
maker-PGA_scaffold12__167_contigs__length_57740044-snap-gene-89.15 8942958 8945084
maker-PGA_scaffold12__167_contigs__length_57740044-snap-gene-89.16 8953074 8963155
maker-PGA_scaffold12__167_contigs__length_57740044-snap-gene-89.17 8973627 8982751
maker-PGA_scaffold12__167_contigs__length_57740044-snap-gene-89.14 8893022 8910239
maker-PGA_scaffold12__167_contigs__length_57740044-snap-gene-90.3 9000995 9015199
maker-PGA_scaffold12__167_contigs__length_57740044-snap-gene-91.0 9157585 9159194
maker-PGA_scaffold12__167_contigs__length_57740044-augustus-gene-91.6 9170192 9188239
augustus_masked-PGA_scaffold12__167_contigs__length_57740044-processed-gene-92.1 9252376 9253116
maker-PGA_scaffold12__167_contigs__length_57740044-augustus-gene-93.5 9381223 9382129
maker-PGA_scaffold12__167_contigs__length_57740044-snap-gene-93.0 9331204 9357720
maker-PGA_scaffold12__167_contigs__length_57740044-augustus-gene-95.18 9565762 9573497
snap_masked-PGA_scaffold12__167_contigs__length_57740044-processed-gene-95.14 9546144 9547001
snap_masked-PGA_scaffold12__167_contigs__length_57740044-processed-gene-95.17 9575429 9579145
maker-PGA_scaffold12__167_contigs__length_57740044-snap-gene-95.10 9408476 9428761
maker-PGA_scaffold12__167_contigs__length_57740044-augustus-gene-95.22 9450726 9451744
augustus_masked-PGA_scaffold12__167_contigs__length_57740044-processed-gene-95.8 9532577 9545055
snap_masked-PGA_scaffold12__167_contigs__length_57740044-processed-gene-96.18 9643024 9652471
snap_masked-PGA_scaffold12__167_contigs__length_57740044-processed-gene-96.11 9562305 9572962
snap_masked-PGA_scaffold12__167_contigs__length_57740044-processed-gene-96.20 9666956 9668163
maker-PGA_scaffold12__167_contigs__length_57740044-snap-gene-97.15 9729954 9738244
maker-PGA_scaffold12__167_contigs__length_57740044-snap-gene-97.16 9754013 9760131
maker-PGA_scaffold12__167_contigs__length_57740044-snap-gene-97.14 9687243 9717236
snap_masked-PGA_scaffold12__167_contigs__length_57740044-processed-gene-97.12 9742181 9752118
snap_masked-PGA_scaffold12__167_contigs__length_57740044-processed-gene-98.3 9764854 9767550
maker-PGA_scaffold12__167_contigs__length_57740044-augustus-gene-98.0 9761090 9762577
maker-PGA_scaffold12__167_contigs__length_57740044-snap-gene-99.1 9813895 9930021
maker-PGA_scaffold12__167_contigs__length_57740044-augustus-gene-99.14 9851902 9854979
maker-PGA_scaffold12__167_contigs__length_57740044-augustus-gene-99.15 9865094 9866140
snap_masked-PGA_scaffold12__167_contigs__length_57740044-processed-gene-99.21 9940250 9947129
maker-PGA_scaffold12__167_contigs__length_57740044-augustus-gene-99.16 9917258 9918505
maker-PGA_scaffold12__167_contigs__length_57740044-snap-gene-99.5 9931524 9932737
maker-PGA_scaffold12__167_contigs__length_57740044-snap-gene-99.0 9930058 9930822
maker-PGA_scaffold12__167_contigs__length_57740044-augustus-gene-100.0 10028714 10053128
maker-PGA_scaffold12__167_contigs__length_57740044-augustus-gene-100.1 10062813 10068599
maker-PGA_scaffold12__167_contigs__length_57740044-snap-gene-101.10 10176591 10183109
maker-PGA_scaffold12__167_contigs__length_57740044-snap-gene-101.9 10155362 10172314
snap_masked-PGA_scaffold12__167_contigs__length_57740044-processed-gene-101.5 10100557 10103877
maker-PGA_scaffold12__167_contigs__length_57740044-snap-gene-102.5 10236917 10245571
maker-PGA_scaffold12__167_contigs__length_57740044-snap-gene-102.4 10198471 10213696
maker-PGA_scaffold12__167_contigs__length_57740044-snap-gene-103.6 10311693 10324632
maker-PGA_scaffold12__167_contigs__length_57740044-augustus-gene-103.16 10324153 10329824
augustus_masked-PGA_scaffold12__167_contigs__length_57740044-processed-gene-103.5 10368575 10369484
snap_masked-PGA_scaffold12__167_contigs__length_57740044-processed-gene-103.14 10336808 10339783
maker-PGA_scaffold12__167_contigs__length_57740044-snap-gene-104.9 10447640 10463141
maker-PGA_scaffold12__167_contigs__length_57740044-snap-gene-104.10 10474737 10481653
maker-PGA_scaffold12__167_contigs__length_57740044-augustus-gene-104.20 10381412 10409110
maker-PGA_scaffold12__167_contigs__length_57740044-snap-gene-104.11 10484935 10488727
augustus_masked-PGA_scaffold12__167_contigs__length_57740044-processed-gene-105.31 10492218 10501062
maker-PGA_scaffold12__167_contigs__length_57740044-snap-gene-105.29 10567826 10572369
maker-PGA_scaffold12__167_contigs__length_57740044-snap-gene-105.28 10500817 10566560
maker-PGA_scaffold12__167_contigs__length_57740044-snap-gene-105.30 10581303 10589770
maker-PGA_scaffold12__167_contigs__length_57740044-snap-gene-106.0 10608225 10612458
maker-PGA_scaffold12__167_contigs__length_57740044-snap-gene-106.3 10681490 10686479
maker-PGA_scaffold12__167_contigs__length_57740044-snap-gene-106.2 10654274 10655208
maker-PGA_scaffold12__167_contigs__length_57740044-augustus-gene-106.20 10612396 10616843
maker-PGA_scaffold12__167_contigs__length_57740044-snap-gene-106.5 10621032 10629244
maker-PGA_scaffold12__167_contigs__length_57740044-snap-gene-106.6 10618569 10620498
maker-PGA_scaffold12__167_contigs__length_57740044-snap-gene-106.7 10657054 10658076
maker-PGA_scaffold12__167_contigs__length_57740044-snap-gene-107.6 10728317 10731874
snap_masked-PGA_scaffold12__167_contigs__length_57740044-processed-gene-107.13 10753238 10763378
snap_masked-PGA_scaffold12__167_contigs__length_57740044-processed-gene-107.16 10732234 10734987
maker-PGA_scaffold12__167_contigs__length_57740044-snap-gene-107.8 10690235 10702413
maker-PGA_scaffold12__167_contigs__length_57740044-snap-gene-108.25 10823346 10825647
maker-PGA_scaffold12__167_contigs__length_57740044-snap-gene-108.29 10830392 10831653
maker-PGA_scaffold12__167_contigs__length_57740044-snap-gene-108.28 10828719 10829296
maker-PGA_scaffold12__167_contigs__length_57740044-snap-gene-108.30 10773318 10777487
maker-PGA_scaffold12__167_contigs__length_57740044-snap-gene-108.32 10791431 10793632
maker-PGA_scaffold12__167_contigs__length_57740044-snap-gene-108.33 10848109 10863621
maker-PGA_scaffold12__167_contigs__length_57740044-snap-gene-108.31 10779471 10780085
maker-PGA_scaffold12__167_contigs__length_57740044-snap-gene-108.27 10828466 10828697
maker-PGA_scaffold12__167_contigs__length_57740044-snap-gene-108.26 10828043 10828355
maker-PGA_scaffold12__167_contigs__length_57740044-augustus-gene-109.6 10981312 10984378
snap_masked-PGA_scaffold12__167_contigs__length_57740044-processed-gene-109.11 10887041 10893687
snap_masked-PGA_scaffold12__167_contigs__length_57740044-processed-gene-109.12 10899120 10901818
maker-PGA_scaffold12__167_contigs__length_57740044-augustus-gene-110.21 11043353 11049160
maker-PGA_scaffold12__167_contigs__length_57740044-snap-gene-110.6 11014105 11022989
maker-PGA_scaffold12__167_contigs__length_57740044-snap-gene-110.10 11051570 11062520
augustus_masked-PGA_scaffold12__167_contigs__length_57740044-processed-gene-110.3 11005448 11009448
maker-PGA_scaffold12__167_contigs__length_57740044-snap-gene-111.2 11080258 11090764
maker-PGA_scaffold12__167_contigs__length_57740044-snap-gene-111.1 11067803 11073973
maker-PGA_scaffold12__167_contigs__length_57740044-augustus-gene-111.18 11147224 11148223
augustus_masked-PGA_scaffold12__167_contigs__length_57740044-processed-gene-111.8 11050415 11051369
maker-PGA_scaffold12__167_contigs__length_57740044-augustus-gene-111.19 11093915 11100375
maker-PGA_scaffold12__167_contigs__length_57740044-snap-gene-111.7 11162334 11171951
maker-PGA_scaffold12__167_contigs__length_57740044-augustus-gene-111.21 11149334 11151605
maker-PGA_scaffold12__167_contigs__length_57740044-snap-gene-111.5 11107511 11111409
maker-PGA_scaffold12__167_contigs__length_57740044-augustus-gene-112.23 11230408 11235614
maker-PGA_scaffold12__167_contigs__length_57740044-augustus-gene-112.27 11265201 11272112
maker-PGA_scaffold12__167_contigs__length_57740044-snap-gene-112.6 11204280 11215894
maker-PGA_scaffold12__167_contigs__length_57740044-snap-gene-112.7 11219155 11228948
maker-PGA_scaffold12__167_contigs__length_57740044-snap-gene-112.9 11238249 11260748
maker-PGA_scaffold12__167_contigs__length_57740044-snap-gene-112.12 11279106 11283840
maker-PGA_scaffold12__167_contigs__length_57740044-snap-gene-113.4 11316275 11322554
maker-PGA_scaffold12__167_contigs__length_57740044-snap-gene-113.1 11295137 11297055
maker-PGA_scaffold12__167_contigs__length_57740044-augustus-gene-113.24 11344824 11351101
maker-PGA_scaffold12__167_contigs__length_57740044-snap-gene-113.0 11275808 11278460
[truncated: 3,626,555 more chars]
