# Supplementary material for: Genomic architecture of adaptive radiation and hybridization in Alpine whitefish
Source: Nat Commun. 2022 Aug 2;13:4479. doi: 10.1038/s41467-022-32181-8 (PMC9345977; doi:10.1038/s41467-022-32181-8)
Supplement: Supplementary file 8 — Source Data [file 41467_2022_32181_MOESM8_ESM.zip › SourceData/SUPPLEMENTARY_FIGURES/Figure_S5_GO_enrichment/Walen_extractedannotation_unique_gene_names.txt]

augustus_masked-PGA_scaffold11__203_contigs__length_63881516-processed-gene-518.2
augustus_masked-PGA_scaffold12__167_contigs__length_57740044-processed-gene-205.6
augustus_masked-PGA_scaffold12__167_contigs__length_57740044-processed-gene-215.10
augustus_masked-PGA_scaffold12__167_contigs__length_57740044-processed-gene-215.9
augustus_masked-PGA_scaffold14__173_contigs__length_55641933-processed-gene-154.31
augustus_masked-PGA_scaffold14__173_contigs__length_55641933-processed-gene-155.0
augustus_masked-PGA_scaffold14__173_contigs__length_55641933-processed-gene-392.3
augustus_masked-PGA_scaffold14__173_contigs__length_55641933-processed-gene-393.15
augustus_masked-PGA_scaffold15__168_contigs__length_54025139-processed-gene-164.23
augustus_masked-PGA_scaffold16__334_contigs__length_54216998-processed-gene-194.7
augustus_masked-PGA_scaffold17__183_contigs__length_51949489-processed-gene-64.4
augustus_masked-PGA_scaffold18__164_contigs__length_59907985-processed-gene-242.11
augustus_masked-PGA_scaffold20__181_contigs__length_52945597-processed-gene-314.16
augustus_masked-PGA_scaffold20__181_contigs__length_52945597-processed-gene-315.3
augustus_masked-PGA_scaffold22__199_contigs__length_52020451-processed-gene-363.0
augustus_masked-PGA_scaffold23__167_contigs__length_50329371-processed-gene-173.7
augustus_masked-PGA_scaffold24__152_contigs__length_51033154-processed-gene-171.38
augustus_masked-PGA_scaffold24__152_contigs__length_51033154-processed-gene-214.13
augustus_masked-PGA_scaffold25__179_contigs__length_50922480-processed-gene-39.18
augustus_masked-PGA_scaffold25__179_contigs__length_50922480-processed-gene-422.10
augustus_masked-PGA_scaffold26__192_contigs__length_48683376-processed-gene-190.11
augustus_masked-PGA_scaffold30__165_contigs__length_48446552-processed-gene-280.0
augustus_masked-PGA_scaffold3__454_contigs__length_92224161-processed-gene-909.3
augustus_masked-PGA_scaffold38__206_contigs__length_33962415-processed-gene-3.1
augustus_masked-PGA_scaffold9__196_contigs__length_60468309-processed-gene-209.6
maker-PGA_scaffold0__352_contigs__length_93459789-snap-gene-160.2
maker-PGA_scaffold0__352_contigs__length_93459789-snap-gene-279.7
maker-PGA_scaffold0__352_contigs__length_93459789-snap-gene-470.0
maker-PGA_scaffold0__352_contigs__length_93459789-snap-gene-482.4
maker-PGA_scaffold0__352_contigs__length_93459789-snap-gene-708.0
maker-PGA_scaffold0__352_contigs__length_93459789-snap-gene-842.22
maker-PGA_scaffold10__182_contigs__length_63177489-augustus-gene-374.5
maker-PGA_scaffold10__182_contigs__length_63177489-augustus-gene-377.8
maker-PGA_scaffold10__182_contigs__length_63177489-augustus-gene-448.15
maker-PGA_scaffold10__182_contigs__length_63177489-augustus-gene-448.20
maker-PGA_scaffold10__182_contigs__length_63177489-augustus-gene-449.1
maker-PGA_scaffold10__182_contigs__length_63177489-augustus-gene-451.22
maker-PGA_scaffold10__182_contigs__length_63177489-augustus-gene-451.24
maker-PGA_scaffold10__182_contigs__length_63177489-augustus-gene-482.7
maker-PGA_scaffold10__182_contigs__length_63177489-snap-gene-361.25
maker-PGA_scaffold10__182_contigs__length_63177489-snap-gene-376.28
maker-PGA_scaffold10__182_contigs__length_63177489-snap-gene-376.30
maker-PGA_scaffold10__182_contigs__length_63177489-snap-gene-448.11
maker-PGA_scaffold10__182_contigs__length_63177489-snap-gene-448.12
maker-PGA_scaffold10__182_contigs__length_63177489-snap-gene-449.8
maker-PGA_scaffold10__182_contigs__length_63177489-snap-gene-451.4
maker-PGA_scaffold11__203_contigs__length_63881516-augustus-gene-186.8
maker-PGA_scaffold11__203_contigs__length_63881516-augustus-gene-283.5
maker-PGA_scaffold11__203_contigs__length_63881516-augustus-gene-284.5
maker-PGA_scaffold11__203_contigs__length_63881516-augustus-gene-374.1
maker-PGA_scaffold11__203_contigs__length_63881516-augustus-gene-406.14
maker-PGA_scaffold11__203_contigs__length_63881516-augustus-gene-58.4
maker-PGA_scaffold11__203_contigs__length_63881516-snap-gene-283.18
maker-PGA_scaffold11__203_contigs__length_63881516-snap-gene-283.20
maker-PGA_scaffold11__203_contigs__length_63881516-snap-gene-285.3
maker-PGA_scaffold11__203_contigs__length_63881516-snap-gene-324.18
maker-PGA_scaffold11__203_contigs__length_63881516-snap-gene-324.19
maker-PGA_scaffold11__203_contigs__length_63881516-snap-gene-373.5
maker-PGA_scaffold11__203_contigs__length_63881516-snap-gene-373.6
maker-PGA_scaffold11__203_contigs__length_63881516-snap-gene-373.7
maker-PGA_scaffold11__203_contigs__length_63881516-snap-gene-374.14
maker-PGA_scaffold11__203_contigs__length_63881516-snap-gene-374.16
maker-PGA_scaffold11__203_contigs__length_63881516-snap-gene-406.5
maker-PGA_scaffold11__203_contigs__length_63881516-snap-gene-519.7
maker-PGA_scaffold1__210_contigs__length_43329510-augustus-gene-431.4
maker-PGA_scaffold1__210_contigs__length_43329510-snap-gene-143.4
maker-PGA_scaffold1__210_contigs__length_43329510-snap-gene-143.5
maker-PGA_scaffold1__210_contigs__length_43329510-snap-gene-143.6
maker-PGA_scaffold1__210_contigs__length_43329510-snap-gene-144.1
maker-PGA_scaffold1__210_contigs__length_43329510-snap-gene-224.11
maker-PGA_scaffold1__210_contigs__length_43329510-snap-gene-224.12
maker-PGA_scaffold1__210_contigs__length_43329510-snap-gene-224.13
maker-PGA_scaffold1__210_contigs__length_43329510-snap-gene-224.9
maker-PGA_scaffold1__210_contigs__length_43329510-snap-gene-238.10
maker-PGA_scaffold1__210_contigs__length_43329510-snap-gene-431.12
maker-PGA_scaffold12__167_contigs__length_57740044-augustus-gene-205.9
maker-PGA_scaffold12__167_contigs__length_57740044-snap-gene-157.3
maker-PGA_scaffold12__167_contigs__length_57740044-snap-gene-206.32
maker-PGA_scaffold13__147_contigs__length_47256133-snap-gene-339.3
maker-PGA_scaffold14__173_contigs__length_55641933-augustus-gene-154.6
maker-PGA_scaffold14__173_contigs__length_55641933-augustus-gene-392.17
maker-PGA_scaffold14__173_contigs__length_55641933-snap-gene-153.10
maker-PGA_scaffold14__173_contigs__length_55641933-snap-gene-153.14
maker-PGA_scaffold14__173_contigs__length_55641933-snap-gene-154.1
maker-PGA_scaffold14__173_contigs__length_55641933-snap-gene-154.2
maker-PGA_scaffold14__173_contigs__length_55641933-snap-gene-154.3
maker-PGA_scaffold14__173_contigs__length_55641933-snap-gene-155.14
maker-PGA_scaffold14__173_contigs__length_55641933-snap-gene-155.15
maker-PGA_scaffold14__173_contigs__length_55641933-snap-gene-155.16
maker-PGA_scaffold14__173_contigs__length_55641933-snap-gene-156.11
maker-PGA_scaffold14__173_contigs__length_55641933-snap-gene-156.12
maker-PGA_scaffold14__173_contigs__length_55641933-snap-gene-156.13
maker-PGA_scaffold14__173_contigs__length_55641933-snap-gene-177.1
maker-PGA_scaffold14__173_contigs__length_55641933-snap-gene-425.8
maker-PGA_scaffold14__173_contigs__length_55641933-snap-gene-426.5
maker-PGA_scaffold14__173_contigs__length_55641933-snap-gene-43.11
maker-PGA_scaffold14__173_contigs__length_55641933-snap-gene-43.12
maker-PGA_scaffold14__173_contigs__length_55641933-snap-gene-43.13
maker-PGA_scaffold15__168_contigs__length_54025139-snap-gene-164.25
maker-PGA_scaffold15__168_contigs__length_54025139-snap-gene-164.26
maker-PGA_scaffold15__168_contigs__length_54025139-snap-gene-242.9
maker-PGA_scaffold15__168_contigs__length_54025139-snap-gene-501.7
maker-PGA_scaffold15__168_contigs__length_54025139-snap-gene-501.8
maker-PGA_scaffold16__334_contigs__length_54216998-snap-gene-193.12
maker-PGA_scaffold16__334_contigs__length_54216998-snap-gene-292.9
maker-PGA_scaffold17__183_contigs__length_51949489-augustus-gene-65.2
maker-PGA_scaffold17__183_contigs__length_51949489-snap-gene-265.21
maker-PGA_scaffold17__183_contigs__length_51949489-snap-gene-51.0
maker-PGA_scaffold17__183_contigs__length_51949489-snap-gene-68.19
maker-PGA_scaffold17__183_contigs__length_51949489-snap-gene-86.1
maker-PGA_scaffold17__183_contigs__length_51949489-snap-gene-87.0
maker-PGA_scaffold18__164_contigs__length_59907985-augustus-gene-242.6
maker-PGA_scaffold18__164_contigs__length_59907985-snap-gene-196.18
maker-PGA_scaffold18__164_contigs__length_59907985-snap-gene-242.9
maker-PGA_scaffold18__164_contigs__length_59907985-snap-gene-258.0
maker-PGA_scaffold18__164_contigs__length_59907985-snap-gene-321.9
maker-PGA_scaffold18__164_contigs__length_59907985-snap-gene-326.21
maker-PGA_scaffold18__164_contigs__length_59907985-snap-gene-327.0
maker-PGA_scaffold18__164_contigs__length_59907985-snap-gene-327.1
maker-PGA_scaffold18__164_contigs__length_59907985-snap-gene-445.5
maker-PGA_scaffold18__164_contigs__length_59907985-snap-gene-446.0
maker-PGA_scaffold20__181_contigs__length_52945597-augustus-gene-315.1
maker-PGA_scaffold20__181_contigs__length_52945597-snap-gene-342.3
maker-PGA_scaffold20__181_contigs__length_52945597-snap-gene-342.4
maker-PGA_scaffold20__181_contigs__length_52945597-snap-gene-347.8
maker-PGA_scaffold20__181_contigs__length_52945597-snap-gene-348.0
maker-PGA_scaffold20__181_contigs__length_52945597-snap-gene-425.9
maker-PGA_scaffold2__176_contigs__length_42764345-snap-gene-395.15
maker-PGA_scaffold2__176_contigs__length_42764345-snap-gene-395.16
maker-PGA_scaffold2__176_contigs__length_42764345-snap-gene-421.2
maker-PGA_scaffold22__199_contigs__length_52020451-augustus-gene-265.10
maker-PGA_scaffold22__199_contigs__length_52020451-snap-gene-303.10
maker-PGA_scaffold22__199_contigs__length_52020451-snap-gene-304.4
maker-PGA_scaffold22__199_contigs__length_52020451-snap-gene-304.5
maker-PGA_scaffold22__199_contigs__length_52020451-snap-gene-305.12
maker-PGA_scaffold22__199_contigs__length_52020451-snap-gene-305.13
maker-PGA_scaffold22__199_contigs__length_52020451-snap-gene-305.14
maker-PGA_scaffold22__199_contigs__length_52020451-snap-gene-363.8
maker-PGA_scaffold23__167_contigs__length_50329371-augustus-gene-137.8
maker-PGA_scaffold23__167_contigs__length_50329371-snap-gene-173.3
maker-PGA_scaffold23__167_contigs__length_50329371-snap-gene-173.5
maker-PGA_scaffold23__167_contigs__length_50329371-snap-gene-396.18
maker-PGA_scaffold23__167_contigs__length_50329371-snap-gene-397.8
maker-PGA_scaffold23__167_contigs__length_50329371-snap-gene-397.9
maker-PGA_scaffold24__152_contigs__length_51033154-augustus-gene-162.5
maker-PGA_scaffold24__152_contigs__length_51033154-augustus-gene-177.10
maker-PGA_scaffold24__152_contigs__length_51033154-augustus-gene-197.5
maker-PGA_scaffold24__152_contigs__length_51033154-augustus-gene-214.3
maker-PGA_scaffold24__152_contigs__length_51033154-augustus-gene-331.10
maker-PGA_scaffold24__152_contigs__length_51033154-snap-gene-173.10
maker-PGA_scaffold24__152_contigs__length_51033154-snap-gene-176.1
maker-PGA_scaffold24__152_contigs__length_51033154-snap-gene-177.1
maker-PGA_scaffold24__152_contigs__length_51033154-snap-gene-177.2
maker-PGA_scaffold24__152_contigs__length_51033154-snap-gene-214.2
maker-PGA_scaffold24__152_contigs__length_51033154-snap-gene-247.22
maker-PGA_scaffold24__152_contigs__length_51033154-snap-gene-248.10
maker-PGA_scaffold24__152_contigs__length_51033154-snap-gene-248.11
maker-PGA_scaffold24__152_contigs__length_51033154-snap-gene-248.12
maker-PGA_scaffold24__152_contigs__length_51033154-snap-gene-248.13
maker-PGA_scaffold24__152_contigs__length_51033154-snap-gene-248.16
maker-PGA_scaffold24__152_contigs__length_51033154-snap-gene-248.9
maker-PGA_scaffold24__152_contigs__length_51033154-snap-gene-306.11
maker-PGA_scaffold24__152_contigs__length_51033154-snap-gene-331.0
maker-PGA_scaffold24__152_contigs__length_51033154-snap-gene-477.0
maker-PGA_scaffold25__179_contigs__length_50922480-augustus-gene-120.2
maker-PGA_scaffold25__179_contigs__length_50922480-augustus-gene-222.20
maker-PGA_scaffold25__179_contigs__length_50922480-augustus-gene-222.22
maker-PGA_scaffold25__179_contigs__length_50922480-augustus-gene-223.1
maker-PGA_scaffold25__179_contigs__length_50922480-snap-gene-120.16
maker-PGA_scaffold25__179_contigs__length_50922480-snap-gene-120.19
maker-PGA_scaffold25__179_contigs__length_50922480-snap-gene-222.4
maker-PGA_scaffold25__179_contigs__length_50922480-snap-gene-25.0
maker-PGA_scaffold25__179_contigs__length_50922480-snap-gene-25.1
maker-PGA_scaffold25__179_contigs__length_50922480-snap-gene-38.0
maker-PGA_scaffold25__179_contigs__length_50922480-snap-gene-39.22
maker-PGA_scaffold25__179_contigs__length_50922480-snap-gene-39.23
maker-PGA_scaffold25__179_contigs__length_50922480-snap-gene-39.24
maker-PGA_scaffold25__179_contigs__length_50922480-snap-gene-39.26
maker-PGA_scaffold25__179_contigs__length_50922480-snap-gene-59.1
maker-PGA_scaffold25__179_contigs__length_50922480-snap-gene-60.0
maker-PGA_scaffold25__179_contigs__length_50922480-snap-gene-61.4
maker-PGA_scaffold25__179_contigs__length_50922480-snap-gene-61.5
maker-PGA_scaffold25__179_contigs__length_50922480-snap-gene-62.0
maker-PGA_scaffold26__192_contigs__length_48683376-augustus-gene-268.13
maker-PGA_scaffold26__192_contigs__length_48683376-snap-gene-268.2
maker-PGA_scaffold28__172_contigs__length_48977775-augustus-gene-170.21
maker-PGA_scaffold28__172_contigs__length_48977775-augustus-gene-217.16
maker-PGA_scaffold28__172_contigs__length_48977775-augustus-gene-307.20
maker-PGA_scaffold28__172_contigs__length_48977775-snap-gene-169.16
maker-PGA_scaffold28__172_contigs__length_48977775-snap-gene-170.28
maker-PGA_scaffold28__172_contigs__length_48977775-snap-gene-211.30
maker-PGA_scaffold28__172_contigs__length_48977775-snap-gene-217.13
maker-PGA_scaffold28__172_contigs__length_48977775-snap-gene-265.14
maker-PGA_scaffold28__172_contigs__length_48977775-snap-gene-307.19
maker-PGA_scaffold28__172_contigs__length_48977775-snap-gene-308.2
maker-PGA_scaffold29__157_contigs__length_48675208-augustus-gene-163.3
maker-PGA_scaffold29__157_contigs__length_48675208-snap-gene-146.3
maker-PGA_scaffold29__157_contigs__length_48675208-snap-gene-147.1
maker-PGA_scaffold29__157_contigs__length_48675208-snap-gene-160.0
maker-PGA_scaffold29__157_contigs__length_48675208-snap-gene-160.3
maker-PGA_scaffold29__157_contigs__length_48675208-snap-gene-164.15
maker-PGA_scaffold29__157_contigs__length_48675208-snap-gene-236.0
maker-PGA_scaffold29__157_contigs__length_48675208-snap-gene-379.0
maker-PGA_scaffold29__157_contigs__length_48675208-snap-gene-380.16
maker-PGA_scaffold30__165_contigs__length_48446552-snap-gene-16.4
maker-PGA_scaffold30__165_contigs__length_48446552-snap-gene-232.0
maker-PGA_scaffold30__165_contigs__length_48446552-snap-gene-232.3
maker-PGA_scaffold30__165_contigs__length_48446552-snap-gene-234.7
maker-PGA_scaffold30__165_contigs__length_48446552-snap-gene-234.8
maker-PGA_scaffold30__165_contigs__length_48446552-snap-gene-234.9
maker-PGA_scaffold30__165_contigs__length_48446552-snap-gene-235.4
maker-PGA_scaffold30__165_contigs__length_48446552-snap-gene-324.15
maker-PGA_scaffold32__183_contigs__length_44662967-augustus-gene-185.13
maker-PGA_scaffold32__183_contigs__length_44662967-augustus-gene-186.14
maker-PGA_scaffold32__183_contigs__length_44662967-augustus-gene-192.22
maker-PGA_scaffold32__183_contigs__length_44662967-augustus-gene-192.23
maker-PGA_scaffold32__183_contigs__length_44662967-augustus-gene-193.11
maker-PGA_scaffold32__183_contigs__length_44662967-augustus-gene-193.13
maker-PGA_scaffold32__183_contigs__length_44662967-augustus-gene-420.0
maker-PGA_scaffold32__183_contigs__length_44662967-snap-gene-186.1
maker-PGA_scaffold32__183_contigs__length_44662967-snap-gene-192.0
maker-PGA_scaffold32__183_contigs__length_44662967-snap-gene-192.3
maker-PGA_scaffold32__183_contigs__length_44662967-snap-gene-193.16
maker-PGA_scaffold32__183_contigs__length_44662967-snap-gene-193.18
maker-PGA_scaffold32__183_contigs__length_44662967-snap-gene-406.4
maker-PGA_scaffold32__183_contigs__length_44662967-snap-gene-407.0
maker-PGA_scaffold32__183_contigs__length_44662967-snap-gene-407.1
maker-PGA_scaffold32__183_contigs__length_44662967-snap-gene-408.5
maker-PGA_scaffold33__143_contigs__length_40727438-snap-gene-104.0
maker-PGA_scaffold33__143_contigs__length_40727438-snap-gene-37.8
maker-PGA_scaffold3__454_contigs__length_92224161-augustus-gene-341.4
maker-PGA_scaffold3__454_contigs__length_92224161-augustus-gene-359.6
maker-PGA_scaffold3__454_contigs__length_92224161-augustus-gene-907.11
maker-PGA_scaffold3__454_contigs__length_92224161-augustus-gene-914.0
maker-PGA_scaffold3__454_contigs__length_92224161-snap-gene-490.0
maker-PGA_scaffold3__454_contigs__length_92224161-snap-gene-522.4
maker-PGA_scaffold3__454_contigs__length_92224161-snap-gene-522.5
maker-PGA_scaffold3__454_contigs__length_92224161-snap-gene-856.8
maker-PGA_scaffold3__454_contigs__length_92224161-snap-gene-856.9
maker-PGA_scaffold3__454_contigs__length_92224161-snap-gene-907.18
maker-PGA_scaffold3__454_contigs__length_92224161-snap-gene-907.21
maker-PGA_scaffold3__454_contigs__length_92224161-snap-gene-907.22
maker-PGA_scaffold3__454_contigs__length_92224161-snap-gene-908.0
maker-PGA_scaffold3__454_contigs__length_92224161-snap-gene-914.13
maker-PGA_scaffold35__141_contigs__length_42009912-snap-gene-165.1
maker-PGA_scaffold35__141_contigs__length_42009912-snap-gene-275.18
maker-PGA_scaffold35__141_contigs__length_42009912-snap-gene-275.19
maker-PGA_scaffold36__136_contigs__length_43663377-snap-gene-137.17
maker-PGA_scaffold38__206_contigs__length_33962415-augustus-gene-132.2
maker-PGA_scaffold38__206_contigs__length_33962415-augustus-gene-3.3
maker-PGA_scaffold38__206_contigs__length_33962415-snap-gene-132.1
maker-PGA_scaffold38__206_contigs__length_33962415-snap-gene-2.0
maker-PGA_scaffold4__243_contigs__length_45591172-snap-gene-275.6
maker-PGA_scaffold5__223_contigs__length_43692974-snap-gene-258.0
maker-PGA_scaffold6__535_contigs__length_65391737-snap-gene-134.10
maker-PGA_scaffold6__535_contigs__length_65391737-snap-gene-134.12
maker-PGA_scaffold6__535_contigs__length_65391737-snap-gene-134.13
maker-PGA_scaffold6__535_contigs__length_65391737-snap-gene-159.33
maker-PGA_scaffold6__535_contigs__length_65391737-snap-gene-186.12
maker-PGA_scaffold6__535_contigs__length_65391737-snap-gene-186.13
maker-PGA_scaffold6__535_contigs__length_65391737-snap-gene-188.0
maker-PGA_scaffold7__351_contigs__length_68138733-augustus-gene-175.15
maker-PGA_scaffold7__351_contigs__length_68138733-augustus-gene-262.5
maker-PGA_scaffold7__351_contigs__length_68138733-snap-gene-175.23
maker-PGA_scaffold7__351_contigs__length_68138733-snap-gene-210.4
maker-PGA_scaffold7__351_contigs__length_68138733-snap-gene-262.12
maker-PGA_scaffold7__351_contigs__length_68138733-snap-gene-262.13
maker-PGA_scaffold7__351_contigs__length_68138733-snap-gene-349.7
maker-PGA_scaffold7__351_contigs__length_68138733-snap-gene-397.10
maker-PGA_scaffold7__351_contigs__length_68138733-snap-gene-397.6
maker-PGA_scaffold7__351_contigs__length_68138733-snap-gene-398.12
maker-PGA_scaffold7__351_contigs__length_68138733-snap-gene-398.17
maker-PGA_scaffold8__181_contigs__length_65193448-snap-gene-352.12
maker-PGA_scaffold8__181_contigs__length_65193448-snap-gene-352.13
maker-PGA_scaffold8__181_contigs__length_65193448-snap-gene-87.2
maker-PGA_scaffold9__196_contigs__length_60468309-augustus-gene-210.18
maker-PGA_scaffold9__196_contigs__length_60468309-augustus-gene-210.19
maker-PGA_scaffold9__196_contigs__length_60468309-augustus-gene-210.22
maker-PGA_scaffold9__196_contigs__length_60468309-augustus-gene-210.23
maker-PGA_scaffold9__196_contigs__length_60468309-augustus-gene-342.0
maker-PGA_scaffold9__196_contigs__length_60468309-augustus-gene-342.1
maker-PGA_scaffold9__196_contigs__length_60468309-augustus-gene-484.7
maker-PGA_scaffold9__196_contigs__length_60468309-snap-gene-167.7
maker-PGA_scaffold9__196_contigs__length_60468309-snap-gene-209.16
maker-PGA_scaffold9__196_contigs__length_60468309-snap-gene-210.15
maker-PGA_scaffold9__196_contigs__length_60468309-snap-gene-342.13
maker-PGA_scaffold9__196_contigs__length_60468309-snap-gene-345.2
snap_masked-PGA_scaffold0__352_contigs__length_93459789-processed-gene-279.13
snap_masked-PGA_scaffold0__352_contigs__length_93459789-processed-gene-633.5
snap_masked-PGA_scaffold11__203_contigs__length_63881516-processed-gene-283.13
snap_masked-PGA_scaffold11__203_contigs__length_63881516-processed-gene-284.7
snap_masked-PGA_scaffold11__203_contigs__length_63881516-processed-gene-286.3
snap_masked-PGA_scaffold11__203_contigs__length_63881516-processed-gene-373.13
snap_masked-PGA_scaffold16__334_contigs__length_54216998-processed-gene-292.2
snap_masked-PGA_scaffold17__183_contigs__length_51949489-processed-gene-101.2
snap_masked-PGA_scaffold17__183_contigs__length_51949489-processed-gene-69.1
snap_masked-PGA_scaffold18__164_contigs__length_59907985-processed-gene-194.5
snap_masked-PGA_scaffold18__164_contigs__length_59907985-processed-gene-327.9
snap_masked-PGA_scaffold24__152_contigs__length_51033154-processed-gene-477.10
snap_masked-PGA_scaffold24__152_contigs__length_51033154-processed-gene-479.2
snap_masked-PGA_scaffold25__179_contigs__length_50922480-processed-gene-37.18
snap_masked-PGA_scaffold25__179_contigs__length_50922480-processed-gene-37.19
snap_masked-PGA_scaffold25__179_contigs__length_50922480-processed-gene-39.2
snap_masked-PGA_scaffold25__179_contigs__length_50922480-processed-gene-59.21
snap_masked-PGA_scaffold25__179_contigs__length_50922480-processed-gene-60.9
snap_masked-PGA_scaffold26__192_contigs__length_48683376-processed-gene-314.5
snap_masked-PGA_scaffold28__172_contigs__length_48977775-processed-gene-307.5
snap_masked-PGA_scaffold30__165_contigs__length_48446552-processed-gene-324.13
snap_masked-PGA_scaffold30__165_contigs__length_48446552-processed-gene-324.8
snap_masked-PGA_scaffold32__183_contigs__length_44662967-processed-gene-185.9
snap_masked-PGA_scaffold3__454_contigs__length_92224161-processed-gene-340.2
snap_masked-PGA_scaffold6__535_contigs__length_65391737-processed-gene-187.1
snap_masked-PGA_scaffold9__196_contigs__length_60468309-processed-gene-210.10
snap_masked-PGA_scaffold9__196_contigs__length_60468309-processed-gene-214.0
