# Supplementary material for: Genomic architecture of adaptive radiation and hybridization in Alpine whitefish
Source: Nat Commun. 2022 Aug 2;13:4479. doi: 10.1038/s41467-022-32181-8 (PMC9345977; doi:10.1038/s41467-022-32181-8)
Supplement: Supplementary file 8 — Source Data [file 41467_2022_32181_MOESM8_ESM.zip › SourceData/SUPPLEMENTARY_FIGURES/Figure_S5_GO_enrichment/Lucerne_extractedannotation_unique_gene_names.txt]

augustus_masked-PGA_scaffold0__352_contigs__length_93459789-processed-gene-680.13
augustus_masked-PGA_scaffold0__352_contigs__length_93459789-processed-gene-681.0
augustus_masked-PGA_scaffold0__352_contigs__length_93459789-processed-gene-681.1
augustus_masked-PGA_scaffold0__352_contigs__length_93459789-processed-gene-747.0
augustus_masked-PGA_scaffold1__210_contigs__length_43329510-processed-gene-432.0
augustus_masked-PGA_scaffold12__167_contigs__length_57740044-processed-gene-31.1
augustus_masked-PGA_scaffold12__167_contigs__length_57740044-processed-gene-489.25
augustus_masked-PGA_scaffold15__168_contigs__length_54025139-processed-gene-298.7
augustus_masked-PGA_scaffold16__334_contigs__length_54216998-processed-gene-213.12
augustus_masked-PGA_scaffold17__183_contigs__length_51949489-processed-gene-385.17
augustus_masked-PGA_scaffold20__181_contigs__length_52945597-processed-gene-353.14
augustus_masked-PGA_scaffold24__152_contigs__length_51033154-processed-gene-171.30
augustus_masked-PGA_scaffold24__152_contigs__length_51033154-processed-gene-171.38
augustus_masked-PGA_scaffold24__152_contigs__length_51033154-processed-gene-232.1
augustus_masked-PGA_scaffold24__152_contigs__length_51033154-processed-gene-252.3
augustus_masked-PGA_scaffold24__152_contigs__length_51033154-processed-gene-253.1
augustus_masked-PGA_scaffold29__157_contigs__length_48675208-processed-gene-308.11
augustus_masked-PGA_scaffold29__157_contigs__length_48675208-processed-gene-359.23
augustus_masked-PGA_scaffold29__157_contigs__length_48675208-processed-gene-97.14
augustus_masked-PGA_scaffold36__136_contigs__length_43663377-processed-gene-123.17
augustus_masked-PGA_scaffold36__136_contigs__length_43663377-processed-gene-123.18
augustus_masked-PGA_scaffold36__136_contigs__length_43663377-processed-gene-123.19
augustus_masked-PGA_scaffold4__243_contigs__length_45591172-processed-gene-185.6
augustus_masked-PGA_scaffold4__243_contigs__length_45591172-processed-gene-185.7
augustus_masked-PGA_scaffold4__243_contigs__length_45591172-processed-gene-186.16
augustus_masked-PGA_scaffold6__535_contigs__length_65391737-processed-gene-108.7
augustus_masked-PGA_scaffold6__535_contigs__length_65391737-processed-gene-177.4
augustus_masked-PGA_scaffold7__351_contigs__length_68138733-processed-gene-237.17
augustus_masked-PGA_scaffold9__196_contigs__length_60468309-processed-gene-602.5
maker-PGA_scaffold0__352_contigs__length_93459789-augustus-gene-607.7
maker-PGA_scaffold0__352_contigs__length_93459789-augustus-gene-748.7
maker-PGA_scaffold0__352_contigs__length_93459789-augustus-gene-817.24
maker-PGA_scaffold0__352_contigs__length_93459789-augustus-gene-817.25
maker-PGA_scaffold0__352_contigs__length_93459789-augustus-gene-920.0
maker-PGA_scaffold0__352_contigs__length_93459789-snap-gene-608.7
maker-PGA_scaffold0__352_contigs__length_93459789-snap-gene-608.8
maker-PGA_scaffold0__352_contigs__length_93459789-snap-gene-608.9
maker-PGA_scaffold0__352_contigs__length_93459789-snap-gene-680.11
maker-PGA_scaffold0__352_contigs__length_93459789-snap-gene-708.0
maker-PGA_scaffold0__352_contigs__length_93459789-snap-gene-710.10
maker-PGA_scaffold0__352_contigs__length_93459789-snap-gene-710.11
maker-PGA_scaffold0__352_contigs__length_93459789-snap-gene-748.12
maker-PGA_scaffold0__352_contigs__length_93459789-snap-gene-817.15
maker-PGA_scaffold0__352_contigs__length_93459789-snap-gene-852.7
maker-PGA_scaffold0__352_contigs__length_93459789-snap-gene-919.17
maker-PGA_scaffold11__203_contigs__length_63881516-augustus-gene-345.1
maker-PGA_scaffold11__203_contigs__length_63881516-augustus-gene-346.7
maker-PGA_scaffold11__203_contigs__length_63881516-augustus-gene-348.16
maker-PGA_scaffold11__203_contigs__length_63881516-augustus-gene-369.13
maker-PGA_scaffold11__203_contigs__length_63881516-augustus-gene-432.13
maker-PGA_scaffold11__203_contigs__length_63881516-augustus-gene-432.14
maker-PGA_scaffold11__203_contigs__length_63881516-snap-gene-321.8
maker-PGA_scaffold11__203_contigs__length_63881516-snap-gene-348.23
maker-PGA_scaffold11__203_contigs__length_63881516-snap-gene-349.5
maker-PGA_scaffold11__203_contigs__length_63881516-snap-gene-432.35
maker-PGA_scaffold11__203_contigs__length_63881516-snap-gene-432.39
maker-PGA_scaffold12__167_contigs__length_57740044-augustus-gene-228.6
maker-PGA_scaffold12__167_contigs__length_57740044-snap-gene-228.16
maker-PGA_scaffold12__167_contigs__length_57740044-snap-gene-32.8
maker-PGA_scaffold12__167_contigs__length_57740044-snap-gene-32.9
maker-PGA_scaffold12__167_contigs__length_57740044-snap-gene-453.10
maker-PGA_scaffold12__167_contigs__length_57740044-snap-gene-453.8
maker-PGA_scaffold12__167_contigs__length_57740044-snap-gene-489.30
maker-PGA_scaffold12__167_contigs__length_57740044-snap-gene-489.32
maker-PGA_scaffold12__167_contigs__length_57740044-snap-gene-67.16
maker-PGA_scaffold13__147_contigs__length_47256133-snap-gene-317.3
maker-PGA_scaffold14__173_contigs__length_55641933-augustus-gene-17.8
maker-PGA_scaffold14__173_contigs__length_55641933-augustus-gene-18.8
maker-PGA_scaffold14__173_contigs__length_55641933-snap-gene-17.10
maker-PGA_scaffold14__173_contigs__length_55641933-snap-gene-17.9
maker-PGA_scaffold14__173_contigs__length_55641933-snap-gene-354.26
maker-PGA_scaffold15__168_contigs__length_54025139-augustus-gene-177.8
maker-PGA_scaffold15__168_contigs__length_54025139-augustus-gene-502.8
maker-PGA_scaffold15__168_contigs__length_54025139-snap-gene-177.9
maker-PGA_scaffold15__168_contigs__length_54025139-snap-gene-236.7
maker-PGA_scaffold15__168_contigs__length_54025139-snap-gene-236.8
maker-PGA_scaffold15__168_contigs__length_54025139-snap-gene-236.9
maker-PGA_scaffold15__168_contigs__length_54025139-snap-gene-237.5
maker-PGA_scaffold15__168_contigs__length_54025139-snap-gene-239.7
maker-PGA_scaffold15__168_contigs__length_54025139-snap-gene-243.4
maker-PGA_scaffold15__168_contigs__length_54025139-snap-gene-243.6
maker-PGA_scaffold15__168_contigs__length_54025139-snap-gene-297.2
maker-PGA_scaffold15__168_contigs__length_54025139-snap-gene-304.17
maker-PGA_scaffold15__168_contigs__length_54025139-snap-gene-304.18
maker-PGA_scaffold15__168_contigs__length_54025139-snap-gene-305.10
maker-PGA_scaffold15__168_contigs__length_54025139-snap-gene-480.2
maker-PGA_scaffold15__168_contigs__length_54025139-snap-gene-502.11
maker-PGA_scaffold15__168_contigs__length_54025139-snap-gene-527.6
maker-PGA_scaffold15__168_contigs__length_54025139-snap-gene-529.2
maker-PGA_scaffold15__168_contigs__length_54025139-snap-gene-95.13
maker-PGA_scaffold15__168_contigs__length_54025139-snap-gene-95.14
maker-PGA_scaffold15__168_contigs__length_54025139-snap-gene-95.15
maker-PGA_scaffold16__334_contigs__length_54216998-augustus-gene-137.2
maker-PGA_scaffold16__334_contigs__length_54216998-snap-gene-137.13
maker-PGA_scaffold16__334_contigs__length_54216998-snap-gene-137.14
maker-PGA_scaffold16__334_contigs__length_54216998-snap-gene-142.10
maker-PGA_scaffold16__334_contigs__length_54216998-snap-gene-215.4
maker-PGA_scaffold16__334_contigs__length_54216998-snap-gene-216.2
maker-PGA_scaffold17__183_contigs__length_51949489-augustus-gene-379.8
maker-PGA_scaffold17__183_contigs__length_51949489-snap-gene-240.15
maker-PGA_scaffold17__183_contigs__length_51949489-snap-gene-385.21
maker-PGA_scaffold17__183_contigs__length_51949489-snap-gene-386.0
maker-PGA_scaffold18__164_contigs__length_59907985-snap-gene-193.27
maker-PGA_scaffold18__164_contigs__length_59907985-snap-gene-234.0
maker-PGA_scaffold18__164_contigs__length_59907985-snap-gene-421.10
maker-PGA_scaffold19__147_contigs__length_54335267-augustus-gene-139.10
maker-PGA_scaffold19__147_contigs__length_54335267-augustus-gene-414.14
maker-PGA_scaffold19__147_contigs__length_54335267-augustus-gene-414.17
maker-PGA_scaffold19__147_contigs__length_54335267-snap-gene-139.8
maker-PGA_scaffold19__147_contigs__length_54335267-snap-gene-139.9
maker-PGA_scaffold19__147_contigs__length_54335267-snap-gene-402.5
maker-PGA_scaffold19__147_contigs__length_54335267-snap-gene-402.6
maker-PGA_scaffold19__147_contigs__length_54335267-snap-gene-403.5
maker-PGA_scaffold19__147_contigs__length_54335267-snap-gene-404.11
maker-PGA_scaffold19__147_contigs__length_54335267-snap-gene-404.13
maker-PGA_scaffold19__147_contigs__length_54335267-snap-gene-413.12
maker-PGA_scaffold19__147_contigs__length_54335267-snap-gene-413.13
maker-PGA_scaffold19__147_contigs__length_54335267-snap-gene-415.1
maker-PGA_scaffold19__147_contigs__length_54335267-snap-gene-416.13
maker-PGA_scaffold19__147_contigs__length_54335267-snap-gene-435.2
maker-PGA_scaffold19__147_contigs__length_54335267-snap-gene-435.3
maker-PGA_scaffold19__147_contigs__length_54335267-snap-gene-435.4
maker-PGA_scaffold20__181_contigs__length_52945597-augustus-gene-270.1
maker-PGA_scaffold20__181_contigs__length_52945597-augustus-gene-342.0
maker-PGA_scaffold20__181_contigs__length_52945597-snap-gene-23.6
maker-PGA_scaffold20__181_contigs__length_52945597-snap-gene-257.6
maker-PGA_scaffold20__181_contigs__length_52945597-snap-gene-258.0
maker-PGA_scaffold20__181_contigs__length_52945597-snap-gene-258.1
maker-PGA_scaffold20__181_contigs__length_52945597-snap-gene-341.1
maker-PGA_scaffold20__181_contigs__length_52945597-snap-gene-342.3
maker-PGA_scaffold20__181_contigs__length_52945597-snap-gene-353.2
maker-PGA_scaffold20__181_contigs__length_52945597-snap-gene-353.3
maker-PGA_scaffold20__181_contigs__length_52945597-snap-gene-354.6
maker-PGA_scaffold2__176_contigs__length_42764345-augustus-gene-233.12
maker-PGA_scaffold2__176_contigs__length_42764345-snap-gene-233.1
maker-PGA_scaffold22__199_contigs__length_52020451-augustus-gene-295.22
maker-PGA_scaffold22__199_contigs__length_52020451-augustus-gene-297.7
maker-PGA_scaffold22__199_contigs__length_52020451-augustus-gene-299.9
maker-PGA_scaffold22__199_contigs__length_52020451-snap-gene-299.10
maker-PGA_scaffold22__199_contigs__length_52020451-snap-gene-299.11
maker-PGA_scaffold23__167_contigs__length_50329371-augustus-gene-42.12
maker-PGA_scaffold24__152_contigs__length_51033154-augustus-gene-165.7
maker-PGA_scaffold24__152_contigs__length_51033154-augustus-gene-171.14
maker-PGA_scaffold24__152_contigs__length_51033154-augustus-gene-171.15
maker-PGA_scaffold24__152_contigs__length_51033154-augustus-gene-232.28
maker-PGA_scaffold24__152_contigs__length_51033154-augustus-gene-253.19
maker-PGA_scaffold24__152_contigs__length_51033154-augustus-gene-323.0
maker-PGA_scaffold24__152_contigs__length_51033154-snap-gene-165.4
maker-PGA_scaffold24__152_contigs__length_51033154-snap-gene-165.5
maker-PGA_scaffold24__152_contigs__length_51033154-snap-gene-165.6
maker-PGA_scaffold24__152_contigs__length_51033154-snap-gene-202.1
maker-PGA_scaffold24__152_contigs__length_51033154-snap-gene-202.2
maker-PGA_scaffold24__152_contigs__length_51033154-snap-gene-202.3
maker-PGA_scaffold24__152_contigs__length_51033154-snap-gene-252.8
maker-PGA_scaffold24__152_contigs__length_51033154-snap-gene-252.9
maker-PGA_scaffold24__152_contigs__length_51033154-snap-gene-253.20
maker-PGA_scaffold24__152_contigs__length_51033154-snap-gene-253.22
maker-PGA_scaffold24__152_contigs__length_51033154-snap-gene-254.0
maker-PGA_scaffold24__152_contigs__length_51033154-snap-gene-254.1
maker-PGA_scaffold24__152_contigs__length_51033154-snap-gene-254.5
maker-PGA_scaffold24__152_contigs__length_51033154-snap-gene-306.11
maker-PGA_scaffold25__179_contigs__length_50922480-augustus-gene-272.0
maker-PGA_scaffold25__179_contigs__length_50922480-snap-gene-306.6
maker-PGA_scaffold26__192_contigs__length_48683376-augustus-gene-266.1
maker-PGA_scaffold26__192_contigs__length_48683376-augustus-gene-266.3
maker-PGA_scaffold26__192_contigs__length_48683376-snap-gene-183.10
maker-PGA_scaffold26__192_contigs__length_48683376-snap-gene-183.11
maker-PGA_scaffold26__192_contigs__length_48683376-snap-gene-266.10
maker-PGA_scaffold26__192_contigs__length_48683376-snap-gene-266.9
maker-PGA_scaffold28__172_contigs__length_48977775-augustus-gene-424.6
maker-PGA_scaffold28__172_contigs__length_48977775-snap-gene-235.7
maker-PGA_scaffold28__172_contigs__length_48977775-snap-gene-235.8
maker-PGA_scaffold28__172_contigs__length_48977775-snap-gene-324.0
maker-PGA_scaffold28__172_contigs__length_48977775-snap-gene-324.1
maker-PGA_scaffold28__172_contigs__length_48977775-snap-gene-424.0
maker-PGA_scaffold29__157_contigs__length_48675208-augustus-gene-360.17
maker-PGA_scaffold29__157_contigs__length_48675208-snap-gene-307.5
maker-PGA_scaffold29__157_contigs__length_48675208-snap-gene-308.23
maker-PGA_scaffold29__157_contigs__length_48675208-snap-gene-308.28
maker-PGA_scaffold29__157_contigs__length_48675208-snap-gene-359.1
maker-PGA_scaffold29__157_contigs__length_48675208-snap-gene-359.5
maker-PGA_scaffold29__157_contigs__length_48675208-snap-gene-359.6
maker-PGA_scaffold29__157_contigs__length_48675208-snap-gene-360.1
maker-PGA_scaffold29__157_contigs__length_48675208-snap-gene-97.0
maker-PGA_scaffold30__165_contigs__length_48446552-snap-gene-126.3
maker-PGA_scaffold30__165_contigs__length_48446552-snap-gene-154.5
maker-PGA_scaffold30__165_contigs__length_48446552-snap-gene-471.8
maker-PGA_scaffold30__165_contigs__length_48446552-snap-gene-8.4
maker-PGA_scaffold33__143_contigs__length_40727438-snap-gene-104.0
maker-PGA_scaffold33__143_contigs__length_40727438-snap-gene-392.0
maker-PGA_scaffold33__143_contigs__length_40727438-snap-gene-392.1
maker-PGA_scaffold3__454_contigs__length_92224161-augustus-gene-809.10
maker-PGA_scaffold35__141_contigs__length_42009912-snap-gene-328.0
maker-PGA_scaffold35__141_contigs__length_42009912-snap-gene-406.2
maker-PGA_scaffold36__136_contigs__length_43663377-augustus-gene-123.4
maker-PGA_scaffold36__136_contigs__length_43663377-augustus-gene-238.9
maker-PGA_scaffold36__136_contigs__length_43663377-augustus-gene-239.0
maker-PGA_scaffold36__136_contigs__length_43663377-augustus-gene-271.11
maker-PGA_scaffold36__136_contigs__length_43663377-snap-gene-123.12
maker-PGA_scaffold36__136_contigs__length_43663377-snap-gene-238.21
maker-PGA_scaffold36__136_contigs__length_43663377-snap-gene-239.23
maker-PGA_scaffold36__136_contigs__length_43663377-snap-gene-290.0
maker-PGA_scaffold36__136_contigs__length_43663377-snap-gene-290.1
maker-PGA_scaffold36__136_contigs__length_43663377-snap-gene-290.2
maker-PGA_scaffold4__243_contigs__length_45591172-augustus-gene-19.8
maker-PGA_scaffold4__243_contigs__length_45591172-augustus-gene-268.6
maker-PGA_scaffold4__243_contigs__length_45591172-snap-gene-186.3
maker-PGA_scaffold4__243_contigs__length_45591172-snap-gene-19.4
maker-PGA_scaffold4__243_contigs__length_45591172-snap-gene-235.17
maker-PGA_scaffold4__243_contigs__length_45591172-snap-gene-235.18
maker-PGA_scaffold4__243_contigs__length_45591172-snap-gene-268.27
maker-PGA_scaffold4__243_contigs__length_45591172-snap-gene-268.28
maker-PGA_scaffold4__243_contigs__length_45591172-snap-gene-282.12
maker-PGA_scaffold4__243_contigs__length_45591172-snap-gene-283.14
maker-PGA_scaffold4__243_contigs__length_45591172-snap-gene-283.16
maker-PGA_scaffold4__243_contigs__length_45591172-snap-gene-283.19
maker-PGA_scaffold5__223_contigs__length_43692974-augustus-gene-239.18
maker-PGA_scaffold5__223_contigs__length_43692974-augustus-gene-239.20
maker-PGA_scaffold5__223_contigs__length_43692974-augustus-gene-88.8
maker-PGA_scaffold5__223_contigs__length_43692974-snap-gene-195.7
maker-PGA_scaffold5__223_contigs__length_43692974-snap-gene-239.1
maker-PGA_scaffold5__223_contigs__length_43692974-snap-gene-239.2
maker-PGA_scaffold5__223_contigs__length_43692974-snap-gene-239.3
maker-PGA_scaffold5__223_contigs__length_43692974-snap-gene-87.7
maker-PGA_scaffold5__223_contigs__length_43692974-snap-gene-88.10
maker-PGA_scaffold6__535_contigs__length_65391737-augustus-gene-108.1
maker-PGA_scaffold6__535_contigs__length_65391737-augustus-gene-132.4
maker-PGA_scaffold6__535_contigs__length_65391737-augustus-gene-176.7
maker-PGA_scaffold6__535_contigs__length_65391737-augustus-gene-183.0
maker-PGA_scaffold6__535_contigs__length_65391737-augustus-gene-88.5
maker-PGA_scaffold6__535_contigs__length_65391737-snap-gene-107.18
maker-PGA_scaffold6__535_contigs__length_65391737-snap-gene-108.17
maker-PGA_scaffold6__535_contigs__length_65391737-snap-gene-109.6
maker-PGA_scaffold6__535_contigs__length_65391737-snap-gene-109.7
maker-PGA_scaffold6__535_contigs__length_65391737-snap-gene-109.8
maker-PGA_scaffold6__535_contigs__length_65391737-snap-gene-122.6
maker-PGA_scaffold6__535_contigs__length_65391737-snap-gene-132.6
maker-PGA_scaffold6__535_contigs__length_65391737-snap-gene-178.0
maker-PGA_scaffold6__535_contigs__length_65391737-snap-gene-186.11
maker-PGA_scaffold6__535_contigs__length_65391737-snap-gene-186.12
maker-PGA_scaffold6__535_contigs__length_65391737-snap-gene-186.13
maker-PGA_scaffold6__535_contigs__length_65391737-snap-gene-188.0
maker-PGA_scaffold6__535_contigs__length_65391737-snap-gene-190.0
maker-PGA_scaffold6__535_contigs__length_65391737-snap-gene-40.6
maker-PGA_scaffold7__351_contigs__length_68138733-augustus-gene-679.9
maker-PGA_scaffold7__351_contigs__length_68138733-augustus-gene-73.21
maker-PGA_scaffold7__351_contigs__length_68138733-snap-gene-210.5
maker-PGA_scaffold7__351_contigs__length_68138733-snap-gene-211.1
maker-PGA_scaffold7__351_contigs__length_68138733-snap-gene-236.4
maker-PGA_scaffold7__351_contigs__length_68138733-snap-gene-236.5
maker-PGA_scaffold7__351_contigs__length_68138733-snap-gene-276.0
maker-PGA_scaffold7__351_contigs__length_68138733-snap-gene-679.16
maker-PGA_scaffold7__351_contigs__length_68138733-snap-gene-73.8
maker-PGA_scaffold8__181_contigs__length_65193448-augustus-gene-248.3
maker-PGA_scaffold8__181_contigs__length_65193448-snap-gene-243.0
maker-PGA_scaffold8__181_contigs__length_65193448-snap-gene-249.4
maker-PGA_scaffold8__181_contigs__length_65193448-snap-gene-458.9
maker-PGA_scaffold9__196_contigs__length_60468309-augustus-gene-342.0
maker-PGA_scaffold9__196_contigs__length_60468309-augustus-gene-342.1
maker-PGA_scaffold9__196_contigs__length_60468309-augustus-gene-397.3
maker-PGA_scaffold9__196_contigs__length_60468309-snap-gene-342.13
maker-PGA_scaffold9__196_contigs__length_60468309-snap-gene-345.2
maker-PGA_scaffold9__196_contigs__length_60468309-snap-gene-397.5
maker-PGA_scaffold9__196_contigs__length_60468309-snap-gene-398.16
maker-PGA_scaffold9__196_contigs__length_60468309-snap-gene-416.16
maker-PGA_scaffold9__196_contigs__length_60468309-snap-gene-416.18
maker-PGA_scaffold9__196_contigs__length_60468309-snap-gene-416.20
maker-PGA_scaffold9__196_contigs__length_60468309-snap-gene-575.8
maker-PGA_scaffold9__196_contigs__length_60468309-snap-gene-594.10
maker-PGA_scaffold9__196_contigs__length_60468309-snap-gene-595.3
maker-PGA_scaffold9__196_contigs__length_60468309-snap-gene-595.4
snap_masked-PGA_scaffold12__167_contigs__length_57740044-processed-gene-388.0
snap_masked-PGA_scaffold13__147_contigs__length_47256133-processed-gene-313.13
snap_masked-PGA_scaffold14__173_contigs__length_55641933-processed-gene-340.10
snap_masked-PGA_scaffold16__334_contigs__length_54216998-processed-gene-139.10
snap_masked-PGA_scaffold17__183_contigs__length_51949489-processed-gene-385.7
snap_masked-PGA_scaffold18__164_contigs__length_59907985-processed-gene-586.0
snap_masked-PGA_scaffold22__199_contigs__length_52020451-processed-gene-295.5
snap_masked-PGA_scaffold24__152_contigs__length_51033154-processed-gene-171.21
snap_masked-PGA_scaffold24__152_contigs__length_51033154-processed-gene-202.7
snap_masked-PGA_scaffold24__152_contigs__length_51033154-processed-gene-254.9
snap_masked-PGA_scaffold26__192_contigs__length_48683376-processed-gene-267.18
snap_masked-PGA_scaffold28__172_contigs__length_48977775-processed-gene-324.11
snap_masked-PGA_scaffold28__172_contigs__length_48977775-processed-gene-324.15
snap_masked-PGA_scaffold28__172_contigs__length_48977775-processed-gene-424.16
snap_masked-PGA_scaffold29__157_contigs__length_48675208-processed-gene-307.11
snap_masked-PGA_scaffold29__157_contigs__length_48675208-processed-gene-97.5
snap_masked-PGA_scaffold36__136_contigs__length_43663377-processed-gene-271.4
snap_masked-PGA_scaffold36__136_contigs__length_43663377-processed-gene-271.5
snap_masked-PGA_scaffold6__535_contigs__length_65391737-processed-gene-132.12
snap_masked-PGA_scaffold6__535_contigs__length_65391737-processed-gene-171.6
snap_masked-PGA_scaffold6__535_contigs__length_65391737-processed-gene-187.1
snap_masked-PGA_scaffold6__535_contigs__length_65391737-processed-gene-40.5
snap_masked-PGA_scaffold7__351_contigs__length_68138733-processed-gene-236.21
snap_masked-PGA_scaffold8__181_contigs__length_65193448-processed-gene-228.3
snap_masked-PGA_scaffold9__196_contigs__length_60468309-processed-gene-417.8
