# Supplementary material for: Genomic architecture of adaptive radiation and hybridization in Alpine whitefish
Source: Nat Commun. 2022 Aug 2;13:4479. doi: 10.1038/s41467-022-32181-8 (PMC9345977; doi:10.1038/s41467-022-32181-8)
Supplement: Supplementary file 8 — Source Data [file 41467_2022_32181_MOESM8_ESM.zip › SourceData/SUPPLEMENTARY_FIGURES/Figure_S5_GO_enrichment/Brienz_extractedannotation_unique_gene_names.txt]

augustus_masked-PGA_scaffold0__352_contigs__length_93459789-processed-gene-871.1
augustus_masked-PGA_scaffold12__167_contigs__length_57740044-processed-gene-144.9
augustus_masked-PGA_scaffold12__167_contigs__length_57740044-processed-gene-415.4
augustus_masked-PGA_scaffold12__167_contigs__length_57740044-processed-gene-421.14
augustus_masked-PGA_scaffold15__168_contigs__length_54025139-processed-gene-232.16
augustus_masked-PGA_scaffold17__183_contigs__length_51949489-processed-gene-300.37
augustus_masked-PGA_scaffold17__183_contigs__length_51949489-processed-gene-64.4
augustus_masked-PGA_scaffold18__164_contigs__length_59907985-processed-gene-208.10
augustus_masked-PGA_scaffold18__164_contigs__length_59907985-processed-gene-258.5
augustus_masked-PGA_scaffold19__147_contigs__length_54335267-processed-gene-433.13
augustus_masked-PGA_scaffold19__147_contigs__length_54335267-processed-gene-434.18
augustus_masked-PGA_scaffold2__176_contigs__length_42764345-processed-gene-11.2
augustus_masked-PGA_scaffold2__176_contigs__length_42764345-processed-gene-17.0
augustus_masked-PGA_scaffold2__176_contigs__length_42764345-processed-gene-49.2
augustus_masked-PGA_scaffold22__199_contigs__length_52020451-processed-gene-447.15
augustus_masked-PGA_scaffold26__192_contigs__length_48683376-processed-gene-190.11
augustus_masked-PGA_scaffold30__165_contigs__length_48446552-processed-gene-289.21
augustus_masked-PGA_scaffold30__165_contigs__length_48446552-processed-gene-290.21
augustus_masked-PGA_scaffold30__165_contigs__length_48446552-processed-gene-329.2
augustus_masked-PGA_scaffold33__143_contigs__length_40727438-processed-gene-117.3
augustus_masked-PGA_scaffold3__454_contigs__length_92224161-processed-gene-479.0
augustus_masked-PGA_scaffold8__181_contigs__length_65193448-processed-gene-157.34
augustus_masked-PGA_scaffold8__181_contigs__length_65193448-processed-gene-174.9
augustus_masked-PGA_scaffold8__181_contigs__length_65193448-processed-gene-326.5
maker-PGA_scaffold0__352_contigs__length_93459789-augustus-gene-120.12
maker-PGA_scaffold0__352_contigs__length_93459789-augustus-gene-818.15
maker-PGA_scaffold0__352_contigs__length_93459789-augustus-gene-819.10
maker-PGA_scaffold0__352_contigs__length_93459789-augustus-gene-819.12
maker-PGA_scaffold0__352_contigs__length_93459789-snap-gene-120.3
maker-PGA_scaffold0__352_contigs__length_93459789-snap-gene-120.5
maker-PGA_scaffold0__352_contigs__length_93459789-snap-gene-474.4
maker-PGA_scaffold0__352_contigs__length_93459789-snap-gene-625.0
maker-PGA_scaffold0__352_contigs__length_93459789-snap-gene-684.0
maker-PGA_scaffold0__352_contigs__length_93459789-snap-gene-684.1
maker-PGA_scaffold0__352_contigs__length_93459789-snap-gene-734.0
maker-PGA_scaffold0__352_contigs__length_93459789-snap-gene-818.11
maker-PGA_scaffold0__352_contigs__length_93459789-snap-gene-870.3
maker-PGA_scaffold10__182_contigs__length_63177489-augustus-gene-23.7
maker-PGA_scaffold10__182_contigs__length_63177489-snap-gene-32.1
maker-PGA_scaffold10__182_contigs__length_63177489-snap-gene-355.7
maker-PGA_scaffold10__182_contigs__length_63177489-snap-gene-357.0
maker-PGA_scaffold11__203_contigs__length_63881516-snap-gene-510.5
maker-PGA_scaffold12__167_contigs__length_57740044-augustus-gene-143.20
maker-PGA_scaffold12__167_contigs__length_57740044-augustus-gene-143.23
maker-PGA_scaffold12__167_contigs__length_57740044-augustus-gene-228.6
maker-PGA_scaffold12__167_contigs__length_57740044-augustus-gene-416.5
maker-PGA_scaffold12__167_contigs__length_57740044-augustus-gene-417.8
maker-PGA_scaffold12__167_contigs__length_57740044-snap-gene-143.5
maker-PGA_scaffold12__167_contigs__length_57740044-snap-gene-144.8
maker-PGA_scaffold12__167_contigs__length_57740044-snap-gene-191.4
maker-PGA_scaffold12__167_contigs__length_57740044-snap-gene-191.5
maker-PGA_scaffold12__167_contigs__length_57740044-snap-gene-228.16
maker-PGA_scaffold12__167_contigs__length_57740044-snap-gene-374.12
maker-PGA_scaffold12__167_contigs__length_57740044-snap-gene-375.0
maker-PGA_scaffold12__167_contigs__length_57740044-snap-gene-395.10
maker-PGA_scaffold12__167_contigs__length_57740044-snap-gene-395.9
maker-PGA_scaffold12__167_contigs__length_57740044-snap-gene-416.2
maker-PGA_scaffold12__167_contigs__length_57740044-snap-gene-417.4
maker-PGA_scaffold12__167_contigs__length_57740044-snap-gene-445.5
maker-PGA_scaffold13__147_contigs__length_47256133-augustus-gene-287.6
maker-PGA_scaffold13__147_contigs__length_47256133-augustus-gene-302.11
maker-PGA_scaffold13__147_contigs__length_47256133-augustus-gene-314.15
maker-PGA_scaffold13__147_contigs__length_47256133-augustus-gene-320.1
maker-PGA_scaffold13__147_contigs__length_47256133-augustus-gene-442.1
maker-PGA_scaffold13__147_contigs__length_47256133-snap-gene-302.4
maker-PGA_scaffold13__147_contigs__length_47256133-snap-gene-303.18
maker-PGA_scaffold13__147_contigs__length_47256133-snap-gene-303.20
maker-PGA_scaffold13__147_contigs__length_47256133-snap-gene-314.12
maker-PGA_scaffold13__147_contigs__length_47256133-snap-gene-315.7
maker-PGA_scaffold13__147_contigs__length_47256133-snap-gene-441.1
maker-PGA_scaffold14__173_contigs__length_55641933-augustus-gene-496.8
maker-PGA_scaffold14__173_contigs__length_55641933-snap-gene-423.0
maker-PGA_scaffold14__173_contigs__length_55641933-snap-gene-423.1
maker-PGA_scaffold15__168_contigs__length_54025139-augustus-gene-232.12
maker-PGA_scaffold15__168_contigs__length_54025139-augustus-gene-232.8
maker-PGA_scaffold15__168_contigs__length_54025139-snap-gene-231.21
maker-PGA_scaffold15__168_contigs__length_54025139-snap-gene-231.22
maker-PGA_scaffold15__168_contigs__length_54025139-snap-gene-231.25
maker-PGA_scaffold15__168_contigs__length_54025139-snap-gene-231.26
maker-PGA_scaffold15__168_contigs__length_54025139-snap-gene-231.27
maker-PGA_scaffold15__168_contigs__length_54025139-snap-gene-231.28
maker-PGA_scaffold15__168_contigs__length_54025139-snap-gene-231.29
maker-PGA_scaffold15__168_contigs__length_54025139-snap-gene-231.30
maker-PGA_scaffold15__168_contigs__length_54025139-snap-gene-232.21
maker-PGA_scaffold15__168_contigs__length_54025139-snap-gene-232.23
maker-PGA_scaffold15__168_contigs__length_54025139-snap-gene-232.25
maker-PGA_scaffold15__168_contigs__length_54025139-snap-gene-233.1
maker-PGA_scaffold15__168_contigs__length_54025139-snap-gene-233.3
maker-PGA_scaffold15__168_contigs__length_54025139-snap-gene-233.4
maker-PGA_scaffold17__183_contigs__length_51949489-augustus-gene-198.5
maker-PGA_scaffold17__183_contigs__length_51949489-augustus-gene-302.4
maker-PGA_scaffold17__183_contigs__length_51949489-augustus-gene-303.1
maker-PGA_scaffold17__183_contigs__length_51949489-augustus-gene-304.1
maker-PGA_scaffold17__183_contigs__length_51949489-augustus-gene-514.18
maker-PGA_scaffold17__183_contigs__length_51949489-augustus-gene-65.2
maker-PGA_scaffold17__183_contigs__length_51949489-snap-gene-198.3
maker-PGA_scaffold17__183_contigs__length_51949489-snap-gene-300.8
maker-PGA_scaffold17__183_contigs__length_51949489-snap-gene-304.6
maker-PGA_scaffold17__183_contigs__length_51949489-snap-gene-331.1
maker-PGA_scaffold17__183_contigs__length_51949489-snap-gene-331.2
maker-PGA_scaffold17__183_contigs__length_51949489-snap-gene-75.9
maker-PGA_scaffold18__164_contigs__length_59907985-augustus-gene-312.1
maker-PGA_scaffold18__164_contigs__length_59907985-snap-gene-112.8
maker-PGA_scaffold18__164_contigs__length_59907985-snap-gene-112.9
maker-PGA_scaffold18__164_contigs__length_59907985-snap-gene-207.10
maker-PGA_scaffold18__164_contigs__length_59907985-snap-gene-207.12
maker-PGA_scaffold18__164_contigs__length_59907985-snap-gene-258.0
maker-PGA_scaffold18__164_contigs__length_59907985-snap-gene-258.2
maker-PGA_scaffold18__164_contigs__length_59907985-snap-gene-267.4
maker-PGA_scaffold18__164_contigs__length_59907985-snap-gene-268.0
maker-PGA_scaffold18__164_contigs__length_59907985-snap-gene-295.3
maker-PGA_scaffold18__164_contigs__length_59907985-snap-gene-312.16
maker-PGA_scaffold19__147_contigs__length_54335267-augustus-gene-197.0
maker-PGA_scaffold19__147_contigs__length_54335267-augustus-gene-288.25
maker-PGA_scaffold19__147_contigs__length_54335267-augustus-gene-288.27
maker-PGA_scaffold19__147_contigs__length_54335267-augustus-gene-299.0
maker-PGA_scaffold19__147_contigs__length_54335267-augustus-gene-299.1
maker-PGA_scaffold19__147_contigs__length_54335267-augustus-gene-300.0
maker-PGA_scaffold19__147_contigs__length_54335267-snap-gene-288.3
maker-PGA_scaffold19__147_contigs__length_54335267-snap-gene-299.3
maker-PGA_scaffold19__147_contigs__length_54335267-snap-gene-299.4
maker-PGA_scaffold19__147_contigs__length_54335267-snap-gene-299.6
maker-PGA_scaffold19__147_contigs__length_54335267-snap-gene-351.24
maker-PGA_scaffold19__147_contigs__length_54335267-snap-gene-368.3
maker-PGA_scaffold19__147_contigs__length_54335267-snap-gene-429.4
maker-PGA_scaffold2__176_contigs__length_42764345-augustus-gene-5.9
maker-PGA_scaffold2__176_contigs__length_42764345-augustus-gene-69.14
maker-PGA_scaffold2__176_contigs__length_42764345-snap-gene-18.0
maker-PGA_scaffold2__176_contigs__length_42764345-snap-gene-5.4
maker-PGA_scaffold2__176_contigs__length_42764345-snap-gene-63.22
maker-PGA_scaffold2__176_contigs__length_42764345-snap-gene-69.17
maker-PGA_scaffold22__199_contigs__length_52020451-augustus-gene-447.2
maker-PGA_scaffold22__199_contigs__length_52020451-snap-gene-127.13
maker-PGA_scaffold22__199_contigs__length_52020451-snap-gene-128.4
maker-PGA_scaffold22__199_contigs__length_52020451-snap-gene-358.5
maker-PGA_scaffold23__167_contigs__length_50329371-snap-gene-31.1
maker-PGA_scaffold23__167_contigs__length_50329371-snap-gene-52.3
maker-PGA_scaffold24__152_contigs__length_51033154-augustus-gene-474.5
maker-PGA_scaffold24__152_contigs__length_51033154-snap-gene-471.6
maker-PGA_scaffold24__152_contigs__length_51033154-snap-gene-500.0
maker-PGA_scaffold25__179_contigs__length_50922480-augustus-gene-117.4
maker-PGA_scaffold25__179_contigs__length_50922480-augustus-gene-337.2
maker-PGA_scaffold25__179_contigs__length_50922480-augustus-gene-338.3
maker-PGA_scaffold25__179_contigs__length_50922480-augustus-gene-338.4
maker-PGA_scaffold25__179_contigs__length_50922480-snap-gene-116.0
maker-PGA_scaffold25__179_contigs__length_50922480-snap-gene-3.0
maker-PGA_scaffold25__179_contigs__length_50922480-snap-gene-338.17
maker-PGA_scaffold25__179_contigs__length_50922480-snap-gene-4.16
maker-PGA_scaffold25__179_contigs__length_50922480-snap-gene-4.17
maker-PGA_scaffold25__179_contigs__length_50922480-snap-gene-4.18
maker-PGA_scaffold25__179_contigs__length_50922480-snap-gene-4.19
maker-PGA_scaffold26__192_contigs__length_48683376-augustus-gene-300.3
maker-PGA_scaffold26__192_contigs__length_48683376-snap-gene-41.3
maker-PGA_scaffold26__192_contigs__length_48683376-snap-gene-44.4
maker-PGA_scaffold26__192_contigs__length_48683376-snap-gene-64.8
maker-PGA_scaffold28__172_contigs__length_48977775-augustus-gene-174.2
maker-PGA_scaffold28__172_contigs__length_48977775-augustus-gene-307.20
maker-PGA_scaffold28__172_contigs__length_48977775-snap-gene-101.6
maker-PGA_scaffold28__172_contigs__length_48977775-snap-gene-102.10
maker-PGA_scaffold28__172_contigs__length_48977775-snap-gene-102.9
maker-PGA_scaffold28__172_contigs__length_48977775-snap-gene-173.0
maker-PGA_scaffold28__172_contigs__length_48977775-snap-gene-307.19
maker-PGA_scaffold29__157_contigs__length_48675208-snap-gene-209.3
maker-PGA_scaffold29__157_contigs__length_48675208-snap-gene-209.6
maker-PGA_scaffold29__157_contigs__length_48675208-snap-gene-235.2
maker-PGA_scaffold29__157_contigs__length_48675208-snap-gene-236.0
maker-PGA_scaffold30__165_contigs__length_48446552-augustus-gene-164.1
maker-PGA_scaffold30__165_contigs__length_48446552-augustus-gene-164.2
maker-PGA_scaffold30__165_contigs__length_48446552-augustus-gene-289.10
maker-PGA_scaffold30__165_contigs__length_48446552-augustus-gene-289.7
maker-PGA_scaffold30__165_contigs__length_48446552-augustus-gene-290.5
maker-PGA_scaffold30__165_contigs__length_48446552-snap-gene-285.18
maker-PGA_scaffold30__165_contigs__length_48446552-snap-gene-285.21
maker-PGA_scaffold30__165_contigs__length_48446552-snap-gene-285.23
maker-PGA_scaffold30__165_contigs__length_48446552-snap-gene-289.12
maker-PGA_scaffold30__165_contigs__length_48446552-snap-gene-289.16
maker-PGA_scaffold30__165_contigs__length_48446552-snap-gene-290.1
maker-PGA_scaffold30__165_contigs__length_48446552-snap-gene-290.2
maker-PGA_scaffold30__165_contigs__length_48446552-snap-gene-309.12
maker-PGA_scaffold30__165_contigs__length_48446552-snap-gene-309.13
maker-PGA_scaffold30__165_contigs__length_48446552-snap-gene-330.3
maker-PGA_scaffold30__165_contigs__length_48446552-snap-gene-371.2
maker-PGA_scaffold32__183_contigs__length_44662967-augustus-gene-158.17
maker-PGA_scaffold32__183_contigs__length_44662967-augustus-gene-159.13
maker-PGA_scaffold32__183_contigs__length_44662967-snap-gene-158.18
maker-PGA_scaffold32__183_contigs__length_44662967-snap-gene-158.21
maker-PGA_scaffold32__183_contigs__length_44662967-snap-gene-159.1
maker-PGA_scaffold32__183_contigs__length_44662967-snap-gene-403.2
maker-PGA_scaffold32__183_contigs__length_44662967-snap-gene-407.0
maker-PGA_scaffold32__183_contigs__length_44662967-snap-gene-407.1
maker-PGA_scaffold33__143_contigs__length_40727438-snap-gene-80.12
maker-PGA_scaffold33__143_contigs__length_40727438-snap-gene-80.13
maker-PGA_scaffold33__143_contigs__length_40727438-snap-gene-80.14
maker-PGA_scaffold33__143_contigs__length_40727438-snap-gene-80.15
maker-PGA_scaffold3__454_contigs__length_92224161-augustus-gene-472.7
maker-PGA_scaffold3__454_contigs__length_92224161-augustus-gene-473.11
maker-PGA_scaffold3__454_contigs__length_92224161-augustus-gene-863.18
maker-PGA_scaffold3__454_contigs__length_92224161-snap-gene-473.2
maker-PGA_scaffold3__454_contigs__length_92224161-snap-gene-473.5
maker-PGA_scaffold3__454_contigs__length_92224161-snap-gene-474.7
maker-PGA_scaffold3__454_contigs__length_92224161-snap-gene-474.8
maker-PGA_scaffold3__454_contigs__length_92224161-snap-gene-477.10
maker-PGA_scaffold3__454_contigs__length_92224161-snap-gene-477.9
maker-PGA_scaffold3__454_contigs__length_92224161-snap-gene-822.0
maker-PGA_scaffold3__454_contigs__length_92224161-snap-gene-822.1
maker-PGA_scaffold3__454_contigs__length_92224161-snap-gene-824.4
maker-PGA_scaffold3__454_contigs__length_92224161-snap-gene-826.7
maker-PGA_scaffold3__454_contigs__length_92224161-snap-gene-826.8
maker-PGA_scaffold3__454_contigs__length_92224161-snap-gene-826.9
maker-PGA_scaffold3__454_contigs__length_92224161-snap-gene-861.0
maker-PGA_scaffold3__454_contigs__length_92224161-snap-gene-863.0
maker-PGA_scaffold35__141_contigs__length_42009912-augustus-gene-37.0
maker-PGA_scaffold35__141_contigs__length_42009912-augustus-gene-373.1
maker-PGA_scaffold35__141_contigs__length_42009912-snap-gene-288.5
maker-PGA_scaffold35__141_contigs__length_42009912-snap-gene-374.0
maker-PGA_scaffold35__141_contigs__length_42009912-snap-gene-37.5
maker-PGA_scaffold4__243_contigs__length_45591172-snap-gene-398.4
maker-PGA_scaffold4__243_contigs__length_45591172-snap-gene-399.15
maker-PGA_scaffold6__535_contigs__length_65391737-snap-gene-115.0
maker-PGA_scaffold6__535_contigs__length_65391737-snap-gene-116.0
maker-PGA_scaffold6__535_contigs__length_65391737-snap-gene-206.0
maker-PGA_scaffold6__535_contigs__length_65391737-snap-gene-206.1
maker-PGA_scaffold7__351_contigs__length_68138733-augustus-gene-548.3
maker-PGA_scaffold7__351_contigs__length_68138733-augustus-gene-549.11
maker-PGA_scaffold7__351_contigs__length_68138733-snap-gene-614.0
maker-PGA_scaffold7__351_contigs__length_68138733-snap-gene-614.4
maker-PGA_scaffold7__351_contigs__length_68138733-snap-gene-615.15
maker-PGA_scaffold8__181_contigs__length_65193448-augustus-gene-157.9
maker-PGA_scaffold8__181_contigs__length_65193448-augustus-gene-159.11
maker-PGA_scaffold8__181_contigs__length_65193448-augustus-gene-170.1
maker-PGA_scaffold8__181_contigs__length_65193448-augustus-gene-175.14
maker-PGA_scaffold8__181_contigs__length_65193448-augustus-gene-256.6
maker-PGA_scaffold8__181_contigs__length_65193448-augustus-gene-256.7
maker-PGA_scaffold8__181_contigs__length_65193448-augustus-gene-350.16
maker-PGA_scaffold8__181_contigs__length_65193448-augustus-gene-350.18
maker-PGA_scaffold8__181_contigs__length_65193448-snap-gene-157.0
maker-PGA_scaffold8__181_contigs__length_65193448-snap-gene-157.1
maker-PGA_scaffold8__181_contigs__length_65193448-snap-gene-157.3
maker-PGA_scaffold8__181_contigs__length_65193448-snap-gene-159.13
maker-PGA_scaffold8__181_contigs__length_65193448-snap-gene-160.11
maker-PGA_scaffold8__181_contigs__length_65193448-snap-gene-174.10
maker-PGA_scaffold8__181_contigs__length_65193448-snap-gene-175.15
maker-PGA_scaffold8__181_contigs__length_65193448-snap-gene-175.16
maker-PGA_scaffold8__181_contigs__length_65193448-snap-gene-175.17
maker-PGA_scaffold8__181_contigs__length_65193448-snap-gene-175.18
maker-PGA_scaffold8__181_contigs__length_65193448-snap-gene-176.13
maker-PGA_scaffold8__181_contigs__length_65193448-snap-gene-313.8
maker-PGA_scaffold8__181_contigs__length_65193448-snap-gene-331.8
maker-PGA_scaffold8__181_contigs__length_65193448-snap-gene-331.9
maker-PGA_scaffold8__181_contigs__length_65193448-snap-gene-348.23
maker-PGA_scaffold8__181_contigs__length_65193448-snap-gene-349.12
maker-PGA_scaffold8__181_contigs__length_65193448-snap-gene-349.13
maker-PGA_scaffold8__181_contigs__length_65193448-snap-gene-350.13
maker-PGA_scaffold8__181_contigs__length_65193448-snap-gene-351.3
maker-PGA_scaffold8__181_contigs__length_65193448-snap-gene-565.2
maker-PGA_scaffold8__181_contigs__length_65193448-snap-gene-580.11
maker-PGA_scaffold9__196_contigs__length_60468309-augustus-gene-136.26
maker-PGA_scaffold9__196_contigs__length_60468309-augustus-gene-342.0
maker-PGA_scaffold9__196_contigs__length_60468309-augustus-gene-342.1
maker-PGA_scaffold9__196_contigs__length_60468309-snap-gene-136.16
maker-PGA_scaffold9__196_contigs__length_60468309-snap-gene-342.13
maker-PGA_scaffold9__196_contigs__length_60468309-snap-gene-345.2
snap_masked-PGA_scaffold10__182_contigs__length_63177489-processed-gene-24.5
snap_masked-PGA_scaffold10__182_contigs__length_63177489-processed-gene-24.6
snap_masked-PGA_scaffold10__182_contigs__length_63177489-processed-gene-31.5
snap_masked-PGA_scaffold12__167_contigs__length_57740044-processed-gene-416.11
snap_masked-PGA_scaffold13__147_contigs__length_47256133-processed-gene-303.1
snap_masked-PGA_scaffold13__147_contigs__length_47256133-processed-gene-303.6
snap_masked-PGA_scaffold15__168_contigs__length_54025139-processed-gene-231.41
snap_masked-PGA_scaffold17__183_contigs__length_51949489-processed-gene-514.12
snap_masked-PGA_scaffold19__147_contigs__length_54335267-processed-gene-288.21
snap_masked-PGA_scaffold19__147_contigs__length_54335267-processed-gene-299.16
snap_masked-PGA_scaffold19__147_contigs__length_54335267-processed-gene-351.28
snap_masked-PGA_scaffold19__147_contigs__length_54335267-processed-gene-367.21
snap_masked-PGA_scaffold19__147_contigs__length_54335267-processed-gene-367.23
snap_masked-PGA_scaffold19__147_contigs__length_54335267-processed-gene-367.24
snap_masked-PGA_scaffold2__176_contigs__length_42764345-processed-gene-63.32
snap_masked-PGA_scaffold26__192_contigs__length_48683376-processed-gene-300.14
snap_masked-PGA_scaffold28__172_contigs__length_48977775-processed-gene-307.5
snap_masked-PGA_scaffold32__183_contigs__length_44662967-processed-gene-404.6
snap_masked-PGA_scaffold7__351_contigs__length_68138733-processed-gene-615.0
snap_masked-PGA_scaffold8__181_contigs__length_65193448-processed-gene-303.12
