# Supplementary material for: Genomic architecture of adaptive radiation and hybridization in Alpine whitefish
Source: Nat Commun. 2022 Aug 2;13:4479. doi: 10.1038/s41467-022-32181-8 (PMC9345977; doi:10.1038/s41467-022-32181-8)
Supplement: Supplementary file 8 — Source Data [file 41467_2022_32181_MOESM8_ESM.zip › SourceData/SUPPLEMENTARY_FIGURES/Figure_S5_GO_enrichment/GO_filt.out]

qpid ontology GO:goid desc
maker-PGA_scaffold0__352_contigs__length_93459789-augustus-gene-1.21-mRNA-1 BP GO:0016525 negative
maker-PGA_scaffold0__352_contigs__length_93459789-augustus-gene-1.21-mRNA-1 CC GO:0016021 integral
maker-PGA_scaffold0__352_contigs__length_93459789-snap-gene-3.21-mRNA-1 BP GO:0051056 regulation
maker-PGA_scaffold0__352_contigs__length_93459789-snap-gene-3.21-mRNA-1 MF GO:0005096 GTPase
maker-PGA_scaffold0__352_contigs__length_93459789-snap-gene-3.21-mRNA-1 BP GO:0043547 positive
maker-PGA_scaffold0__352_contigs__length_93459789-snap-gene-3.23-mRNA-1 BP GO:0051056 regulation
maker-PGA_scaffold0__352_contigs__length_93459789-snap-gene-3.23-mRNA-1 MF GO:0005096 GTPase
maker-PGA_scaffold0__352_contigs__length_93459789-snap-gene-3.23-mRNA-1 CC GO:0016021 integral
maker-PGA_scaffold0__352_contigs__length_93459789-snap-gene-3.23-mRNA-1 BP GO:0043547 positive
maker-PGA_scaffold0__352_contigs__length_93459789-augustus-gene-5.21-mRNA-1 BP GO:2000303 regulation
maker-PGA_scaffold0__352_contigs__length_93459789-augustus-gene-5.21-mRNA-1 MF GO:0002950 ceramide
maker-PGA_scaffold0__352_contigs__length_93459789-augustus-gene-5.21-mRNA-1 CC GO:0030176 integral
maker-PGA_scaffold0__352_contigs__length_93459789-augustus-gene-5.21-mRNA-1 MF GO:0047493 ceramide
maker-PGA_scaffold0__352_contigs__length_93459789-augustus-gene-5.21-mRNA-1 MF GO:0033188 sphingomyelin
maker-PGA_scaffold0__352_contigs__length_93459789-augustus-gene-5.21-mRNA-1 BP GO:0046513 ceramide
maker-PGA_scaffold0__352_contigs__length_93459789-augustus-gene-5.21-mRNA-1 BP GO:1905371 ceramide
maker-PGA_scaffold0__352_contigs__length_93459789-augustus-gene-5.21-mRNA-1 CC GO:0005783 endoplasmic
maker-PGA_scaffold0__352_contigs__length_93459789-augustus-gene-5.21-mRNA-1 CC GO:0005829 cytosol
maker-PGA_scaffold0__352_contigs__length_93459789-augustus-gene-5.21-mRNA-1 BP GO:0006686 sphingomyelin
maker-PGA_scaffold0__352_contigs__length_93459789-augustus-gene-5.21-mRNA-1 CC GO:0030173 integral
maker-PGA_scaffold0__352_contigs__length_93459789-augustus-gene-5.21-mRNA-1 CC GO:0005887 integral
snap_masked-PGA_scaffold0__352_contigs__length_93459789-processed-gene-5.8-mRNA-1 CC GO:0016459 myosin
snap_masked-PGA_scaffold0__352_contigs__length_93459789-processed-gene-5.8-mRNA-1 MF GO:0051015 actin
snap_masked-PGA_scaffold0__352_contigs__length_93459789-processed-gene-5.8-mRNA-1 BP GO:0001757 somite
snap_masked-PGA_scaffold0__352_contigs__length_93459789-processed-gene-5.8-mRNA-1 MF GO:0003774 motor
snap_masked-PGA_scaffold0__352_contigs__length_93459789-processed-gene-5.8-mRNA-1 MF GO:0005524 ATP
snap_masked-PGA_scaffold0__352_contigs__length_93459789-processed-gene-5.8-mRNA-1 BP GO:0014823 response
snap_masked-PGA_scaffold0__352_contigs__length_93459789-processed-gene-5.8-mRNA-1 BP GO:0048741 skeletal
snap_masked-PGA_scaffold0__352_contigs__length_93459789-processed-gene-5.8-mRNA-1 BP GO:0048706 embryonic
snap_masked-PGA_scaffold0__352_contigs__length_93459789-processed-gene-5.8-mRNA-1 MF GO:0008270 zinc
snap_masked-PGA_scaffold0__352_contigs__length_93459789-processed-gene-5.8-mRNA-1 MF GO:0003676 nucleic
augustus_masked-PGA_scaffold0__352_contigs__length_93459789-processed-gene-5.5-mRNA-1 CC GO:0016459 myosin
augustus_masked-PGA_scaffold0__352_contigs__length_93459789-processed-gene-5.5-mRNA-1 MF GO:0003774 motor
augustus_masked-PGA_scaffold0__352_contigs__length_93459789-processed-gene-5.5-mRNA-1 MF GO:0003779 actin
augustus_masked-PGA_scaffold0__352_contigs__length_93459789-processed-gene-5.5-mRNA-1 MF GO:0044877 protein-containing
augustus_masked-PGA_scaffold0__352_contigs__length_93459789-processed-gene-5.5-mRNA-1 MF GO:0005524 ATP
maker-PGA_scaffold0__352_contigs__length_93459789-snap-gene-6.16-mRNA-1 MF GO:0046983 protein
maker-PGA_scaffold0__352_contigs__length_93459789-snap-gene-6.16-mRNA-1 BP GO:0071386 cellular
maker-PGA_scaffold0__352_contigs__length_93459789-snap-gene-6.16-mRNA-1 CC GO:0005634 nucleus
maker-PGA_scaffold0__352_contigs__length_93459789-snap-gene-6.16-mRNA-1 CC GO:0098794 postsynapse
maker-PGA_scaffold0__352_contigs__length_93459789-snap-gene-6.16-mRNA-1 MF GO:0001228 DNA-binding
maker-PGA_scaffold0__352_contigs__length_93459789-snap-gene-6.16-mRNA-1 MF GO:0000978 RNA
maker-PGA_scaffold0__352_contigs__length_93459789-snap-gene-6.16-mRNA-1 BP GO:1904862 inhibitory
maker-PGA_scaffold0__352_contigs__length_93459789-snap-gene-6.16-mRNA-1 CC GO:0030054 cell
maker-PGA_scaffold0__352_contigs__length_93459789-snap-gene-6.16-mRNA-1 BP GO:0060080 inhibitory
maker-PGA_scaffold0__352_contigs__length_93459789-snap-gene-6.16-mRNA-1 BP GO:0007614 short-term
maker-PGA_scaffold0__352_contigs__length_93459789-snap-gene-6.16-mRNA-1 CC GO:0005667 transcription
maker-PGA_scaffold0__352_contigs__length_93459789-snap-gene-6.16-mRNA-1 BP GO:0007616 long-term
maker-PGA_scaffold0__352_contigs__length_93459789-snap-gene-6.16-mRNA-1 BP GO:0035176 social
maker-PGA_scaffold0__352_contigs__length_93459789-snap-gene-6.16-mRNA-1 BP GO:0032228 regulation
maker-PGA_scaffold0__352_contigs__length_93459789-snap-gene-6.16-mRNA-1 CC GO:0000785 chromatin
maker-PGA_scaffold0__352_contigs__length_93459789-snap-gene-6.16-mRNA-1 CC GO:0015935 small
maker-PGA_scaffold0__352_contigs__length_93459789-snap-gene-6.16-mRNA-1 BP GO:0007612 learning
maker-PGA_scaffold0__352_contigs__length_93459789-snap-gene-6.16-mRNA-1 CC GO:0070013 intracellular
maker-PGA_scaffold0__352_contigs__length_93459789-snap-gene-6.16-mRNA-1 BP GO:0048167 regulation
maker-PGA_scaffold0__352_contigs__length_93459789-snap-gene-6.16-mRNA-1 BP GO:0034329 cell
maker-PGA_scaffold0__352_contigs__length_93459789-snap-gene-6.16-mRNA-1 MF GO:0044877 protein-containing
maker-PGA_scaffold0__352_contigs__length_93459789-snap-gene-6.16-mRNA-1 MF GO:0051287 NAD
maker-PGA_scaffold0__352_contigs__length_93459789-snap-gene-6.16-mRNA-1 BP GO:0060079 excitatory
maker-PGA_scaffold0__352_contigs__length_93459789-snap-gene-6.16-mRNA-1 CC GO:0016021 integral
maker-PGA_scaffold0__352_contigs__length_93459789-snap-gene-6.16-mRNA-1 MF GO:0016616 oxidoreductase
maker-PGA_scaffold0__352_contigs__length_93459789-snap-gene-6.16-mRNA-1 MF GO:0003735 structural
maker-PGA_scaffold0__352_contigs__length_93459789-snap-gene-6.16-mRNA-1 BP GO:0045944 positive
maker-PGA_scaffold0__352_contigs__length_93459789-snap-gene-6.16-mRNA-1 BP GO:0001568 blood
maker-PGA_scaffold0__352_contigs__length_93459789-snap-gene-6.16-mRNA-1 BP GO:0030900 forebrain
maker-PGA_scaffold0__352_contigs__length_93459789-snap-gene-6.16-mRNA-1 BP GO:0030154 cell
maker-PGA_scaffold0__352_contigs__length_93459789-snap-gene-6.16-mRNA-1 BP GO:0055114 oxidation-reduction
maker-PGA_scaffold0__352_contigs__length_93459789-snap-gene-6.16-mRNA-1 BP GO:0006412 translation
snap_masked-PGA_scaffold0__352_contigs__length_93459789-processed-gene-6.14-mRNA-1 MF GO:0098519 nucleotide
snap_masked-PGA_scaffold0__352_contigs__length_93459789-processed-gene-6.14-mRNA-1 BP GO:0016311 dephosphorylation
snap_masked-PGA_scaffold0__352_contigs__length_93459789-processed-gene-6.14-mRNA-1 MF GO:0016301 kinase
snap_masked-PGA_scaffold0__352_contigs__length_93459789-processed-gene-6.14-mRNA-1 BP GO:0016310 phosphorylation
snap_masked-PGA_scaffold0__352_contigs__length_93459789-processed-gene-6.14-mRNA-1 MF GO:0017111 nucleoside-triphosphatase
maker-PGA_scaffold0__352_contigs__length_93459789-snap-gene-9.9-mRNA-1 BP GO:0150032 positive
maker-PGA_scaffold0__352_contigs__length_93459789-snap-gene-9.9-mRNA-1 CC GO:0005765 lysosomal
maker-PGA_scaffold0__352_contigs__length_93459789-snap-gene-9.9-mRNA-1 BP GO:1904263 positive
maker-PGA_scaffold0__352_contigs__length_93459789-snap-gene-9.9-mRNA-1 CC GO:0016021 integral
maker-PGA_scaffold0__352_contigs__length_93459789-snap-gene-9.9-mRNA-1 BP GO:0010506 regulation
maker-PGA_scaffold0__352_contigs__length_93459789-snap-gene-9.9-mRNA-1 BP GO:0043087 regulation
snap_masked-PGA_scaffold0__352_contigs__length_93459789-processed-gene-12.8-mRNA-1 MF GO:0031418 L-ascorbic
snap_masked-PGA_scaffold0__352_contigs__length_93459789-processed-gene-12.8-mRNA-1 BP GO:0055114 oxidation-reduction
snap_masked-PGA_scaffold0__352_contigs__length_93459789-processed-gene-12.8-mRNA-1 CC GO:0014069 postsynaptic
snap_masked-PGA_scaffold0__352_contigs__length_93459789-processed-gene-12.8-mRNA-1 BP GO:0099576 regulation
snap_masked-PGA_scaffold0__352_contigs__length_93459789-processed-gene-12.8-mRNA-1 BP GO:0032364 oxygen
snap_masked-PGA_scaffold0__352_contigs__length_93459789-processed-gene-12.8-mRNA-1 BP GO:0071731 response
snap_masked-PGA_scaffold0__352_contigs__length_93459789-processed-gene-12.8-mRNA-1 CC GO:0098978 glutamatergic
snap_masked-PGA_scaffold0__352_contigs__length_93459789-processed-gene-12.8-mRNA-1 MF GO:0016705 oxidoreductase
snap_masked-PGA_scaffold0__352_contigs__length_93459789-processed-gene-12.8-mRNA-1 MF GO:0005506 iron
snap_masked-PGA_scaffold0__352_contigs__length_93459789-processed-gene-12.8-mRNA-1 BP GO:0060347 heart
snap_masked-PGA_scaffold0__352_contigs__length_93459789-processed-gene-12.8-mRNA-1 CC GO:0030054 cell
snap_masked-PGA_scaffold0__352_contigs__length_93459789-processed-gene-12.8-mRNA-1 BP GO:0018401 peptidyl-proline
snap_masked-PGA_scaffold0__352_contigs__length_93459789-processed-gene-12.8-mRNA-1 CC GO:0005623 cell
snap_masked-PGA_scaffold0__352_contigs__length_93459789-processed-gene-12.8-mRNA-1 CC GO:0005829 cytosol
snap_masked-PGA_scaffold0__352_contigs__length_93459789-processed-gene-12.8-mRNA-1 BP GO:0060412 ventricular
snap_masked-PGA_scaffold0__352_contigs__length_93459789-processed-gene-12.8-mRNA-1 CC GO:0005634 nucleus
snap_masked-PGA_scaffold0__352_contigs__length_93459789-processed-gene-12.8-mRNA-1 BP GO:0060711 labyrinthine
snap_masked-PGA_scaffold0__352_contigs__length_93459789-processed-gene-12.8-mRNA-1 BP GO:0055008 cardiac
snap_masked-PGA_scaffold0__352_contigs__length_93459789-processed-gene-12.8-mRNA-1 BP GO:0099175 regulation
snap_masked-PGA_scaffold0__352_contigs__length_93459789-processed-gene-12.8-mRNA-1 MF GO:0051213 dioxygenase
snap_masked-PGA_scaffold0__352_contigs__length_93459789-processed-gene-12.8-mRNA-1 MF GO:0019899 enzyme
snap_masked-PGA_scaffold0__352_contigs__length_93459789-processed-gene-12.8-mRNA-1 MF GO:0140096 catalytic
snap_masked-PGA_scaffold0__352_contigs__length_93459789-processed-gene-12.8-mRNA-1 BP GO:0043433 negative
snap_masked-PGA_scaffold0__352_contigs__length_93459789-processed-gene-12.8-mRNA-1 BP GO:1901214 regulation
snap_masked-PGA_scaffold0__352_contigs__length_93459789-processed-gene-12.8-mRNA-1 BP GO:0001666 response
snap_masked-PGA_scaffold0__352_contigs__length_93459789-processed-gene-12.8-mRNA-1 BP GO:0045765 regulation
snap_masked-PGA_scaffold0__352_contigs__length_93459789-processed-gene-12.8-mRNA-1 BP GO:0051344 negative
snap_masked-PGA_scaffold0__352_contigs__length_93459789-processed-gene-12.8-mRNA-1 BP GO:0006879 cellular
snap_masked-PGA_scaffold0__352_contigs__length_93459789-processed-gene-12.8-mRNA-1 BP GO:1905290 negative
snap_masked-PGA_scaffold0__352_contigs__length_93459789-processed-gene-12.8-mRNA-1 BP GO:0045944 positive
snap_masked-PGA_scaffold0__352_contigs__length_93459789-processed-gene-12.8-mRNA-1 BP GO:0043065 positive
snap_masked-PGA_scaffold0__352_contigs__length_93459789-processed-gene-12.8-mRNA-1 BP GO:0036294 cellular
snap_masked-PGA_scaffold0__352_contigs__length_93459789-processed-gene-12.8-mRNA-1 BP GO:0043618 regulation
augustus_masked-PGA_scaffold0__352_contigs__length_93459789-processed-gene-13.0-mRNA-1 MF GO:0031418 L-ascorbic
augustus_masked-PGA_scaffold0__352_contigs__length_93459789-processed-gene-13.0-mRNA-1 BP GO:0055114 oxidation-reduction
augustus_masked-PGA_scaffold0__352_contigs__length_93459789-processed-gene-13.0-mRNA-1 CC GO:0014069 postsynaptic
augustus_masked-PGA_scaffold0__352_contigs__length_93459789-processed-gene-13.0-mRNA-1 BP GO:0032364 oxygen
augustus_masked-PGA_scaffold0__352_contigs__length_93459789-processed-gene-13.0-mRNA-1 BP GO:1905290 negative
augustus_masked-PGA_scaffold0__352_contigs__length_93459789-processed-gene-13.0-mRNA-1 BP GO:0071731 response
augustus_masked-PGA_scaffold0__352_contigs__length_93459789-processed-gene-13.0-mRNA-1 CC GO:0098978 glutamatergic
augustus_masked-PGA_scaffold0__352_contigs__length_93459789-processed-gene-13.0-mRNA-1 MF GO:0016705 oxidoreductase
augustus_masked-PGA_scaffold0__352_contigs__length_93459789-processed-gene-13.0-mRNA-1 BP GO:0018401 peptidyl-proline
augustus_masked-PGA_scaffold0__352_contigs__length_93459789-processed-gene-13.0-mRNA-1 MF GO:0005506 iron
augustus_masked-PGA_scaffold0__352_contigs__length_93459789-processed-gene-13.0-mRNA-1 CC GO:0030054 cell
augustus_masked-PGA_scaffold0__352_contigs__length_93459789-processed-gene-13.0-mRNA-1 BP GO:0051344 negative
augustus_masked-PGA_scaffold0__352_contigs__length_93459789-processed-gene-13.0-mRNA-1 CC GO:0005829 cytosol
augustus_masked-PGA_scaffold0__352_contigs__length_93459789-processed-gene-13.0-mRNA-1 BP GO:0099576 regulation
augustus_masked-PGA_scaffold0__352_contigs__length_93459789-processed-gene-13.0-mRNA-1 CC GO:0005623 cell
augustus_masked-PGA_scaffold0__352_contigs__length_93459789-processed-gene-13.0-mRNA-1 CC GO:0005634 nucleus
augustus_masked-PGA_scaffold0__352_contigs__length_93459789-processed-gene-13.0-mRNA-1 BP GO:0043433 negative
augustus_masked-PGA_scaffold0__352_contigs__length_93459789-processed-gene-13.0-mRNA-1 BP GO:0001666 response
augustus_masked-PGA_scaffold0__352_contigs__length_93459789-processed-gene-13.0-mRNA-1 BP GO:0060347 heart
augustus_masked-PGA_scaffold0__352_contigs__length_93459789-processed-gene-13.0-mRNA-1 BP GO:0060412 ventricular
augustus_masked-PGA_scaffold0__352_contigs__length_93459789-processed-gene-13.0-mRNA-1 MF GO:0051213 dioxygenase
augustus_masked-PGA_scaffold0__352_contigs__length_93459789-processed-gene-13.0-mRNA-1 BP GO:0060711 labyrinthine
augustus_masked-PGA_scaffold0__352_contigs__length_93459789-processed-gene-13.0-mRNA-1 MF GO:0019899 enzyme
augustus_masked-PGA_scaffold0__352_contigs__length_93459789-processed-gene-13.0-mRNA-1 BP GO:1901216 positive
augustus_masked-PGA_scaffold0__352_contigs__length_93459789-processed-gene-13.0-mRNA-1 MF GO:0140096 catalytic
augustus_masked-PGA_scaffold0__352_contigs__length_93459789-processed-gene-13.0-mRNA-1 BP GO:0055008 cardiac
augustus_masked-PGA_scaffold0__352_contigs__length_93459789-processed-gene-13.0-mRNA-1 BP GO:0099175 regulation
augustus_masked-PGA_scaffold0__352_contigs__length_93459789-processed-gene-13.0-mRNA-1 BP GO:0045765 regulation
augustus_masked-PGA_scaffold0__352_contigs__length_93459789-processed-gene-13.0-mRNA-1 BP GO:0043065 positive
augustus_masked-PGA_scaffold0__352_contigs__length_93459789-processed-gene-13.0-mRNA-1 BP GO:0006879 cellular
augustus_masked-PGA_scaffold0__352_contigs__length_93459789-processed-gene-13.0-mRNA-1 BP GO:0045944 positive
maker-PGA_scaffold0__352_contigs__length_93459789-snap-gene-13.21-mRNA-1 BP GO:0006486 protein
maker-PGA_scaffold0__352_contigs__length_93459789-snap-gene-13.21-mRNA-1 CC GO:0000139 Golgi
maker-PGA_scaffold0__352_contigs__length_93459789-snap-gene-13.21-mRNA-1 MF GO:0016757 transferase
maker-PGA_scaffold0__352_contigs__length_93459789-snap-gene-13.21-mRNA-1 CC GO:0005783 endoplasmic
maker-PGA_scaffold0__352_contigs__length_93459789-snap-gene-13.21-mRNA-1 CC GO:0016021 integral
augustus_masked-PGA_scaffold0__352_contigs__length_93459789-processed-gene-18.3-mRNA-1 BP GO:0008299 isoprenoid
augustus_masked-PGA_scaffold0__352_contigs__length_93459789-processed-gene-18.3-mRNA-1 MF GO:0004337 geranyltranstransferase
augustus_masked-PGA_scaffold0__352_contigs__length_93459789-processed-gene-18.3-mRNA-1 CC GO:0005737 cytoplasm
augustus_masked-PGA_scaffold0__352_contigs__length_93459789-processed-gene-18.3-mRNA-1 MF GO:0004311 farnesyltranstransferase
augustus_masked-PGA_scaffold0__352_contigs__length_93459789-processed-gene-18.3-mRNA-1 MF GO:0042802 identical
augustus_masked-PGA_scaffold0__352_contigs__length_93459789-processed-gene-18.3-mRNA-1 CC GO:0016021 integral
augustus_masked-PGA_scaffold0__352_contigs__length_93459789-processed-gene-18.3-mRNA-1 MF GO:0004161 dimethylallyltranstransferase
augustus_masked-PGA_scaffold0__352_contigs__length_93459789-processed-gene-18.3-mRNA-1 MF GO:0046872 metal
augustus_masked-PGA_scaffold0__352_contigs__length_93459789-processed-gene-18.3-mRNA-1 BP GO:0033383 geranyl
augustus_masked-PGA_scaffold0__352_contigs__length_93459789-processed-gene-18.3-mRNA-1 BP GO:0033385 geranylgeranyl
augustus_masked-PGA_scaffold0__352_contigs__length_93459789-processed-gene-18.3-mRNA-1 BP GO:0045338 farnesyl
augustus_masked-PGA_scaffold0__352_contigs__length_93459789-processed-gene-18.3-mRNA-1 BP GO:0008654 phospholipid
augustus_masked-PGA_scaffold0__352_contigs__length_93459789-processed-gene-18.3-mRNA-1 BP GO:0045540 regulation
augustus_masked-PGA_scaffold0__352_contigs__length_93459789-processed-gene-18.3-mRNA-1 BP GO:0006695 cholesterol
maker-PGA_scaffold0__352_contigs__length_93459789-augustus-gene-19.7-mRNA-1 CC GO:0005634 nucleus
maker-PGA_scaffold0__352_contigs__length_93459789-augustus-gene-19.7-mRNA-1 MF GO:0003677 DNA
maker-PGA_scaffold0__352_contigs__length_93459789-augustus-gene-19.7-mRNA-1 BP GO:0006355 regulation
maker-PGA_scaffold0__352_contigs__length_93459789-augustus-gene-19.7-mRNA-1 CC GO:0005742 mitochondrial
maker-PGA_scaffold0__352_contigs__length_93459789-augustus-gene-19.7-mRNA-1 MF GO:0001067 regulatory
maker-PGA_scaffold0__352_contigs__length_93459789-augustus-gene-19.7-mRNA-1 MF GO:0005515 protein
maker-PGA_scaffold0__352_contigs__length_93459789-augustus-gene-19.7-mRNA-1 CC GO:0070013 intracellular
maker-PGA_scaffold0__352_contigs__length_93459789-augustus-gene-19.7-mRNA-1 BP GO:0097368 establishment
maker-PGA_scaffold0__352_contigs__length_93459789-augustus-gene-19.7-mRNA-1 BP GO:0036124 histone
maker-PGA_scaffold0__352_contigs__length_93459789-augustus-gene-19.7-mRNA-1 BP GO:0034773 histone
maker-PGA_scaffold0__352_contigs__length_93459789-augustus-gene-19.7-mRNA-1 BP GO:0006349 regulation
maker-PGA_scaffold0__352_contigs__length_93459789-augustus-gene-19.7-mRNA-1 CC GO:0005829 cytosol
maker-PGA_scaffold0__352_contigs__length_93459789-augustus-gene-19.7-mRNA-1 CC GO:0017053 transcriptional
maker-PGA_scaffold0__352_contigs__length_93459789-augustus-gene-19.7-mRNA-1 CC GO:0005886 plasma
maker-PGA_scaffold0__352_contigs__length_93459789-augustus-gene-19.7-mRNA-1 BP GO:0007283 spermatogenesis
maker-PGA_scaffold0__352_contigs__length_93459789-augustus-gene-19.7-mRNA-1 BP GO:1903508 positive
maker-PGA_scaffold0__352_contigs__length_93459789-augustus-gene-19.7-mRNA-1 BP GO:0010628 positive
maker-PGA_scaffold0__352_contigs__length_93459789-augustus-gene-19.7-mRNA-1 BP GO:0006605 protein
maker-PGA_scaffold0__352_contigs__length_93459789-augustus-gene-19.7-mRNA-1 BP GO:0080182 histone
maker-PGA_scaffold0__352_contigs__length_93459789-augustus-gene-19.7-mRNA-1 BP GO:0048821 erythrocyte
maker-PGA_scaffold0__352_contigs__length_93459789-augustus-gene-19.7-mRNA-1 BP GO:1903507 negative
maker-PGA_scaffold0__352_contigs__length_93459789-augustus-gene-19.7-mRNA-1 BP GO:2000113 negative
maker-PGA_scaffold0__352_contigs__length_93459789-augustus-gene-19.7-mRNA-1 BP GO:0010629 negative
snap_masked-PGA_scaffold0__352_contigs__length_93459789-processed-gene-20.8-mRNA-1 BP GO:0060378 regulation
snap_masked-PGA_scaffold0__352_contigs__length_93459789-processed-gene-20.8-mRNA-1 CC GO:0036126 sperm
snap_masked-PGA_scaffold0__352_contigs__length_93459789-processed-gene-20.8-mRNA-1 MF GO:0005515 protein
snap_masked-PGA_scaffold0__352_contigs__length_93459789-processed-gene-20.8-mRNA-1 BP GO:0060285 cilium-dependent
snap_masked-PGA_scaffold0__352_contigs__length_93459789-processed-gene-20.8-mRNA-1 BP GO:0060271 cilium
snap_masked-PGA_scaffold0__352_contigs__length_93459789-processed-gene-20.8-mRNA-1 CC GO:0002080 acrosomal
snap_masked-PGA_scaffold0__352_contigs__length_93459789-processed-gene-20.8-mRNA-1 BP GO:0097722 sperm
snap_masked-PGA_scaffold0__352_contigs__length_93459789-processed-gene-20.8-mRNA-1 CC GO:0015630 microtubule
snap_masked-PGA_scaffold0__352_contigs__length_93459789-processed-gene-20.8-mRNA-1 BP GO:0003341 cilium
snap_masked-PGA_scaffold0__352_contigs__length_93459789-processed-gene-20.8-mRNA-1 CC GO:0098589 membrane
snap_masked-PGA_scaffold0__352_contigs__length_93459789-processed-gene-20.8-mRNA-1 CC GO:0070062 extracellular
snap_masked-PGA_scaffold0__352_contigs__length_93459789-processed-gene-20.8-mRNA-1 CC GO:0005634 nucleus
snap_masked-PGA_scaffold0__352_contigs__length_93459789-processed-gene-20.8-mRNA-1 CC GO:0016021 integral
maker-PGA_scaffold0__352_contigs__length_93459789-augustus-gene-22.19-mRNA-1 CC GO:0005742 mitochondrial
maker-PGA_scaffold0__352_contigs__length_93459789-augustus-gene-22.19-mRNA-1 BP GO:0006605 protein
maker-PGA_scaffold0__352_contigs__length_93459789-augustus-gene-22.19-mRNA-1 MF GO:0015450 P-P-bond-hydrolysis-driven
maker-PGA_scaffold0__352_contigs__length_93459789-augustus-gene-22.19-mRNA-1 MF GO:0051082 unfolded
maker-PGA_scaffold0__352_contigs__length_93459789-augustus-gene-22.19-mRNA-1 MF GO:0030943 mitochondrion
maker-PGA_scaffold0__352_contigs__length_93459789-augustus-gene-22.19-mRNA-1 CC GO:0044233 mitochondria-associated
maker-PGA_scaffold0__352_contigs__length_93459789-augustus-gene-22.19-mRNA-1 BP GO:0072655 establishment
maker-PGA_scaffold0__352_contigs__length_93459789-augustus-gene-22.19-mRNA-1 BP GO:0006839 mitochondrial
maker-PGA_scaffold0__352_contigs__length_93459789-augustus-gene-22.19-mRNA-1 BP GO:0007005 mitochondrion
maker-PGA_scaffold0__352_contigs__length_93459789-augustus-gene-22.19-mRNA-1 BP GO:0071806 protein
maker-PGA_scaffold0__352_contigs__length_93459789-augustus-gene-22.19-mRNA-1 CC GO:0031307 integral
maker-PGA_scaffold0__352_contigs__length_93459789-augustus-gene-22.19-mRNA-1 BP GO:0051031 tRNA
maker-PGA_scaffold0__352_contigs__length_93459789-augustus-gene-22.19-mRNA-1 BP GO:0017038 protein
maker-PGA_scaffold0__352_contigs__length_93459789-augustus-gene-22.19-mRNA-1 BP GO:0061024 membrane
maker-PGA_scaffold0__352_contigs__length_93459789-augustus-gene-22.19-mRNA-1 BP GO:0034622 cellular
maker-PGA_scaffold0__352_contigs__length_93459789-snap-gene-24.6-mRNA-1 BP GO:0007601 visual
maker-PGA_scaffold0__352_contigs__length_93459789-snap-gene-24.6-mRNA-1 CC GO:0062023 collagen-containing
maker-PGA_scaffold0__352_contigs__length_93459789-snap-gene-24.6-mRNA-1 MF GO:0005539 glycosaminoglycan
maker-PGA_scaffold0__352_contigs__length_93459789-snap-gene-24.6-mRNA-1 MF GO:0004672 protein
maker-PGA_scaffold0__352_contigs__length_93459789-snap-gene-24.6-mRNA-1 CC GO:0005615 extracellular
maker-PGA_scaffold0__352_contigs__length_93459789-snap-gene-24.6-mRNA-1 BP GO:0003429 growth
maker-PGA_scaffold0__352_contigs__length_93459789-snap-gene-24.6-mRNA-1 MF GO:0005524 ATP
maker-PGA_scaffold0__352_contigs__length_93459789-snap-gene-24.6-mRNA-1 BP GO:0010811 positive
maker-PGA_scaffold0__352_contigs__length_93459789-snap-gene-24.6-mRNA-1 BP GO:0021510 spinal
maker-PGA_scaffold0__352_contigs__length_93459789-snap-gene-24.6-mRNA-1 BP GO:0030198 extracellular
maker-PGA_scaffold0__352_contigs__length_93459789-snap-gene-24.6-mRNA-1 BP GO:0006468 protein
snap_masked-PGA_scaffold0__352_contigs__length_93459789-processed-gene-25.22-mRNA-1 MF GO:0070016 armadillo
snap_masked-PGA_scaffold0__352_contigs__length_93459789-processed-gene-25.22-mRNA-1 CC GO:0030425 dendrite
snap_masked-PGA_scaffold0__352_contigs__length_93459789-processed-gene-25.22-mRNA-1 MF GO:0051721 protein
snap_masked-PGA_scaffold0__352_contigs__length_93459789-processed-gene-25.22-mRNA-1 MF GO:0005516 calmodulin
snap_masked-PGA_scaffold0__352_contigs__length_93459789-processed-gene-25.22-mRNA-1 MF GO:0044877 protein-containing
snap_masked-PGA_scaffold0__352_contigs__length_93459789-processed-gene-25.22-mRNA-1 CC GO:0016021 integral
maker-PGA_scaffold0__352_contigs__length_93459789-snap-gene-26.8-mRNA-1 CC GO:0000776 kinetochore
maker-PGA_scaffold0__352_contigs__length_93459789-snap-gene-26.8-mRNA-1 MF GO:0003676 nucleic
maker-PGA_scaffold0__352_contigs__length_93459789-snap-gene-26.8-mRNA-1 BP GO:0006468 protein
maker-PGA_scaffold0__352_contigs__length_93459789-snap-gene-26.8-mRNA-1 MF GO:0004672 protein
maker-PGA_scaffold0__352_contigs__length_93459789-snap-gene-26.8-mRNA-1 MF GO:0005515 protein
maker-PGA_scaffold0__352_contigs__length_93459789-snap-gene-26.8-mRNA-1 CC GO:0000779 condensed
maker-PGA_scaffold0__352_contigs__length_93459789-snap-gene-26.8-mRNA-1 MF GO:0005524 ATP
maker-PGA_scaffold0__352_contigs__length_93459789-snap-gene-26.8-mRNA-1 CC GO:0016021 integral
maker-PGA_scaffold0__352_contigs__length_93459789-snap-gene-26.10-mRNA-1 MF GO:0004672 protein
maker-PGA_scaffold0__352_contigs__length_93459789-snap-gene-26.10-mRNA-1 BP GO:0006468 protein
maker-PGA_scaffold0__352_contigs__length_93459789-snap-gene-26.10-mRNA-1 CC GO:0016021 integral
maker-PGA_scaffold0__352_contigs__length_93459789-snap-gene-26.10-mRNA-1 MF GO:0003723 RNA
maker-PGA_scaffold0__352_contigs__length_93459789-snap-gene-26.10-mRNA-1 MF GO:0005524 ATP
maker-PGA_scaffold0__352_contigs__length_93459789-snap-gene-26.10-mRNA-1 BP GO:0006413 translational
maker-PGA_scaffold0__352_contigs__length_93459789-snap-gene-26.10-mRNA-1 MF GO:0045182 translation
maker-PGA_scaffold0__352_contigs__length_93459789-snap-gene-26.10-mRNA-1 BP GO:0043558 regulation
maker-PGA_scaffold0__352_contigs__length_93459789-snap-gene-26.13-mRNA-1 MF GO:0004672 protein
maker-PGA_scaffold0__352_contigs__length_93459789-snap-gene-26.13-mRNA-1 BP GO:0006468 protein
maker-PGA_scaffold0__352_contigs__length_93459789-snap-gene-26.13-mRNA-1 CC GO:0048471 perinuclear
maker-PGA_scaffold0__352_contigs__length_93459789-snap-gene-26.13-mRNA-1 CC GO:0005829 cytosol
maker-PGA_scaffold0__352_contigs__length_93459789-snap-gene-26.13-mRNA-1 CC GO:0005634 nucleus
maker-PGA_scaffold0__352_contigs__length_93459789-snap-gene-26.13-mRNA-1 MF GO:0005524 ATP
maker-PGA_scaffold0__352_contigs__length_93459789-snap-gene-26.13-mRNA-1 CC GO:0005840 ribosome
maker-PGA_scaffold0__352_contigs__length_93459789-snap-gene-26.13-mRNA-1 BP GO:0043558 regulation
maker-PGA_scaffold0__352_contigs__length_93459789-snap-gene-26.13-mRNA-1 CC GO:0016020 membrane
maker-PGA_scaffold0__352_contigs__length_93459789-snap-gene-26.13-mRNA-1 BP GO:0033689 negative
maker-PGA_scaffold0__352_contigs__length_93459789-snap-gene-26.13-mRNA-1 BP GO:0035455 response
maker-PGA_scaffold0__352_contigs__length_93459789-snap-gene-26.13-mRNA-1 MF GO:0003723 RNA
maker-PGA_scaffold0__352_contigs__length_93459789-snap-gene-26.13-mRNA-1 BP GO:0045071 negative
maker-PGA_scaffold0__352_contigs__length_93459789-snap-gene-26.13-mRNA-1 MF GO:0003692 left-handed
maker-PGA_scaffold0__352_contigs__length_93459789-snap-gene-26.13-mRNA-1 BP GO:1902033 regulation
maker-PGA_scaffold0__352_contigs__length_93459789-snap-gene-26.13-mRNA-1 BP GO:1900225 regulation
maker-PGA_scaffold0__352_contigs__length_93459789-snap-gene-26.13-mRNA-1 MF GO:0003726 double-stranded
maker-PGA_scaffold0__352_contigs__length_93459789-snap-gene-26.13-mRNA-1 MF GO:0045182 translation
maker-PGA_scaffold0__352_contigs__length_93459789-snap-gene-26.13-mRNA-1 BP GO:1902036 regulation
maker-PGA_scaffold0__352_contigs__length_93459789-snap-gene-26.13-mRNA-1 BP GO:0000186 activation
maker-PGA_scaffold0__352_contigs__length_93459789-snap-gene-26.13-mRNA-1 MF GO:0042802 identical
maker-PGA_scaffold0__352_contigs__length_93459789-snap-gene-26.13-mRNA-1 BP GO:0051092 positive
maker-PGA_scaffold0__352_contigs__length_93459789-snap-gene-26.13-mRNA-1 BP GO:0032722 positive
maker-PGA_scaffold0__352_contigs__length_93459789-snap-gene-26.13-mRNA-1 MF GO:0000287 magnesium
maker-PGA_scaffold0__352_contigs__length_93459789-snap-gene-26.13-mRNA-1 BP GO:1901224 positive
maker-PGA_scaffold0__352_contigs__length_93459789-snap-gene-26.13-mRNA-1 MF GO:0019888 protein
maker-PGA_scaffold0__352_contigs__length_93459789-snap-gene-26.13-mRNA-1 BP GO:0030968 endoplasmic
maker-PGA_scaffold0__352_contigs__length_93459789-snap-gene-26.13-mRNA-1 MF GO:0005509 calcium
maker-PGA_scaffold0__352_contigs__length_93459789-snap-gene-26.13-mRNA-1 BP GO:0034198 cellular
maker-PGA_scaffold0__352_contigs__length_93459789-snap-gene-26.13-mRNA-1 BP GO:0032874 positive
maker-PGA_scaffold0__352_contigs__length_93459789-snap-gene-26.13-mRNA-1 BP GO:0009615 response
maker-PGA_scaffold0__352_contigs__length_93459789-snap-gene-26.13-mRNA-1 BP GO:0017148 negative
maker-PGA_scaffold0__352_contigs__length_93459789-snap-gene-26.13-mRNA-1 BP GO:0043066 negative
maker-PGA_scaffold0__352_contigs__length_93459789-snap-gene-26.13-mRNA-1 BP GO:0035556 intracellular
maker-PGA_scaffold0__352_contigs__length_93459789-snap-gene-26.13-mRNA-1 BP GO:0044419 interspecies
maker-PGA_scaffold0__352_contigs__length_93459789-snap-gene-26.13-mRNA-1 BP GO:0033197 response
maker-PGA_scaffold0__352_contigs__length_93459789-snap-gene-26.13-mRNA-1 BP GO:0045087 innate
maker-PGA_scaffold0__352_contigs__length_93459789-snap-gene-26.13-mRNA-1 BP GO:0002252 immune
maker-PGA_scaffold0__352_contigs__length_93459789-snap-gene-26.13-mRNA-1 BP GO:0018212 peptidyl-tyrosine
maker-PGA_scaffold0__352_contigs__length_93459789-snap-gene-26.13-mRNA-1 BP GO:0032496 response
maker-PGA_scaffold0__352_contigs__length_93459789-snap-gene-26.13-mRNA-1 BP GO:0006412 translation
maker-PGA_scaffold0__352_contigs__length_93459789-snap-gene-26.13-mRNA-1 BP GO:0043065 positive
maker-PGA_scaffold0__352_contigs__length_93459789-snap-gene-26.13-mRNA-1 BP GO:0043330 response
maker-PGA_scaffold0__352_contigs__length_93459789-snap-gene-26.13-mRNA-1 BP GO:0018209 peptidyl-serine
maker-PGA_scaffold0__352_contigs__length_93459789-snap-gene-26.13-mRNA-1 BP GO:0009636 response
maker-PGA_scaffold0__352_contigs__length_93459789-snap-gene-26.13-mRNA-1 BP GO:0009612 response
maker-PGA_scaffold0__352_contigs__length_93459789-snap-gene-26.13-mRNA-1 BP GO:0043666 regulation
augustus_masked-PGA_scaffold0__352_contigs__length_93459789-processed-gene-28.15-mRNA-1 BP GO:0060271 cilium
augustus_masked-PGA_scaffold0__352_contigs__length_93459789-processed-gene-28.15-mRNA-1 MF GO:0051082 unfolded
augustus_masked-PGA_scaffold0__352_contigs__length_93459789-processed-gene-28.15-mRNA-1 CC GO:1902636 kinociliary
augustus_masked-PGA_scaffold0__352_contigs__length_93459789-processed-gene-28.15-mRNA-1 MF GO:0001103 RNA
augustus_masked-PGA_scaffold0__352_contigs__length_93459789-processed-gene-28.15-mRNA-1 BP GO:0051877 pigment
augustus_masked-PGA_scaffold0__352_contigs__length_93459789-processed-gene-28.15-mRNA-1 MF GO:0005524 ATP
augustus_masked-PGA_scaffold0__352_contigs__length_93459789-processed-gene-28.15-mRNA-1 CC GO:0005634 nucleus
augustus_masked-PGA_scaffold0__352_contigs__length_93459789-processed-gene-28.15-mRNA-1 BP GO:0032402 melanosome
augustus_masked-PGA_scaffold0__352_contigs__length_93459789-processed-gene-28.15-mRNA-1 BP GO:0009887 animal
augustus_masked-PGA_scaffold0__352_contigs__length_93459789-processed-gene-28.15-mRNA-1 CC GO:0005623 cell
augustus_masked-PGA_scaffold0__352_contigs__length_93459789-processed-gene-28.15-mRNA-1 BP GO:0070121 Kupffer's
augustus_masked-PGA_scaffold0__352_contigs__length_93459789-processed-gene-28.15-mRNA-1 CC GO:0005813 centrosome
augustus_masked-PGA_scaffold0__352_contigs__length_93459789-processed-gene-28.15-mRNA-1 CC GO:0031514 motile
augustus_masked-PGA_scaffold0__352_contigs__length_93459789-processed-gene-28.15-mRNA-1 BP GO:0060027 convergent
augustus_masked-PGA_scaffold0__352_contigs__length_93459789-processed-gene-28.15-mRNA-1 BP GO:0006457 protein
augustus_masked-PGA_scaffold0__352_contigs__length_93459789-processed-gene-28.15-mRNA-1 CC GO:0005737 cytoplasm
augustus_masked-PGA_scaffold0__352_contigs__length_93459789-processed-gene-28.15-mRNA-1 BP GO:0061371 determination
augustus_masked-PGA_scaffold0__352_contigs__length_93459789-processed-gene-28.15-mRNA-1 BP GO:0035050 embryonic
augustus_masked-PGA_scaffold0__352_contigs__length_93459789-processed-gene-28.15-mRNA-1 BP GO:0048839 inner
augustus_masked-PGA_scaffold0__352_contigs__length_93459789-processed-gene-28.15-mRNA-1 BP GO:0043010 camera-type
augustus_masked-PGA_scaffold0__352_contigs__length_93459789-processed-gene-28.15-mRNA-1 BP GO:0060562 epithelial
augustus_masked-PGA_scaffold0__352_contigs__length_93459789-processed-gene-28.15-mRNA-1 BP GO:0038108 negative
augustus_masked-PGA_scaffold0__352_contigs__length_93459789-processed-gene-28.15-mRNA-1 BP GO:0014824 artery
augustus_masked-PGA_scaffold0__352_contigs__length_93459789-processed-gene-28.15-mRNA-1 BP GO:0060295 regulation
augustus_masked-PGA_scaffold0__352_contigs__length_93459789-processed-gene-28.15-mRNA-1 BP GO:0003356 regulation
augustus_masked-PGA_scaffold0__352_contigs__length_93459789-processed-gene-28.15-mRNA-1 BP GO:0021756 striatum
augustus_masked-PGA_scaffold0__352_contigs__length_93459789-processed-gene-28.15-mRNA-1 BP GO:0050910 detection
augustus_masked-PGA_scaffold0__352_contigs__length_93459789-processed-gene-28.15-mRNA-1 BP GO:0045776 negative
augustus_masked-PGA_scaffold0__352_contigs__length_93459789-processed-gene-28.15-mRNA-1 BP GO:0042311 vasodilation
augustus_masked-PGA_scaffold0__352_contigs__length_93459789-processed-gene-28.15-mRNA-1 BP GO:0034260 negative
augustus_masked-PGA_scaffold0__352_contigs__length_93459789-processed-gene-28.15-mRNA-1 BP GO:0035176 social
augustus_masked-PGA_scaffold0__352_contigs__length_93459789-processed-gene-28.15-mRNA-1 BP GO:0051131 chaperone-mediated
augustus_masked-PGA_scaffold0__352_contigs__length_93459789-processed-gene-28.15-mRNA-1 BP GO:0040018 positive
augustus_masked-PGA_scaffold0__352_contigs__length_93459789-processed-gene-28.15-mRNA-1 BP GO:0060324 face
augustus_masked-PGA_scaffold0__352_contigs__length_93459789-processed-gene-28.15-mRNA-1 BP GO:0045494 photoreceptor
augustus_masked-PGA_scaffold0__352_contigs__length_93459789-processed-gene-28.15-mRNA-1 BP GO:0021766 hippocampus
augustus_masked-PGA_scaffold0__352_contigs__length_93459789-processed-gene-28.15-mRNA-1 BP GO:0046907 intracellular
augustus_masked-PGA_scaffold0__352_contigs__length_93459789-processed-gene-28.15-mRNA-1 BP GO:0021987 cerebral
augustus_masked-PGA_scaffold0__352_contigs__length_93459789-processed-gene-28.15-mRNA-1 BP GO:0051492 regulation
augustus_masked-PGA_scaffold0__352_contigs__length_93459789-processed-gene-28.15-mRNA-1 BP GO:0045444 fat
augustus_masked-PGA_scaffold0__352_contigs__length_93459789-processed-gene-28.15-mRNA-1 BP GO:0007286 spermatid
augustus_masked-PGA_scaffold0__352_contigs__length_93459789-processed-gene-28.15-mRNA-1 BP GO:0051216 cartilage
augustus_masked-PGA_scaffold0__352_contigs__length_93459789-processed-gene-28.15-mRNA-1 BP GO:0030837 negative
augustus_masked-PGA_scaffold0__352_contigs__length_93459789-processed-gene-28.15-mRNA-1 BP GO:0007608 sensory
augustus_masked-PGA_scaffold0__352_contigs__length_93459789-processed-gene-28.15-mRNA-1 BP GO:0010629 negative
maker-PGA_scaffold0__352_contigs__length_93459789-snap-gene-28.9-mRNA-1 BP GO:0007602 phototransduction
maker-PGA_scaffold0__352_contigs__length_93459789-snap-gene-28.9-mRNA-1 MF GO:0004930 G
maker-PGA_scaffold0__352_contigs__length_93459789-snap-gene-28.9-mRNA-1 CC GO:0016021 integral
maker-PGA_scaffold0__352_contigs__length_93459789-snap-gene-28.9-mRNA-1 CC GO:0001750 photoreceptor
maker-PGA_scaffold0__352_contigs__length_93459789-snap-gene-28.9-mRNA-1 MF GO:0009881 photoreceptor
maker-PGA_scaffold0__352_contigs__length_93459789-snap-gene-28.9-mRNA-1 BP GO:0007186 G
maker-PGA_scaffold0__352_contigs__length_93459789-snap-gene-28.9-mRNA-1 CC GO:0031226 intrinsic
maker-PGA_scaffold0__352_contigs__length_93459789-snap-gene-28.9-mRNA-1 BP GO:0018298 protein-chromophore
maker-PGA_scaffold0__352_contigs__length_93459789-snap-gene-28.9-mRNA-1 BP GO:0071482 cellular
maker-PGA_scaffold0__352_contigs__length_93459789-snap-gene-28.9-mRNA-1 BP GO:0009584 detection
maker-PGA_scaffold0__352_contigs__length_93459789-snap-gene-29.7-mRNA-1 BP GO:0031117 positive
maker-PGA_scaffold0__352_contigs__length_93459789-snap-gene-29.7-mRNA-1 MF GO:0008568 microtubule-severing
maker-PGA_scaffold0__352_contigs__length_93459789-snap-gene-29.7-mRNA-1 CC GO:0048471 perinuclear
maker-PGA_scaffold0__352_contigs__length_93459789-snap-gene-29.7-mRNA-1 CC GO:0005813 centrosome
maker-PGA_scaffold0__352_contigs__length_93459789-snap-gene-29.7-mRNA-1 MF GO:0008017 microtubule
maker-PGA_scaffold0__352_contigs__length_93459789-snap-gene-29.7-mRNA-1 CC GO:0005819 spindle
maker-PGA_scaffold0__352_contigs__length_93459789-snap-gene-29.7-mRNA-1 MF GO:0005524 ATP
maker-PGA_scaffold0__352_contigs__length_93459789-snap-gene-29.7-mRNA-1 CC GO:0005874 microtubule
maker-PGA_scaffold0__352_contigs__length_93459789-snap-gene-29.7-mRNA-1 BP GO:0034214 protein
maker-PGA_scaffold0__352_contigs__length_93459789-snap-gene-29.7-mRNA-1 BP GO:0007409 axonogenesis
maker-PGA_scaffold0__352_contigs__length_93459789-snap-gene-29.7-mRNA-1 CC GO:0005634 nucleus
maker-PGA_scaffold0__352_contigs__length_93459789-snap-gene-29.7-mRNA-1 CC GO:0030496 midbody
maker-PGA_scaffold0__352_contigs__length_93459789-snap-gene-29.7-mRNA-1 CC GO:0005768 endosome
maker-PGA_scaffold0__352_contigs__length_93459789-snap-gene-29.7-mRNA-1 MF GO:0016853 isomerase
maker-PGA_scaffold0__352_contigs__length_93459789-snap-gene-29.7-mRNA-1 BP GO:0051013 microtubule
maker-PGA_scaffold0__352_contigs__length_93459789-snap-gene-29.7-mRNA-1 CC GO:0005783 endoplasmic
maker-PGA_scaffold0__352_contigs__length_93459789-snap-gene-29.7-mRNA-1 CC GO:1904115 axon
maker-PGA_scaffold0__352_contigs__length_93459789-snap-gene-29.7-mRNA-1 MF GO:0043014 alpha-tubulin
maker-PGA_scaffold0__352_contigs__length_93459789-snap-gene-29.7-mRNA-1 MF GO:0048487 beta-tubulin
maker-PGA_scaffold0__352_contigs__length_93459789-snap-gene-29.7-mRNA-1 MF GO:0043565 sequence-specific
maker-PGA_scaffold0__352_contigs__length_93459789-snap-gene-29.7-mRNA-1 MF GO:0008324 cation
maker-PGA_scaffold0__352_contigs__length_93459789-snap-gene-29.7-mRNA-1 MF GO:0003735 structural
maker-PGA_scaffold0__352_contigs__length_93459789-snap-gene-29.7-mRNA-1 CC GO:0005829 cytosol
maker-PGA_scaffold0__352_contigs__length_93459789-snap-gene-29.7-mRNA-1 CC GO:0016021 integral
maker-PGA_scaffold0__352_contigs__length_93459789-snap-gene-29.7-mRNA-1 CC GO:0070013 intracellular
maker-PGA_scaffold0__352_contigs__length_93459789-snap-gene-29.7-mRNA-1 BP GO:0006888 endoplasmic
maker-PGA_scaffold0__352_contigs__length_93459789-snap-gene-29.7-mRNA-1 CC GO:0031967 organelle
maker-PGA_scaffold0__352_contigs__length_93459789-snap-gene-29.7-mRNA-1 CC GO:0031090 organelle
maker-PGA_scaffold0__352_contigs__length_93459789-snap-gene-29.7-mRNA-1 CC GO:0005667 transcription
maker-PGA_scaffold0__352_contigs__length_93459789-snap-gene-29.7-mRNA-1 CC GO:0005840 ribosome
maker-PGA_scaffold0__352_contigs__length_93459789-snap-gene-29.7-mRNA-1 BP GO:0032506 cytokinetic
maker-PGA_scaffold0__352_contigs__length_93459789-snap-gene-29.7-mRNA-1 BP GO:0045773 positive
maker-PGA_scaffold0__352_contigs__length_93459789-snap-gene-29.7-mRNA-1 BP GO:0031122 cytoplasmic
maker-PGA_scaffold0__352_contigs__length_93459789-snap-gene-29.7-mRNA-1 BP GO:0007032 endosome
maker-PGA_scaffold0__352_contigs__length_93459789-snap-gene-29.7-mRNA-1 BP GO:1990138 neuron
maker-PGA_scaffold0__352_contigs__length_93459789-snap-gene-29.7-mRNA-1 BP GO:0021954 central
maker-PGA_scaffold0__352_contigs__length_93459789-snap-gene-29.7-mRNA-1 BP GO:0043066 negative
maker-PGA_scaffold0__352_contigs__length_93459789-snap-gene-29.7-mRNA-1 BP GO:0072593 reactive
maker-PGA_scaffold0__352_contigs__length_93459789-snap-gene-29.7-mRNA-1 BP GO:0019896 axonal
maker-PGA_scaffold0__352_contigs__length_93459789-snap-gene-29.7-mRNA-1 BP GO:0051228 mitotic
maker-PGA_scaffold0__352_contigs__length_93459789-snap-gene-29.7-mRNA-1 BP GO:0010458 exit
maker-PGA_scaffold0__352_contigs__length_93459789-snap-gene-29.7-mRNA-1 BP GO:0090148 membrane
maker-PGA_scaffold0__352_contigs__length_93459789-snap-gene-29.7-mRNA-1 BP GO:0031468 nuclear
maker-PGA_scaffold0__352_contigs__length_93459789-snap-gene-29.7-mRNA-1 BP GO:0008089 anterograde
maker-PGA_scaffold0__352_contigs__length_93459789-snap-gene-29.7-mRNA-1 BP GO:0032467 positive
maker-PGA_scaffold0__352_contigs__length_93459789-snap-gene-29.7-mRNA-1 BP GO:0001578 microtubule
maker-PGA_scaffold0__352_contigs__length_93459789-snap-gene-29.7-mRNA-1 BP GO:0000281 mitotic
maker-PGA_scaffold0__352_contigs__length_93459789-snap-gene-29.7-mRNA-1 BP GO:0051260 protein
maker-PGA_scaffold0__352_contigs__length_93459789-snap-gene-29.7-mRNA-1 BP GO:0042796 snRNA
maker-PGA_scaffold0__352_contigs__length_93459789-snap-gene-29.7-mRNA-1 BP GO:0042795 snRNA
maker-PGA_scaffold0__352_contigs__length_93459789-snap-gene-29.7-mRNA-1 BP GO:0098655 cation
maker-PGA_scaffold0__352_contigs__length_93459789-snap-gene-29.7-mRNA-1 BP GO:0006412 translation
maker-PGA_scaffold0__352_contigs__length_93459789-snap-gene-40.3-mRNA-1 MF GO:0030170 pyridoxal
maker-PGA_scaffold0__352_contigs__length_93459789-snap-gene-40.3-mRNA-1 BP GO:0009058 biosynthetic
maker-PGA_scaffold0__352_contigs__length_93459789-snap-gene-40.3-mRNA-1 CC GO:0016021 integral
maker-PGA_scaffold0__352_contigs__length_93459789-snap-gene-40.3-mRNA-1 MF GO:0016740 transferase
augustus_masked-PGA_scaffold0__352_contigs__length_93459789-processed-gene-40.17-mRNA-1 MF GO:0030170 pyridoxal
augustus_masked-PGA_scaffold0__352_contigs__length_93459789-processed-gene-40.17-mRNA-1 BP GO:0009058 biosynthetic
augustus_masked-PGA_scaffold0__352_contigs__length_93459789-processed-gene-40.17-mRNA-1 CC GO:0017059 serine
augustus_masked-PGA_scaffold0__352_contigs__length_93459789-processed-gene-40.17-mRNA-1 BP GO:0046519 sphingoid
augustus_masked-PGA_scaffold0__352_contigs__length_93459789-processed-gene-40.17-mRNA-1 CC GO:0016021 integral
augustus_masked-PGA_scaffold0__352_contigs__length_93459789-processed-gene-40.17-mRNA-1 BP GO:1904504 positive
augustus_masked-PGA_scaffold0__352_contigs__length_93459789-processed-gene-40.17-mRNA-1 MF GO:0016740 transferase
augustus_masked-PGA_scaffold0__352_contigs__length_93459789-processed-gene-40.17-mRNA-1 BP GO:0006672 ceramide
augustus_masked-PGA_scaffold0__352_contigs__length_93459789-processed-gene-40.17-mRNA-1 CC GO:0005634 nucleus
augustus_masked-PGA_scaffold0__352_contigs__length_93459789-processed-gene-40.17-mRNA-1 MF GO:0051903 S-(hydroxymethyl)glutathione
augustus_masked-PGA_scaffold0__352_contigs__length_93459789-processed-gene-40.17-mRNA-1 MF GO:0000977 RNA
augustus_masked-PGA_scaffold0__352_contigs__length_93459789-processed-gene-40.17-mRNA-1 BP GO:0060612 adipose
augustus_masked-PGA_scaffold0__352_contigs__length_93459789-processed-gene-40.17-mRNA-1 BP GO:0006684 sphingomyelin
augustus_masked-PGA_scaffold0__352_contigs__length_93459789-processed-gene-40.17-mRNA-1 MF GO:0008270 zinc
augustus_masked-PGA_scaffold0__352_contigs__length_93459789-processed-gene-40.17-mRNA-1 MF GO:0003700 DNA-binding
augustus_masked-PGA_scaffold0__352_contigs__length_93459789-processed-gene-40.17-mRNA-1 BP GO:0006066 alcohol
augustus_masked-PGA_scaffold0__352_contigs__length_93459789-processed-gene-40.17-mRNA-1 BP GO:0045944 positive
augustus_masked-PGA_scaffold0__352_contigs__length_93459789-processed-gene-40.17-mRNA-1 BP GO:0030154 cell
augustus_masked-PGA_scaffold0__352_contigs__length_93459789-processed-gene-40.17-mRNA-1 BP GO:0016999 antibiotic
augustus_masked-PGA_scaffold0__352_contigs__length_93459789-processed-gene-40.17-mRNA-1 BP GO:0006091 generation
augustus_masked-PGA_scaffold0__352_contigs__length_93459789-processed-gene-40.17-mRNA-1 BP GO:0055114 oxidation-reduction
snap_masked-PGA_scaffold0__352_contigs__length_93459789-processed-gene-41.3-mRNA-1 MF GO:0070003 threonine-type
snap_masked-PGA_scaffold0__352_contigs__length_93459789-processed-gene-41.3-mRNA-1 BP GO:0006508 proteolysis
snap_masked-PGA_scaffold0__352_contigs__length_93459789-processed-gene-41.3-mRNA-1 CC GO:0005737 cytoplasm
snap_masked-PGA_scaffold0__352_contigs__length_93459789-processed-gene-41.3-mRNA-1 MF GO:0004175 endopeptidase
snap_masked-PGA_scaffold0__352_contigs__length_93459789-processed-gene-41.3-mRNA-1 MF GO:0042802 identical
snap_masked-PGA_scaffold0__352_contigs__length_93459789-processed-gene-41.3-mRNA-1 BP GO:0045893 positive
snap_masked-PGA_scaffold0__352_contigs__length_93459789-processed-gene-41.3-mRNA-1 BP GO:0051604 protein
maker-PGA_scaffold0__352_contigs__length_93459789-augustus-gene-42.9-mRNA-1 CC GO:0016021 integral
maker-PGA_scaffold0__352_contigs__length_93459789-snap-gene-44.5-mRNA-1 MF GO:0003755 peptidyl-prolyl
maker-PGA_scaffold0__352_contigs__length_93459789-snap-gene-44.5-mRNA-1 BP GO:0000413 protein
maker-PGA_scaffold0__352_contigs__length_93459789-snap-gene-44.5-mRNA-1 CC GO:0005794 Golgi
maker-PGA_scaffold0__352_contigs__length_93459789-snap-gene-44.5-mRNA-1 CC GO:0005829 cytosol
maker-PGA_scaffold0__352_contigs__length_93459789-snap-gene-44.5-mRNA-1 BP GO:0006457 protein
maker-PGA_scaffold0__352_contigs__length_93459789-snap-gene-44.5-mRNA-1 MF GO:0016018 cyclosporin
maker-PGA_scaffold0__352_contigs__length_93459789-snap-gene-44.5-mRNA-1 CC GO:0097014 ciliary
maker-PGA_scaffold0__352_contigs__length_93459789-snap-gene-44.5-mRNA-1 MF GO:0051082 unfolded
maker-PGA_scaffold0__352_contigs__length_93459789-snap-gene-44.5-mRNA-1 CC GO:0009507 chloroplast
maker-PGA_scaffold0__352_contigs__length_93459789-snap-gene-44.5-mRNA-1 MF GO:0003723 RNA
maker-PGA_scaffold0__352_contigs__length_93459789-snap-gene-44.5-mRNA-1 CC GO:0005739 mitochondrion
maker-PGA_scaffold0__352_contigs__length_93459789-snap-gene-44.5-mRNA-1 CC GO:0031981 nuclear
maker-PGA_scaffold0__352_contigs__length_93459789-snap-gene-44.5-mRNA-1 BP GO:0046686 response
maker-PGA_scaffold0__352_contigs__length_93459789-snap-gene-44.5-mRNA-1 BP GO:0001666 response
maker-PGA_scaffold0__352_contigs__length_93459789-snap-gene-44.5-mRNA-1 CC GO:0005886 plasma
maker-PGA_scaffold0__352_contigs__length_93459789-snap-gene-44.5-mRNA-1 CC GO:0016021 integral
maker-PGA_scaffold0__352_contigs__length_93459789-snap-gene-44.5-mRNA-1 BP GO:0030587 sorocarp
snap_masked-PGA_scaffold0__352_contigs__length_93459789-processed-gene-45.8-mRNA-1 CC GO:0016459 myosin
snap_masked-PGA_scaffold0__352_contigs__length_93459789-processed-gene-45.8-mRNA-1 MF GO:0051015 actin
snap_masked-PGA_scaffold0__352_contigs__length_93459789-processed-gene-45.8-mRNA-1 BP GO:0031444 slow-twitch
snap_masked-PGA_scaffold0__352_contigs__length_93459789-processed-gene-45.8-mRNA-1 MF GO:0003774 motor
snap_masked-PGA_scaffold0__352_contigs__length_93459789-processed-gene-45.8-mRNA-1 BP GO:0030239 myofibril
snap_masked-PGA_scaffold0__352_contigs__length_93459789-processed-gene-45.8-mRNA-1 MF GO:0005524 ATP
snap_masked-PGA_scaffold0__352_contigs__length_93459789-processed-gene-45.8-mRNA-1 BP GO:0031034 myosin
snap_masked-PGA_scaffold0__352_contigs__length_93459789-processed-gene-45.8-mRNA-1 BP GO:0055015 ventricular
snap_masked-PGA_scaffold0__352_contigs__length_93459789-processed-gene-45.8-mRNA-1 BP GO:0035050 embryonic
snap_masked-PGA_scaffold0__352_contigs__length_93459789-processed-gene-45.8-mRNA-1 BP GO:0007015 actin
maker-PGA_scaffold0__352_contigs__length_93459789-snap-gene-45.14-mRNA-1 BP GO:0030042 actin
maker-PGA_scaffold0__352_contigs__length_93459789-snap-gene-45.14-mRNA-1 CC GO:0015629 actin
maker-PGA_scaffold0__352_contigs__length_93459789-snap-gene-45.14-mRNA-1 MF GO:0003779 actin
maker-PGA_scaffold0__352_contigs__length_93459789-snap-gene-45.14-mRNA-1 MF GO:0044877 protein-containing
maker-PGA_scaffold0__352_contigs__length_93459789-snap-gene-45.14-mRNA-1 MF GO:0005102 signaling
maker-PGA_scaffold0__352_contigs__length_93459789-snap-gene-45.14-mRNA-1 CC GO:0030027 lamellipodium
maker-PGA_scaffold0__352_contigs__length_93459789-snap-gene-45.14-mRNA-1 CC GO:0005925 focal
maker-PGA_scaffold0__352_contigs__length_93459789-snap-gene-45.14-mRNA-1 CC GO:0030863 cortical
maker-PGA_scaffold0__352_contigs__length_93459789-snap-gene-45.14-mRNA-1 BP GO:0070586 cell-cell
maker-PGA_scaffold0__352_contigs__length_93459789-snap-gene-45.14-mRNA-1 BP GO:0055113 epiboly
maker-PGA_scaffold0__352_contigs__length_93459789-snap-gene-45.14-mRNA-1 CC GO:0005911 cell-cell
maker-PGA_scaffold0__352_contigs__length_93459789-snap-gene-45.14-mRNA-1 BP GO:0061371 determination
maker-PGA_scaffold0__352_contigs__length_93459789-snap-gene-45.14-mRNA-1 BP GO:0060271 cilium
maker-PGA_scaffold0__352_contigs__length_93459789-snap-gene-45.14-mRNA-1 BP GO:0001842 neural
maker-PGA_scaffold0__352_contigs__length_93459789-snap-gene-45.14-mRNA-1 BP GO:0044794 positive
maker-PGA_scaffold0__352_contigs__length_93459789-snap-gene-45.14-mRNA-1 BP GO:0030836 positive
maker-PGA_scaffold0__352_contigs__length_93459789-snap-gene-45.14-mRNA-1 BP GO:0061001 regulation
maker-PGA_scaffold0__352_contigs__length_93459789-snap-gene-45.14-mRNA-1 BP GO:0001755 neural
maker-PGA_scaffold0__352_contigs__length_93459789-snap-gene-45.14-mRNA-1 BP GO:0043200 response
maker-PGA_scaffold0__352_contigs__length_93459789-snap-gene-45.14-mRNA-1 BP GO:0030010 establishment
maker-PGA_scaffold0__352_contigs__length_93459789-snap-gene-45.14-mRNA-1 BP GO:0000281 mitotic
maker-PGA_scaffold0__352_contigs__length_93459789-snap-gene-45.14-mRNA-1 BP GO:0009615 response
maker-PGA_scaffold0__352_contigs__length_93459789-snap-gene-45.14-mRNA-1 BP GO:0006468 protein
snap_masked-PGA_scaffold0__352_contigs__length_93459789-processed-gene-46.7-mRNA-1 MF GO:0004198 calcium-dependent
snap_masked-PGA_scaffold0__352_contigs__length_93459789-processed-gene-46.7-mRNA-1 BP GO:0051493 regulation
snap_masked-PGA_scaffold0__352_contigs__length_93459789-processed-gene-46.7-mRNA-1 CC GO:0031143 pseudopodium
snap_masked-PGA_scaffold0__352_contigs__length_93459789-processed-gene-46.7-mRNA-1 CC GO:0097038 perinuclear
snap_masked-PGA_scaffold0__352_contigs__length_93459789-processed-gene-46.7-mRNA-1 CC GO:0045121 membrane
snap_masked-PGA_scaffold0__352_contigs__length_93459789-processed-gene-46.7-mRNA-1 MF GO:0005509 calcium
snap_masked-PGA_scaffold0__352_contigs__length_93459789-processed-gene-46.7-mRNA-1 BP GO:0006508 proteolysis
snap_masked-PGA_scaffold0__352_contigs__length_93459789-processed-gene-46.7-mRNA-1 BP GO:0071230 cellular
snap_masked-PGA_scaffold0__352_contigs__length_93459789-processed-gene-46.7-mRNA-1 BP GO:0007520 myoblast
snap_masked-PGA_scaffold0__352_contigs__length_93459789-processed-gene-46.7-mRNA-1 CC GO:0005764 lysosome
snap_masked-PGA_scaffold0__352_contigs__length_93459789-processed-gene-46.7-mRNA-1 CC GO:0000785 chromatin
snap_masked-PGA_scaffold0__352_contigs__length_93459789-processed-gene-46.7-mRNA-1 BP GO:0001824 blastocyst
snap_masked-PGA_scaffold0__352_contigs__length_93459789-processed-gene-46.7-mRNA-1 CC GO:0005794 Golgi
snap_masked-PGA_scaffold0__352_contigs__length_93459789-processed-gene-46.7-mRNA-1 MF GO:0003779 actin
snap_masked-PGA_scaffold0__352_contigs__length_93459789-processed-gene-46.7-mRNA-1 CC GO:0005829 cytosol
snap_masked-PGA_scaffold0__352_contigs__length_93459789-processed-gene-46.7-mRNA-1 CC GO:0005634 nucleus
snap_masked-PGA_scaffold0__352_contigs__length_93459789-processed-gene-46.7-mRNA-1 CC GO:0005886 plasma
snap_masked-PGA_scaffold0__352_contigs__length_93459789-processed-gene-46.7-mRNA-1 CC GO:0030425 dendrite
snap_masked-PGA_scaffold0__352_contigs__length_93459789-processed-gene-46.7-mRNA-1 CC GO:0015629 actin
snap_masked-PGA_scaffold0__352_contigs__length_93459789-processed-gene-46.7-mRNA-1 BP GO:0007586 digestion
snap_masked-PGA_scaffold0__352_contigs__length_93459789-processed-gene-46.7-mRNA-1 BP GO:0044257 cellular
snap_masked-PGA_scaffold0__352_contigs__length_93459789-processed-gene-46.7-mRNA-1 BP GO:0030042 actin
snap_masked-PGA_scaffold0__352_contigs__length_93459789-processed-gene-46.5-mRNA-1 MF GO:0004198 calcium-dependent
snap_masked-PGA_scaffold0__352_contigs__length_93459789-processed-gene-46.5-mRNA-1 BP GO:0007586 digestion
snap_masked-PGA_scaffold0__352_contigs__length_93459789-processed-gene-46.5-mRNA-1 CC GO:0005737 cytoplasm
snap_masked-PGA_scaffold0__352_contigs__length_93459789-processed-gene-46.5-mRNA-1 BP GO:0006508 proteolysis
snap_masked-PGA_scaffold0__352_contigs__length_93459789-processed-gene-46.5-mRNA-1 MF GO:0005509 calcium
snap_masked-PGA_scaffold0__352_contigs__length_93459789-processed-gene-46.5-mRNA-1 BP GO:0051493 regulation
snap_masked-PGA_scaffold0__352_contigs__length_93459789-processed-gene-46.5-mRNA-1 CC GO:0043231 intracellular
snap_masked-PGA_scaffold0__352_contigs__length_93459789-processed-gene-46.5-mRNA-1 CC GO:0005886 plasma
snap_masked-PGA_scaffold0__352_contigs__length_93459789-processed-gene-46.5-mRNA-1 CC GO:0016021 integral
snap_masked-PGA_scaffold0__352_contigs__length_93459789-processed-gene-46.5-mRNA-1 BP GO:0060056 mammary
snap_masked-PGA_scaffold0__352_contigs__length_93459789-processed-gene-46.5-mRNA-1 BP GO:0032801 receptor
snap_masked-PGA_scaffold0__352_contigs__length_93459789-processed-gene-46.5-mRNA-1 BP GO:0050790 regulation
maker-PGA_scaffold0__352_contigs__length_93459789-snap-gene-47.29-mRNA-1 MF GO:0004198 calcium-dependent
maker-PGA_scaffold0__352_contigs__length_93459789-snap-gene-47.29-mRNA-1 BP GO:0006508 proteolysis
maker-PGA_scaffold0__352_contigs__length_93459789-snap-gene-47.29-mRNA-1 CC GO:0005737 cytoplasm
maker-PGA_scaffold0__352_contigs__length_93459789-snap-gene-47.29-mRNA-1 BP GO:0007586 digestion
maker-PGA_scaffold0__352_contigs__length_93459789-snap-gene-47.29-mRNA-1 CC GO:0016021 integral
maker-PGA_scaffold0__352_contigs__length_93459789-snap-gene-47.29-mRNA-1 MF GO:0005509 calcium
maker-PGA_scaffold0__352_contigs__length_93459789-augustus-gene-47.28-mRNA-1 MF GO:0003735 structural
maker-PGA_scaffold0__352_contigs__length_93459789-augustus-gene-47.28-mRNA-1 BP GO:0006412 translation
maker-PGA_scaffold0__352_contigs__length_93459789-augustus-gene-47.28-mRNA-1 CC GO:0005840 ribosome
maker-PGA_scaffold0__352_contigs__length_93459789-augustus-gene-47.28-mRNA-1 MF GO:0003723 RNA
maker-PGA_scaffold0__352_contigs__length_93459789-augustus-gene-47.28-mRNA-1 CC GO:0005759 mitochondrial
maker-PGA_scaffold0__352_contigs__length_93459789-augustus-gene-47.28-mRNA-1 CC GO:0098798 mitochondrial
maker-PGA_scaffold0__352_contigs__length_93459789-augustus-gene-47.28-mRNA-1 CC GO:1990904 ribonucleoprotein
maker-PGA_scaffold0__352_contigs__length_93459789-augustus-gene-47.28-mRNA-1 CC GO:0005743 mitochondrial
maker-PGA_scaffold0__352_contigs__length_93459789-augustus-gene-47.28-mRNA-1 BP GO:0140053 mitochondrial
maker-PGA_scaffold0__352_contigs__length_93459789-augustus-gene-47.28-mRNA-1 BP GO:0043624 cellular
maker-PGA_scaffold0__352_contigs__length_93459789-augustus-gene-47.28-mRNA-1 CC GO:0016021 integral
maker-PGA_scaffold0__352_contigs__length_93459789-snap-gene-48.23-mRNA-1 MF GO:0046873 metal
maker-PGA_scaffold0__352_contigs__length_93459789-snap-gene-48.23-mRNA-1 BP GO:0030001 metal
maker-PGA_scaffold0__352_contigs__length_93459789-snap-gene-48.23-mRNA-1 CC GO:0016021 integral
maker-PGA_scaffold0__352_contigs__length_93459789-snap-gene-48.23-mRNA-1 BP GO:0055085 transmembrane
maker-PGA_scaffold0__352_contigs__length_93459789-snap-gene-48.23-mRNA-1 MF GO:0072509 divalent
maker-PGA_scaffold0__352_contigs__length_93459789-snap-gene-48.23-mRNA-1 BP GO:0072511 divalent
augustus_masked-PGA_scaffold0__352_contigs__length_93459789-processed-gene-48.4-mRNA-1 BP GO:0000079 regulation
augustus_masked-PGA_scaffold0__352_contigs__length_93459789-processed-gene-48.4-mRNA-1 MF GO:0019901 protein
augustus_masked-PGA_scaffold0__352_contigs__length_93459789-processed-gene-48.4-mRNA-1 CC GO:0016021 integral
snap_masked-PGA_scaffold0__352_contigs__length_93459789-processed-gene-51.18-mRNA-1 CC GO:0016021 integral
maker-PGA_scaffold0__352_contigs__length_93459789-snap-gene-51.10-mRNA-1 BP GO:0007052 mitotic
maker-PGA_scaffold0__352_contigs__length_93459789-snap-gene-51.10-mRNA-1 CC GO:0016021 integral
maker-PGA_scaffold0__352_contigs__length_93459789-snap-gene-57.1-mRNA-1 BP GO:1903963 arachidonate
maker-PGA_scaffold0__352_contigs__length_93459789-snap-gene-57.1-mRNA-1 MF GO:0004623 phospholipase
maker-PGA_scaffold0__352_contigs__length_93459789-snap-gene-57.1-mRNA-1 CC GO:0005576 extracellular
maker-PGA_scaffold0__352_contigs__length_93459789-snap-gene-57.1-mRNA-1 BP GO:0032309 icosanoid
maker-PGA_scaffold0__352_contigs__length_93459789-snap-gene-57.1-mRNA-1 CC GO:0016021 integral
maker-PGA_scaffold0__352_contigs__length_93459789-snap-gene-57.1-mRNA-1 MF GO:0005509 calcium
maker-PGA_scaffold0__352_contigs__length_93459789-snap-gene-57.1-mRNA-1 BP GO:0016042 lipid
maker-PGA_scaffold0__352_contigs__length_93459789-snap-gene-57.1-mRNA-1 BP GO:0006644 phospholipid
maker-PGA_scaffold0__352_contigs__length_93459789-snap-gene-57.1-mRNA-1 BP GO:0070328 triglyceride
maker-PGA_scaffold0__352_contigs__length_93459789-snap-gene-57.1-mRNA-1 BP GO:0042632 cholesterol
maker-PGA_scaffold0__352_contigs__length_93459789-snap-gene-58.5-mRNA-1 BP GO:0051560 mitochondrial
maker-PGA_scaffold0__352_contigs__length_93459789-snap-gene-58.5-mRNA-1 CC GO:0005739 mitochondrion
maker-PGA_scaffold0__352_contigs__length_93459789-snap-gene-58.5-mRNA-1 MF GO:0015292 uniporter
maker-PGA_scaffold0__352_contigs__length_93459789-snap-gene-58.5-mRNA-1 MF GO:0005262 calcium
maker-PGA_scaffold0__352_contigs__length_93459789-snap-gene-58.5-mRNA-1 MF GO:0042802 identical
maker-PGA_scaffold0__352_contigs__length_93459789-snap-gene-58.5-mRNA-1 CC GO:0034704 calcium
maker-PGA_scaffold0__352_contigs__length_93459789-snap-gene-58.5-mRNA-1 CC GO:0031301 integral
maker-PGA_scaffold0__352_contigs__length_93459789-snap-gene-58.5-mRNA-1 BP GO:0036444 calcium
maker-PGA_scaffold0__352_contigs__length_93459789-snap-gene-58.5-mRNA-1 BP GO:0090141 positive
maker-PGA_scaffold0__352_contigs__length_93459789-snap-gene-58.5-mRNA-1 BP GO:0090023 positive
maker-PGA_scaffold0__352_contigs__length_93459789-snap-gene-58.5-mRNA-1 CC GO:0019866 organelle
maker-PGA_scaffold0__352_contigs__length_93459789-snap-gene-58.5-mRNA-1 BP GO:0032024 positive
maker-PGA_scaffold0__352_contigs__length_93459789-snap-gene-58.5-mRNA-1 BP GO:0042593 glucose
maker-PGA_scaffold0__352_contigs__length_93459789-snap-gene-58.5-mRNA-1 BP GO:0019722 calcium-mediated
maker-PGA_scaffold0__352_contigs__length_93459789-snap-gene-58.5-mRNA-1 BP GO:0090527 actin
maker-PGA_scaffold0__352_contigs__length_93459789-snap-gene-58.5-mRNA-1 BP GO:0051259 protein
maker-PGA_scaffold0__352_contigs__length_93459789-snap-gene-58.5-mRNA-1 BP GO:0060027 convergent
maker-PGA_scaffold0__352_contigs__length_93459789-snap-gene-58.5-mRNA-1 BP GO:0008016 regulation
maker-PGA_scaffold0__352_contigs__length_93459789-snap-gene-58.5-mRNA-1 BP GO:0043009 chordate
maker-PGA_scaffold0__352_contigs__length_93459789-snap-gene-59.8-mRNA-1 MF GO:0031717 cannabinoid
maker-PGA_scaffold0__352_contigs__length_93459789-snap-gene-59.8-mRNA-1 BP GO:2000272 negative
maker-PGA_scaffold0__352_contigs__length_93459789-snap-gene-59.8-mRNA-1 CC GO:0005886 plasma
maker-PGA_scaffold0__352_contigs__length_93459789-snap-gene-59.8-mRNA-1 MF GO:0008022 protein
maker-PGA_scaffold0__352_contigs__length_93459789-snap-gene-59.8-mRNA-1 CC GO:0005737 cytoplasm
maker-PGA_scaffold0__352_contigs__length_93459789-snap-gene-59.8-mRNA-1 CC GO:0043209 myelin
augustus_masked-PGA_scaffold0__352_contigs__length_93459789-processed-gene-59.21-mRNA-1 MF GO:0051537 2
augustus_masked-PGA_scaffold0__352_contigs__length_93459789-processed-gene-59.21-mRNA-1 CC GO:0043231 intracellular
augustus_masked-PGA_scaffold0__352_contigs__length_93459789-processed-gene-59.21-mRNA-1 BP GO:0043457 regulation
augustus_masked-PGA_scaffold0__352_contigs__length_93459789-processed-gene-59.21-mRNA-1 MF GO:0042802 identical
augustus_masked-PGA_scaffold0__352_contigs__length_93459789-processed-gene-59.21-mRNA-1 CC GO:0031968 organelle
augustus_masked-PGA_scaffold0__352_contigs__length_93459789-processed-gene-59.21-mRNA-1 MF GO:0046872 metal
augustus_masked-PGA_scaffold0__352_contigs__length_93459789-processed-gene-59.21-mRNA-1 CC GO:0016021 integral
augustus_masked-PGA_scaffold0__352_contigs__length_93459789-processed-gene-59.21-mRNA-1 CC GO:0005737 cytoplasm
augustus_masked-PGA_scaffold0__352_contigs__length_93459789-processed-gene-59.21-mRNA-1 CC GO:0098562 cytoplasmic
maker-PGA_scaffold0__352_contigs__length_93459789-snap-gene-59.13-mRNA-1 MF GO:0004001 adenosine
maker-PGA_scaffold0__352_contigs__length_93459789-snap-gene-59.13-mRNA-1 BP GO:0006166 purine
maker-PGA_scaffold0__352_contigs__length_93459789-snap-gene-59.13-mRNA-1 CC GO:0005829 cytosol
maker-PGA_scaffold0__352_contigs__length_93459789-snap-gene-59.13-mRNA-1 CC GO:0005654 nucleoplasm
maker-PGA_scaffold0__352_contigs__length_93459789-snap-gene-59.13-mRNA-1 BP GO:0006167 AMP
maker-PGA_scaffold0__352_contigs__length_93459789-snap-gene-59.13-mRNA-1 MF GO:0003723 RNA
maker-PGA_scaffold0__352_contigs__length_93459789-snap-gene-59.13-mRNA-1 MF GO:0005524 ATP
maker-PGA_scaffold0__352_contigs__length_93459789-snap-gene-59.13-mRNA-1 CC GO:0016021 integral
maker-PGA_scaffold0__352_contigs__length_93459789-snap-gene-59.13-mRNA-1 MF GO:0046872 metal
maker-PGA_scaffold0__352_contigs__length_93459789-snap-gene-59.13-mRNA-1 BP GO:0006175 dATP
maker-PGA_scaffold0__352_contigs__length_93459789-snap-gene-59.13-mRNA-1 BP GO:0016310 phosphorylation
maker-PGA_scaffold0__352_contigs__length_93459789-snap-gene-59.13-mRNA-1 BP GO:0032261 purine
maker-PGA_scaffold0__352_contigs__length_93459789-augustus-gene-60.10-mRNA-1 MF GO:0005509 calcium
maker-PGA_scaffold0__352_contigs__length_93459789-augustus-gene-60.10-mRNA-1 CC GO:0005955 calcineurin
maker-PGA_scaffold0__352_contigs__length_93459789-augustus-gene-60.10-mRNA-1 BP GO:0033173 calcineurin-NFAT
maker-PGA_scaffold0__352_contigs__length_93459789-augustus-gene-60.10-mRNA-1 CC GO:0098688 parallel
maker-PGA_scaffold0__352_contigs__length_93459789-augustus-gene-60.10-mRNA-1 BP GO:0099149 regulation
maker-PGA_scaffold0__352_contigs__length_93459789-augustus-gene-60.10-mRNA-1 CC GO:0042383 sarcolemma
maker-PGA_scaffold0__352_contigs__length_93459789-augustus-gene-60.10-mRNA-1 BP GO:0099170 postsynaptic
maker-PGA_scaffold0__352_contigs__length_93459789-augustus-gene-60.10-mRNA-1 MF GO:0019902 phosphatase
maker-PGA_scaffold0__352_contigs__length_93459789-augustus-gene-60.10-mRNA-1 CC GO:0098685 Schaffer
maker-PGA_scaffold0__352_contigs__length_93459789-augustus-gene-60.10-mRNA-1 BP GO:0060487 lung
maker-PGA_scaffold0__352_contigs__length_93459789-augustus-gene-60.10-mRNA-1 MF GO:0016018 cyclosporin
maker-PGA_scaffold0__352_contigs__length_93459789-augustus-gene-60.10-mRNA-1 MF GO:0004721 phosphoprotein
maker-PGA_scaffold0__352_contigs__length_93459789-augustus-gene-60.10-mRNA-1 CC GO:0098978 glutamatergic
maker-PGA_scaffold0__352_contigs__length_93459789-augustus-gene-60.10-mRNA-1 BP GO:0001569 branching
maker-PGA_scaffold0__352_contigs__length_93459789-augustus-gene-60.10-mRNA-1 CC GO:0098794 postsynapse
maker-PGA_scaffold0__352_contigs__length_93459789-augustus-gene-60.10-mRNA-1 CC GO:0030054 cell
maker-PGA_scaffold0__352_contigs__length_93459789-augustus-gene-60.10-mRNA-1 BP GO:0022011 myelination
maker-PGA_scaffold0__352_contigs__length_93459789-augustus-gene-60.10-mRNA-1 MF GO:0019904 protein
maker-PGA_scaffold0__352_contigs__length_93459789-augustus-gene-60.10-mRNA-1 CC GO:0005829 cytosol
maker-PGA_scaffold0__352_contigs__length_93459789-augustus-gene-60.10-mRNA-1 BP GO:0001837 epithelial
maker-PGA_scaffold0__352_contigs__length_93459789-augustus-gene-60.10-mRNA-1 CC GO:0005654 nucleoplasm
maker-PGA_scaffold0__352_contigs__length_93459789-augustus-gene-60.10-mRNA-1 MF GO:0005516 calmodulin
maker-PGA_scaffold0__352_contigs__length_93459789-augustus-gene-60.10-mRNA-1 CC GO:0005739 mitochondrion
maker-PGA_scaffold0__352_contigs__length_93459789-augustus-gene-60.10-mRNA-1 BP GO:0006606 protein
maker-PGA_scaffold0__352_contigs__length_93459789-augustus-gene-60.10-mRNA-1 BP GO:0007507 heart
maker-PGA_scaffold0__352_contigs__length_93459789-augustus-gene-60.10-mRNA-1 BP GO:0006470 protein
maker-PGA_scaffold0__352_contigs__length_93459789-augustus-gene-60.10-mRNA-1 BP GO:0045944 positive
maker-PGA_scaffold0__352_contigs__length_93459789-augustus-gene-60.10-mRNA-1 BP GO:1900739 regulation
maker-PGA_scaffold0__352_contigs__length_93459789-augustus-gene-60.10-mRNA-1 BP GO:1901030 positive
maker-PGA_scaffold0__352_contigs__length_93459789-augustus-gene-60.10-mRNA-1 BP GO:1903749 positive
maker-PGA_scaffold0__352_contigs__length_93459789-augustus-gene-60.10-mRNA-1 BP GO:0007223 Wnt
maker-PGA_scaffold0__352_contigs__length_93459789-augustus-gene-60.10-mRNA-1 BP GO:0038095 Fc-epsilon
maker-PGA_scaffold0__352_contigs__length_93459789-augustus-gene-60.10-mRNA-1 BP GO:1905477 positive
maker-PGA_scaffold0__352_contigs__length_93459789-snap-gene-61.6-mRNA-1 MF GO:0003777 microtubule
maker-PGA_scaffold0__352_contigs__length_93459789-snap-gene-61.6-mRNA-1 BP GO:0007018 microtubule-based
maker-PGA_scaffold0__352_contigs__length_93459789-snap-gene-61.6-mRNA-1 CC GO:0005871 kinesin
maker-PGA_scaffold0__352_contigs__length_93459789-snap-gene-61.6-mRNA-1 MF GO:0008017 microtubule
maker-PGA_scaffold0__352_contigs__length_93459789-snap-gene-61.6-mRNA-1 CC GO:0005874 microtubule
maker-PGA_scaffold0__352_contigs__length_93459789-snap-gene-61.6-mRNA-1 BP GO:0042981 regulation
maker-PGA_scaffold0__352_contigs__length_93459789-snap-gene-61.6-mRNA-1 BP GO:0007088 regulation
maker-PGA_scaffold0__352_contigs__length_93459789-snap-gene-61.6-mRNA-1 CC GO:0005634 nucleus
maker-PGA_scaffold0__352_contigs__length_93459789-snap-gene-61.6-mRNA-1 MF GO:0005524 ATP
maker-PGA_scaffold0__352_contigs__length_93459789-snap-gene-61.6-mRNA-1 CC GO:0097431 mitotic
maker-PGA_scaffold0__352_contigs__length_93459789-snap-gene-61.6-mRNA-1 CC GO:1990023 mitotic
maker-PGA_scaffold0__352_contigs__length_93459789-snap-gene-61.6-mRNA-1 CC GO:0070938 contractile
maker-PGA_scaffold0__352_contigs__length_93459789-snap-gene-61.6-mRNA-1 BP GO:0032467 positive
maker-PGA_scaffold0__352_contigs__length_93459789-snap-gene-61.6-mRNA-1 BP GO:2001224 positive
maker-PGA_scaffold0__352_contigs__length_93459789-snap-gene-61.6-mRNA-1 CC GO:0045171 intercellular
maker-PGA_scaffold0__352_contigs__length_93459789-snap-gene-61.6-mRNA-1 BP GO:0035372 protein
maker-PGA_scaffold0__352_contigs__length_93459789-snap-gene-61.6-mRNA-1 CC GO:0030496 midbody
maker-PGA_scaffold0__352_contigs__length_93459789-snap-gene-61.6-mRNA-1 BP GO:1903436 regulation
maker-PGA_scaffold0__352_contigs__length_93459789-snap-gene-61.6-mRNA-1 CC GO:0005813 centrosome
maker-PGA_scaffold0__352_contigs__length_93459789-snap-gene-61.6-mRNA-1 CC GO:0048471 perinuclear
maker-PGA_scaffold0__352_contigs__length_93459789-snap-gene-61.6-mRNA-1 MF GO:0016887 ATPase
maker-PGA_scaffold0__352_contigs__length_93459789-snap-gene-61.6-mRNA-1 BP GO:0001843 neural
maker-PGA_scaffold0__352_contigs__length_93459789-snap-gene-61.6-mRNA-1 MF GO:0050699 WW
maker-PGA_scaffold0__352_contigs__length_93459789-snap-gene-61.6-mRNA-1 CC GO:0005829 cytosol
maker-PGA_scaffold0__352_contigs__length_93459789-snap-gene-61.6-mRNA-1 BP GO:0008284 positive
maker-PGA_scaffold0__352_contigs__length_93459789-snap-gene-61.6-mRNA-1 MF GO:0042803 protein
maker-PGA_scaffold0__352_contigs__length_93459789-snap-gene-61.6-mRNA-1 CC GO:0070013 intracellular
maker-PGA_scaffold0__352_contigs__length_93459789-snap-gene-61.6-mRNA-1 BP GO:0090316 positive
maker-PGA_scaffold0__352_contigs__length_93459789-snap-gene-61.6-mRNA-1 CC GO:0016021 integral
maker-PGA_scaffold0__352_contigs__length_93459789-snap-gene-61.6-mRNA-1 BP GO:0045931 positive
maker-PGA_scaffold0__352_contigs__length_93459789-snap-gene-61.6-mRNA-1 BP GO:0048812 neuron
maker-PGA_scaffold0__352_contigs__length_93459789-snap-gene-61.6-mRNA-1 BP GO:2000114 regulation
maker-PGA_scaffold0__352_contigs__length_93459789-snap-gene-61.10-mRNA-1 BP GO:0006939 smooth
maker-PGA_scaffold0__352_contigs__length_93459789-snap-gene-61.10-mRNA-1 MF GO:0099589 serotonin
maker-PGA_scaffold0__352_contigs__length_93459789-snap-gene-61.10-mRNA-1 CC GO:0030054 cell
maker-PGA_scaffold0__352_contigs__length_93459789-snap-gene-61.10-mRNA-1 BP GO:0042310 vasoconstriction
maker-PGA_scaffold0__352_contigs__length_93459789-snap-gene-61.10-mRNA-1 CC GO:0045202 synapse
maker-PGA_scaffold0__352_contigs__length_93459789-snap-gene-61.10-mRNA-1 BP GO:0098664 G
maker-PGA_scaffold0__352_contigs__length_93459789-snap-gene-61.10-mRNA-1 MF GO:0099528 G
maker-PGA_scaffold0__352_contigs__length_93459789-snap-gene-61.10-mRNA-1 CC GO:0005887 integral
maker-PGA_scaffold0__352_contigs__length_93459789-snap-gene-61.10-mRNA-1 MF GO:0008227 G
maker-PGA_scaffold0__352_contigs__length_93459789-snap-gene-61.10-mRNA-1 CC GO:0030425 dendrite
maker-PGA_scaffold0__352_contigs__length_93459789-snap-gene-61.10-mRNA-1 MF GO:0004977 melanocortin
maker-PGA_scaffold0__352_contigs__length_93459789-snap-gene-61.10-mRNA-1 MF GO:0005515 protein
maker-PGA_scaffold0__352_contigs__length_93459789-snap-gene-61.10-mRNA-1 BP GO:0007623 circadian
maker-PGA_scaffold0__352_contigs__length_93459789-snap-gene-61.10-mRNA-1 CC GO:0044306 neuron
maker-PGA_scaffold0__352_contigs__length_93459789-snap-gene-61.10-mRNA-1 BP GO:0007268 chemical
maker-PGA_scaffold0__352_contigs__length_93459789-snap-gene-61.10-mRNA-1 CC GO:0150034 distal
maker-PGA_scaffold0__352_contigs__length_93459789-snap-gene-61.10-mRNA-1 CC GO:0005791 rough
maker-PGA_scaffold0__352_contigs__length_93459789-snap-gene-61.10-mRNA-1 CC GO:0043025 neuronal
maker-PGA_scaffold0__352_contigs__length_93459789-snap-gene-61.10-mRNA-1 CC GO:0070382 exocytic
maker-PGA_scaffold0__352_contigs__length_93459789-snap-gene-61.10-mRNA-1 CC GO:0098590 plasma
maker-PGA_scaffold0__352_contigs__length_93459789-snap-gene-61.10-mRNA-1 BP GO:0007187 G
maker-PGA_scaffold0__352_contigs__length_93459789-snap-gene-61.10-mRNA-1 BP GO:0062086 regulation
maker-PGA_scaffold0__352_contigs__length_93459789-snap-gene-61.10-mRNA-1 BP GO:0042322 negative
maker-PGA_scaffold0__352_contigs__length_93459789-snap-gene-61.10-mRNA-1 BP GO:0014063 negative
maker-PGA_scaffold0__352_contigs__length_93459789-snap-gene-61.10-mRNA-1 BP GO:0051412 response
maker-PGA_scaffold0__352_contigs__length_93459789-snap-gene-61.10-mRNA-1 BP GO:0060073 micturition
maker-PGA_scaffold0__352_contigs__length_93459789-snap-gene-61.10-mRNA-1 BP GO:0050966 detection
maker-PGA_scaffold0__352_contigs__length_93459789-snap-gene-61.10-mRNA-1 BP GO:0051602 response
maker-PGA_scaffold0__352_contigs__length_93459789-snap-gene-61.10-mRNA-1 BP GO:0048266 behavioral
maker-PGA_scaffold0__352_contigs__length_93459789-snap-gene-61.10-mRNA-1 BP GO:0071542 dopaminergic
maker-PGA_scaffold0__352_contigs__length_93459789-snap-gene-61.10-mRNA-1 BP GO:0060291 long-term
maker-PGA_scaffold0__352_contigs__length_93459789-snap-gene-61.10-mRNA-1 BP GO:2000300 regulation
maker-PGA_scaffold0__352_contigs__length_93459789-snap-gene-61.10-mRNA-1 BP GO:0007613 memory
maker-PGA_scaffold0__352_contigs__length_93459789-snap-gene-61.10-mRNA-1 BP GO:0019933 cAMP-mediated
maker-PGA_scaffold0__352_contigs__length_93459789-snap-gene-61.10-mRNA-1 BP GO:0010976 positive
maker-PGA_scaffold0__352_contigs__length_93459789-snap-gene-61.10-mRNA-1 BP GO:0023057 negative
maker-PGA_scaffold0__352_contigs__length_93459789-snap-gene-61.10-mRNA-1 BP GO:0010648 negative
maker-PGA_scaffold0__352_contigs__length_93459789-snap-gene-62.26-mRNA-1 BP GO:0000460 maturation
maker-PGA_scaffold0__352_contigs__length_93459789-snap-gene-62.26-mRNA-1 MF GO:0016922 nuclear
maker-PGA_scaffold0__352_contigs__length_93459789-snap-gene-62.26-mRNA-1 CC GO:0005730 nucleolus
maker-PGA_scaffold0__352_contigs__length_93459789-snap-gene-62.26-mRNA-1 CC GO:0017053 transcriptional
maker-PGA_scaffold0__352_contigs__length_93459789-snap-gene-62.26-mRNA-1 CC GO:0005654 nucleoplasm
maker-PGA_scaffold0__352_contigs__length_93459789-snap-gene-62.26-mRNA-1 MF GO:0003714 transcription
maker-PGA_scaffold0__352_contigs__length_93459789-snap-gene-62.26-mRNA-1 BP GO:0045892 negative
maker-PGA_scaffold0__352_contigs__length_93459789-snap-gene-62.26-mRNA-1 MF GO:0003723 RNA
maker-PGA_scaffold0__352_contigs__length_93459789-snap-gene-62.26-mRNA-1 MF GO:0003677 DNA
maker-PGA_scaffold0__352_contigs__length_93459789-snap-gene-62.26-mRNA-1 CC GO:0000178 exosome
maker-PGA_scaffold0__352_contigs__length_93459789-snap-gene-62.26-mRNA-1 CC GO:0005737 cytoplasm
maker-PGA_scaffold0__352_contigs__length_93459789-snap-gene-62.26-mRNA-1 BP GO:0006915 apoptotic
augustus_masked-PGA_scaffold0__352_contigs__length_93459789-processed-gene-62.2-mRNA-1 MF GO:0005509 calcium
maker-PGA_scaffold0__352_contigs__length_93459789-snap-gene-62.27-mRNA-1 MF GO:0003723 RNA
maker-PGA_scaffold0__352_contigs__length_93459789-snap-gene-62.27-mRNA-1 CC GO:0005730 nucleolus
maker-PGA_scaffold0__352_contigs__length_93459789-snap-gene-62.27-mRNA-1 CC GO:0005654 nucleoplasm
snap_masked-PGA_scaffold0__352_contigs__length_93459789-processed-gene-63.14-mRNA-1 BP GO:0007602 phototransduction
snap_masked-PGA_scaffold0__352_contigs__length_93459789-processed-gene-63.14-mRNA-1 MF GO:0004930 G
snap_masked-PGA_scaffold0__352_contigs__length_93459789-processed-gene-63.14-mRNA-1 CC GO:0016021 integral
snap_masked-PGA_scaffold0__352_contigs__length_93459789-processed-gene-63.14-mRNA-1 BP GO:0007601 visual
snap_masked-PGA_scaffold0__352_contigs__length_93459789-processed-gene-63.14-mRNA-1 CC GO:0001750 photoreceptor
snap_masked-PGA_scaffold0__352_contigs__length_93459789-processed-gene-63.14-mRNA-1 MF GO:0009881 photoreceptor
snap_masked-PGA_scaffold0__352_contigs__length_93459789-processed-gene-63.14-mRNA-1 CC GO:0031226 intrinsic
snap_masked-PGA_scaffold0__352_contigs__length_93459789-processed-gene-63.14-mRNA-1 BP GO:0007186 G
snap_masked-PGA_scaffold0__352_contigs__length_93459789-processed-gene-63.14-mRNA-1 BP GO:0018298 protein-chromophore
snap_masked-PGA_scaffold0__352_contigs__length_93459789-processed-gene-63.14-mRNA-1 BP GO:0071482 cellular
snap_masked-PGA_scaffold0__352_contigs__length_93459789-processed-gene-63.14-mRNA-1 BP GO:0009584 detection
augustus_masked-PGA_scaffold0__352_contigs__length_93459789-processed-gene-63.23-mRNA-1 BP GO:0008285 negative
augustus_masked-PGA_scaffold0__352_contigs__length_93459789-processed-gene-63.23-mRNA-1 MF GO:0030971 receptor
augustus_masked-PGA_scaffold0__352_contigs__length_93459789-processed-gene-63.23-mRNA-1 CC GO:0030014 CCR4-NOT
augustus_masked-PGA_scaffold0__352_contigs__length_93459789-processed-gene-63.23-mRNA-1 CC GO:0005634 nucleus
augustus_masked-PGA_scaffold0__352_contigs__length_93459789-processed-gene-63.23-mRNA-1 BP GO:0030509 BMP
augustus_masked-PGA_scaffold0__352_contigs__length_93459789-processed-gene-63.23-mRNA-1 MF GO:0046332 SMAD
augustus_masked-PGA_scaffold0__352_contigs__length_93459789-processed-gene-63.23-mRNA-1 MF GO:0003714 transcription
augustus_masked-PGA_scaffold0__352_contigs__length_93459789-processed-gene-63.23-mRNA-1 CC GO:0005737 cytoplasm
augustus_masked-PGA_scaffold0__352_contigs__length_93459789-processed-gene-63.23-mRNA-1 BP GO:0009953 dorsal/ventral
augustus_masked-PGA_scaffold0__352_contigs__length_93459789-processed-gene-63.23-mRNA-1 BP GO:0060212 negative
augustus_masked-PGA_scaffold0__352_contigs__length_93459789-processed-gene-63.23-mRNA-1 CC GO:0016021 integral
augustus_masked-PGA_scaffold0__352_contigs__length_93459789-processed-gene-63.23-mRNA-1 BP GO:0060213 positive
augustus_masked-PGA_scaffold0__352_contigs__length_93459789-processed-gene-63.23-mRNA-1 BP GO:0060390 regulation
augustus_masked-PGA_scaffold0__352_contigs__length_93459789-processed-gene-63.23-mRNA-1 BP GO:0045668 negative
augustus_masked-PGA_scaffold0__352_contigs__length_93459789-processed-gene-63.23-mRNA-1 BP GO:0030514 negative
augustus_masked-PGA_scaffold0__352_contigs__length_93459789-processed-gene-63.23-mRNA-1 BP GO:0017148 negative
augustus_masked-PGA_scaffold0__352_contigs__length_93459789-processed-gene-63.23-mRNA-1 BP GO:1903507 negative
maker-PGA_scaffold0__352_contigs__length_93459789-snap-gene-63.0-mRNA-1 BP GO:0007156 homophilic
maker-PGA_scaffold0__352_contigs__length_93459789-snap-gene-63.0-mRNA-1 MF GO:0005509 calcium
maker-PGA_scaffold0__352_contigs__length_93459789-snap-gene-63.0-mRNA-1 CC GO:0005886 plasma
maker-PGA_scaffold0__352_contigs__length_93459789-snap-gene-63.0-mRNA-1 CC GO:0016021 integral
maker-PGA_scaffold0__352_contigs__length_93459789-snap-gene-63.0-mRNA-1 BP GO:0018105 peptidyl-serine
maker-PGA_scaffold0__352_contigs__length_93459789-snap-gene-63.0-mRNA-1 MF GO:0045296 cadherin
maker-PGA_scaffold0__352_contigs__length_93459789-snap-gene-63.0-mRNA-1 CC GO:0005813 centrosome
maker-PGA_scaffold0__352_contigs__length_93459789-snap-gene-63.0-mRNA-1 BP GO:0044331 cell-cell
maker-PGA_scaffold0__352_contigs__length_93459789-snap-gene-63.0-mRNA-1 MF GO:0004674 protein
maker-PGA_scaffold0__352_contigs__length_93459789-snap-gene-63.0-mRNA-1 BP GO:0016339 calcium-dependent
maker-PGA_scaffold0__352_contigs__length_93459789-snap-gene-63.0-mRNA-1 CC GO:0005912 adherens
maker-PGA_scaffold0__352_contigs__length_93459789-snap-gene-63.0-mRNA-1 MF GO:0008092 cytoskeletal
maker-PGA_scaffold0__352_contigs__length_93459789-snap-gene-63.0-mRNA-1 BP GO:0034332 adherens
maker-PGA_scaffold0__352_contigs__length_93459789-snap-gene-63.0-mRNA-1 BP GO:0007043 cell-cell
maker-PGA_scaffold0__352_contigs__length_93459789-snap-gene-63.0-mRNA-1 BP GO:0000902 cell
maker-PGA_scaffold0__352_contigs__length_93459789-snap-gene-63.0-mRNA-1 CC GO:0019898 extrinsic
maker-PGA_scaffold0__352_contigs__length_93459789-snap-gene-63.0-mRNA-1 CC GO:0009986 cell
maker-PGA_scaffold0__352_contigs__length_93459789-snap-gene-63.0-mRNA-1 MF GO:0004143 diacylglycerol
maker-PGA_scaffold0__352_contigs__length_93459789-snap-gene-63.0-mRNA-1 CC GO:0098796 membrane
maker-PGA_scaffold0__352_contigs__length_93459789-snap-gene-63.0-mRNA-1 BP GO:0007275 multicellular
maker-PGA_scaffold0__352_contigs__length_93459789-snap-gene-63.0-mRNA-1 BP GO:0035556 intracellular
maker-PGA_scaffold0__352_contigs__length_93459789-snap-gene-63.0-mRNA-1 CC GO:0001750 photoreceptor
maker-PGA_scaffold0__352_contigs__length_93459789-snap-gene-63.0-mRNA-1 CC GO:0098588 bounding
maker-PGA_scaffold0__352_contigs__length_93459789-snap-gene-63.0-mRNA-1 BP GO:0046339 diacylglycerol
maker-PGA_scaffold0__352_contigs__length_93459789-snap-gene-63.0-mRNA-1 BP GO:0045494 photoreceptor
maker-PGA_scaffold0__352_contigs__length_93459789-snap-gene-63.0-mRNA-1 BP GO:0046834 lipid
maker-PGA_scaffold0__352_contigs__length_93459789-snap-gene-63.0-mRNA-1 BP GO:0048468 cell
maker-PGA_scaffold0__352_contigs__length_93459789-snap-gene-63.2-mRNA-1 CC GO:0016021 integral
maker-PGA_scaffold0__352_contigs__length_93459789-snap-gene-63.2-mRNA-1 CC GO:0031227 intrinsic
maker-PGA_scaffold0__352_contigs__length_93459789-snap-gene-63.2-mRNA-1 CC GO:0005783 endoplasmic
maker-PGA_scaffold0__352_contigs__length_93459789-augustus-gene-63.7-mRNA-1 CC GO:0016021 integral
snap_masked-PGA_scaffold0__352_contigs__length_93459789-processed-gene-65.5-mRNA-1 MF GO:0042626 ATPase-coupled
snap_masked-PGA_scaffold0__352_contigs__length_93459789-processed-gene-65.5-mRNA-1 BP GO:0055085 transmembrane
snap_masked-PGA_scaffold0__352_contigs__length_93459789-processed-gene-65.5-mRNA-1 CC GO:0016021 integral
snap_masked-PGA_scaffold0__352_contigs__length_93459789-processed-gene-65.5-mRNA-1 MF GO:0016887 ATPase
snap_masked-PGA_scaffold0__352_contigs__length_93459789-processed-gene-65.5-mRNA-1 MF GO:0005524 ATP
maker-PGA_scaffold0__352_contigs__length_93459789-snap-gene-67.7-mRNA-1 MF GO:0004114 3',5'-cyclic-nucleotide
maker-PGA_scaffold0__352_contigs__length_93459789-snap-gene-67.7-mRNA-1 BP GO:0007165 signal
maker-PGA_scaffold0__352_contigs__length_93459789-snap-gene-67.7-mRNA-1 CC GO:0043204 perikaryon
maker-PGA_scaffold0__352_contigs__length_93459789-snap-gene-67.7-mRNA-1 CC GO:0032777 Piccolo
maker-PGA_scaffold0__352_contigs__length_93459789-snap-gene-67.7-mRNA-1 MF GO:0046872 metal
maker-PGA_scaffold0__352_contigs__length_93459789-snap-gene-67.7-mRNA-1 BP GO:0010754 negative
maker-PGA_scaffold0__352_contigs__length_93459789-snap-gene-67.7-mRNA-1 CC GO:0000790 nuclear
maker-PGA_scaffold0__352_contigs__length_93459789-snap-gene-67.7-mRNA-1 MF GO:0030552 cAMP
maker-PGA_scaffold0__352_contigs__length_93459789-snap-gene-67.7-mRNA-1 BP GO:0043949 regulation
maker-PGA_scaffold0__352_contigs__length_93459789-snap-gene-67.7-mRNA-1 BP GO:0010738 regulation
maker-PGA_scaffold0__352_contigs__length_93459789-snap-gene-67.7-mRNA-1 BP GO:0046069 cGMP
maker-PGA_scaffold0__352_contigs__length_93459789-snap-gene-67.7-mRNA-1 MF GO:0030553 cGMP
maker-PGA_scaffold0__352_contigs__length_93459789-snap-gene-67.7-mRNA-1 MF GO:0010485 H4
maker-PGA_scaffold0__352_contigs__length_93459789-snap-gene-67.7-mRNA-1 BP GO:0006198 cAMP
maker-PGA_scaffold0__352_contigs__length_93459789-snap-gene-67.7-mRNA-1 BP GO:0043967 histone
maker-PGA_scaffold0__352_contigs__length_93459789-snap-gene-67.7-mRNA-1 CC GO:0005737 cytoplasm
maker-PGA_scaffold0__352_contigs__length_93459789-snap-gene-67.7-mRNA-1 MF GO:0042393 histone
maker-PGA_scaffold0__352_contigs__length_93459789-snap-gene-67.7-mRNA-1 CC GO:0016020 membrane
maker-PGA_scaffold0__352_contigs__length_93459789-snap-gene-67.7-mRNA-1 BP GO:0045944 positive
maker-PGA_scaffold0__352_contigs__length_93459789-snap-gene-67.7-mRNA-1 BP GO:0045892 negative
snap_masked-PGA_scaffold0__352_contigs__length_93459789-processed-gene-68.13-mRNA-1 MF GO:0046872 metal
maker-PGA_scaffold0__352_contigs__length_93459789-snap-gene-68.20-mRNA-1 MF GO:0004674 protein
maker-PGA_scaffold0__352_contigs__length_93459789-snap-gene-68.20-mRNA-1 BP GO:0006468 protein
maker-PGA_scaffold0__352_contigs__length_93459789-snap-gene-68.20-mRNA-1 CC GO:0005737 cytoplasm
maker-PGA_scaffold0__352_contigs__length_93459789-snap-gene-68.20-mRNA-1 CC GO:0005634 nucleus
maker-PGA_scaffold0__352_contigs__length_93459789-snap-gene-68.20-mRNA-1 MF GO:0005524 ATP
maker-PGA_scaffold0__352_contigs__length_93459789-snap-gene-68.20-mRNA-1 CC GO:0016021 integral
maker-PGA_scaffold0__352_contigs__length_93459789-snap-gene-68.20-mRNA-1 BP GO:0018210 peptidyl-threonine
maker-PGA_scaffold0__352_contigs__length_93459789-snap-gene-68.20-mRNA-1 BP GO:0018209 peptidyl-serine
maker-PGA_scaffold0__352_contigs__length_93459789-snap-gene-68.20-mRNA-1 BP GO:0048513 animal
maker-PGA_scaffold0__352_contigs__length_93459789-snap-gene-68.20-mRNA-1 BP GO:0055002 striated
maker-PGA_scaffold0__352_contigs__length_93459789-snap-gene-68.20-mRNA-1 BP GO:0014706 striated
maker-PGA_scaffold0__352_contigs__length_93459789-snap-gene-68.20-mRNA-1 BP GO:0072359 circulatory
maker-PGA_scaffold0__352_contigs__length_93459789-snap-gene-68.20-mRNA-1 BP GO:0060322 head
maker-PGA_scaffold0__352_contigs__length_93459789-snap-gene-68.20-mRNA-1 BP GO:0007417 central
maker-PGA_scaffold0__352_contigs__length_93459789-augustus-gene-70.12-mRNA-1 CC GO:0016021 integral
maker-PGA_scaffold0__352_contigs__length_93459789-augustus-gene-70.11-mRNA-1 CC GO:0016021 integral
maker-PGA_scaffold0__352_contigs__length_93459789-augustus-gene-70.11-mRNA-1 CC GO:0005886 plasma
maker-PGA_scaffold0__352_contigs__length_93459789-snap-gene-70.13-mRNA-1 MF GO:0008146 sulfotransferase
maker-PGA_scaffold0__352_contigs__length_93459789-snap-gene-70.13-mRNA-1 CC GO:0016021 integral
maker-PGA_scaffold0__352_contigs__length_93459789-snap-gene-70.13-mRNA-1 BP GO:0006477 protein
maker-PGA_scaffold0__352_contigs__length_93459789-snap-gene-70.13-mRNA-1 BP GO:0003341 cilium
maker-PGA_scaffold0__352_contigs__length_93459789-snap-gene-70.13-mRNA-1 BP GO:0060271 cilium
maker-PGA_scaffold0__352_contigs__length_93459789-snap-gene-70.13-mRNA-1 CC GO:0031226 intrinsic
maker-PGA_scaffold0__352_contigs__length_93459789-snap-gene-70.13-mRNA-1 BP GO:0046718 viral
maker-PGA_scaffold0__352_contigs__length_93459789-snap-gene-72.9-mRNA-1 MF GO:0004930 G
maker-PGA_scaffold0__352_contigs__length_93459789-snap-gene-72.9-mRNA-1 BP GO:0007166 cell
maker-PGA_scaffold0__352_contigs__length_93459789-snap-gene-72.9-mRNA-1 CC GO:0016021 integral
maker-PGA_scaffold0__352_contigs__length_93459789-snap-gene-72.9-mRNA-1 BP GO:0007186 G
maker-PGA_scaffold0__352_contigs__length_93459789-snap-gene-72.9-mRNA-1 CC GO:0005886 plasma
maker-PGA_scaffold0__352_contigs__length_93459789-snap-gene-72.9-mRNA-1 MF GO:0017046 peptide
maker-PGA_scaffold0__352_contigs__length_93459789-snap-gene-72.9-mRNA-1 MF GO:0001653 peptide
maker-PGA_scaffold0__352_contigs__length_93459789-snap-gene-72.9-mRNA-1 BP GO:0071377 cellular
maker-PGA_scaffold0__352_contigs__length_93459789-snap-gene-72.9-mRNA-1 BP GO:0008284 positive
maker-PGA_scaffold0__352_contigs__length_93459789-snap-gene-72.9-mRNA-1 BP GO:0042592 homeostatic
augustus_masked-PGA_scaffold0__352_contigs__length_93459789-processed-gene-72.6-mRNA-1 MF GO:0005509 calcium
augustus_masked-PGA_scaffold0__352_contigs__length_93459789-processed-gene-72.6-mRNA-1 BP GO:0009416 response
augustus_masked-PGA_scaffold0__352_contigs__length_93459789-processed-gene-72.6-mRNA-1 CC GO:0036477 somatodendritic
augustus_masked-PGA_scaffold0__352_contigs__length_93459789-processed-gene-72.6-mRNA-1 CC GO:0043005 neuron
augustus_masked-PGA_scaffold0__352_contigs__length_93459789-processed-gene-72.6-mRNA-1 CC GO:0001917 photoreceptor
augustus_masked-PGA_scaffold0__352_contigs__length_93459789-processed-gene-72.6-mRNA-1 BP GO:0051924 regulation
augustus_masked-PGA_scaffold0__352_contigs__length_93459789-processed-gene-72.6-mRNA-1 MF GO:0008048 calcium
augustus_masked-PGA_scaffold0__352_contigs__length_93459789-processed-gene-72.6-mRNA-1 BP GO:0007601 visual
augustus_masked-PGA_scaffold0__352_contigs__length_93459789-processed-gene-72.6-mRNA-1 CC GO:0097731 9+0
augustus_masked-PGA_scaffold0__352_contigs__length_93459789-processed-gene-72.6-mRNA-1 BP GO:0009582 detection
augustus_masked-PGA_scaffold0__352_contigs__length_93459789-processed-gene-72.6-mRNA-1 BP GO:0009581 detection
augustus_masked-PGA_scaffold0__352_contigs__length_93459789-processed-gene-72.6-mRNA-1 CC GO:0044297 cell
augustus_masked-PGA_scaffold0__352_contigs__length_93459789-processed-gene-72.6-mRNA-1 MF GO:0005515 protein
augustus_masked-PGA_scaffold0__352_contigs__length_93459789-processed-gene-72.6-mRNA-1 CC GO:0005829 cytosol
augustus_masked-PGA_scaffold0__352_contigs__length_93459789-processed-gene-72.6-mRNA-1 CC GO:0016020 membrane
augustus_masked-PGA_scaffold0__352_contigs__length_93459789-processed-gene-72.6-mRNA-1 BP GO:0007165 signal
augustus_masked-PGA_scaffold0__352_contigs__length_93459789-processed-gene-72.6-mRNA-1 BP GO:0031284 positive
maker-PGA_scaffold0__352_contigs__length_93459789-snap-gene-72.11-mRNA-1 BP GO:0048666 neuron
maker-PGA_scaffold0__352_contigs__length_93459789-snap-gene-72.11-mRNA-1 MF GO:0008092 cytoskeletal
maker-PGA_scaffold0__352_contigs__length_93459789-snap-gene-72.11-mRNA-1 CC GO:0005856 cytoskeleton
maker-PGA_scaffold0__352_contigs__length_93459789-snap-gene-72.11-mRNA-1 CC GO:0005886 plasma
maker-PGA_scaffold0__352_contigs__length_93459789-snap-gene-72.11-mRNA-1 BP GO:0043009 chordate
maker-PGA_scaffold0__352_contigs__length_93459789-snap-gene-72.11-mRNA-1 CC GO:0005737 cytoplasm
maker-PGA_scaffold0__352_contigs__length_93459789-snap-gene-72.11-mRNA-1 CC GO:0016021 integral
maker-PGA_scaffold0__352_contigs__length_93459789-snap-gene-72.11-mRNA-1 BP GO:0120039 plasma
maker-PGA_scaffold0__352_contigs__length_93459789-snap-gene-72.11-mRNA-1 BP GO:0120036 plasma
maker-PGA_scaffold0__352_contigs__length_93459789-augustus-gene-73.5-mRNA-1 BP GO:2000727 positive
maker-PGA_scaffold0__352_contigs__length_93459789-augustus-gene-73.5-mRNA-1 MF GO:0003713 transcription
maker-PGA_scaffold0__352_contigs__length_93459789-augustus-gene-73.5-mRNA-1 CC GO:0005634 nucleus
maker-PGA_scaffold0__352_contigs__length_93459789-augustus-gene-73.5-mRNA-1 MF GO:0035035 histone
maker-PGA_scaffold0__352_contigs__length_93459789-augustus-gene-73.5-mRNA-1 MF GO:0070412 R-SMAD
maker-PGA_scaffold0__352_contigs__length_93459789-augustus-gene-73.5-mRNA-1 MF GO:0042826 histone
maker-PGA_scaffold0__352_contigs__length_93459789-augustus-gene-73.5-mRNA-1 MF GO:0061629 RNA
maker-PGA_scaffold0__352_contigs__length_93459789-augustus-gene-73.5-mRNA-1 CC GO:0000785 chromatin
maker-PGA_scaffold0__352_contigs__length_93459789-augustus-gene-73.5-mRNA-1 MF GO:0001228 DNA-binding
maker-PGA_scaffold0__352_contigs__length_93459789-augustus-gene-73.5-mRNA-1 MF GO:0000978 RNA
maker-PGA_scaffold0__352_contigs__length_93459789-augustus-gene-73.5-mRNA-1 CC GO:0070013 intracellular
maker-PGA_scaffold0__352_contigs__length_93459789-augustus-gene-73.5-mRNA-1 BP GO:1903508 positive
maker-PGA_scaffold0__352_contigs__length_93459789-augustus-gene-73.5-mRNA-1 BP GO:0051145 smooth
maker-PGA_scaffold0__352_contigs__length_93459789-augustus-gene-73.5-mRNA-1 BP GO:2000587 negative
maker-PGA_scaffold0__352_contigs__length_93459789-augustus-gene-73.5-mRNA-1 BP GO:0001560 regulation
maker-PGA_scaffold0__352_contigs__length_93459789-augustus-gene-73.5-mRNA-1 BP GO:0060157 urinary
maker-PGA_scaffold0__352_contigs__length_93459789-augustus-gene-73.5-mRNA-1 BP GO:1900239 regulation
maker-PGA_scaffold0__352_contigs__length_93459789-augustus-gene-73.5-mRNA-1 BP GO:1900222 negative
maker-PGA_scaffold0__352_contigs__length_93459789-augustus-gene-73.5-mRNA-1 BP GO:0003256 regulation
maker-PGA_scaffold0__352_contigs__length_93459789-augustus-gene-73.5-mRNA-1 BP GO:0097070 ductus
maker-PGA_scaffold0__352_contigs__length_93459789-augustus-gene-73.5-mRNA-1 BP GO:2001015 negative
maker-PGA_scaffold0__352_contigs__length_93459789-augustus-gene-73.5-mRNA-1 BP GO:1904753 negative
maker-PGA_scaffold0__352_contigs__length_93459789-augustus-gene-73.5-mRNA-1 BP GO:0051152 positive
maker-PGA_scaffold0__352_contigs__length_93459789-augustus-gene-73.5-mRNA-1 BP GO:0010667 negative
maker-PGA_scaffold0__352_contigs__length_93459789-augustus-gene-73.5-mRNA-1 BP GO:0010832 negative
maker-PGA_scaffold0__352_contigs__length_93459789-augustus-gene-73.5-mRNA-1 BP GO:1904706 negative
maker-PGA_scaffold0__352_contigs__length_93459789-augustus-gene-73.5-mRNA-1 BP GO:0045987 positive
maker-PGA_scaffold0__352_contigs__length_93459789-augustus-gene-73.5-mRNA-1 BP GO:0060065 uterus
maker-PGA_scaffold0__352_contigs__length_93459789-augustus-gene-73.5-mRNA-1 BP GO:0055012 ventricular
maker-PGA_scaffold0__352_contigs__length_93459789-augustus-gene-73.5-mRNA-1 BP GO:0030511 positive
maker-PGA_scaffold0__352_contigs__length_93459789-augustus-gene-73.5-mRNA-1 BP GO:0048286 lung
maker-PGA_scaffold0__352_contigs__length_93459789-augustus-gene-73.5-mRNA-1 BP GO:0043388 positive
maker-PGA_scaffold0__352_contigs__length_93459789-augustus-gene-73.5-mRNA-1 BP GO:0045661 regulation
maker-PGA_scaffold0__352_contigs__length_93459789-augustus-gene-73.5-mRNA-1 BP GO:0045736 negative
maker-PGA_scaffold0__352_contigs__length_93459789-augustus-gene-73.5-mRNA-1 BP GO:0043954 cellular
maker-PGA_scaffold0__352_contigs__length_93459789-augustus-gene-73.5-mRNA-1 BP GO:0001570 vasculogenesis
maker-PGA_scaffold0__352_contigs__length_93459789-augustus-gene-73.5-mRNA-1 BP GO:0035065 regulation
maker-PGA_scaffold0__352_contigs__length_93459789-augustus-gene-73.5-mRNA-1 BP GO:0003231 cardiac
maker-PGA_scaffold0__352_contigs__length_93459789-augustus-gene-73.5-mRNA-1 BP GO:0001666 response
maker-PGA_scaffold0__352_contigs__length_93459789-augustus-gene-73.5-mRNA-1 BP GO:0048565 digestive
maker-PGA_scaffold0__352_contigs__length_93459789-augustus-gene-73.5-mRNA-1 BP GO:0051091 positive
maker-PGA_scaffold0__352_contigs__length_93459789-augustus-gene-73.5-mRNA-1 BP GO:0008284 positive
maker-PGA_scaffold0__352_contigs__length_93459789-augustus-gene-73.5-mRNA-1 BP GO:0000122 negative
maker-PGA_scaffold0__352_contigs__length_93459789-augustus-gene-73.5-mRNA-1 BP GO:0010628 positive
maker-PGA_scaffold0__352_contigs__length_93459789-snap-gene-73.8-mRNA-1 MF GO:0004674 protein
maker-PGA_scaffold0__352_contigs__length_93459789-snap-gene-73.8-mRNA-1 BP GO:0006468 protein
maker-PGA_scaffold0__352_contigs__length_93459789-snap-gene-73.8-mRNA-1 CC GO:0032839 dendrite
maker-PGA_scaffold0__352_contigs__length_93459789-snap-gene-73.8-mRNA-1 CC GO:0043204 perikaryon
maker-PGA_scaffold0__352_contigs__length_93459789-snap-gene-73.8-mRNA-1 MF GO:0005524 ATP
maker-PGA_scaffold0__352_contigs__length_93459789-snap-gene-73.8-mRNA-1 CC GO:0030424 axon
maker-PGA_scaffold0__352_contigs__length_93459789-snap-gene-73.8-mRNA-1 BP GO:0000187 activation
maker-PGA_scaffold0__352_contigs__length_93459789-snap-gene-73.8-mRNA-1 CC GO:0005829 cytosol
maker-PGA_scaffold0__352_contigs__length_93459789-snap-gene-73.8-mRNA-1 BP GO:0043507 positive
maker-PGA_scaffold0__352_contigs__length_93459789-snap-gene-73.8-mRNA-1 CC GO:0005634 nucleus
maker-PGA_scaffold0__352_contigs__length_93459789-snap-gene-73.8-mRNA-1 MF GO:0008545 JUN
maker-PGA_scaffold0__352_contigs__length_93459789-snap-gene-73.8-mRNA-1 BP GO:0072709 cellular
maker-PGA_scaffold0__352_contigs__length_93459789-snap-gene-73.8-mRNA-1 BP GO:0031098 stress-activated
maker-PGA_scaffold0__352_contigs__length_93459789-snap-gene-73.8-mRNA-1 BP GO:0061049 cell
maker-PGA_scaffold0__352_contigs__length_93459789-snap-gene-73.8-mRNA-1 MF GO:0031435 mitogen-activated
maker-PGA_scaffold0__352_contigs__length_93459789-snap-gene-73.8-mRNA-1 MF GO:0004713 protein
maker-PGA_scaffold0__352_contigs__length_93459789-snap-gene-73.8-mRNA-1 BP GO:2000672 negative
maker-PGA_scaffold0__352_contigs__length_93459789-snap-gene-73.8-mRNA-1 BP GO:0051770 positive
maker-PGA_scaffold0__352_contigs__length_93459789-snap-gene-73.8-mRNA-1 BP GO:0034393 positive
maker-PGA_scaffold0__352_contigs__length_93459789-snap-gene-73.8-mRNA-1 BP GO:0043525 positive
maker-PGA_scaffold0__352_contigs__length_93459789-snap-gene-73.8-mRNA-1 BP GO:0007346 regulation
maker-PGA_scaffold0__352_contigs__length_93459789-snap-gene-73.8-mRNA-1 BP GO:0071260 cellular
maker-PGA_scaffold0__352_contigs__length_93459789-snap-gene-73.8-mRNA-1 BP GO:0045740 positive
maker-PGA_scaffold0__352_contigs__length_93459789-snap-gene-73.8-mRNA-1 BP GO:0009611 response
maker-PGA_scaffold0__352_contigs__length_93459789-snap-gene-73.8-mRNA-1 BP GO:0018212 peptidyl-tyrosine
maker-PGA_scaffold0__352_contigs__length_93459789-snap-gene-73.8-mRNA-1 BP GO:0006915 apoptotic
maker-PGA_scaffold0__352_contigs__length_93459789-snap-gene-74.10-mRNA-1 CC GO:0016459 myosin
maker-PGA_scaffold0__352_contigs__length_93459789-snap-gene-74.10-mRNA-1 MF GO:0003774 motor
maker-PGA_scaffold0__352_contigs__length_93459789-snap-gene-74.10-mRNA-1 BP GO:0014823 response
maker-PGA_scaffold0__352_contigs__length_93459789-snap-gene-74.10-mRNA-1 MF GO:0051015 actin
maker-PGA_scaffold0__352_contigs__length_93459789-snap-gene-74.10-mRNA-1 BP GO:0048741 skeletal
maker-PGA_scaffold0__352_contigs__length_93459789-snap-gene-74.10-mRNA-1 BP GO:0048706 embryonic
maker-PGA_scaffold0__352_contigs__length_93459789-snap-gene-74.10-mRNA-1 MF GO:0005524 ATP
maker-PGA_scaffold0__352_contigs__length_93459789-snap-gene-74.10-mRNA-1 MF GO:0008270 zinc
maker-PGA_scaffold0__352_contigs__length_93459789-snap-gene-74.10-mRNA-1 MF GO:0003676 nucleic
maker-PGA_scaffold0__352_contigs__length_93459789-snap-gene-81.10-mRNA-1 MF GO:0001604 urotensin
maker-PGA_scaffold0__352_contigs__length_93459789-snap-gene-81.10-mRNA-1 BP GO:0008217 regulation
maker-PGA_scaffold0__352_contigs__length_93459789-snap-gene-81.10-mRNA-1 CC GO:0016021 integral
maker-PGA_scaffold0__352_contigs__length_93459789-snap-gene-81.10-mRNA-1 BP GO:0097746 regulation
maker-PGA_scaffold0__352_contigs__length_93459789-snap-gene-81.10-mRNA-1 CC GO:0031226 intrinsic
maker-PGA_scaffold0__352_contigs__length_93459789-snap-gene-81.10-mRNA-1 BP GO:0007186 G
maker-PGA_scaffold0__352_contigs__length_93459789-snap-gene-82.14-mRNA-1 BP GO:0045728 respiratory
maker-PGA_scaffold0__352_contigs__length_93459789-snap-gene-82.14-mRNA-1 CC GO:0005783 endoplasmic
maker-PGA_scaffold0__352_contigs__length_93459789-snap-gene-82.14-mRNA-1 MF GO:0005515 protein
maker-PGA_scaffold0__352_contigs__length_93459789-snap-gene-82.14-mRNA-1 BP GO:0045087 innate
maker-PGA_scaffold0__352_contigs__length_93459789-snap-gene-82.14-mRNA-1 CC GO:0016021 integral
maker-PGA_scaffold0__352_contigs__length_93459789-snap-gene-82.14-mRNA-1 CC GO:0005789 endoplasmic
maker-PGA_scaffold0__352_contigs__length_93459789-snap-gene-82.14-mRNA-1 BP GO:0044419 interspecies
augustus_masked-PGA_scaffold0__352_contigs__length_93459789-processed-gene-82.30-mRNA-1 MF GO:0001604 urotensin
augustus_masked-PGA_scaffold0__352_contigs__length_93459789-processed-gene-82.30-mRNA-1 BP GO:0008217 regulation
augustus_masked-PGA_scaffold0__352_contigs__length_93459789-processed-gene-82.30-mRNA-1 CC GO:0016021 integral
augustus_masked-PGA_scaffold0__352_contigs__length_93459789-processed-gene-82.30-mRNA-1 BP GO:0097746 regulation
augustus_masked-PGA_scaffold0__352_contigs__length_93459789-processed-gene-82.30-mRNA-1 CC GO:0031226 intrinsic
augustus_masked-PGA_scaffold0__352_contigs__length_93459789-processed-gene-82.30-mRNA-1 CC GO:0005681 spliceosomal
augustus_masked-PGA_scaffold0__352_contigs__length_93459789-processed-gene-82.30-mRNA-1 BP GO:0007186 G
augustus_masked-PGA_scaffold0__352_contigs__length_93459789-processed-gene-82.30-mRNA-1 BP GO:0000387 spliceosomal
maker-PGA_scaffold0__352_contigs__length_93459789-snap-gene-82.16-mRNA-1 MF GO:0005245 voltage-gated
maker-PGA_scaffold0__352_contigs__length_93459789-snap-gene-82.16-mRNA-1 CC GO:0005891 voltage-gated
maker-PGA_scaffold0__352_contigs__length_93459789-snap-gene-82.16-mRNA-1 BP GO:0070588 calcium
maker-PGA_scaffold0__352_contigs__length_93459789-snap-gene-82.16-mRNA-1 BP GO:0034765 regulation
maker-PGA_scaffold0__352_contigs__length_93459789-snap-gene-82.16-mRNA-1 CC GO:0001518 voltage-gated
maker-PGA_scaffold0__352_contigs__length_93459789-snap-gene-82.16-mRNA-1 CC GO:0043005 neuron
maker-PGA_scaffold0__352_contigs__length_93459789-snap-gene-82.16-mRNA-1 MF GO:0097110 scaffold
maker-PGA_scaffold0__352_contigs__length_93459789-snap-gene-82.16-mRNA-1 MF GO:0005248 voltage-gated
maker-PGA_scaffold0__352_contigs__length_93459789-snap-gene-82.16-mRNA-1 BP GO:0070509 calcium
maker-PGA_scaffold0__352_contigs__length_93459789-snap-gene-82.16-mRNA-1 CC GO:0030054 cell
maker-PGA_scaffold0__352_contigs__length_93459789-snap-gene-82.16-mRNA-1 BP GO:0042391 regulation
maker-PGA_scaffold0__352_contigs__length_93459789-snap-gene-82.16-mRNA-1 CC GO:0045202 synapse
maker-PGA_scaffold0__352_contigs__length_93459789-snap-gene-82.16-mRNA-1 CC GO:0005737 cytoplasm
maker-PGA_scaffold0__352_contigs__length_93459789-snap-gene-82.16-mRNA-1 BP GO:0045956 positive
maker-PGA_scaffold0__352_contigs__length_93459789-snap-gene-82.16-mRNA-1 BP GO:0035637 multicellular
maker-PGA_scaffold0__352_contigs__length_93459789-snap-gene-82.16-mRNA-1 MF GO:0042626 ATPase-coupled
maker-PGA_scaffold0__352_contigs__length_93459789-snap-gene-82.16-mRNA-1 MF GO:0016887 ATPase
maker-PGA_scaffold0__352_contigs__length_93459789-snap-gene-82.16-mRNA-1 MF GO:0005524 ATP
maker-PGA_scaffold0__352_contigs__length_93459789-snap-gene-82.16-mRNA-1 BP GO:0034651 cortisol
maker-PGA_scaffold0__352_contigs__length_93459789-snap-gene-82.16-mRNA-1 BP GO:0032341 aldosterone
maker-PGA_scaffold0__352_contigs__length_93459789-snap-gene-82.16-mRNA-1 BP GO:0006705 mineralocorticoid
maker-PGA_scaffold0__352_contigs__length_93459789-snap-gene-82.16-mRNA-1 BP GO:0035725 sodium
maker-PGA_scaffold0__352_contigs__length_93459789-snap-gene-82.16-mRNA-1 BP GO:0003008 system
maker-PGA_scaffold0__352_contigs__length_93459789-snap-gene-82.16-mRNA-1 BP GO:0035865 cellular
maker-PGA_scaffold0__352_contigs__length_93459789-snap-gene-82.16-mRNA-1 BP GO:0006700 C21-steroid
maker-PGA_scaffold0__352_contigs__length_93459789-snap-gene-82.16-mRNA-1 BP GO:2000344 positive
maker-PGA_scaffold0__352_contigs__length_93459789-snap-gene-82.16-mRNA-1 BP GO:0032870 cellular
maker-PGA_scaffold0__352_contigs__length_93459789-snap-gene-82.16-mRNA-1 BP GO:0046184 aldehyde
maker-PGA_scaffold0__352_contigs__length_93459789-snap-gene-82.16-mRNA-1 BP GO:0007154 cell
maker-PGA_scaffold0__352_contigs__length_93459789-snap-gene-82.16-mRNA-1 BP GO:0070252 actin-mediated
maker-PGA_scaffold0__352_contigs__length_93459789-snap-gene-82.16-mRNA-1 BP GO:0002027 regulation
maker-PGA_scaffold0__352_contigs__length_93459789-snap-gene-82.16-mRNA-1 BP GO:0010045 response
maker-PGA_scaffold0__352_contigs__length_93459789-snap-gene-82.16-mRNA-1 BP GO:0050801 ion
maker-PGA_scaffold0__352_contigs__length_93459789-augustus-gene-83.3-mRNA-1 BP GO:0006355 regulation
maker-PGA_scaffold0__352_contigs__length_93459789-augustus-gene-83.3-mRNA-1 CC GO:0045111 intermediate
maker-PGA_scaffold0__352_contigs__length_93459789-augustus-gene-83.3-mRNA-1 MF GO:0005515 protein
maker-PGA_scaffold0__352_contigs__length_93459789-augustus-gene-83.3-mRNA-1 CC GO:0005654 nucleoplasm
maker-PGA_scaffold0__352_contigs__length_93459789-augustus-gene-83.3-mRNA-1 BP GO:0010942 positive
maker-PGA_scaffold0__352_contigs__length_93459789-augustus-gene-83.3-mRNA-1 BP GO:0006915 apoptotic
augustus_masked-PGA_scaffold0__352_contigs__length_93459789-processed-gene-84.17-mRNA-1 BP GO:0030851 granulocyte
augustus_masked-PGA_scaffold0__352_contigs__length_93459789-processed-gene-84.17-mRNA-1 MF GO:0003700 DNA-binding
augustus_masked-PGA_scaffold0__352_contigs__length_93459789-processed-gene-84.17-mRNA-1 CC GO:0005634 nucleus
augustus_masked-PGA_scaffold0__352_contigs__length_93459789-processed-gene-84.17-mRNA-1 BP GO:0035701 hematopoietic
augustus_masked-PGA_scaffold0__352_contigs__length_93459789-processed-gene-84.17-mRNA-1 MF GO:0003677 DNA
augustus_masked-PGA_scaffold0__352_contigs__length_93459789-processed-gene-84.17-mRNA-1 BP GO:0001889 liver
augustus_masked-PGA_scaffold0__352_contigs__length_93459789-processed-gene-84.17-mRNA-1 BP GO:0060215 primitive
augustus_masked-PGA_scaffold0__352_contigs__length_93459789-processed-gene-84.17-mRNA-1 BP GO:0060216 definitive
augustus_masked-PGA_scaffold0__352_contigs__length_93459789-processed-gene-84.17-mRNA-1 CC GO:0005667 transcription
augustus_masked-PGA_scaffold0__352_contigs__length_93459789-processed-gene-84.17-mRNA-1 MF GO:0001067 regulatory
augustus_masked-PGA_scaffold0__352_contigs__length_93459789-processed-gene-84.17-mRNA-1 MF GO:0019900 kinase
augustus_masked-PGA_scaffold0__352_contigs__length_93459789-processed-gene-84.17-mRNA-1 CC GO:0070013 intracellular
augustus_masked-PGA_scaffold0__352_contigs__length_93459789-processed-gene-84.17-mRNA-1 MF GO:0003682 chromatin
augustus_masked-PGA_scaffold0__352_contigs__length_93459789-processed-gene-84.17-mRNA-1 MF GO:0003713 transcription
augustus_masked-PGA_scaffold0__352_contigs__length_93459789-processed-gene-84.17-mRNA-1 BP GO:0006355 regulation
augustus_masked-PGA_scaffold0__352_contigs__length_93459789-processed-gene-84.17-mRNA-1 MF GO:0008134 transcription
augustus_masked-PGA_scaffold0__352_contigs__length_93459789-processed-gene-84.17-mRNA-1 MF GO:0042802 identical
augustus_masked-PGA_scaffold0__352_contigs__length_93459789-processed-gene-84.17-mRNA-1 MF GO:0016740 transferase
augustus_masked-PGA_scaffold0__352_contigs__length_93459789-processed-gene-84.17-mRNA-1 BP GO:0070102 interleukin-6-mediated
augustus_masked-PGA_scaffold0__352_contigs__length_93459789-processed-gene-84.17-mRNA-1 BP GO:0050872 white
augustus_masked-PGA_scaffold0__352_contigs__length_93459789-processed-gene-84.17-mRNA-1 BP GO:0071285 cellular
augustus_masked-PGA_scaffold0__352_contigs__length_93459789-processed-gene-84.17-mRNA-1 BP GO:0043032 positive
augustus_masked-PGA_scaffold0__352_contigs__length_93459789-processed-gene-84.17-mRNA-1 BP GO:0000050 urea
augustus_masked-PGA_scaffold0__352_contigs__length_93459789-processed-gene-84.17-mRNA-1 BP GO:0030225 macrophage
augustus_masked-PGA_scaffold0__352_contigs__length_93459789-processed-gene-84.17-mRNA-1 BP GO:0045669 positive
augustus_masked-PGA_scaffold0__352_contigs__length_93459789-processed-gene-84.17-mRNA-1 BP GO:0045600 positive
augustus_masked-PGA_scaffold0__352_contigs__length_93459789-processed-gene-84.17-mRNA-1 BP GO:0050729 positive
augustus_masked-PGA_scaffold0__352_contigs__length_93459789-processed-gene-84.17-mRNA-1 BP GO:0071356 cellular
augustus_masked-PGA_scaffold0__352_contigs__length_93459789-processed-gene-84.17-mRNA-1 BP GO:0030324 lung
augustus_masked-PGA_scaffold0__352_contigs__length_93459789-processed-gene-84.17-mRNA-1 BP GO:0008285 negative
augustus_masked-PGA_scaffold0__352_contigs__length_93459789-processed-gene-84.17-mRNA-1 BP GO:0008203 cholesterol
augustus_masked-PGA_scaffold0__352_contigs__length_93459789-processed-gene-84.17-mRNA-1 BP GO:0048469 cell
augustus_masked-PGA_scaffold0__352_contigs__length_93459789-processed-gene-84.17-mRNA-1 BP GO:0055088 lipid
augustus_masked-PGA_scaffold0__352_contigs__length_93459789-processed-gene-84.17-mRNA-1 BP GO:0048839 inner
augustus_masked-PGA_scaffold0__352_contigs__length_93459789-processed-gene-84.17-mRNA-1 BP GO:0007219 Notch
augustus_masked-PGA_scaffold0__352_contigs__length_93459789-processed-gene-84.17-mRNA-1 BP GO:0042593 glucose
augustus_masked-PGA_scaffold0__352_contigs__length_93459789-processed-gene-84.17-mRNA-1 BP GO:0010628 positive
augustus_masked-PGA_scaffold0__352_contigs__length_93459789-processed-gene-84.17-mRNA-1 BP GO:0071407 cellular
augustus_masked-PGA_scaffold0__352_contigs__length_93459789-processed-gene-84.17-mRNA-1 BP GO:0045786 negative
augustus_masked-PGA_scaffold0__352_contigs__length_93459789-processed-gene-84.17-mRNA-1 BP GO:1903508 positive
augustus_masked-PGA_scaffold0__352_contigs__length_93459789-processed-gene-84.17-mRNA-1 BP GO:0007005 mitochondrion
augustus_masked-PGA_scaffold0__352_contigs__length_93459789-processed-gene-84.17-mRNA-1 BP GO:1903507 negative
augustus_masked-PGA_scaffold0__352_contigs__length_93459789-processed-gene-84.17-mRNA-1 BP GO:2000113 negative
augustus_masked-PGA_scaffold0__352_contigs__length_93459789-processed-gene-84.17-mRNA-1 BP GO:0006351 transcription,
augustus_masked-PGA_scaffold0__352_contigs__length_93459789-processed-gene-84.17-mRNA-1 BP GO:0010629 negative
augustus_masked-PGA_scaffold0__352_contigs__length_93459789-processed-gene-84.17-mRNA-1 BP GO:0060416 response
augustus_masked-PGA_scaffold0__352_contigs__length_93459789-processed-gene-84.17-mRNA-1 BP GO:0050873 brown
augustus_masked-PGA_scaffold0__352_contigs__length_93459789-processed-gene-84.17-mRNA-1 BP GO:0001892 embryonic
maker-PGA_scaffold0__352_contigs__length_93459789-snap-gene-84.3-mRNA-1 MF GO:0003700 DNA-binding
maker-PGA_scaffold0__352_contigs__length_93459789-snap-gene-84.3-mRNA-1 BP GO:0043353 enucleate
maker-PGA_scaffold0__352_contigs__length_93459789-snap-gene-84.3-mRNA-1 CC GO:0005654 nucleoplasm
maker-PGA_scaffold0__352_contigs__length_93459789-snap-gene-84.3-mRNA-1 BP GO:0045078 positive
maker-PGA_scaffold0__352_contigs__length_93459789-snap-gene-84.3-mRNA-1 BP GO:0042267 natural
maker-PGA_scaffold0__352_contigs__length_93459789-snap-gene-84.3-mRNA-1 MF GO:0000978 RNA
maker-PGA_scaffold0__352_contigs__length_93459789-snap-gene-84.3-mRNA-1 BP GO:0045739 positive
maker-PGA_scaffold0__352_contigs__length_93459789-snap-gene-84.3-mRNA-1 BP GO:0006355 regulation
maker-PGA_scaffold0__352_contigs__length_93459789-snap-gene-84.3-mRNA-1 CC GO:0000790 nuclear
maker-PGA_scaffold0__352_contigs__length_93459789-snap-gene-84.3-mRNA-1 MF GO:0008134 transcription
maker-PGA_scaffold0__352_contigs__length_93459789-snap-gene-84.3-mRNA-1 MF GO:0042802 identical
maker-PGA_scaffold0__352_contigs__length_93459789-snap-gene-84.3-mRNA-1 MF GO:0044374 sequence-specific
maker-PGA_scaffold0__352_contigs__length_93459789-snap-gene-84.3-mRNA-1 MF GO:0044877 protein-containing
maker-PGA_scaffold0__352_contigs__length_93459789-snap-gene-84.3-mRNA-1 MF GO:0046982 protein
maker-PGA_scaffold0__352_contigs__length_93459789-snap-gene-84.3-mRNA-1 BP GO:0030183 B
maker-PGA_scaffold0__352_contigs__length_93459789-snap-gene-84.3-mRNA-1 BP GO:1903508 positive
maker-PGA_scaffold0__352_contigs__length_93459789-snap-gene-84.3-mRNA-1 BP GO:0010628 positive
maker-PGA_scaffold0__352_contigs__length_93459789-snap-gene-84.3-mRNA-1 BP GO:0044092 negative
maker-PGA_scaffold0__352_contigs__length_93459789-snap-gene-84.3-mRNA-1 BP GO:0016071 mRNA
maker-PGA_scaffold0__352_contigs__length_93459789-snap-gene-84.3-mRNA-1 BP GO:0048519 negative
maker-PGA_scaffold0__352_contigs__length_93459789-snap-gene-84.3-mRNA-1 BP GO:0044419 interspecies
maker-PGA_scaffold0__352_contigs__length_93459789-snap-gene-84.3-mRNA-1 BP GO:0001889 liver
maker-PGA_scaffold0__352_contigs__length_93459789-snap-gene-84.3-mRNA-1 BP GO:0043388 positive
maker-PGA_scaffold0__352_contigs__length_93459789-snap-gene-85.0-mRNA-1 MF GO:0008270 zinc
maker-PGA_scaffold0__352_contigs__length_93459789-snap-gene-85.1-mRNA-1 BP GO:0002432 granuloma
maker-PGA_scaffold0__352_contigs__length_93459789-snap-gene-85.1-mRNA-1 CC GO:0033093 Weibel-Palade
maker-PGA_scaffold0__352_contigs__length_93459789-snap-gene-85.1-mRNA-1 MF GO:0017137 Rab
maker-PGA_scaffold0__352_contigs__length_93459789-snap-gene-85.1-mRNA-1 BP GO:0043320 natural
maker-PGA_scaffold0__352_contigs__length_93459789-snap-gene-85.1-mRNA-1 CC GO:0070382 exocytic
maker-PGA_scaffold0__352_contigs__length_93459789-snap-gene-85.1-mRNA-1 BP GO:0002467 germinal
maker-PGA_scaffold0__352_contigs__length_93459789-snap-gene-85.1-mRNA-1 CC GO:0005764 lysosome
maker-PGA_scaffold0__352_contigs__length_93459789-snap-gene-85.1-mRNA-1 BP GO:0043304 regulation
maker-PGA_scaffold0__352_contigs__length_93459789-snap-gene-85.1-mRNA-1 CC GO:0005829 cytosol
maker-PGA_scaffold0__352_contigs__length_93459789-snap-gene-85.1-mRNA-1 BP GO:1900026 positive
maker-PGA_scaffold0__352_contigs__length_93459789-snap-gene-85.1-mRNA-1 BP GO:1903307 positive
maker-PGA_scaffold0__352_contigs__length_93459789-snap-gene-85.1-mRNA-1 CC GO:0034774 secretory
maker-PGA_scaffold0__352_contigs__length_93459789-snap-gene-85.1-mRNA-1 CC GO:0005775 vacuolar
maker-PGA_scaffold0__352_contigs__length_93459789-snap-gene-85.1-mRNA-1 BP GO:0006909 phagocytosis
maker-PGA_scaffold0__352_contigs__length_93459789-snap-gene-85.1-mRNA-1 CC GO:0055037 recycling
maker-PGA_scaffold0__352_contigs__length_93459789-snap-gene-85.1-mRNA-1 CC GO:0005770 late
maker-PGA_scaffold0__352_contigs__length_93459789-snap-gene-85.1-mRNA-1 CC GO:0005576 extracellular
maker-PGA_scaffold0__352_contigs__length_93459789-snap-gene-85.1-mRNA-1 CC GO:0016020 membrane
maker-PGA_scaffold0__352_contigs__length_93459789-snap-gene-85.1-mRNA-1 BP GO:0051607 defense
maker-PGA_scaffold0__352_contigs__length_93459789-snap-gene-85.1-mRNA-1 BP GO:0044419 interspecies
maker-PGA_scaffold0__352_contigs__length_93459789-snap-gene-85.1-mRNA-1 BP GO:0043312 neutrophil
maker-PGA_scaffold0__352_contigs__length_93459789-snap-gene-86.21-mRNA-1 MF GO:0046982 protein
maker-PGA_scaffold0__352_contigs__length_93459789-snap-gene-86.21-mRNA-1 CC GO:0000786 nucleosome
maker-PGA_scaffold0__352_contigs__length_93459789-snap-gene-86.21-mRNA-1 BP GO:0031509 telomeric
maker-PGA_scaffold0__352_contigs__length_93459789-snap-gene-86.21-mRNA-1 BP GO:1902340 negative
maker-PGA_scaffold0__352_contigs__length_93459789-snap-gene-86.21-mRNA-1 BP GO:0031508 pericentric
maker-PGA_scaffold0__352_contigs__length_93459789-snap-gene-86.21-mRNA-1 MF GO:0003677 DNA
maker-PGA_scaffold0__352_contigs__length_93459789-snap-gene-86.21-mRNA-1 BP GO:0090230 regulation
maker-PGA_scaffold0__352_contigs__length_93459789-snap-gene-86.21-mRNA-1 CC GO:0005634 nucleus
maker-PGA_scaffold0__352_contigs__length_93459789-snap-gene-86.21-mRNA-1 BP GO:0001649 osteoblast
maker-PGA_scaffold0__352_contigs__length_93459789-snap-gene-86.21-mRNA-1 BP GO:0035264 multicellular
maker-PGA_scaffold0__352_contigs__length_93459789-snap-gene-86.21-mRNA-1 BP GO:0008584 male
maker-PGA_scaffold0__352_contigs__length_93459789-snap-gene-86.21-mRNA-1 MF GO:0098770 FBXO
maker-PGA_scaffold0__352_contigs__length_93459789-snap-gene-86.21-mRNA-1 MF GO:0031491 nucleosome
maker-PGA_scaffold0__352_contigs__length_93459789-snap-gene-86.21-mRNA-1 CC GO:0000805 X
maker-PGA_scaffold0__352_contigs__length_93459789-snap-gene-86.21-mRNA-1 BP GO:0007286 spermatid
maker-PGA_scaffold0__352_contigs__length_93459789-snap-gene-86.21-mRNA-1 BP GO:0007566 embryo
maker-PGA_scaffold0__352_contigs__length_93459789-snap-gene-86.21-mRNA-1 BP GO:0007338 single
maker-PGA_scaffold0__352_contigs__length_93459789-snap-gene-86.21-mRNA-1 CC GO:0070013 intracellular
maker-PGA_scaffold0__352_contigs__length_93459789-snap-gene-86.21-mRNA-1 BP GO:0048477 oogenesis
maker-PGA_scaffold0__352_contigs__length_93459789-snap-gene-86.21-mRNA-1 MF GO:0001067 regulatory
maker-PGA_scaffold0__352_contigs__length_93459789-snap-gene-86.21-mRNA-1 CC GO:0000781 chromosome,
maker-PGA_scaffold0__352_contigs__length_93459789-snap-gene-86.21-mRNA-1 BP GO:0006997 nucleus
maker-PGA_scaffold0__352_contigs__length_93459789-snap-gene-86.21-mRNA-1 BP GO:0042692 muscle
maker-PGA_scaffold0__352_contigs__length_93459789-snap-gene-86.21-mRNA-1 BP GO:0008283 cell
maker-PGA_scaffold0__352_contigs__length_93459789-snap-gene-86.21-mRNA-1 BP GO:0006336 DNA
maker-PGA_scaffold0__352_contigs__length_93459789-snap-gene-86.21-mRNA-1 BP GO:0030307 positive
maker-PGA_scaffold0__352_contigs__length_93459789-snap-gene-86.24-mRNA-1 MF GO:0003747 translation
maker-PGA_scaffold0__352_contigs__length_93459789-snap-gene-86.24-mRNA-1 BP GO:0006415 translational
maker-PGA_scaffold0__352_contigs__length_93459789-augustus-gene-86.18-mRNA-1 BP GO:0071391 cellular
maker-PGA_scaffold0__352_contigs__length_93459789-augustus-gene-86.18-mRNA-1 MF GO:0003713 transcription
maker-PGA_scaffold0__352_contigs__length_93459789-augustus-gene-86.18-mRNA-1 CC GO:0000790 nuclear
maker-PGA_scaffold0__352_contigs__length_93459789-augustus-gene-86.18-mRNA-1 BP GO:0045815 positive
maker-PGA_scaffold0__352_contigs__length_93459789-augustus-gene-86.18-mRNA-1 BP GO:1903508 positive
maker-PGA_scaffold0__352_contigs__length_93459789-augustus-gene-86.18-mRNA-1 MF GO:0031490 chromatin
maker-PGA_scaffold0__352_contigs__length_93459789-augustus-gene-86.18-mRNA-1 MF GO:0030331 estrogen
maker-PGA_scaffold0__352_contigs__length_93459789-augustus-gene-86.18-mRNA-1 MF GO:0000978 RNA
maker-PGA_scaffold0__352_contigs__length_93459789-augustus-gene-86.18-mRNA-1 CC GO:0005737 cytoplasm
maker-PGA_scaffold0__352_contigs__length_93459789-augustus-gene-86.18-mRNA-1 CC GO:0005856 cytoskeleton
maker-PGA_scaffold0__352_contigs__length_93459789-augustus-gene-86.18-mRNA-1 MF GO:0050699 WW
maker-PGA_scaffold0__352_contigs__length_93459789-augustus-gene-86.18-mRNA-1 BP GO:0071442 positive
maker-PGA_scaffold0__352_contigs__length_93459789-augustus-gene-86.18-mRNA-1 BP GO:0050847 progesterone
maker-PGA_scaffold0__352_contigs__length_93459789-augustus-gene-86.18-mRNA-1 BP GO:0033148 positive
maker-PGA_scaffold0__352_contigs__length_93459789-augustus-gene-86.18-mRNA-1 BP GO:0032570 response
maker-PGA_scaffold0__352_contigs__length_93459789-augustus-gene-86.18-mRNA-1 BP GO:0006357 regulation
maker-PGA_scaffold0__352_contigs__length_93459789-augustus-gene-86.18-mRNA-1 BP GO:0045184 establishment
maker-PGA_scaffold0__352_contigs__length_93459789-augustus-gene-86.18-mRNA-1 BP GO:0035038 female
maker-PGA_scaffold0__352_contigs__length_93459789-augustus-gene-86.18-mRNA-1 BP GO:0035039 male
maker-PGA_scaffold0__352_contigs__length_93459789-augustus-gene-86.18-mRNA-1 BP GO:0007343 egg
maker-PGA_scaffold0__352_contigs__length_93459789-augustus-gene-86.17-mRNA-1 CC GO:0005762 mitochondrial
maker-PGA_scaffold0__352_contigs__length_93459789-augustus-gene-86.17-mRNA-1 BP GO:0070126 mitochondrial
maker-PGA_scaffold0__352_contigs__length_93459789-augustus-gene-86.17-mRNA-1 MF GO:0005515 protein
maker-PGA_scaffold0__352_contigs__length_93459789-augustus-gene-86.17-mRNA-1 BP GO:0070125 mitochondrial
maker-PGA_scaffold0__352_contigs__length_93459789-augustus-gene-86.17-mRNA-1 CC GO:0005743 mitochondrial
maker-PGA_scaffold0__352_contigs__length_93459789-augustus-gene-87.5-mRNA-1 MF GO:0062078 TSC1-TSC2
maker-PGA_scaffold0__352_contigs__length_93459789-augustus-gene-87.5-mRNA-1 CC GO:0000407 phagophore
maker-PGA_scaffold0__352_contigs__length_93459789-augustus-gene-87.5-mRNA-1 BP GO:0000045 autophagosome
maker-PGA_scaffold0__352_contigs__length_93459789-augustus-gene-87.5-mRNA-1 MF GO:0080025 phosphatidylinositol-3,5-bisphosphate
maker-PGA_scaffold0__352_contigs__length_93459789-augustus-gene-87.5-mRNA-1 CC GO:0005764 lysosome
maker-PGA_scaffold0__352_contigs__length_93459789-augustus-gene-87.5-mRNA-1 MF GO:0032266 phosphatidylinositol-3-phosphate
maker-PGA_scaffold0__352_contigs__length_93459789-augustus-gene-87.5-mRNA-1 CC GO:0019898 extrinsic
maker-PGA_scaffold0__352_contigs__length_93459789-augustus-gene-87.5-mRNA-1 BP GO:0009267 cellular
maker-PGA_scaffold0__352_contigs__length_93459789-augustus-gene-87.5-mRNA-1 CC GO:0098805 whole
maker-PGA_scaffold0__352_contigs__length_93459789-augustus-gene-87.5-mRNA-1 CC GO:0005829 cytosol
maker-PGA_scaffold0__352_contigs__length_93459789-augustus-gene-87.5-mRNA-1 MF GO:0003924 GTPase
maker-PGA_scaffold0__352_contigs__length_93459789-augustus-gene-87.5-mRNA-1 MF GO:0005525 GTP
maker-PGA_scaffold0__352_contigs__length_93459789-augustus-gene-87.5-mRNA-1 CC GO:0016021 integral
maker-PGA_scaffold0__352_contigs__length_93459789-augustus-gene-87.5-mRNA-1 BP GO:0044804 autophagy
maker-PGA_scaffold0__352_contigs__length_93459789-augustus-gene-87.5-mRNA-1 BP GO:0000422 autophagy
maker-PGA_scaffold0__352_contigs__length_93459789-augustus-gene-87.5-mRNA-1 BP GO:0006497 protein
maker-PGA_scaffold0__352_contigs__length_93459789-augustus-gene-87.5-mRNA-1 BP GO:0034613 cellular
maker-PGA_scaffold0__352_contigs__length_93459789-augustus-gene-87.6-mRNA-1 MF GO:0043565 sequence-specific
maker-PGA_scaffold0__352_contigs__length_93459789-augustus-gene-87.6-mRNA-1 CC GO:0005634 nucleus
maker-PGA_scaffold0__352_contigs__length_93459789-augustus-gene-87.6-mRNA-1 BP GO:0006355 regulation
maker-PGA_scaffold0__352_contigs__length_93459789-augustus-gene-87.6-mRNA-1 MF GO:0003700 DNA-binding
maker-PGA_scaffold0__352_contigs__length_93459789-augustus-gene-87.6-mRNA-1 CC GO:0005623 cell
maker-PGA_scaffold0__352_contigs__length_93459789-augustus-gene-87.6-mRNA-1 MF GO:0044212 transcription
maker-PGA_scaffold0__352_contigs__length_93459789-augustus-gene-87.6-mRNA-1 CC GO:0070013 intracellular
maker-PGA_scaffold0__352_contigs__length_93459789-augustus-gene-87.6-mRNA-1 CC GO:0005739 mitochondrion
maker-PGA_scaffold0__352_contigs__length_93459789-augustus-gene-87.6-mRNA-1 CC GO:0000785 chromatin
maker-PGA_scaffold0__352_contigs__length_93459789-augustus-gene-87.6-mRNA-1 BP GO:0061621 canonical
maker-PGA_scaffold0__352_contigs__length_93459789-augustus-gene-87.6-mRNA-1 MF GO:0003690 double-stranded
maker-PGA_scaffold0__352_contigs__length_93459789-augustus-gene-87.6-mRNA-1 BP GO:0010906 regulation
maker-PGA_scaffold0__352_contigs__length_93459789-augustus-gene-87.6-mRNA-1 MF GO:0000287 magnesium
maker-PGA_scaffold0__352_contigs__length_93459789-augustus-gene-87.6-mRNA-1 BP GO:0001678 cellular
maker-PGA_scaffold0__352_contigs__length_93459789-augustus-gene-87.6-mRNA-1 MF GO:0005515 protein
maker-PGA_scaffold0__352_contigs__length_93459789-augustus-gene-87.6-mRNA-1 BP GO:0042594 response
maker-PGA_scaffold0__352_contigs__length_93459789-augustus-gene-87.6-mRNA-1 BP GO:0010507 negative
maker-PGA_scaffold0__352_contigs__length_93459789-augustus-gene-87.6-mRNA-1 BP GO:1903508 positive
maker-PGA_scaffold0__352_contigs__length_93459789-augustus-gene-87.6-mRNA-1 BP GO:1903507 negative
maker-PGA_scaffold0__352_contigs__length_93459789-augustus-gene-87.6-mRNA-1 BP GO:0010628 positive
maker-PGA_scaffold0__352_contigs__length_93459789-augustus-gene-87.6-mRNA-1 BP GO:2000113 negative
maker-PGA_scaffold0__352_contigs__length_93459789-augustus-gene-87.6-mRNA-1 BP GO:0010629 negative
maker-PGA_scaffold0__352_contigs__length_93459789-augustus-gene-87.6-mRNA-1 BP GO:0016579 protein
augustus_masked-PGA_scaffold0__352_contigs__length_93459789-processed-gene-88.0-mRNA-1 CC GO:0016021 integral
augustus_masked-PGA_scaffold0__352_contigs__length_93459789-processed-gene-89.1-mRNA-1 MF GO:0005245 voltage-gated
augustus_masked-PGA_scaffold0__352_contigs__length_93459789-processed-gene-89.1-mRNA-1 CC GO:0005891 voltage-gated
augustus_masked-PGA_scaffold0__352_contigs__length_93459789-processed-gene-89.1-mRNA-1 BP GO:0070588 calcium
augustus_masked-PGA_scaffold0__352_contigs__length_93459789-processed-gene-89.1-mRNA-1 BP GO:0034765 regulation
augustus_masked-PGA_scaffold0__352_contigs__length_93459789-processed-gene-89.1-mRNA-1 CC GO:0001518 voltage-gated
augustus_masked-PGA_scaffold0__352_contigs__length_93459789-processed-gene-89.1-mRNA-1 CC GO:0043005 neuron
augustus_masked-PGA_scaffold0__352_contigs__length_93459789-processed-gene-89.1-mRNA-1 MF GO:0005509 calcium
augustus_masked-PGA_scaffold0__352_contigs__length_93459789-processed-gene-89.1-mRNA-1 MF GO:0005248 voltage-gated
augustus_masked-PGA_scaffold0__352_contigs__length_93459789-processed-gene-89.1-mRNA-1 BP GO:0019228 neuronal
augustus_masked-PGA_scaffold0__352_contigs__length_93459789-processed-gene-89.1-mRNA-1 BP GO:0070509 calcium
augustus_masked-PGA_scaffold0__352_contigs__length_93459789-processed-gene-89.1-mRNA-1 BP GO:0030317 flagellated
augustus_masked-PGA_scaffold0__352_contigs__length_93459789-processed-gene-89.1-mRNA-1 BP GO:0045956 positive
augustus_masked-PGA_scaffold0__352_contigs__length_93459789-processed-gene-89.1-mRNA-1 BP GO:0086010 membrane
augustus_masked-PGA_scaffold0__352_contigs__length_93459789-processed-gene-89.1-mRNA-1 BP GO:0035725 sodium
augustus_masked-PGA_scaffold0__352_contigs__length_93459789-processed-gene-89.4-mRNA-1 MF GO:0005245 voltage-gated
augustus_masked-PGA_scaffold0__352_contigs__length_93459789-processed-gene-89.4-mRNA-1 CC GO:0005891 voltage-gated
augustus_masked-PGA_scaffold0__352_contigs__length_93459789-processed-gene-89.4-mRNA-1 BP GO:0070588 calcium
augustus_masked-PGA_scaffold0__352_contigs__length_93459789-processed-gene-89.4-mRNA-1 BP GO:0034765 regulation
augustus_masked-PGA_scaffold0__352_contigs__length_93459789-processed-gene-89.4-mRNA-1 CC GO:0001518 voltage-gated
augustus_masked-PGA_scaffold0__352_contigs__length_93459789-processed-gene-89.4-mRNA-1 CC GO:0043005 neuron
augustus_masked-PGA_scaffold0__352_contigs__length_93459789-processed-gene-89.4-mRNA-1 MF GO:0097110 scaffold
augustus_masked-PGA_scaffold0__352_contigs__length_93459789-processed-gene-89.4-mRNA-1 MF GO:0005248 voltage-gated
augustus_masked-PGA_scaffold0__352_contigs__length_93459789-processed-gene-89.4-mRNA-1 CC GO:0030054 cell
augustus_masked-PGA_scaffold0__352_contigs__length_93459789-processed-gene-89.4-mRNA-1 BP GO:0070509 calcium
augustus_masked-PGA_scaffold0__352_contigs__length_93459789-processed-gene-89.4-mRNA-1 CC GO:0045202 synapse
augustus_masked-PGA_scaffold0__352_contigs__length_93459789-processed-gene-89.4-mRNA-1 BP GO:0001508 action
augustus_masked-PGA_scaffold0__352_contigs__length_93459789-processed-gene-89.4-mRNA-1 CC GO:0005737 cytoplasm
augustus_masked-PGA_scaffold0__352_contigs__length_93459789-processed-gene-89.4-mRNA-1 BP GO:0035637 multicellular
augustus_masked-PGA_scaffold0__352_contigs__length_93459789-processed-gene-89.4-mRNA-1 BP GO:0051899 membrane
augustus_masked-PGA_scaffold0__352_contigs__length_93459789-processed-gene-89.4-mRNA-1 BP GO:0045956 positive
augustus_masked-PGA_scaffold0__352_contigs__length_93459789-processed-gene-89.4-mRNA-1 BP GO:0003008 system
augustus_masked-PGA_scaffold0__352_contigs__length_93459789-processed-gene-89.4-mRNA-1 BP GO:0060371 regulation
augustus_masked-PGA_scaffold0__352_contigs__length_93459789-processed-gene-89.4-mRNA-1 BP GO:0035725 sodium
augustus_masked-PGA_scaffold0__352_contigs__length_93459789-processed-gene-89.4-mRNA-1 BP GO:0070252 actin-mediated
augustus_masked-PGA_scaffold0__352_contigs__length_93459789-processed-gene-89.4-mRNA-1 BP GO:0002027 regulation
augustus_masked-PGA_scaffold0__352_contigs__length_93459789-processed-gene-89.4-mRNA-1 BP GO:0010045 response
augustus_masked-PGA_scaffold0__352_contigs__length_93459789-processed-gene-89.4-mRNA-1 BP GO:0007154 cell
augustus_masked-PGA_scaffold0__352_contigs__length_93459789-processed-gene-89.4-mRNA-1 BP GO:0030317 flagellated
maker-PGA_scaffold0__352_contigs__length_93459789-augustus-gene-89.7-mRNA-1 MF GO:0005245 voltage-gated
maker-PGA_scaffold0__352_contigs__length_93459789-augustus-gene-89.7-mRNA-1 CC GO:0005891 voltage-gated
maker-PGA_scaffold0__352_contigs__length_93459789-augustus-gene-89.7-mRNA-1 BP GO:0070588 calcium
maker-PGA_scaffold0__352_contigs__length_93459789-augustus-gene-89.7-mRNA-1 BP GO:0034765 regulation
maker-PGA_scaffold0__352_contigs__length_93459789-augustus-gene-89.7-mRNA-1 CC GO:0001518 voltage-gated
maker-PGA_scaffold0__352_contigs__length_93459789-augustus-gene-89.7-mRNA-1 CC GO:0043005 neuron
maker-PGA_scaffold0__352_contigs__length_93459789-augustus-gene-89.7-mRNA-1 CC GO:0030054 cell
maker-PGA_scaffold0__352_contigs__length_93459789-augustus-gene-89.7-mRNA-1 CC GO:0045202 synapse
maker-PGA_scaffold0__352_contigs__length_93459789-augustus-gene-89.7-mRNA-1 MF GO:0097110 scaffold
maker-PGA_scaffold0__352_contigs__length_93459789-augustus-gene-89.7-mRNA-1 BP GO:0070509 calcium
maker-PGA_scaffold0__352_contigs__length_93459789-augustus-gene-89.7-mRNA-1 BP GO:0086010 membrane
maker-PGA_scaffold0__352_contigs__length_93459789-augustus-gene-89.7-mRNA-1 MF GO:0005248 voltage-gated
maker-PGA_scaffold0__352_contigs__length_93459789-augustus-gene-89.7-mRNA-1 CC GO:0043020 NADPH
maker-PGA_scaffold0__352_contigs__length_93459789-augustus-gene-89.7-mRNA-1 CC GO:0005737 cytoplasm
maker-PGA_scaffold0__352_contigs__length_93459789-augustus-gene-89.7-mRNA-1 CC GO:0005811 lipid
maker-PGA_scaffold0__352_contigs__length_93459789-augustus-gene-89.7-mRNA-1 BP GO:0035637 multicellular
maker-PGA_scaffold0__352_contigs__length_93459789-augustus-gene-89.7-mRNA-1 MF GO:0016176 superoxide-generating
maker-PGA_scaffold0__352_contigs__length_93459789-augustus-gene-89.7-mRNA-1 MF GO:0043325 phosphatidylinositol-3,4-bisphosphate
maker-PGA_scaffold0__352_contigs__length_93459789-augustus-gene-89.7-mRNA-1 MF GO:0005086 ARF
maker-PGA_scaffold0__352_contigs__length_93459789-augustus-gene-89.7-mRNA-1 MF GO:0004806 triglyceride
maker-PGA_scaffold0__352_contigs__length_93459789-augustus-gene-89.7-mRNA-1 BP GO:0060371 regulation
maker-PGA_scaffold0__352_contigs__length_93459789-augustus-gene-89.7-mRNA-1 BP GO:0045956 positive
maker-PGA_scaffold0__352_contigs__length_93459789-augustus-gene-89.7-mRNA-1 BP GO:0086002 cardiac
maker-PGA_scaffold0__352_contigs__length_93459789-augustus-gene-89.7-mRNA-1 MF GO:0042626 ATPase-coupled
maker-PGA_scaffold0__352_contigs__length_93459789-augustus-gene-89.7-mRNA-1 MF GO:0016887 ATPase
maker-PGA_scaffold0__352_contigs__length_93459789-augustus-gene-89.7-mRNA-1 BP GO:0002027 regulation
maker-PGA_scaffold0__352_contigs__length_93459789-augustus-gene-89.7-mRNA-1 BP GO:0010045 response
maker-PGA_scaffold0__352_contigs__length_93459789-augustus-gene-89.7-mRNA-1 MF GO:0005524 ATP
maker-PGA_scaffold0__352_contigs__length_93459789-augustus-gene-89.7-mRNA-1 BP GO:0007268 chemical
maker-PGA_scaffold0__352_contigs__length_93459789-augustus-gene-89.7-mRNA-1 BP GO:0035725 sodium
maker-PGA_scaffold0__352_contigs__length_93459789-augustus-gene-89.7-mRNA-1 BP GO:0050877 nervous
maker-PGA_scaffold0__352_contigs__length_93459789-augustus-gene-89.7-mRNA-1 BP GO:0019433 triglyceride
maker-PGA_scaffold0__352_contigs__length_93459789-augustus-gene-89.7-mRNA-1 BP GO:0045730 respiratory
maker-PGA_scaffold0__352_contigs__length_93459789-augustus-gene-89.7-mRNA-1 BP GO:0055088 lipid
maker-PGA_scaffold0__352_contigs__length_93459789-augustus-gene-89.7-mRNA-1 BP GO:0032012 regulation
maker-PGA_scaffold0__352_contigs__length_93459789-augustus-gene-89.7-mRNA-1 BP GO:0006801 superoxide
maker-PGA_scaffold0__352_contigs__length_93459789-augustus-gene-89.7-mRNA-1 BP GO:0043085 positive
maker-PGA_scaffold0__352_contigs__length_93459789-augustus-gene-92.20-mRNA-1 MF GO:0004190 aspartic-type
maker-PGA_scaffold0__352_contigs__length_93459789-augustus-gene-92.20-mRNA-1 BP GO:0006508 proteolysis
snap_masked-PGA_scaffold0__352_contigs__length_93459789-processed-gene-93.18-mRNA-1 BP GO:0031581 hemidesmosome
snap_masked-PGA_scaffold0__352_contigs__length_93459789-processed-gene-93.18-mRNA-1 MF GO:0030165 PDZ
snap_masked-PGA_scaffold0__352_contigs__length_93459789-processed-gene-93.18-mRNA-1 CC GO:0005829 cytosol
snap_masked-PGA_scaffold0__352_contigs__length_93459789-processed-gene-93.18-mRNA-1 BP GO:0010719 negative
snap_masked-PGA_scaffold0__352_contigs__length_93459789-processed-gene-93.18-mRNA-1 CC GO:0030864 cortical
snap_masked-PGA_scaffold0__352_contigs__length_93459789-processed-gene-93.18-mRNA-1 BP GO:0048919 posterior
snap_masked-PGA_scaffold0__352_contigs__length_93459789-processed-gene-93.18-mRNA-1 MF GO:0045159 myosin
snap_masked-PGA_scaffold0__352_contigs__length_93459789-processed-gene-93.18-mRNA-1 BP GO:0070121 Kupffer's
snap_masked-PGA_scaffold0__352_contigs__length_93459789-processed-gene-93.18-mRNA-1 MF GO:0017137 Rab
snap_masked-PGA_scaffold0__352_contigs__length_93459789-processed-gene-93.18-mRNA-1 CC GO:0043231 intracellular
snap_masked-PGA_scaffold0__352_contigs__length_93459789-processed-gene-93.18-mRNA-1 BP GO:0044458 motile
snap_masked-PGA_scaffold0__352_contigs__length_93459789-processed-gene-93.18-mRNA-1 MF GO:0005096 GTPase
snap_masked-PGA_scaffold0__352_contigs__length_93459789-processed-gene-93.18-mRNA-1 CC GO:0005623 cell
snap_masked-PGA_scaffold0__352_contigs__length_93459789-processed-gene-93.18-mRNA-1 BP GO:0098773 skin
snap_masked-PGA_scaffold0__352_contigs__length_93459789-processed-gene-93.18-mRNA-1 BP GO:0045682 regulation
snap_masked-PGA_scaffold0__352_contigs__length_93459789-processed-gene-93.18-mRNA-1 CC GO:0005886 plasma
snap_masked-PGA_scaffold0__352_contigs__length_93459789-processed-gene-93.18-mRNA-1 BP GO:0050680 negative
snap_masked-PGA_scaffold0__352_contigs__length_93459789-processed-gene-93.18-mRNA-1 BP GO:0030336 negative
snap_masked-PGA_scaffold0__352_contigs__length_93459789-processed-gene-93.18-mRNA-1 BP GO:0007010 cytoskeleton
snap_masked-PGA_scaffold0__352_contigs__length_93459789-processed-gene-93.18-mRNA-1 BP GO:0015820 leucine
snap_masked-PGA_scaffold0__352_contigs__length_93459789-processed-gene-93.18-mRNA-1 BP GO:0032878 regulation
snap_masked-PGA_scaffold0__352_contigs__length_93459789-processed-gene-93.18-mRNA-1 BP GO:0008593 regulation
snap_masked-PGA_scaffold0__352_contigs__length_93459789-processed-gene-93.18-mRNA-1 BP GO:0051653 spindle
snap_masked-PGA_scaffold0__352_contigs__length_93459789-processed-gene-93.18-mRNA-1 BP GO:0030010 establishment
snap_masked-PGA_scaffold0__352_contigs__length_93459789-processed-gene-93.18-mRNA-1 BP GO:0050708 regulation
snap_masked-PGA_scaffold0__352_contigs__length_93459789-processed-gene-93.18-mRNA-1 BP GO:0051656 establishment
snap_masked-PGA_scaffold0__352_contigs__length_93459789-processed-gene-93.18-mRNA-1 BP GO:0051649 establishment
snap_masked-PGA_scaffold0__352_contigs__length_93459789-processed-gene-93.18-mRNA-1 BP GO:0043547 positive
snap_masked-PGA_scaffold0__352_contigs__length_93459789-processed-gene-93.18-mRNA-1 BP GO:0030029 actin
snap_masked-PGA_scaffold0__352_contigs__length_93459789-processed-gene-93.18-mRNA-1 BP GO:0007017 microtubule-based
snap_masked-PGA_scaffold0__352_contigs__length_93459789-processed-gene-93.18-mRNA-1 BP GO:0006887 exocytosis
snap_masked-PGA_scaffold0__352_contigs__length_93459789-processed-gene-93.18-mRNA-1 BP GO:0051301 cell
maker-PGA_scaffold0__352_contigs__length_93459789-snap-gene-93.17-mRNA-1 CC GO:0016021 integral
maker-PGA_scaffold0__352_contigs__length_93459789-snap-gene-93.17-mRNA-1 MF GO:0000166 nucleotide
maker-PGA_scaffold0__352_contigs__length_93459789-snap-gene-93.17-mRNA-1 BP GO:0007605 sensory
maker-PGA_scaffold0__352_contigs__length_93459789-snap-gene-93.17-mRNA-1 CC GO:0016459 myosin
maker-PGA_scaffold0__352_contigs__length_93459789-snap-gene-93.17-mRNA-1 MF GO:0003779 actin
maker-PGA_scaffold0__352_contigs__length_93459789-snap-gene-93.17-mRNA-1 MF GO:0003774 motor
maker-PGA_scaffold0__352_contigs__length_93459789-snap-gene-93.17-mRNA-1 MF GO:0035639 purine
maker-PGA_scaffold0__352_contigs__length_93459789-snap-gene-93.17-mRNA-1 MF GO:0008144 drug
maker-PGA_scaffold0__352_contigs__length_93459789-snap-gene-93.17-mRNA-1 MF GO:0097367 carbohydrate
maker-PGA_scaffold0__352_contigs__length_93459789-snap-gene-94.14-mRNA-1 MF GO:0008270 zinc
maker-PGA_scaffold0__352_contigs__length_93459789-snap-gene-94.14-mRNA-1 CC GO:0005634 nucleus
maker-PGA_scaffold0__352_contigs__length_93459789-snap-gene-94.14-mRNA-1 BP GO:0006355 regulation
maker-PGA_scaffold0__352_contigs__length_93459789-snap-gene-94.13-mRNA-1 MF GO:0003723 RNA
maker-PGA_scaffold0__352_contigs__length_93459789-snap-gene-94.13-mRNA-1 CC GO:0071547 piP-body
maker-PGA_scaffold0__352_contigs__length_93459789-snap-gene-94.13-mRNA-1 BP GO:0043046 DNA
maker-PGA_scaffold0__352_contigs__length_93459789-snap-gene-94.13-mRNA-1 CC GO:0071546 pi-body
maker-PGA_scaffold0__352_contigs__length_93459789-snap-gene-94.13-mRNA-1 BP GO:0034587 piRNA
maker-PGA_scaffold0__352_contigs__length_93459789-snap-gene-94.13-mRNA-1 BP GO:0007140 male
maker-PGA_scaffold0__352_contigs__length_93459789-snap-gene-94.13-mRNA-1 BP GO:0009566 fertilization
maker-PGA_scaffold0__352_contigs__length_93459789-snap-gene-94.13-mRNA-1 BP GO:0007283 spermatogenesis
maker-PGA_scaffold0__352_contigs__length_93459789-snap-gene-94.13-mRNA-1 CC GO:0016021 integral
maker-PGA_scaffold0__352_contigs__length_93459789-snap-gene-94.13-mRNA-1 CC GO:0005739 mitochondrion
maker-PGA_scaffold0__352_contigs__length_93459789-augustus-gene-94.12-mRNA-1 MF GO:0004550 nucleoside
maker-PGA_scaffold0__352_contigs__length_93459789-augustus-gene-94.12-mRNA-1 BP GO:0006228 UTP
maker-PGA_scaffold0__352_contigs__length_93459789-augustus-gene-94.12-mRNA-1 CC GO:0001726 ruffle
maker-PGA_scaffold0__352_contigs__length_93459789-augustus-gene-94.12-mRNA-1 BP GO:0006183 GTP
maker-PGA_scaffold0__352_contigs__length_93459789-augustus-gene-94.12-mRNA-1 CC GO:0030027 lamellipodium
maker-PGA_scaffold0__352_contigs__length_93459789-augustus-gene-94.12-mRNA-1 BP GO:0006241 CTP
maker-PGA_scaffold0__352_contigs__length_93459789-augustus-gene-94.12-mRNA-1 MF GO:0005524 ATP
maker-PGA_scaffold0__352_contigs__length_93459789-augustus-gene-94.12-mRNA-1 CC GO:0071944 cell
maker-PGA_scaffold0__352_contigs__length_93459789-augustus-gene-94.12-mRNA-1 CC GO:0005737 cytoplasm
maker-PGA_scaffold0__352_contigs__length_93459789-augustus-gene-94.12-mRNA-1 CC GO:0005634 nucleus
maker-PGA_scaffold0__352_contigs__length_93459789-augustus-gene-94.12-mRNA-1 CC GO:0005925 focal
maker-PGA_scaffold0__352_contigs__length_93459789-augustus-gene-94.12-mRNA-1 MF GO:0051880 G-quadruplex
maker-PGA_scaffold0__352_contigs__length_93459789-augustus-gene-94.12-mRNA-1 MF GO:0019003 GDP
maker-PGA_scaffold0__352_contigs__length_93459789-augustus-gene-94.12-mRNA-1 CC GO:0005882 intermediate
maker-PGA_scaffold0__352_contigs__length_93459789-augustus-gene-94.12-mRNA-1 BP GO:0006165 nucleoside
maker-PGA_scaffold0__352_contigs__length_93459789-augustus-gene-94.12-mRNA-1 MF GO:0003713 transcription
maker-PGA_scaffold0__352_contigs__length_93459789-augustus-gene-94.12-mRNA-1 CC GO:0031968 organelle
maker-PGA_scaffold0__352_contigs__length_93459789-augustus-gene-94.12-mRNA-1 CC GO:0005813 centrosome
maker-PGA_scaffold0__352_contigs__length_93459789-augustus-gene-94.12-mRNA-1 MF GO:0043024 ribosomal
maker-PGA_scaffold0__352_contigs__length_93459789-augustus-gene-94.12-mRNA-1 CC GO:0005615 extracellular
maker-PGA_scaffold0__352_contigs__length_93459789-augustus-gene-94.12-mRNA-1 MF GO:0042802 identical
maker-PGA_scaffold0__352_contigs__length_93459789-augustus-gene-94.12-mRNA-1 CC GO:0043209 myelin
maker-PGA_scaffold0__352_contigs__length_93459789-augustus-gene-94.12-mRNA-1 MF GO:0004536 deoxyribonuclease
maker-PGA_scaffold0__352_contigs__length_93459789-augustus-gene-94.12-mRNA-1 CC GO:0005623 cell
maker-PGA_scaffold0__352_contigs__length_93459789-augustus-gene-94.12-mRNA-1 MF GO:0005525 GTP
maker-PGA_scaffold0__352_contigs__length_93459789-augustus-gene-94.12-mRNA-1 MF GO:0000287 magnesium
maker-PGA_scaffold0__352_contigs__length_93459789-augustus-gene-94.12-mRNA-1 MF GO:0019215 intermediate
maker-PGA_scaffold0__352_contigs__length_93459789-augustus-gene-94.12-mRNA-1 CC GO:1903561 extracellular
maker-PGA_scaffold0__352_contigs__length_93459789-augustus-gene-94.12-mRNA-1 MF GO:0043015 gamma-tubulin
maker-PGA_scaffold0__352_contigs__length_93459789-augustus-gene-94.12-mRNA-1 MF GO:0000977 RNA
maker-PGA_scaffold0__352_contigs__length_93459789-augustus-gene-94.12-mRNA-1 MF GO:0003697 single-stranded
maker-PGA_scaffold0__352_contigs__length_93459789-augustus-gene-94.12-mRNA-1 MF GO:0019899 enzyme
maker-PGA_scaffold0__352_contigs__length_93459789-augustus-gene-94.12-mRNA-1 MF GO:0004673 protein
maker-PGA_scaffold0__352_contigs__length_93459789-augustus-gene-94.12-mRNA-1 BP GO:0050679 positive
maker-PGA_scaffold0__352_contigs__length_93459789-augustus-gene-94.12-mRNA-1 BP GO:0045618 positive
maker-PGA_scaffold0__352_contigs__length_93459789-augustus-gene-94.12-mRNA-1 BP GO:0042981 regulation
maker-PGA_scaffold0__352_contigs__length_93459789-augustus-gene-94.12-mRNA-1 BP GO:0007229 integrin-mediated
maker-PGA_scaffold0__352_contigs__length_93459789-augustus-gene-94.12-mRNA-1 BP GO:0043069 negative
maker-PGA_scaffold0__352_contigs__length_93459789-augustus-gene-94.12-mRNA-1 BP GO:0045944 positive
maker-PGA_scaffold0__352_contigs__length_93459789-augustus-gene-94.12-mRNA-1 BP GO:0043388 positive
maker-PGA_scaffold0__352_contigs__length_93459789-augustus-gene-94.12-mRNA-1 BP GO:0007595 lactation
maker-PGA_scaffold0__352_contigs__length_93459789-augustus-gene-94.12-mRNA-1 BP GO:0033574 response
maker-PGA_scaffold0__352_contigs__length_93459789-augustus-gene-94.12-mRNA-1 BP GO:0014075 response
maker-PGA_scaffold0__352_contigs__length_93459789-augustus-gene-94.12-mRNA-1 BP GO:0002762 negative
maker-PGA_scaffold0__352_contigs__length_93459789-augustus-gene-94.12-mRNA-1 BP GO:0071398 cellular
maker-PGA_scaffold0__352_contigs__length_93459789-augustus-gene-94.12-mRNA-1 BP GO:0051591 response
maker-PGA_scaffold0__352_contigs__length_93459789-augustus-gene-94.12-mRNA-1 BP GO:0021766 hippocampus
maker-PGA_scaffold0__352_contigs__length_93459789-augustus-gene-94.12-mRNA-1 BP GO:0071333 cellular
maker-PGA_scaffold0__352_contigs__length_93459789-augustus-gene-94.12-mRNA-1 BP GO:0010976 positive
maker-PGA_scaffold0__352_contigs__length_93459789-augustus-gene-94.12-mRNA-1 BP GO:0006259 DNA
maker-PGA_scaffold0__352_contigs__length_93459789-augustus-gene-94.12-mRNA-1 BP GO:0035690 cellular
maker-PGA_scaffold0__352_contigs__length_93459789-augustus-gene-94.12-mRNA-1 BP GO:0018106 peptidyl-histidine
maker-PGA_scaffold0__352_contigs__length_93459789-augustus-gene-94.12-mRNA-1 BP GO:0010629 negative
maker-PGA_scaffold0__352_contigs__length_93459789-augustus-gene-94.12-mRNA-1 BP GO:0006897 endocytosis
maker-PGA_scaffold0__352_contigs__length_93459789-augustus-gene-95.3-mRNA-1 MF GO:0030246 carbohydrate
maker-PGA_scaffold0__352_contigs__length_93459789-augustus-gene-95.3-mRNA-1 CC GO:0005581 collagen
maker-PGA_scaffold0__352_contigs__length_93459789-augustus-gene-95.3-mRNA-1 MF GO:0038023 signaling
maker-PGA_scaffold0__352_contigs__length_93459789-augustus-gene-95.3-mRNA-1 CC GO:0016021 integral
maker-PGA_scaffold0__352_contigs__length_93459789-snap-gene-97.1-mRNA-1 MF GO:0004089 carbonate
maker-PGA_scaffold0__352_contigs__length_93459789-snap-gene-97.1-mRNA-1 BP GO:0036269 swimming
maker-PGA_scaffold0__352_contigs__length_93459789-snap-gene-97.1-mRNA-1 CC GO:0016021 integral
maker-PGA_scaffold0__352_contigs__length_93459789-snap-gene-97.1-mRNA-1 MF GO:0008270 zinc
maker-PGA_scaffold0__352_contigs__length_93459789-snap-gene-97.1-mRNA-1 BP GO:0007420 brain
snap_masked-PGA_scaffold0__352_contigs__length_93459789-processed-gene-105.4-mRNA-1 MF GO:0004970 ionotropic
snap_masked-PGA_scaffold0__352_contigs__length_93459789-processed-gene-105.4-mRNA-1 BP GO:0035235 ionotropic
snap_masked-PGA_scaffold0__352_contigs__length_93459789-processed-gene-105.4-mRNA-1 CC GO:0045211 postsynaptic
snap_masked-PGA_scaffold0__352_contigs__length_93459789-processed-gene-105.4-mRNA-1 BP GO:0034220 ion
snap_masked-PGA_scaffold0__352_contigs__length_93459789-processed-gene-105.4-mRNA-1 CC GO:0030054 cell
snap_masked-PGA_scaffold0__352_contigs__length_93459789-processed-gene-105.4-mRNA-1 CC GO:0016021 integral
snap_masked-PGA_scaffold0__352_contigs__length_93459789-processed-gene-105.4-mRNA-1 CC GO:0098878 neurotransmitter
snap_masked-PGA_scaffold0__352_contigs__length_93459789-processed-gene-105.4-mRNA-1 CC GO:0098978 glutamatergic
snap_masked-PGA_scaffold0__352_contigs__length_93459789-processed-gene-105.4-mRNA-1 BP GO:0033058 directional
snap_masked-PGA_scaffold0__352_contigs__length_93459789-processed-gene-105.4-mRNA-1 BP GO:1902414 protein
snap_masked-PGA_scaffold0__352_contigs__length_93459789-processed-gene-105.4-mRNA-1 BP GO:1903539 protein
snap_masked-PGA_scaffold0__352_contigs__length_93459789-processed-gene-105.4-mRNA-1 BP GO:0050885 neuromuscular
snap_masked-PGA_scaffold0__352_contigs__length_93459789-processed-gene-105.4-mRNA-1 MF GO:0099604 ligand-gated
snap_masked-PGA_scaffold0__352_contigs__length_93459789-processed-gene-105.4-mRNA-1 CC GO:1990351 transporter
snap_masked-PGA_scaffold0__352_contigs__length_93459789-processed-gene-105.4-mRNA-1 MF GO:1904315 transmitter-gated
snap_masked-PGA_scaffold0__352_contigs__length_93459789-processed-gene-105.4-mRNA-1 CC GO:0005623 cell
snap_masked-PGA_scaffold0__352_contigs__length_93459789-processed-gene-105.4-mRNA-1 BP GO:0042177 negative
snap_masked-PGA_scaffold0__352_contigs__length_93459789-processed-gene-105.4-mRNA-1 CC GO:0031226 intrinsic
snap_masked-PGA_scaffold0__352_contigs__length_93459789-processed-gene-105.4-mRNA-1 BP GO:0060402 calcium
snap_masked-PGA_scaffold0__352_contigs__length_93459789-processed-gene-105.4-mRNA-1 MF GO:0022843 voltage-gated
snap_masked-PGA_scaffold0__352_contigs__length_93459789-processed-gene-105.4-mRNA-1 BP GO:0060079 excitatory
snap_masked-PGA_scaffold0__352_contigs__length_93459789-processed-gene-105.4-mRNA-1 BP GO:0019722 calcium-mediated
snap_masked-PGA_scaffold0__352_contigs__length_93459789-processed-gene-105.4-mRNA-1 BP GO:0009611 response
maker-PGA_scaffold0__352_contigs__length_93459789-snap-gene-106.30-mRNA-1 BP GO:0007023 post-chaperonin
maker-PGA_scaffold0__352_contigs__length_93459789-snap-gene-106.30-mRNA-1 MF GO:0015631 tubulin
maker-PGA_scaffold0__352_contigs__length_93459789-snap-gene-106.30-mRNA-1 CC GO:0032391 photoreceptor
maker-PGA_scaffold0__352_contigs__length_93459789-snap-gene-106.30-mRNA-1 BP GO:0000902 cell
maker-PGA_scaffold0__352_contigs__length_93459789-snap-gene-106.30-mRNA-1 MF GO:0005525 GTP
maker-PGA_scaffold0__352_contigs__length_93459789-snap-gene-106.30-mRNA-1 CC GO:0005829 cytosol
maker-PGA_scaffold0__352_contigs__length_93459789-snap-gene-106.30-mRNA-1 BP GO:0007021 tubulin
maker-PGA_scaffold0__352_contigs__length_93459789-snap-gene-106.30-mRNA-1 CC GO:0016021 integral
maker-PGA_scaffold0__352_contigs__length_93459789-snap-gene-106.30-mRNA-1 MF GO:0003924 GTPase
augustus_masked-PGA_scaffold0__352_contigs__length_93459789-processed-gene-106.1-mRNA-1 BP GO:0007266 Rho
augustus_masked-PGA_scaffold0__352_contigs__length_93459789-processed-gene-106.1-mRNA-1 MF GO:0031683 G-protein
augustus_masked-PGA_scaffold0__352_contigs__length_93459789-processed-gene-106.1-mRNA-1 CC GO:0031526 brush
augustus_masked-PGA_scaffold0__352_contigs__length_93459789-processed-gene-106.1-mRNA-1 MF GO:0001664 G
augustus_masked-PGA_scaffold0__352_contigs__length_93459789-processed-gene-106.1-mRNA-1 BP GO:0007186 G
augustus_masked-PGA_scaffold0__352_contigs__length_93459789-processed-gene-106.1-mRNA-1 MF GO:0003924 GTPase
augustus_masked-PGA_scaffold0__352_contigs__length_93459789-processed-gene-106.1-mRNA-1 CC GO:1905360 GTPase
augustus_masked-PGA_scaffold0__352_contigs__length_93459789-processed-gene-106.1-mRNA-1 MF GO:0005525 GTP
augustus_masked-PGA_scaffold0__352_contigs__length_93459789-processed-gene-106.1-mRNA-1 CC GO:0031234 extrinsic
augustus_masked-PGA_scaffold0__352_contigs__length_93459789-processed-gene-106.1-mRNA-1 BP GO:0003262 endocardial
augustus_masked-PGA_scaffold0__352_contigs__length_93459789-processed-gene-106.1-mRNA-1 BP GO:0048931 posterior
augustus_masked-PGA_scaffold0__352_contigs__length_93459789-processed-gene-106.1-mRNA-1 CC GO:0098797 plasma
augustus_masked-PGA_scaffold0__352_contigs__length_93459789-processed-gene-106.1-mRNA-1 BP GO:0048938 lateral
augustus_masked-PGA_scaffold0__352_contigs__length_93459789-processed-gene-106.1-mRNA-1 CC GO:0005829 cytosol
augustus_masked-PGA_scaffold0__352_contigs__length_93459789-processed-gene-106.1-mRNA-1 CC GO:0005634 nucleus
augustus_masked-PGA_scaffold0__352_contigs__length_93459789-processed-gene-106.1-mRNA-1 BP GO:0043149 stress
augustus_masked-PGA_scaffold0__352_contigs__length_93459789-processed-gene-106.1-mRNA-1 CC GO:0005623 cell
augustus_masked-PGA_scaffold0__352_contigs__length_93459789-processed-gene-106.1-mRNA-1 BP GO:0055113 epiboly
augustus_masked-PGA_scaffold0__352_contigs__length_93459789-processed-gene-106.1-mRNA-1 BP GO:0014003 oligodendrocyte
augustus_masked-PGA_scaffold0__352_contigs__length_93459789-processed-gene-106.1-mRNA-1 MF GO:0045296 cadherin
augustus_masked-PGA_scaffold0__352_contigs__length_93459789-processed-gene-106.1-mRNA-1 BP GO:0009826 unidimensional
augustus_masked-PGA_scaffold0__352_contigs__length_93459789-processed-gene-106.1-mRNA-1 BP GO:0042074 cell
augustus_masked-PGA_scaffold0__352_contigs__length_93459789-processed-gene-106.1-mRNA-1 BP GO:0007492 endoderm
augustus_masked-PGA_scaffold0__352_contigs__length_93459789-processed-gene-106.1-mRNA-1 BP GO:0042552 myelination
augustus_masked-PGA_scaffold0__352_contigs__length_93459789-processed-gene-106.1-mRNA-1 BP GO:0032956 regulation
augustus_masked-PGA_scaffold0__352_contigs__length_93459789-processed-gene-106.1-mRNA-1 BP GO:0001525 angiogenesis
augustus_masked-PGA_scaffold0__352_contigs__length_93459789-processed-gene-106.1-mRNA-1 BP GO:2000048 negative
augustus_masked-PGA_scaffold0__352_contigs__length_93459789-processed-gene-106.1-mRNA-1 BP GO:0030097 hemopoiesis
augustus_masked-PGA_scaffold0__352_contigs__length_93459789-processed-gene-106.1-mRNA-1 BP GO:0030168 platelet
augustus_masked-PGA_scaffold0__352_contigs__length_93459789-processed-gene-106.1-mRNA-1 BP GO:0048754 branching
augustus_masked-PGA_scaffold0__352_contigs__length_93459789-processed-gene-106.1-mRNA-1 BP GO:0019933 cAMP-mediated
augustus_masked-PGA_scaffold0__352_contigs__length_93459789-processed-gene-106.1-mRNA-1 BP GO:0030334 regulation
augustus_masked-PGA_scaffold0__352_contigs__length_93459789-processed-gene-106.1-mRNA-1 BP GO:0001701 in
augustus_masked-PGA_scaffold0__352_contigs__length_93459789-processed-gene-106.1-mRNA-1 BP GO:0008360 regulation
augustus_masked-PGA_scaffold0__352_contigs__length_93459789-processed-gene-106.1-mRNA-1 BP GO:0031584 activation
augustus_masked-PGA_scaffold0__352_contigs__length_93459789-processed-gene-106.1-mRNA-1 BP GO:0007204 positive
maker-PGA_scaffold0__352_contigs__length_93459789-snap-gene-106.32-mRNA-1 BP GO:0007186 G
maker-PGA_scaffold0__352_contigs__length_93459789-snap-gene-106.32-mRNA-1 MF GO:0003785 actin
maker-PGA_scaffold0__352_contigs__length_93459789-snap-gene-106.32-mRNA-1 CC GO:0042025 host
maker-PGA_scaffold0__352_contigs__length_93459789-snap-gene-106.32-mRNA-1 MF GO:0003713 transcription
maker-PGA_scaffold0__352_contigs__length_93459789-snap-gene-106.32-mRNA-1 BP GO:0035556 intracellular
maker-PGA_scaffold0__352_contigs__length_93459789-snap-gene-106.32-mRNA-1 CC GO:0005737 cytoplasm
maker-PGA_scaffold0__352_contigs__length_93459789-snap-gene-106.32-mRNA-1 CC GO:0016021 integral
maker-PGA_scaffold0__352_contigs__length_93459789-snap-gene-106.32-mRNA-1 BP GO:0010735 positive
maker-PGA_scaffold0__352_contigs__length_93459789-snap-gene-106.32-mRNA-1 CC GO:0098839 postsynaptic
maker-PGA_scaffold0__352_contigs__length_93459789-snap-gene-106.32-mRNA-1 CC GO:0098978 glutamatergic
maker-PGA_scaffold0__352_contigs__length_93459789-snap-gene-106.32-mRNA-1 CC GO:0030054 cell
maker-PGA_scaffold0__352_contigs__length_93459789-augustus-gene-107.1-mRNA-1 CC GO:0005744 TIM23
maker-PGA_scaffold0__352_contigs__length_93459789-augustus-gene-107.1-mRNA-1 MF GO:0015450 P-P-bond-hydrolysis-driven
maker-PGA_scaffold0__352_contigs__length_93459789-augustus-gene-107.1-mRNA-1 BP GO:0071806 protein
maker-PGA_scaffold0__352_contigs__length_93459789-augustus-gene-107.1-mRNA-1 BP GO:0006886 intracellular
maker-PGA_scaffold0__352_contigs__length_93459789-augustus-gene-107.1-mRNA-1 MF GO:0005515 protein
maker-PGA_scaffold0__352_contigs__length_93459789-augustus-gene-107.1-mRNA-1 CC GO:0031305 integral
maker-PGA_scaffold0__352_contigs__length_93459789-augustus-gene-107.1-mRNA-1 BP GO:1990542 mitochondrial
maker-PGA_scaffold0__352_contigs__length_93459789-augustus-gene-107.1-mRNA-1 BP GO:0072655 establishment
maker-PGA_scaffold0__352_contigs__length_93459789-augustus-gene-107.1-mRNA-1 BP GO:0007005 mitochondrion
maker-PGA_scaffold0__352_contigs__length_93459789-augustus-gene-107.1-mRNA-1 BP GO:0017038 protein
maker-PGA_scaffold0__352_contigs__length_93459789-augustus-gene-107.1-mRNA-1 CC GO:0005758 mitochondrial
maker-PGA_scaffold0__352_contigs__length_93459789-augustus-gene-107.1-mRNA-1 BP GO:1905242 response
maker-PGA_scaffold0__352_contigs__length_93459789-augustus-gene-107.1-mRNA-1 CC GO:1990351 transporter
maker-PGA_scaffold0__352_contigs__length_93459789-augustus-gene-107.1-mRNA-1 BP GO:0010954 positive
maker-PGA_scaffold0__352_contigs__length_93459789-augustus-gene-107.1-mRNA-1 BP GO:0051205 protein
maker-PGA_scaffold0__352_contigs__length_93459789-augustus-gene-107.1-mRNA-1 BP GO:0007275 multicellular
maker-PGA_scaffold0__352_contigs__length_93459789-augustus-gene-107.0-mRNA-1 MF GO:0003723 RNA
maker-PGA_scaffold0__352_contigs__length_93459789-augustus-gene-107.0-mRNA-1 BP GO:0014866 skeletal
maker-PGA_scaffold0__352_contigs__length_93459789-augustus-gene-107.0-mRNA-1 CC GO:0030054 cell
maker-PGA_scaffold0__352_contigs__length_93459789-augustus-gene-107.0-mRNA-1 CC GO:0045202 synapse
maker-PGA_scaffold0__352_contigs__length_93459789-augustus-gene-107.0-mRNA-1 CC GO:0005634 nucleus
maker-PGA_scaffold0__352_contigs__length_93459789-augustus-gene-107.0-mRNA-1 CC GO:0005737 cytoplasm
maker-PGA_scaffold0__352_contigs__length_93459789-augustus-gene-107.0-mRNA-1 CC GO:0016021 integral
maker-PGA_scaffold0__352_contigs__length_93459789-augustus-gene-107.0-mRNA-1 BP GO:0042759 long-chain
maker-PGA_scaffold0__352_contigs__length_93459789-augustus-gene-107.0-mRNA-1 BP GO:0001570 vasculogenesis
maker-PGA_scaffold0__352_contigs__length_93459789-augustus-gene-107.0-mRNA-1 BP GO:0042552 myelination
maker-PGA_scaffold0__352_contigs__length_93459789-augustus-gene-107.0-mRNA-1 BP GO:0007286 spermatid
maker-PGA_scaffold0__352_contigs__length_93459789-augustus-gene-107.0-mRNA-1 BP GO:0010628 positive
maker-PGA_scaffold0__352_contigs__length_93459789-augustus-gene-107.4-mRNA-1 MF GO:0004252 serine-type
maker-PGA_scaffold0__352_contigs__length_93459789-augustus-gene-107.4-mRNA-1 BP GO:0006508 proteolysis
maker-PGA_scaffold0__352_contigs__length_93459789-augustus-gene-107.4-mRNA-1 CC GO:0016021 integral
maker-PGA_scaffold0__352_contigs__length_93459789-snap-gene-108.13-mRNA-1 BP GO:0048738 cardiac
maker-PGA_scaffold0__352_contigs__length_93459789-snap-gene-108.13-mRNA-1 CC GO:0030018 Z
maker-PGA_scaffold0__352_contigs__length_93459789-snap-gene-108.13-mRNA-1 MF GO:0003779 actin
maker-PGA_scaffold0__352_contigs__length_93459789-snap-gene-108.13-mRNA-1 BP GO:0007519 skeletal
maker-PGA_scaffold0__352_contigs__length_93459789-snap-gene-108.13-mRNA-1 CC GO:0015629 actin
maker-PGA_scaffold0__352_contigs__length_93459789-snap-gene-108.13-mRNA-1 CC GO:0005634 nucleus
maker-PGA_scaffold0__352_contigs__length_93459789-snap-gene-108.13-mRNA-1 BP GO:0032233 positive
maker-PGA_scaffold0__352_contigs__length_93459789-snap-gene-108.13-mRNA-1 CC GO:0030054 cell
maker-PGA_scaffold0__352_contigs__length_93459789-snap-gene-108.13-mRNA-1 CC GO:0005829 cytosol
maker-PGA_scaffold0__352_contigs__length_93459789-snap-gene-108.13-mRNA-1 CC GO:0070013 intracellular
maker-PGA_scaffold0__352_contigs__length_93459789-snap-gene-108.13-mRNA-1 CC GO:0016021 integral
maker-PGA_scaffold0__352_contigs__length_93459789-snap-gene-108.14-mRNA-1 MF GO:0051373 FATZ
maker-PGA_scaffold0__352_contigs__length_93459789-snap-gene-108.14-mRNA-1 CC GO:0030018 Z
maker-PGA_scaffold0__352_contigs__length_93459789-snap-gene-108.14-mRNA-1 BP GO:0043417 negative
maker-PGA_scaffold0__352_contigs__length_93459789-snap-gene-108.14-mRNA-1 MF GO:0031433 telethonin
maker-PGA_scaffold0__352_contigs__length_93459789-snap-gene-108.14-mRNA-1 BP GO:0043503 skeletal
maker-PGA_scaffold0__352_contigs__length_93459789-snap-gene-108.14-mRNA-1 CC GO:0015629 actin
maker-PGA_scaffold0__352_contigs__length_93459789-snap-gene-108.14-mRNA-1 MF GO:0003779 actin
maker-PGA_scaffold0__352_contigs__length_93459789-snap-gene-108.14-mRNA-1 BP GO:0070885 negative
maker-PGA_scaffold0__352_contigs__length_93459789-snap-gene-108.14-mRNA-1 MF GO:0004865 protein
maker-PGA_scaffold0__352_contigs__length_93459789-snap-gene-108.14-mRNA-1 BP GO:0045214 sarcomere
maker-PGA_scaffold0__352_contigs__length_93459789-snap-gene-108.14-mRNA-1 BP GO:0007519 skeletal
maker-PGA_scaffold0__352_contigs__length_93459789-snap-gene-108.14-mRNA-1 BP GO:0032515 negative
maker-PGA_scaffold0__352_contigs__length_93459789-snap-gene-108.14-mRNA-1 BP GO:0000122 negative
snap_masked-PGA_scaffold0__352_contigs__length_93459789-processed-gene-108.2-mRNA-1 CC GO:0030127 COPII
snap_masked-PGA_scaffold0__352_contigs__length_93459789-processed-gene-108.2-mRNA-1 BP GO:0006888 endoplasmic
snap_masked-PGA_scaffold0__352_contigs__length_93459789-processed-gene-108.2-mRNA-1 MF GO:0008270 zinc
snap_masked-PGA_scaffold0__352_contigs__length_93459789-processed-gene-108.2-mRNA-1 BP GO:0006886 intracellular
snap_masked-PGA_scaffold0__352_contigs__length_93459789-processed-gene-108.2-mRNA-1 CC GO:0016021 integral
augustus_masked-PGA_scaffold0__352_contigs__length_93459789-processed-gene-110.4-mRNA-1 MF GO:0003700 DNA-binding
augustus_masked-PGA_scaffold0__352_contigs__length_93459789-processed-gene-110.4-mRNA-1 CC GO:0005634 nucleus
augustus_masked-PGA_scaffold0__352_contigs__length_93459789-processed-gene-110.4-mRNA-1 BP GO:0006355 regulation
maker-PGA_scaffold0__352_contigs__length_93459789-augustus-gene-111.17-mRNA-1 MF GO:0005044 scavenger
maker-PGA_scaffold0__352_contigs__length_93459789-augustus-gene-111.17-mRNA-1 BP GO:0006897 endocytosis
maker-PGA_scaffold0__352_contigs__length_93459789-augustus-gene-111.17-mRNA-1 CC GO:0016020 membrane
maker-PGA_scaffold0__352_contigs__length_93459789-augustus-gene-111.17-mRNA-1 MF GO:0004252 serine-type
maker-PGA_scaffold0__352_contigs__length_93459789-augustus-gene-111.17-mRNA-1 BP GO:0006508 proteolysis
maker-PGA_scaffold0__352_contigs__length_93459789-augustus-gene-111.17-mRNA-1 MF GO:0003677 DNA
maker-PGA_scaffold0__352_contigs__length_93459789-snap-gene-111.16-mRNA-1 MF GO:0004683 calmodulin-dependent
maker-PGA_scaffold0__352_contigs__length_93459789-snap-gene-111.16-mRNA-1 BP GO:0006468 protein
maker-PGA_scaffold0__352_contigs__length_93459789-snap-gene-111.16-mRNA-1 CC GO:0016021 integral
maker-PGA_scaffold0__352_contigs__length_93459789-snap-gene-111.16-mRNA-1 MF GO:0005516 calmodulin
maker-PGA_scaffold0__352_contigs__length_93459789-snap-gene-111.16-mRNA-1 MF GO:0005524 ATP
maker-PGA_scaffold0__352_contigs__length_93459789-snap-gene-111.16-mRNA-1 BP GO:0001666 response
maker-PGA_scaffold0__352_contigs__length_93459789-snap-gene-112.5-mRNA-1 MF GO:0046983 protein
maker-PGA_scaffold0__352_contigs__length_93459789-snap-gene-112.5-mRNA-1 CC GO:0005634 nucleus
maker-PGA_scaffold0__352_contigs__length_93459789-snap-gene-112.5-mRNA-1 BP GO:0006355 regulation
maker-PGA_scaffold0__352_contigs__length_93459789-snap-gene-112.5-mRNA-1 MF GO:0003700 DNA-binding
maker-PGA_scaffold0__352_contigs__length_93459789-snap-gene-112.5-mRNA-1 MF GO:0033823 procollagen
maker-PGA_scaffold0__352_contigs__length_93459789-snap-gene-112.5-mRNA-1 CC GO:0097196 Shu
maker-PGA_scaffold0__352_contigs__length_93459789-snap-gene-112.5-mRNA-1 MF GO:0008475 procollagen-lysine
maker-PGA_scaffold0__352_contigs__length_93459789-snap-gene-112.5-mRNA-1 MF GO:0019003 GDP
maker-PGA_scaffold0__352_contigs__length_93459789-snap-gene-112.5-mRNA-1 MF GO:0005245 voltage-gated
maker-PGA_scaffold0__352_contigs__length_93459789-snap-gene-112.5-mRNA-1 CC GO:0005783 endoplasmic
maker-PGA_scaffold0__352_contigs__length_93459789-snap-gene-112.5-mRNA-1 MF GO:0008381 mechanosensitive
maker-PGA_scaffold0__352_contigs__length_93459789-snap-gene-112.5-mRNA-1 CC GO:0005886 plasma
maker-PGA_scaffold0__352_contigs__length_93459789-snap-gene-112.5-mRNA-1 CC GO:0016021 integral
maker-PGA_scaffold0__352_contigs__length_93459789-snap-gene-112.5-mRNA-1 BP GO:0060005 vestibular
maker-PGA_scaffold0__352_contigs__length_93459789-snap-gene-112.5-mRNA-1 MF GO:0003697 single-stranded
maker-PGA_scaffold0__352_contigs__length_93459789-snap-gene-112.5-mRNA-1 BP GO:0017185 peptidyl-lysine
maker-PGA_scaffold0__352_contigs__length_93459789-snap-gene-112.5-mRNA-1 BP GO:0050910 detection
maker-PGA_scaffold0__352_contigs__length_93459789-snap-gene-112.5-mRNA-1 MF GO:0017111 nucleoside-triphosphatase
maker-PGA_scaffold0__352_contigs__length_93459789-snap-gene-112.5-mRNA-1 BP GO:0007265 Ras
maker-PGA_scaffold0__352_contigs__length_93459789-snap-gene-112.5-mRNA-1 BP GO:0000724 double-strand
maker-PGA_scaffold0__352_contigs__length_93459789-snap-gene-112.5-mRNA-1 BP GO:0070588 calcium
maker-PGA_scaffold0__352_contigs__length_93459789-snap-gene-112.5-mRNA-1 MF GO:0005525 GTP
maker-PGA_scaffold0__352_contigs__length_93459789-snap-gene-112.5-mRNA-1 BP GO:0055114 oxidation-reduction
augustus_masked-PGA_scaffold0__352_contigs__length_93459789-processed-gene-112.3-mRNA-1 BP GO:0008345 larval
augustus_masked-PGA_scaffold0__352_contigs__length_93459789-processed-gene-112.3-mRNA-1 CC GO:0016021 integral
augustus_masked-PGA_scaffold0__352_contigs__length_93459789-processed-gene-112.3-mRNA-1 BP GO:0071542 dopaminergic
maker-PGA_scaffold0__352_contigs__length_93459789-augustus-gene-113.8-mRNA-1 MF GO:0000976 transcription
maker-PGA_scaffold0__352_contigs__length_93459789-augustus-gene-113.8-mRNA-1 CC GO:0005667 transcription
maker-PGA_scaffold0__352_contigs__length_93459789-augustus-gene-113.8-mRNA-1 BP GO:0045892 negative
maker-PGA_scaffold0__352_contigs__length_93459789-augustus-gene-113.8-mRNA-1 CC GO:0005634 nucleus
maker-PGA_scaffold0__352_contigs__length_93459789-augustus-gene-113.8-mRNA-1 MF GO:0000981 DNA-binding
maker-PGA_scaffold0__352_contigs__length_93459789-augustus-gene-113.8-mRNA-1 BP GO:0006357 regulation
maker-PGA_scaffold0__352_contigs__length_93459789-augustus-gene-113.8-mRNA-1 BP GO:0048856 anatomical
maker-PGA_scaffold0__352_contigs__length_93459789-snap-gene-113.1-mRNA-1 MF GO:0009881 photoreceptor
maker-PGA_scaffold0__352_contigs__length_93459789-snap-gene-113.1-mRNA-1 BP GO:0007602 phototransduction
maker-PGA_scaffold0__352_contigs__length_93459789-snap-gene-113.1-mRNA-1 CC GO:0016021 integral
maker-PGA_scaffold0__352_contigs__length_93459789-snap-gene-113.1-mRNA-1 BP GO:0007601 visual
maker-PGA_scaffold0__352_contigs__length_93459789-snap-gene-113.1-mRNA-1 MF GO:0004930 G
maker-PGA_scaffold0__352_contigs__length_93459789-snap-gene-113.1-mRNA-1 BP GO:0018298 protein-chromophore
maker-PGA_scaffold0__352_contigs__length_93459789-snap-gene-113.1-mRNA-1 CC GO:0031226 intrinsic
maker-PGA_scaffold0__352_contigs__length_93459789-snap-gene-113.1-mRNA-1 MF GO:0004222 metalloendopeptidase
maker-PGA_scaffold0__352_contigs__length_93459789-snap-gene-113.1-mRNA-1 BP GO:0007186 G
maker-PGA_scaffold0__352_contigs__length_93459789-snap-gene-113.1-mRNA-1 MF GO:0008270 zinc
maker-PGA_scaffold0__352_contigs__length_93459789-snap-gene-113.1-mRNA-1 BP GO:0071482 cellular
maker-PGA_scaffold0__352_contigs__length_93459789-snap-gene-113.1-mRNA-1 BP GO:0009584 detection
maker-PGA_scaffold0__352_contigs__length_93459789-snap-gene-113.1-mRNA-1 BP GO:0006508 proteolysis
maker-PGA_scaffold0__352_contigs__length_93459789-snap-gene-113.0-mRNA-1 MF GO:0051371 muscle
maker-PGA_scaffold0__352_contigs__length_93459789-snap-gene-113.0-mRNA-1 CC GO:0031941 filamentous
maker-PGA_scaffold0__352_contigs__length_93459789-snap-gene-113.0-mRNA-1 BP GO:0061061 muscle
maker-PGA_scaffold0__352_contigs__length_93459789-snap-gene-113.0-mRNA-1 MF GO:0046872 metal
maker-PGA_scaffold0__352_contigs__length_93459789-snap-gene-113.0-mRNA-1 CC GO:0097517 contractile
maker-PGA_scaffold0__352_contigs__length_93459789-snap-gene-113.0-mRNA-1 BP GO:0007507 heart
maker-PGA_scaffold0__352_contigs__length_93459789-snap-gene-113.0-mRNA-1 CC GO:0042641 actomyosin
maker-PGA_scaffold0__352_contigs__length_93459789-snap-gene-113.0-mRNA-1 BP GO:0030036 actin
maker-PGA_scaffold0__352_contigs__length_93459789-snap-gene-113.0-mRNA-1 CC GO:0030018 Z
maker-PGA_scaffold0__352_contigs__length_93459789-snap-gene-113.0-mRNA-1 MF GO:0003779 actin
maker-PGA_scaffold0__352_contigs__length_93459789-snap-gene-113.0-mRNA-1 CC GO:0005912 adherens
maker-PGA_scaffold0__352_contigs__length_93459789-augustus-gene-114.15-mRNA-1 CC GO:0005746 mitochondrial
maker-PGA_scaffold0__352_contigs__length_93459789-augustus-gene-114.15-mRNA-1 MF GO:0016676 oxidoreductase
maker-PGA_scaffold0__352_contigs__length_93459789-augustus-gene-114.15-mRNA-1 BP GO:1902600 proton
maker-PGA_scaffold0__352_contigs__length_93459789-augustus-gene-114.15-mRNA-1 MF GO:0015002 heme-copper
maker-PGA_scaffold0__352_contigs__length_93459789-augustus-gene-114.15-mRNA-1 MF GO:0015078 proton
maker-PGA_scaffold0__352_contigs__length_93459789-augustus-gene-114.15-mRNA-1 BP GO:0022900 electron
maker-PGA_scaffold0__352_contigs__length_93459789-augustus-gene-114.15-mRNA-1 MF GO:0009055 electron
maker-PGA_scaffold0__352_contigs__length_93459789-augustus-gene-114.15-mRNA-1 BP GO:0097250 mitochondrial
maker-PGA_scaffold0__352_contigs__length_93459789-augustus-gene-114.15-mRNA-1 CC GO:0005730 nucleolus
maker-PGA_scaffold0__352_contigs__length_93459789-augustus-gene-114.15-mRNA-1 BP GO:0002082 regulation
maker-PGA_scaffold0__352_contigs__length_93459789-augustus-gene-114.15-mRNA-1 CC GO:0016021 integral
maker-PGA_scaffold0__352_contigs__length_93459789-augustus-gene-114.15-mRNA-1 BP GO:0006119 oxidative
maker-PGA_scaffold0__352_contigs__length_93459789-augustus-gene-114.15-mRNA-1 BP GO:0009060 aerobic
maker-PGA_scaffold0__352_contigs__length_93459789-augustus-gene-114.16-mRNA-1 MF GO:0030165 PDZ
maker-PGA_scaffold0__352_contigs__length_93459789-augustus-gene-114.16-mRNA-1 BP GO:0031122 cytoplasmic
maker-PGA_scaffold0__352_contigs__length_93459789-augustus-gene-114.16-mRNA-1 CC GO:0030425 dendrite
maker-PGA_scaffold0__352_contigs__length_93459789-augustus-gene-114.16-mRNA-1 MF GO:0097110 scaffold
maker-PGA_scaffold0__352_contigs__length_93459789-augustus-gene-114.16-mRNA-1 BP GO:1902897 regulation
maker-PGA_scaffold0__352_contigs__length_93459789-augustus-gene-114.16-mRNA-1 MF GO:0008017 microtubule
maker-PGA_scaffold0__352_contigs__length_93459789-augustus-gene-114.16-mRNA-1 BP GO:0035372 protein
maker-PGA_scaffold0__352_contigs__length_93459789-augustus-gene-114.16-mRNA-1 CC GO:0044309 neuron
maker-PGA_scaffold0__352_contigs__length_93459789-augustus-gene-114.16-mRNA-1 MF GO:0044877 protein-containing
maker-PGA_scaffold0__352_contigs__length_93459789-augustus-gene-114.16-mRNA-1 CC GO:0014069 postsynaptic
maker-PGA_scaffold0__352_contigs__length_93459789-augustus-gene-114.16-mRNA-1 CC GO:0043025 neuronal
maker-PGA_scaffold0__352_contigs__length_93459789-augustus-gene-114.16-mRNA-1 CC GO:0030054 cell
maker-PGA_scaffold0__352_contigs__length_93459789-augustus-gene-114.16-mRNA-1 CC GO:0005737 cytoplasm
maker-PGA_scaffold0__352_contigs__length_93459789-augustus-gene-114.16-mRNA-1 BP GO:0045184 establishment
maker-PGA_scaffold0__352_contigs__length_93459789-snap-gene-114.9-mRNA-1 CC GO:0008076 voltage-gated
maker-PGA_scaffold0__352_contigs__length_93459789-snap-gene-114.9-mRNA-1 MF GO:0005249 voltage-gated
maker-PGA_scaffold0__352_contigs__length_93459789-snap-gene-114.9-mRNA-1 BP GO:0034765 regulation
maker-PGA_scaffold0__352_contigs__length_93459789-snap-gene-114.9-mRNA-1 BP GO:0071805 potassium
maker-PGA_scaffold0__352_contigs__length_93459789-snap-gene-114.9-mRNA-1 BP GO:0051260 protein
maker-PGA_scaffold0__352_contigs__length_93459789-snap-gene-114.9-mRNA-1 CC GO:0005783 endoplasmic
maker-PGA_scaffold0__352_contigs__length_93459789-snap-gene-114.9-mRNA-1 MF GO:0005515 protein
maker-PGA_scaffold0__352_contigs__length_93459789-snap-gene-114.9-mRNA-1 MF GO:0016676 oxidoreductase
maker-PGA_scaffold0__352_contigs__length_93459789-snap-gene-114.9-mRNA-1 CC GO:0005746 mitochondrial
maker-PGA_scaffold0__352_contigs__length_93459789-snap-gene-114.9-mRNA-1 MF GO:0015002 heme-copper
maker-PGA_scaffold0__352_contigs__length_93459789-snap-gene-114.9-mRNA-1 MF GO:0015078 proton
maker-PGA_scaffold0__352_contigs__length_93459789-snap-gene-114.9-mRNA-1 MF GO:0009055 electron
maker-PGA_scaffold0__352_contigs__length_93459789-snap-gene-114.9-mRNA-1 BP GO:1902600 proton
maker-PGA_scaffold0__352_contigs__length_93459789-snap-gene-114.9-mRNA-1 BP GO:0022900 electron
maker-PGA_scaffold0__352_contigs__length_93459789-snap-gene-114.12-mRNA-1 MF GO:0003682 chromatin
maker-PGA_scaffold0__352_contigs__length_93459789-snap-gene-114.12-mRNA-1 BP GO:0060215 primitive
maker-PGA_scaffold0__352_contigs__length_93459789-snap-gene-114.12-mRNA-1 CC GO:0005634 nucleus
maker-PGA_scaffold0__352_contigs__length_93459789-snap-gene-114.12-mRNA-1 MF GO:0043565 sequence-specific
maker-PGA_scaffold0__352_contigs__length_93459789-snap-gene-114.12-mRNA-1 MF GO:0008270 zinc
maker-PGA_scaffold0__352_contigs__length_93459789-snap-gene-114.12-mRNA-1 BP GO:0006355 regulation
maker-PGA_scaffold0__352_contigs__length_93459789-snap-gene-114.12-mRNA-1 CC GO:0017053 transcriptional
maker-PGA_scaffold0__352_contigs__length_93459789-snap-gene-114.12-mRNA-1 MF GO:0044877 protein-containing
maker-PGA_scaffold0__352_contigs__length_93459789-snap-gene-114.12-mRNA-1 CC GO:1904949 ATPase
maker-PGA_scaffold0__352_contigs__length_93459789-snap-gene-114.12-mRNA-1 CC GO:0000785 chromatin
maker-PGA_scaffold0__352_contigs__length_93459789-snap-gene-114.12-mRNA-1 MF GO:0001103 RNA
maker-PGA_scaffold0__352_contigs__length_93459789-snap-gene-114.12-mRNA-1 MF GO:0042826 histone
maker-PGA_scaffold0__352_contigs__length_93459789-snap-gene-114.12-mRNA-1 CC GO:0070013 intracellular
maker-PGA_scaffold0__352_contigs__length_93459789-snap-gene-114.12-mRNA-1 MF GO:0003713 transcription
maker-PGA_scaffold0__352_contigs__length_93459789-snap-gene-114.12-mRNA-1 MF GO:0003714 transcription
maker-PGA_scaffold0__352_contigs__length_93459789-snap-gene-114.12-mRNA-1 BP GO:0010971 positive
maker-PGA_scaffold0__352_contigs__length_93459789-snap-gene-114.12-mRNA-1 CC GO:0005737 cytoplasm
maker-PGA_scaffold0__352_contigs__length_93459789-snap-gene-114.12-mRNA-1 CC GO:0016021 integral
maker-PGA_scaffold0__352_contigs__length_93459789-snap-gene-114.12-mRNA-1 BP GO:0008284 positive
maker-PGA_scaffold0__352_contigs__length_93459789-snap-gene-114.12-mRNA-1 BP GO:1903507 negative
maker-PGA_scaffold0__352_contigs__length_93459789-snap-gene-114.12-mRNA-1 BP GO:2000113 negative
maker-PGA_scaffold0__352_contigs__length_93459789-snap-gene-114.12-mRNA-1 BP GO:0010629 negative
maker-PGA_scaffold0__352_contigs__length_93459789-snap-gene-114.12-mRNA-1 BP GO:0016575 histone
maker-PGA_scaffold0__352_contigs__length_93459789-snap-gene-114.12-mRNA-1 BP GO:1903508 positive
maker-PGA_scaffold0__352_contigs__length_93459789-augustus-gene-114.19-mRNA-1 BP GO:0006506 GPI
maker-PGA_scaffold0__352_contigs__length_93459789-augustus-gene-114.19-mRNA-1 CC GO:0005789 endoplasmic
maker-PGA_scaffold0__352_contigs__length_93459789-augustus-gene-114.19-mRNA-1 MF GO:0004307 ethanolaminephosphotransferase
maker-PGA_scaffold0__352_contigs__length_93459789-augustus-gene-114.19-mRNA-1 CC GO:0016021 integral
maker-PGA_scaffold0__352_contigs__length_93459789-augustus-gene-115.2-mRNA-1 CC GO:0000151 ubiquitin
maker-PGA_scaffold0__352_contigs__length_93459789-augustus-gene-115.2-mRNA-1 BP GO:0016567 protein
maker-PGA_scaffold0__352_contigs__length_93459789-augustus-gene-115.2-mRNA-1 MF GO:0008270 zinc
maker-PGA_scaffold0__352_contigs__length_93459789-augustus-gene-115.2-mRNA-1 MF GO:0016274 protein-arginine
maker-PGA_scaffold0__352_contigs__length_93459789-augustus-gene-115.2-mRNA-1 CC GO:0005730 nucleolus
maker-PGA_scaffold0__352_contigs__length_93459789-augustus-gene-115.2-mRNA-1 CC GO:0005654 nucleoplasm
maker-PGA_scaffold0__352_contigs__length_93459789-augustus-gene-115.2-mRNA-1 MF GO:0030983 mismatched
maker-PGA_scaffold0__352_contigs__length_93459789-augustus-gene-115.2-mRNA-1 CC GO:0005829 cytosol
maker-PGA_scaffold0__352_contigs__length_93459789-augustus-gene-115.2-mRNA-1 MF GO:0004842 ubiquitin-protein
maker-PGA_scaffold0__352_contigs__length_93459789-augustus-gene-115.2-mRNA-1 BP GO:0035246 peptidyl-arginine
maker-PGA_scaffold0__352_contigs__length_93459789-augustus-gene-115.2-mRNA-1 BP GO:0006298 mismatch
maker-PGA_scaffold0__352_contigs__length_93459789-augustus-gene-115.2-mRNA-1 BP GO:0007605 sensory
maker-PGA_scaffold0__352_contigs__length_93459789-augustus-gene-115.2-mRNA-1 MF GO:0005524 ATP
maker-PGA_scaffold0__352_contigs__length_93459789-augustus-gene-115.2-mRNA-1 BP GO:0042981 regulation
maker-PGA_scaffold0__352_contigs__length_93459789-augustus-gene-115.2-mRNA-1 BP GO:0006511 ubiquitin-dependent
maker-PGA_scaffold0__352_contigs__length_93459789-augustus-gene-116.3-mRNA-1 BP GO:0032958 inositol
maker-PGA_scaffold0__352_contigs__length_93459789-augustus-gene-116.3-mRNA-1 MF GO:0097243 flavonoid
maker-PGA_scaffold0__352_contigs__length_93459789-augustus-gene-116.3-mRNA-1 CC GO:0005654 nucleoplasm
maker-PGA_scaffold0__352_contigs__length_93459789-augustus-gene-116.3-mRNA-1 MF GO:0000825 inositol
maker-PGA_scaffold0__352_contigs__length_93459789-augustus-gene-116.3-mRNA-1 MF GO:0008440 inositol-1,4,5-trisphosphate
maker-PGA_scaffold0__352_contigs__length_93459789-augustus-gene-116.3-mRNA-1 BP GO:0070266 necroptotic
maker-PGA_scaffold0__352_contigs__length_93459789-augustus-gene-116.3-mRNA-1 MF GO:0016018 cyclosporin
maker-PGA_scaffold0__352_contigs__length_93459789-augustus-gene-116.3-mRNA-1 MF GO:0051537 2
maker-PGA_scaffold0__352_contigs__length_93459789-augustus-gene-116.3-mRNA-1 BP GO:0032957 inositol
maker-PGA_scaffold0__352_contigs__length_93459789-augustus-gene-116.3-mRNA-1 MF GO:0043021 ribonucleoprotein
maker-PGA_scaffold0__352_contigs__length_93459789-augustus-gene-116.3-mRNA-1 BP GO:0016310 phosphorylation
maker-PGA_scaffold0__352_contigs__length_93459789-augustus-gene-116.3-mRNA-1 MF GO:0003755 peptidyl-prolyl
maker-PGA_scaffold0__352_contigs__length_93459789-augustus-gene-116.3-mRNA-1 MF GO:0051082 unfolded
maker-PGA_scaffold0__352_contigs__length_93459789-augustus-gene-116.3-mRNA-1 BP GO:0045070 positive
maker-PGA_scaffold0__352_contigs__length_93459789-augustus-gene-116.3-mRNA-1 BP GO:0001525 angiogenesis
maker-PGA_scaffold0__352_contigs__length_93459789-augustus-gene-116.3-mRNA-1 BP GO:0042026 protein
maker-PGA_scaffold0__352_contigs__length_93459789-augustus-gene-116.3-mRNA-1 BP GO:0000413 protein
maker-PGA_scaffold0__352_contigs__length_93459789-snap-gene-120.3-mRNA-1 CC GO:0032420 stereocilium
maker-PGA_scaffold0__352_contigs__length_93459789-snap-gene-120.3-mRNA-1 BP GO:0007605 sensory
maker-PGA_scaffold0__352_contigs__length_93459789-snap-gene-120.3-mRNA-1 MF GO:0005509 calcium
maker-PGA_scaffold0__352_contigs__length_93459789-snap-gene-120.3-mRNA-1 BP GO:0048839 inner
maker-PGA_scaffold0__352_contigs__length_93459789-snap-gene-120.3-mRNA-1 BP GO:0007156 homophilic
maker-PGA_scaffold0__352_contigs__length_93459789-snap-gene-120.3-mRNA-1 CC GO:0005886 plasma
maker-PGA_scaffold0__352_contigs__length_93459789-snap-gene-120.3-mRNA-1 CC GO:0016021 integral
maker-PGA_scaffold0__352_contigs__length_93459789-augustus-gene-120.12-mRNA-1 CC GO:0032420 stereocilium
maker-PGA_scaffold0__352_contigs__length_93459789-augustus-gene-120.12-mRNA-1 BP GO:0007605 sensory
maker-PGA_scaffold0__352_contigs__length_93459789-augustus-gene-120.12-mRNA-1 MF GO:0005509 calcium
maker-PGA_scaffold0__352_contigs__length_93459789-augustus-gene-120.12-mRNA-1 BP GO:0048839 inner
maker-PGA_scaffold0__352_contigs__length_93459789-augustus-gene-120.12-mRNA-1 BP GO:0007156 homophilic
maker-PGA_scaffold0__352_contigs__length_93459789-augustus-gene-120.12-mRNA-1 CC GO:0005886 plasma
maker-PGA_scaffold0__352_contigs__length_93459789-augustus-gene-120.12-mRNA-1 CC GO:0016021 integral
maker-PGA_scaffold0__352_contigs__length_93459789-augustus-gene-120.12-mRNA-1 CC GO:0098981 cholinergic
maker-PGA_scaffold0__352_contigs__length_93459789-augustus-gene-120.12-mRNA-1 CC GO:0001750 photoreceptor
maker-PGA_scaffold0__352_contigs__length_93459789-augustus-gene-120.12-mRNA-1 CC GO:0098793 presynapse
maker-PGA_scaffold0__352_contigs__length_93459789-augustus-gene-120.12-mRNA-1 BP GO:0050973 detection
maker-PGA_scaffold0__352_contigs__length_93459789-augustus-gene-120.12-mRNA-1 BP GO:0060013 righting
maker-PGA_scaffold0__352_contigs__length_93459789-augustus-gene-120.12-mRNA-1 CC GO:0030054 cell
maker-PGA_scaffold0__352_contigs__length_93459789-augustus-gene-120.12-mRNA-1 CC GO:0005737 cytoplasm
maker-PGA_scaffold0__352_contigs__length_93459789-augustus-gene-120.12-mRNA-1 BP GO:0001964 startle
maker-PGA_scaffold0__352_contigs__length_93459789-augustus-gene-120.12-mRNA-1 BP GO:0007628 adult
maker-PGA_scaffold0__352_contigs__length_93459789-augustus-gene-120.12-mRNA-1 BP GO:0060563 neuroepithelial
maker-PGA_scaffold0__352_contigs__length_93459789-augustus-gene-120.12-mRNA-1 BP GO:0035315 hair
maker-PGA_scaffold0__352_contigs__length_93459789-augustus-gene-120.12-mRNA-1 BP GO:0035264 multicellular
maker-PGA_scaffold0__352_contigs__length_93459789-augustus-gene-120.12-mRNA-1 BP GO:0042490 mechanoreceptor
maker-PGA_scaffold0__352_contigs__length_93459789-augustus-gene-120.12-mRNA-1 BP GO:1905515 non-motile
maker-PGA_scaffold0__352_contigs__length_93459789-augustus-gene-120.12-mRNA-1 BP GO:0002066 columnar/cuboidal
maker-PGA_scaffold0__352_contigs__length_93459789-augustus-gene-120.12-mRNA-1 BP GO:0042471 ear
maker-PGA_scaffold0__352_contigs__length_93459789-augustus-gene-120.12-mRNA-1 BP GO:0048667 cell
maker-PGA_scaffold0__352_contigs__length_93459789-augustus-gene-120.12-mRNA-1 BP GO:0007601 visual
maker-PGA_scaffold0__352_contigs__length_93459789-augustus-gene-120.12-mRNA-1 BP GO:0002009 morphogenesis
maker-PGA_scaffold0__352_contigs__length_93459789-augustus-gene-120.12-mRNA-1 BP GO:0031175 neuron
maker-PGA_scaffold0__352_contigs__length_93459789-augustus-gene-120.12-mRNA-1 BP GO:0007015 actin
maker-PGA_scaffold0__352_contigs__length_93459789-snap-gene-120.5-mRNA-1 CC GO:0032420 stereocilium
maker-PGA_scaffold0__352_contigs__length_93459789-snap-gene-120.5-mRNA-1 BP GO:0007605 sensory
maker-PGA_scaffold0__352_contigs__length_93459789-snap-gene-120.5-mRNA-1 MF GO:0005509 calcium
maker-PGA_scaffold0__352_contigs__length_93459789-snap-gene-120.5-mRNA-1 BP GO:0048839 inner
maker-PGA_scaffold0__352_contigs__length_93459789-snap-gene-120.5-mRNA-1 BP GO:0007156 homophilic
maker-PGA_scaffold0__352_contigs__length_93459789-snap-gene-120.5-mRNA-1 CC GO:0005886 plasma
maker-PGA_scaffold0__352_contigs__length_93459789-snap-gene-120.5-mRNA-1 CC GO:0016021 integral
maker-PGA_scaffold0__352_contigs__length_93459789-snap-gene-121.9-mRNA-1 BP GO:0030178 negative
maker-PGA_scaffold0__352_contigs__length_93459789-snap-gene-121.9-mRNA-1 MF GO:0039706 co-receptor
maker-PGA_scaffold0__352_contigs__length_93459789-snap-gene-121.9-mRNA-1 CC GO:0005576 extracellular
maker-PGA_scaffold0__352_contigs__length_93459789-snap-gene-121.9-mRNA-1 MF GO:0048019 receptor
maker-PGA_scaffold0__352_contigs__length_93459789-snap-gene-121.9-mRNA-1 BP GO:1904711 regulation
maker-PGA_scaffold0__352_contigs__length_93459789-snap-gene-121.9-mRNA-1 CC GO:0005886 plasma
maker-PGA_scaffold0__352_contigs__length_93459789-snap-gene-121.9-mRNA-1 MF GO:0050750 low-density
maker-PGA_scaffold0__352_contigs__length_93459789-snap-gene-121.9-mRNA-1 CC GO:0005737 cytoplasm
maker-PGA_scaffold0__352_contigs__length_93459789-snap-gene-121.9-mRNA-1 BP GO:1901295 regulation
maker-PGA_scaffold0__352_contigs__length_93459789-snap-gene-121.9-mRNA-1 BP GO:2000272 negative
maker-PGA_scaffold0__352_contigs__length_93459789-snap-gene-121.9-mRNA-1 BP GO:0042662 negative
maker-PGA_scaffold0__352_contigs__length_93459789-snap-gene-121.9-mRNA-1 MF GO:0050811 GABA
maker-PGA_scaffold0__352_contigs__length_93459789-snap-gene-121.9-mRNA-1 CC GO:0030425 dendrite
maker-PGA_scaffold0__352_contigs__length_93459789-snap-gene-121.9-mRNA-1 MF GO:0017022 myosin
maker-PGA_scaffold0__352_contigs__length_93459789-snap-gene-121.9-mRNA-1 CC GO:0030424 axon
maker-PGA_scaffold0__352_contigs__length_93459789-snap-gene-121.9-mRNA-1 CC GO:0097708 intracellular
maker-PGA_scaffold0__352_contigs__length_93459789-snap-gene-121.9-mRNA-1 BP GO:2000726 negative
maker-PGA_scaffold0__352_contigs__length_93459789-snap-gene-121.9-mRNA-1 BP GO:0060394 negative
maker-PGA_scaffold0__352_contigs__length_93459789-snap-gene-121.9-mRNA-1 CC GO:0005623 cell
maker-PGA_scaffold0__352_contigs__length_93459789-snap-gene-121.9-mRNA-1 CC GO:0043231 intracellular
maker-PGA_scaffold0__352_contigs__length_93459789-snap-gene-121.9-mRNA-1 BP GO:0042663 regulation
maker-PGA_scaffold0__352_contigs__length_93459789-snap-gene-121.9-mRNA-1 CC GO:0016021 integral
maker-PGA_scaffold0__352_contigs__length_93459789-snap-gene-121.9-mRNA-1 BP GO:0033137 negative
maker-PGA_scaffold0__352_contigs__length_93459789-snap-gene-121.9-mRNA-1 BP GO:0002090 regulation
maker-PGA_scaffold0__352_contigs__length_93459789-snap-gene-121.9-mRNA-1 BP GO:0043507 positive
maker-PGA_scaffold0__352_contigs__length_93459789-snap-gene-121.9-mRNA-1 BP GO:0007275 multicellular
maker-PGA_scaffold0__352_contigs__length_93459789-snap-gene-121.9-mRNA-1 BP GO:0032091 negative
maker-PGA_scaffold0__352_contigs__length_93459789-snap-gene-121.9-mRNA-1 BP GO:0031333 negative
maker-PGA_scaffold0__352_contigs__length_93459789-snap-gene-121.9-mRNA-1 BP GO:0000122 negative
maker-PGA_scaffold0__352_contigs__length_93459789-snap-gene-121.9-mRNA-1 BP GO:0070654 sensory
maker-PGA_scaffold0__352_contigs__length_93459789-snap-gene-121.9-mRNA-1 BP GO:0010628 positive
maker-PGA_scaffold0__352_contigs__length_93459789-snap-gene-121.9-mRNA-1 BP GO:0060322 head
maker-PGA_scaffold0__352_contigs__length_93459789-snap-gene-121.9-mRNA-1 BP GO:1905607 negative
maker-PGA_scaffold0__352_contigs__length_93459789-snap-gene-121.9-mRNA-1 BP GO:1902949 positive
maker-PGA_scaffold0__352_contigs__length_93459789-snap-gene-121.9-mRNA-1 BP GO:0090081 regulation
maker-PGA_scaffold0__352_contigs__length_93459789-snap-gene-121.9-mRNA-1 BP GO:0061743 motor
maker-PGA_scaffold0__352_contigs__length_93459789-snap-gene-121.9-mRNA-1 BP GO:1901321 positive
maker-PGA_scaffold0__352_contigs__length_93459789-snap-gene-121.9-mRNA-1 BP GO:0090647 modulation
maker-PGA_scaffold0__352_contigs__length_93459789-snap-gene-121.9-mRNA-1 BP GO:1901889 negative
maker-PGA_scaffold0__352_contigs__length_93459789-snap-gene-121.9-mRNA-1 BP GO:0051966 regulation
maker-PGA_scaffold0__352_contigs__length_93459789-snap-gene-121.9-mRNA-1 BP GO:0030154 cell
maker-PGA_scaffold0__352_contigs__length_93459789-snap-gene-121.9-mRNA-1 BP GO:0009653 anatomical
maker-PGA_scaffold0__352_contigs__length_93459789-snap-gene-121.9-mRNA-1 BP GO:0032526 response
maker-PGA_scaffold0__352_contigs__length_93459789-snap-gene-121.9-mRNA-1 BP GO:0030279 negative
maker-PGA_scaffold0__352_contigs__length_93459789-snap-gene-121.9-mRNA-1 BP GO:0043697 cell
maker-PGA_scaffold0__352_contigs__length_93459789-snap-gene-121.9-mRNA-1 BP GO:0030514 negative
maker-PGA_scaffold0__352_contigs__length_93459789-snap-gene-121.9-mRNA-1 BP GO:0007492 endoderm
maker-PGA_scaffold0__352_contigs__length_93459789-snap-gene-121.9-mRNA-1 BP GO:0007398 ectoderm
maker-PGA_scaffold0__352_contigs__length_93459789-snap-gene-121.9-mRNA-1 BP GO:0007498 mesoderm
maker-PGA_scaffold0__352_contigs__length_93459789-snap-gene-121.9-mRNA-1 BP GO:0031345 negative
maker-PGA_scaffold0__352_contigs__length_93459789-snap-gene-121.9-mRNA-1 BP GO:0010721 negative
maker-PGA_scaffold0__352_contigs__length_93459789-snap-gene-121.9-mRNA-1 BP GO:0022405 hair
maker-PGA_scaffold0__352_contigs__length_93459789-snap-gene-121.9-mRNA-1 BP GO:0051962 positive
maker-PGA_scaffold0__352_contigs__length_93459789-snap-gene-121.9-mRNA-1 BP GO:0010720 positive
maker-PGA_scaffold0__352_contigs__length_93459789-snap-gene-121.9-mRNA-1 BP GO:0120035 regulation
maker-PGA_scaffold0__352_contigs__length_93459789-snap-gene-121.9-mRNA-1 BP GO:0043066 negative
maker-PGA_scaffold0__352_contigs__length_93459789-snap-gene-121.9-mRNA-1 BP GO:0016055 Wnt
maker-PGA_scaffold0__352_contigs__length_93459789-snap-gene-121.9-mRNA-1 BP GO:0001667 ameboidal-type
maker-PGA_scaffold0__352_contigs__length_93459789-snap-gene-121.9-mRNA-1 BP GO:0008544 epidermis
maker-PGA_scaffold0__352_contigs__length_93459789-snap-gene-121.9-mRNA-1 BP GO:0030334 regulation
maker-PGA_scaffold0__352_contigs__length_93459789-snap-gene-121.9-mRNA-1 BP GO:0016043 cellular
maker-PGA_scaffold0__352_contigs__length_93459789-snap-gene-121.9-mRNA-1 BP GO:0098957 anterograde
maker-PGA_scaffold0__352_contigs__length_93459789-snap-gene-121.9-mRNA-1 BP GO:0048642 negative
maker-PGA_scaffold0__352_contigs__length_93459789-snap-gene-121.9-mRNA-1 BP GO:1901216 positive
maker-PGA_scaffold0__352_contigs__length_93459789-snap-gene-121.9-mRNA-1 BP GO:0008333 endosome
maker-PGA_scaffold0__352_contigs__length_93459789-snap-gene-121.9-mRNA-1 BP GO:0047496 vesicle
maker-PGA_scaffold0__352_contigs__length_93459789-snap-gene-121.9-mRNA-1 BP GO:0006605 protein
snap_masked-PGA_scaffold0__352_contigs__length_93459789-processed-gene-123.4-mRNA-1 CC GO:0030895 apolipoprotein
snap_masked-PGA_scaffold0__352_contigs__length_93459789-processed-gene-123.4-mRNA-1 BP GO:0016556 mRNA
snap_masked-PGA_scaffold0__352_contigs__length_93459789-processed-gene-123.4-mRNA-1 MF GO:0003727 single-stranded
snap_masked-PGA_scaffold0__352_contigs__length_93459789-processed-gene-123.4-mRNA-1 MF GO:0003729 mRNA
snap_masked-PGA_scaffold0__352_contigs__length_93459789-processed-gene-123.4-mRNA-1 MF GO:0003725 double-stranded
snap_masked-PGA_scaffold0__352_contigs__length_93459789-processed-gene-123.4-mRNA-1 CC GO:0005654 nucleoplasm
snap_masked-PGA_scaffold0__352_contigs__length_93459789-processed-gene-123.4-mRNA-1 MF GO:0005515 protein
snap_masked-PGA_scaffold0__352_contigs__length_93459789-processed-gene-123.4-mRNA-1 BP GO:0010609 mRNA
snap_masked-PGA_scaffold0__352_contigs__length_93459789-processed-gene-123.4-mRNA-1 BP GO:0016554 cytidine
snap_masked-PGA_scaffold0__352_contigs__length_93459789-processed-gene-123.4-mRNA-1 CC GO:0005737 cytoplasm
snap_masked-PGA_scaffold0__352_contigs__length_93459789-processed-gene-123.4-mRNA-1 BP GO:0007566 embryo
snap_masked-PGA_scaffold0__352_contigs__length_93459789-processed-gene-123.4-mRNA-1 CC GO:1990904 ribonucleoprotein
snap_masked-PGA_scaffold0__352_contigs__length_93459789-processed-gene-123.4-mRNA-1 CC GO:0012505 endomembrane
snap_masked-PGA_scaffold0__352_contigs__length_93459789-processed-gene-123.4-mRNA-1 BP GO:0006397 mRNA
snap_masked-PGA_scaffold0__352_contigs__length_93459789-processed-gene-123.4-mRNA-1 BP GO:0000381 regulation
snap_masked-PGA_scaffold0__352_contigs__length_93459789-processed-gene-123.4-mRNA-1 BP GO:0050821 protein
snap_masked-PGA_scaffold0__352_contigs__length_93459789-processed-gene-123.4-mRNA-1 BP GO:0000377 RNA
augustus_masked-PGA_scaffold0__352_contigs__length_93459789-processed-gene-124.22-mRNA-1 MF GO:0008138 protein
augustus_masked-PGA_scaffold0__352_contigs__length_93459789-processed-gene-124.22-mRNA-1 BP GO:0035335 peptidyl-tyrosine
augustus_masked-PGA_scaffold0__352_contigs__length_93459789-processed-gene-124.22-mRNA-1 CC GO:0035749 myelin
augustus_masked-PGA_scaffold0__352_contigs__length_93459789-processed-gene-124.22-mRNA-1 MF GO:0004725 protein
augustus_masked-PGA_scaffold0__352_contigs__length_93459789-processed-gene-124.22-mRNA-1 CC GO:0043220 Schmidt-Lanterman
augustus_masked-PGA_scaffold0__352_contigs__length_93459789-processed-gene-124.22-mRNA-1 MF GO:0051717 inositol-1,3,4,5-tetrakisphosphate
augustus_masked-PGA_scaffold0__352_contigs__length_93459789-processed-gene-124.22-mRNA-1 MF GO:0051800 phosphatidylinositol-3,4-bisphosphate
augustus_masked-PGA_scaffold0__352_contigs__length_93459789-processed-gene-124.22-mRNA-1 BP GO:0046856 phosphatidylinositol
augustus_masked-PGA_scaffold0__352_contigs__length_93459789-processed-gene-124.22-mRNA-1 MF GO:0016314 phosphatidylinositol-3,4,5-trisphosphate
augustus_masked-PGA_scaffold0__352_contigs__length_93459789-processed-gene-124.22-mRNA-1 CC GO:0016324 apical
augustus_masked-PGA_scaffold0__352_contigs__length_93459789-processed-gene-124.22-mRNA-1 BP GO:0046855 inositol
augustus_masked-PGA_scaffold0__352_contigs__length_93459789-processed-gene-124.22-mRNA-1 CC GO:0043005 neuron
augustus_masked-PGA_scaffold0__352_contigs__length_93459789-processed-gene-124.22-mRNA-1 CC GO:0009898 cytoplasmic
augustus_masked-PGA_scaffold0__352_contigs__length_93459789-processed-gene-124.22-mRNA-1 BP GO:0008285 negative
augustus_masked-PGA_scaffold0__352_contigs__length_93459789-processed-gene-124.22-mRNA-1 CC GO:0030054 cell
augustus_masked-PGA_scaffold0__352_contigs__length_93459789-processed-gene-124.22-mRNA-1 CC GO:0045202 synapse
augustus_masked-PGA_scaffold0__352_contigs__length_93459789-processed-gene-124.22-mRNA-1 CC GO:0005654 nucleoplasm
augustus_masked-PGA_scaffold0__352_contigs__length_93459789-processed-gene-124.22-mRNA-1 CC GO:0005829 cytosol
augustus_masked-PGA_scaffold0__352_contigs__length_93459789-processed-gene-124.22-mRNA-1 MF GO:1990381 ubiquitin-specific
augustus_masked-PGA_scaffold0__352_contigs__length_93459789-processed-gene-124.22-mRNA-1 MF GO:0042577 lipid
augustus_masked-PGA_scaffold0__352_contigs__length_93459789-processed-gene-124.22-mRNA-1 MF GO:0004438 phosphatidylinositol-3-phosphatase
augustus_masked-PGA_scaffold0__352_contigs__length_93459789-processed-gene-124.22-mRNA-1 MF GO:0030165 PDZ
augustus_masked-PGA_scaffold0__352_contigs__length_93459789-processed-gene-124.22-mRNA-1 MF GO:0010997 anaphase-promoting
augustus_masked-PGA_scaffold0__352_contigs__length_93459789-processed-gene-124.22-mRNA-1 MF GO:0019901 protein
augustus_masked-PGA_scaffold0__352_contigs__length_93459789-processed-gene-124.22-mRNA-1 BP GO:0051896 regulation
augustus_masked-PGA_scaffold0__352_contigs__length_93459789-processed-gene-124.22-mRNA-1 MF GO:0004722 protein
augustus_masked-PGA_scaffold0__352_contigs__length_93459789-processed-gene-124.22-mRNA-1 MF GO:0042802 identical
augustus_masked-PGA_scaffold0__352_contigs__length_93459789-processed-gene-124.22-mRNA-1 BP GO:0001568 blood
augustus_masked-PGA_scaffold0__352_contigs__length_93459789-processed-gene-124.22-mRNA-1 BP GO:2000808 negative
augustus_masked-PGA_scaffold0__352_contigs__length_93459789-processed-gene-124.22-mRNA-1 BP GO:0051548 negative
augustus_masked-PGA_scaffold0__352_contigs__length_93459789-processed-gene-124.22-mRNA-1 BP GO:0051093 negative
augustus_masked-PGA_scaffold0__352_contigs__length_93459789-processed-gene-124.22-mRNA-1 BP GO:0031174 lifelong
augustus_masked-PGA_scaffold0__352_contigs__length_93459789-processed-gene-124.22-mRNA-1 BP GO:1903984 positive
augustus_masked-PGA_scaffold0__352_contigs__length_93459789-processed-gene-124.22-mRNA-1 BP GO:0032286 central
augustus_masked-PGA_scaffold0__352_contigs__length_93459789-processed-gene-124.22-mRNA-1 BP GO:0060024 rhythmic
augustus_masked-PGA_scaffold0__352_contigs__length_93459789-processed-gene-124.22-mRNA-1 BP GO:0097107 postsynaptic
augustus_masked-PGA_scaffold0__352_contigs__length_93459789-processed-gene-124.22-mRNA-1 BP GO:2000026 regulation
augustus_masked-PGA_scaffold0__352_contigs__length_93459789-processed-gene-124.22-mRNA-1 BP GO:1903689 regulation
augustus_masked-PGA_scaffold0__352_contigs__length_93459789-processed-gene-124.22-mRNA-1 BP GO:0042711 maternal
augustus_masked-PGA_scaffold0__352_contigs__length_93459789-processed-gene-124.22-mRNA-1 BP GO:0071257 cellular
augustus_masked-PGA_scaffold0__352_contigs__length_93459789-processed-gene-124.22-mRNA-1 BP GO:0090394 negative
augustus_masked-PGA_scaffold0__352_contigs__length_93459789-processed-gene-124.22-mRNA-1 BP GO:0097105 presynaptic
augustus_masked-PGA_scaffold0__352_contigs__length_93459789-processed-gene-124.22-mRNA-1 BP GO:0060134 prepulse
augustus_masked-PGA_scaffold0__352_contigs__length_93459789-processed-gene-124.22-mRNA-1 BP GO:0060074 synapse
augustus_masked-PGA_scaffold0__352_contigs__length_93459789-processed-gene-124.22-mRNA-1 BP GO:0045792 negative
augustus_masked-PGA_scaffold0__352_contigs__length_93459789-processed-gene-124.22-mRNA-1 BP GO:0150118 negative
augustus_masked-PGA_scaffold0__352_contigs__length_93459789-processed-gene-124.22-mRNA-1 BP GO:0060997 dendritic
augustus_masked-PGA_scaffold0__352_contigs__length_93459789-processed-gene-124.22-mRNA-1 BP GO:0002902 regulation
augustus_masked-PGA_scaffold0__352_contigs__length_93459789-processed-gene-124.22-mRNA-1 BP GO:0021542 dentate
augustus_masked-PGA_scaffold0__352_contigs__length_93459789-processed-gene-124.22-mRNA-1 BP GO:2000463 positive
augustus_masked-PGA_scaffold0__352_contigs__length_93459789-processed-gene-124.22-mRNA-1 BP GO:0048853 forebrain
augustus_masked-PGA_scaffold0__352_contigs__length_93459789-processed-gene-124.22-mRNA-1 BP GO:0007270 neuron-neuron
augustus_masked-PGA_scaffold0__352_contigs__length_93459789-processed-gene-124.22-mRNA-1 BP GO:0060736 prostate
augustus_masked-PGA_scaffold0__352_contigs__length_93459789-processed-gene-124.22-mRNA-1 BP GO:0060179 male
augustus_masked-PGA_scaffold0__352_contigs__length_93459789-processed-gene-124.22-mRNA-1 BP GO:1901889 negative
augustus_masked-PGA_scaffold0__352_contigs__length_93459789-processed-gene-124.22-mRNA-1 BP GO:0033032 regulation
augustus_masked-PGA_scaffold0__352_contigs__length_93459789-processed-gene-124.22-mRNA-1 BP GO:0045475 locomotor
augustus_masked-PGA_scaffold0__352_contigs__length_93459789-processed-gene-124.22-mRNA-1 BP GO:1905809 negative
augustus_masked-PGA_scaffold0__352_contigs__length_93459789-processed-gene-124.22-mRNA-1 BP GO:0033137 negative
augustus_masked-PGA_scaffold0__352_contigs__length_93459789-processed-gene-124.22-mRNA-1 BP GO:0001953 negative
augustus_masked-PGA_scaffold0__352_contigs__length_93459789-processed-gene-124.22-mRNA-1 BP GO:0035176 social
augustus_masked-PGA_scaffold0__352_contigs__length_93459789-processed-gene-124.22-mRNA-1 BP GO:1904705 regulation
augustus_masked-PGA_scaffold0__352_contigs__length_93459789-processed-gene-124.22-mRNA-1 BP GO:0032228 regulation
augustus_masked-PGA_scaffold0__352_contigs__length_93459789-processed-gene-124.22-mRNA-1 BP GO:0043491 protein
augustus_masked-PGA_scaffold0__352_contigs__length_93459789-processed-gene-124.22-mRNA-1 BP GO:0060291 long-term
augustus_masked-PGA_scaffold0__352_contigs__length_93459789-processed-gene-124.22-mRNA-1 BP GO:0021955 central
augustus_masked-PGA_scaffold0__352_contigs__length_93459789-processed-gene-124.22-mRNA-1 BP GO:0090109 regulation
augustus_masked-PGA_scaffold0__352_contigs__length_93459789-processed-gene-124.22-mRNA-1 BP GO:0090342 regulation
augustus_masked-PGA_scaffold0__352_contigs__length_93459789-processed-gene-124.22-mRNA-1 BP GO:0002275 myeloid
augustus_masked-PGA_scaffold0__352_contigs__length_93459789-processed-gene-124.22-mRNA-1 BP GO:0033555 multicellular
augustus_masked-PGA_scaffold0__352_contigs__length_93459789-processed-gene-124.22-mRNA-1 BP GO:0061045 negative
augustus_masked-PGA_scaffold0__352_contigs__length_93459789-processed-gene-124.22-mRNA-1 BP GO:0060027 convergent
augustus_masked-PGA_scaffold0__352_contigs__length_93459789-processed-gene-124.22-mRNA-1 BP GO:0043542 endothelial
augustus_masked-PGA_scaffold0__352_contigs__length_93459789-processed-gene-124.22-mRNA-1 BP GO:0099175 regulation
augustus_masked-PGA_scaffold0__352_contigs__length_93459789-processed-gene-124.22-mRNA-1 BP GO:0070373 negative
augustus_masked-PGA_scaffold0__352_contigs__length_93459789-processed-gene-124.22-mRNA-1 BP GO:0071456 cellular
augustus_masked-PGA_scaffold0__352_contigs__length_93459789-processed-gene-124.22-mRNA-1 BP GO:0045736 negative
augustus_masked-PGA_scaffold0__352_contigs__length_93459789-processed-gene-124.22-mRNA-1 BP GO:2000134 negative
augustus_masked-PGA_scaffold0__352_contigs__length_93459789-processed-gene-124.22-mRNA-1 BP GO:0046620 regulation
augustus_masked-PGA_scaffold0__352_contigs__length_93459789-processed-gene-124.22-mRNA-1 BP GO:0061515 myeloid
augustus_masked-PGA_scaffold0__352_contigs__length_93459789-processed-gene-124.22-mRNA-1 BP GO:1901861 regulation
augustus_masked-PGA_scaffold0__352_contigs__length_93459789-processed-gene-124.22-mRNA-1 BP GO:0060070 canonical
augustus_masked-PGA_scaffold0__352_contigs__length_93459789-processed-gene-124.22-mRNA-1 BP GO:2000060 positive
augustus_masked-PGA_scaffold0__352_contigs__length_93459789-processed-gene-124.22-mRNA-1 BP GO:1904668 positive
augustus_masked-PGA_scaffold0__352_contigs__length_93459789-processed-gene-124.22-mRNA-1 BP GO:0070374 positive
augustus_masked-PGA_scaffold0__352_contigs__length_93459789-processed-gene-124.22-mRNA-1 BP GO:0030534 adult
augustus_masked-PGA_scaffold0__352_contigs__length_93459789-processed-gene-124.22-mRNA-1 BP GO:0048738 cardiac
augustus_masked-PGA_scaffold0__352_contigs__length_93459789-processed-gene-124.22-mRNA-1 BP GO:0034329 cell
augustus_masked-PGA_scaffold0__352_contigs__length_93459789-processed-gene-124.22-mRNA-1 BP GO:0007611 learning
augustus_masked-PGA_scaffold0__352_contigs__length_93459789-processed-gene-124.22-mRNA-1 BP GO:0031345 negative
augustus_masked-PGA_scaffold0__352_contigs__length_93459789-processed-gene-124.22-mRNA-1 BP GO:0045926 negative
augustus_masked-PGA_scaffold0__352_contigs__length_93459789-processed-gene-124.22-mRNA-1 BP GO:0050678 regulation
augustus_masked-PGA_scaffold0__352_contigs__length_93459789-processed-gene-124.22-mRNA-1 BP GO:0051091 positive
augustus_masked-PGA_scaffold0__352_contigs__length_93459789-processed-gene-124.22-mRNA-1 BP GO:0010769 regulation
augustus_masked-PGA_scaffold0__352_contigs__length_93459789-processed-gene-124.22-mRNA-1 BP GO:0050821 protein
augustus_masked-PGA_scaffold0__352_contigs__length_93459789-processed-gene-124.22-mRNA-1 BP GO:0090071 negative
augustus_masked-PGA_scaffold0__352_contigs__length_93459789-processed-gene-124.22-mRNA-1 BP GO:0120035 regulation
augustus_masked-PGA_scaffold0__352_contigs__length_93459789-processed-gene-124.22-mRNA-1 BP GO:0008284 positive
augustus_masked-PGA_scaffold0__352_contigs__length_93459789-processed-gene-124.22-mRNA-1 BP GO:0043066 negative
augustus_masked-PGA_scaffold0__352_contigs__length_93459789-processed-gene-124.22-mRNA-1 BP GO:0035239 tube
augustus_masked-PGA_scaffold0__352_contigs__length_93459789-processed-gene-124.22-mRNA-1 BP GO:0080135 regulation
augustus_masked-PGA_scaffold0__352_contigs__length_93459789-processed-gene-124.22-mRNA-1 BP GO:0048646 anatomical
maker-PGA_scaffold0__352_contigs__length_93459789-augustus-gene-124.14-mRNA-1 MF GO:0016791 phosphatase
maker-PGA_scaffold0__352_contigs__length_93459789-augustus-gene-124.14-mRNA-1 BP GO:0016311 dephosphorylation
maker-PGA_scaffold0__352_contigs__length_93459789-augustus-gene-124.14-mRNA-1 CC GO:0016021 integral
maker-PGA_scaffold0__352_contigs__length_93459789-augustus-gene-124.14-mRNA-1 BP GO:0035556 intracellular
maker-PGA_scaffold0__352_contigs__length_93459789-augustus-gene-124.14-mRNA-1 MF GO:0046872 metal
maker-PGA_scaffold0__352_contigs__length_93459789-augustus-gene-124.15-mRNA-1 MF GO:0004020 adenylylsulfate
maker-PGA_scaffold0__352_contigs__length_93459789-augustus-gene-124.15-mRNA-1 BP GO:0000103 sulfate
maker-PGA_scaffold0__352_contigs__length_93459789-augustus-gene-124.15-mRNA-1 MF GO:0004781 sulfate
maker-PGA_scaffold0__352_contigs__length_93459789-augustus-gene-124.15-mRNA-1 BP GO:0016310 phosphorylation
maker-PGA_scaffold0__352_contigs__length_93459789-augustus-gene-124.15-mRNA-1 BP GO:0050428 3'-phosphoadenosine
maker-PGA_scaffold0__352_contigs__length_93459789-augustus-gene-124.15-mRNA-1 MF GO:0005524 ATP
maker-PGA_scaffold0__352_contigs__length_93459789-augustus-gene-124.17-mRNA-1 MF GO:0002950 ceramide
maker-PGA_scaffold0__352_contigs__length_93459789-augustus-gene-124.17-mRNA-1 BP GO:0006686 sphingomyelin
maker-PGA_scaffold0__352_contigs__length_93459789-augustus-gene-124.17-mRNA-1 CC GO:0000138 Golgi
maker-PGA_scaffold0__352_contigs__length_93459789-augustus-gene-124.17-mRNA-1 MF GO:0047493 ceramide
maker-PGA_scaffold0__352_contigs__length_93459789-augustus-gene-124.17-mRNA-1 CC GO:0030173 integral
maker-PGA_scaffold0__352_contigs__length_93459789-augustus-gene-124.17-mRNA-1 MF GO:0033188 sphingomyelin
maker-PGA_scaffold0__352_contigs__length_93459789-augustus-gene-124.17-mRNA-1 BP GO:0046513 ceramide
maker-PGA_scaffold0__352_contigs__length_93459789-augustus-gene-124.17-mRNA-1 CC GO:0030176 integral
maker-PGA_scaffold0__352_contigs__length_93459789-augustus-gene-124.17-mRNA-1 CC GO:0005887 integral
maker-PGA_scaffold0__352_contigs__length_93459789-snap-gene-124.13-mRNA-1 BP GO:0051967 negative
maker-PGA_scaffold0__352_contigs__length_93459789-snap-gene-124.13-mRNA-1 MF GO:0005524 ATP
maker-PGA_scaffold0__352_contigs__length_93459789-snap-gene-124.13-mRNA-1 CC GO:0098978 glutamatergic
maker-PGA_scaffold0__352_contigs__length_93459789-snap-gene-124.13-mRNA-1 BP GO:0099149 regulation
maker-PGA_scaffold0__352_contigs__length_93459789-snap-gene-124.13-mRNA-1 CC GO:0045211 postsynaptic
maker-PGA_scaffold0__352_contigs__length_93459789-snap-gene-124.13-mRNA-1 BP GO:0002092 positive
maker-PGA_scaffold0__352_contigs__length_93459789-snap-gene-124.13-mRNA-1 CC GO:0030054 cell
maker-PGA_scaffold0__352_contigs__length_93459789-snap-gene-124.13-mRNA-1 BP GO:0007613 memory
maker-PGA_scaffold0__352_contigs__length_93459789-snap-gene-124.13-mRNA-1 BP GO:0007612 learning
maker-PGA_scaffold0__352_contigs__length_93459789-snap-gene-124.13-mRNA-1 CC GO:0016021 integral
maker-PGA_scaffold0__352_contigs__length_93459789-snap-gene-124.13-mRNA-1 CC GO:0005777 peroxisome
maker-PGA_scaffold0__352_contigs__length_93459789-snap-gene-124.13-mRNA-1 CC GO:0031903 microbody
maker-PGA_scaffold0__352_contigs__length_93459789-snap-gene-124.13-mRNA-1 MF GO:0016887 ATPase
maker-PGA_scaffold0__352_contigs__length_93459789-snap-gene-124.13-mRNA-1 MF GO:0005515 protein
maker-PGA_scaffold0__352_contigs__length_93459789-snap-gene-124.13-mRNA-1 CC GO:0005739 mitochondrion
maker-PGA_scaffold0__352_contigs__length_93459789-snap-gene-125.12-mRNA-1 MF GO:0016651 oxidoreductase
maker-PGA_scaffold0__352_contigs__length_93459789-snap-gene-125.12-mRNA-1 BP GO:0055114 oxidation-reduction
maker-PGA_scaffold0__352_contigs__length_93459789-snap-gene-125.12-mRNA-1 CC GO:0005576 extracellular
maker-PGA_scaffold0__352_contigs__length_93459789-snap-gene-125.12-mRNA-1 BP GO:0010459 negative
maker-PGA_scaffold0__352_contigs__length_93459789-snap-gene-125.12-mRNA-1 MF GO:0097621 monoamine
maker-PGA_scaffold0__352_contigs__length_93459789-snap-gene-125.12-mRNA-1 MF GO:0070404 NADH
maker-PGA_scaffold0__352_contigs__length_93459789-snap-gene-125.12-mRNA-1 MF GO:0051379 epinephrine
maker-PGA_scaffold0__352_contigs__length_93459789-snap-gene-125.12-mRNA-1 BP GO:0045776 negative
maker-PGA_scaffold0__352_contigs__length_93459789-snap-gene-125.12-mRNA-1 MF GO:0005515 protein
maker-PGA_scaffold0__352_contigs__length_93459789-snap-gene-125.12-mRNA-1 BP GO:0071871 response
maker-PGA_scaffold0__352_contigs__length_93459789-snap-gene-125.12-mRNA-1 BP GO:1902074 response
maker-PGA_scaffold0__352_contigs__length_93459789-snap-gene-125.12-mRNA-1 BP GO:0002931 response
maker-PGA_scaffold0__352_contigs__length_93459789-snap-gene-125.12-mRNA-1 BP GO:0034356 NAD
snap_masked-PGA_scaffold0__352_contigs__length_93459789-processed-gene-126.14-mRNA-1 MF GO:0004806 triglyceride
snap_masked-PGA_scaffold0__352_contigs__length_93459789-processed-gene-126.14-mRNA-1 BP GO:0016042 lipid
snap_masked-PGA_scaffold0__352_contigs__length_93459789-processed-gene-126.14-mRNA-1 CC GO:0001650 fibrillar
snap_masked-PGA_scaffold0__352_contigs__length_93459789-processed-gene-126.14-mRNA-1 BP GO:0001666 response
snap_masked-PGA_scaffold0__352_contigs__length_93459789-processed-gene-126.14-mRNA-1 MF GO:0004771 sterol
snap_masked-PGA_scaffold0__352_contigs__length_93459789-processed-gene-126.14-mRNA-1 MF GO:0004525 ribonuclease
snap_masked-PGA_scaffold0__352_contigs__length_93459789-processed-gene-126.14-mRNA-1 MF GO:0003725 double-stranded
snap_masked-PGA_scaffold0__352_contigs__length_93459789-processed-gene-126.14-mRNA-1 BP GO:0048873 homeostasis
snap_masked-PGA_scaffold0__352_contigs__length_93459789-processed-gene-126.14-mRNA-1 BP GO:0048771 tissue
snap_masked-PGA_scaffold0__352_contigs__length_93459789-processed-gene-126.14-mRNA-1 CC GO:0016021 integral
snap_masked-PGA_scaffold0__352_contigs__length_93459789-processed-gene-126.14-mRNA-1 BP GO:0001816 cytokine
snap_masked-PGA_scaffold0__352_contigs__length_93459789-processed-gene-126.14-mRNA-1 BP GO:0030324 lung
snap_masked-PGA_scaffold0__352_contigs__length_93459789-processed-gene-126.14-mRNA-1 BP GO:0006954 inflammatory
snap_masked-PGA_scaffold0__352_contigs__length_93459789-processed-gene-126.14-mRNA-1 BP GO:0008283 cell
snap_masked-PGA_scaffold0__352_contigs__length_93459789-processed-gene-126.14-mRNA-1 BP GO:0000902 cell
snap_masked-PGA_scaffold0__352_contigs__length_93459789-processed-gene-126.14-mRNA-1 BP GO:0031077 post-embryonic
snap_masked-PGA_scaffold0__352_contigs__length_93459789-processed-gene-126.14-mRNA-1 BP GO:0031054 pre-miRNA
snap_masked-PGA_scaffold0__352_contigs__length_93459789-processed-gene-126.14-mRNA-1 BP GO:0031053 primary
snap_masked-PGA_scaffold0__352_contigs__length_93459789-processed-gene-126.14-mRNA-1 BP GO:0030422 production
snap_masked-PGA_scaffold0__352_contigs__length_93459789-processed-gene-126.14-mRNA-1 BP GO:0090502 RNA
snap_masked-PGA_scaffold0__352_contigs__length_93459789-processed-gene-126.14-mRNA-1 BP GO:0016125 sterol
maker-PGA_scaffold0__352_contigs__length_93459789-snap-gene-126.9-mRNA-1 MF GO:0061578 Lys63-specific
maker-PGA_scaffold0__352_contigs__length_93459789-snap-gene-126.9-mRNA-1 BP GO:0070536 protein
maker-PGA_scaffold0__352_contigs__length_93459789-snap-gene-126.9-mRNA-1 CC GO:0005768 endosome
maker-PGA_scaffold0__352_contigs__length_93459789-snap-gene-126.9-mRNA-1 MF GO:0004843 thiol-dependent
maker-PGA_scaffold0__352_contigs__length_93459789-snap-gene-126.9-mRNA-1 CC GO:0016020 membrane
maker-PGA_scaffold0__352_contigs__length_93459789-snap-gene-126.11-mRNA-1 MF GO:0016651 oxidoreductase
maker-PGA_scaffold0__352_contigs__length_93459789-snap-gene-126.11-mRNA-1 BP GO:0010459 negative
maker-PGA_scaffold0__352_contigs__length_93459789-snap-gene-126.11-mRNA-1 CC GO:0005576 extracellular
maker-PGA_scaffold0__352_contigs__length_93459789-snap-gene-126.11-mRNA-1 MF GO:0097621 monoamine
maker-PGA_scaffold0__352_contigs__length_93459789-snap-gene-126.11-mRNA-1 CC GO:0016021 integral
maker-PGA_scaffold0__352_contigs__length_93459789-snap-gene-126.11-mRNA-1 MF GO:0070404 NADH
maker-PGA_scaffold0__352_contigs__length_93459789-snap-gene-126.11-mRNA-1 MF GO:0051379 epinephrine
maker-PGA_scaffold0__352_contigs__length_93459789-snap-gene-126.11-mRNA-1 BP GO:0045776 negative
maker-PGA_scaffold0__352_contigs__length_93459789-snap-gene-126.11-mRNA-1 BP GO:0055114 oxidation-reduction
maker-PGA_scaffold0__352_contigs__length_93459789-augustus-gene-126.4-mRNA-1 CC GO:0016021 integral
maker-PGA_scaffold0__352_contigs__length_93459789-augustus-gene-126.5-mRNA-1 CC GO:0005856 cytoskeleton
maker-PGA_scaffold0__352_contigs__length_93459789-augustus-gene-126.5-mRNA-1 BP GO:0090131 mesenchyme
maker-PGA_scaffold0__352_contigs__length_93459789-augustus-gene-126.5-mRNA-1 MF GO:0005524 ATP
maker-PGA_scaffold0__352_contigs__length_93459789-augustus-gene-126.5-mRNA-1 CC GO:0030175 filopodium
maker-PGA_scaffold0__352_contigs__length_93459789-augustus-gene-126.5-mRNA-1 CC GO:0030027 lamellipodium
maker-PGA_scaffold0__352_contigs__length_93459789-augustus-gene-126.5-mRNA-1 CC GO:0044297 cell
maker-PGA_scaffold0__352_contigs__length_93459789-augustus-gene-126.5-mRNA-1 CC GO:0043292 contractile
maker-PGA_scaffold0__352_contigs__length_93459789-augustus-gene-126.5-mRNA-1 BP GO:0030240 skeletal
maker-PGA_scaffold0__352_contigs__length_93459789-augustus-gene-126.5-mRNA-1 BP GO:0010628 positive
maker-PGA_scaffold0__352_contigs__length_93459789-augustus-gene-126.5-mRNA-1 MF GO:0019901 protein
maker-PGA_scaffold0__352_contigs__length_93459789-augustus-gene-126.5-mRNA-1 BP GO:0008015 blood
maker-PGA_scaffold0__352_contigs__length_93459789-augustus-gene-126.5-mRNA-1 MF GO:0017022 myosin
maker-PGA_scaffold0__352_contigs__length_93459789-augustus-gene-126.5-mRNA-1 MF GO:0031013 troponin
maker-PGA_scaffold0__352_contigs__length_93459789-augustus-gene-126.5-mRNA-1 MF GO:0031432 titin
maker-PGA_scaffold0__352_contigs__length_93459789-augustus-gene-126.5-mRNA-1 BP GO:0048741 skeletal
maker-PGA_scaffold0__352_contigs__length_93459789-augustus-gene-126.5-mRNA-1 MF GO:0048306 calcium-dependent
maker-PGA_scaffold0__352_contigs__length_93459789-augustus-gene-126.5-mRNA-1 MF GO:0005523 tropomyosin
maker-PGA_scaffold0__352_contigs__length_93459789-augustus-gene-126.5-mRNA-1 MF GO:0003785 actin
maker-PGA_scaffold0__352_contigs__length_93459789-augustus-gene-126.5-mRNA-1 MF GO:0005200 structural
maker-PGA_scaffold0__352_contigs__length_93459789-augustus-gene-126.5-mRNA-1 CC GO:0032991 protein-containing
maker-PGA_scaffold0__352_contigs__length_93459789-augustus-gene-126.5-mRNA-1 MF GO:0019904 protein
maker-PGA_scaffold0__352_contigs__length_93459789-augustus-gene-126.5-mRNA-1 MF GO:0043531 ADP
maker-PGA_scaffold0__352_contigs__length_93459789-augustus-gene-126.5-mRNA-1 CC GO:0072562 blood
maker-PGA_scaffold0__352_contigs__length_93459789-augustus-gene-126.5-mRNA-1 MF GO:0042802 identical
maker-PGA_scaffold0__352_contigs__length_93459789-augustus-gene-126.5-mRNA-1 CC GO:0070062 extracellular
maker-PGA_scaffold0__352_contigs__length_93459789-augustus-gene-126.5-mRNA-1 MF GO:0005509 calcium
maker-PGA_scaffold0__352_contigs__length_93459789-augustus-gene-126.5-mRNA-1 MF GO:0000287 magnesium
maker-PGA_scaffold0__352_contigs__length_93459789-augustus-gene-126.5-mRNA-1 BP GO:0003015 heart
maker-PGA_scaffold0__352_contigs__length_93459789-augustus-gene-126.5-mRNA-1 CC GO:0005829 cytosol
maker-PGA_scaffold0__352_contigs__length_93459789-augustus-gene-126.5-mRNA-1 CC GO:0071944 cell
maker-PGA_scaffold0__352_contigs__length_93459789-augustus-gene-126.5-mRNA-1 BP GO:0072144 glomerular
maker-PGA_scaffold0__352_contigs__length_93459789-augustus-gene-126.5-mRNA-1 BP GO:0003012 muscle
maker-PGA_scaffold0__352_contigs__length_93459789-augustus-gene-126.5-mRNA-1 BP GO:0035296 regulation
maker-PGA_scaffold0__352_contigs__length_93459789-augustus-gene-126.5-mRNA-1 BP GO:0003018 vascular
maker-PGA_scaffold0__352_contigs__length_93459789-augustus-gene-126.5-mRNA-1 BP GO:0009615 response
maker-PGA_scaffold0__352_contigs__length_93459789-augustus-gene-126.5-mRNA-1 BP GO:0010226 response
maker-PGA_scaffold0__352_contigs__length_93459789-augustus-gene-126.5-mRNA-1 BP GO:0044419 interspecies
maker-PGA_scaffold0__352_contigs__length_93459789-augustus-gene-126.5-mRNA-1 BP GO:0009612 response
maker-PGA_scaffold0__352_contigs__length_93459789-augustus-gene-126.5-mRNA-1 BP GO:0071417 cellular
maker-PGA_scaffold0__352_contigs__length_93459789-augustus-gene-126.5-mRNA-1 BP GO:0048545 response
maker-PGA_scaffold0__352_contigs__length_93459789-augustus-gene-126.5-mRNA-1 BP GO:0009991 response
maker-PGA_scaffold0__352_contigs__length_93459789-augustus-gene-126.5-mRNA-1 BP GO:1904623 positive
maker-PGA_scaffold0__352_contigs__length_93459789-augustus-gene-126.5-mRNA-1 BP GO:0033275 actin-myosin
maker-PGA_scaffold0__352_contigs__length_93459789-augustus-gene-126.5-mRNA-1 BP GO:0030041 actin
maker-PGA_scaffold0__352_contigs__length_93459789-augustus-gene-126.5-mRNA-1 BP GO:0051017 actin
snap_masked-PGA_scaffold0__352_contigs__length_93459789-processed-gene-126.19-mRNA-1 MF GO:0005506 iron
snap_masked-PGA_scaffold0__352_contigs__length_93459789-processed-gene-126.19-mRNA-1 BP GO:0008610 lipid
snap_masked-PGA_scaffold0__352_contigs__length_93459789-processed-gene-126.19-mRNA-1 CC GO:0016021 integral
snap_masked-PGA_scaffold0__352_contigs__length_93459789-processed-gene-126.19-mRNA-1 MF GO:0001567 cholesterol
snap_masked-PGA_scaffold0__352_contigs__length_93459789-processed-gene-126.19-mRNA-1 BP GO:0035754 B
snap_masked-PGA_scaffold0__352_contigs__length_93459789-processed-gene-126.19-mRNA-1 CC GO:0005789 endoplasmic
snap_masked-PGA_scaffold0__352_contigs__length_93459789-processed-gene-126.19-mRNA-1 BP GO:0055114 oxidation-reduction
snap_masked-PGA_scaffold0__352_contigs__length_93459789-processed-gene-126.19-mRNA-1 BP GO:0008203 cholesterol
snap_masked-PGA_scaffold0__352_contigs__length_93459789-processed-gene-126.19-mRNA-1 CC GO:0005783 endoplasmic
snap_masked-PGA_scaffold0__352_contigs__length_93459789-processed-gene-126.19-mRNA-1 MF GO:0000254 C-4
snap_masked-PGA_scaffold0__352_contigs__length_93459789-processed-gene-126.19-mRNA-1 BP GO:0051607 defense
snap_masked-PGA_scaffold0__352_contigs__length_93459789-processed-gene-126.19-mRNA-1 CC GO:0005829 cytosol
snap_masked-PGA_scaffold0__352_contigs__length_93459789-processed-gene-126.19-mRNA-1 BP GO:0044419 interspecies
snap_masked-PGA_scaffold0__352_contigs__length_93459789-processed-gene-126.19-mRNA-1 BP GO:1901617 organic
snap_masked-PGA_scaffold0__352_contigs__length_93459789-processed-gene-126.19-mRNA-1 BP GO:1901362 organic
snap_masked-PGA_scaffold0__352_contigs__length_93459789-processed-gene-126.19-mRNA-1 BP GO:0008206 bile
snap_masked-PGA_scaffold0__352_contigs__length_93459789-processed-gene-126.19-mRNA-1 BP GO:0072330 monocarboxylic
maker-PGA_scaffold0__352_contigs__length_93459789-augustus-gene-127.10-mRNA-1 BP GO:0006939 smooth
maker-PGA_scaffold0__352_contigs__length_93459789-augustus-gene-127.10-mRNA-1 MF GO:0099589 serotonin
maker-PGA_scaffold0__352_contigs__length_93459789-augustus-gene-127.10-mRNA-1 CC GO:0030054 cell
maker-PGA_scaffold0__352_contigs__length_93459789-augustus-gene-127.10-mRNA-1 BP GO:0042310 vasoconstriction
maker-PGA_scaffold0__352_contigs__length_93459789-augustus-gene-127.10-mRNA-1 CC GO:0045202 synapse
maker-PGA_scaffold0__352_contigs__length_93459789-augustus-gene-127.10-mRNA-1 BP GO:0098664 G
maker-PGA_scaffold0__352_contigs__length_93459789-augustus-gene-127.10-mRNA-1 MF GO:0099528 G
maker-PGA_scaffold0__352_contigs__length_93459789-augustus-gene-127.10-mRNA-1 CC GO:0005887 integral
maker-PGA_scaffold0__352_contigs__length_93459789-augustus-gene-127.10-mRNA-1 MF GO:0008227 G
maker-PGA_scaffold0__352_contigs__length_93459789-augustus-gene-127.10-mRNA-1 CC GO:0030425 dendrite
maker-PGA_scaffold0__352_contigs__length_93459789-augustus-gene-127.10-mRNA-1 MF GO:0005515 protein
maker-PGA_scaffold0__352_contigs__length_93459789-augustus-gene-127.10-mRNA-1 BP GO:0007623 circadian
maker-PGA_scaffold0__352_contigs__length_93459789-augustus-gene-127.10-mRNA-1 CC GO:0044306 neuron
maker-PGA_scaffold0__352_contigs__length_93459789-augustus-gene-127.10-mRNA-1 BP GO:0007268 chemical
maker-PGA_scaffold0__352_contigs__length_93459789-augustus-gene-127.10-mRNA-1 CC GO:0150034 distal
maker-PGA_scaffold0__352_contigs__length_93459789-augustus-gene-127.10-mRNA-1 CC GO:0005791 rough
maker-PGA_scaffold0__352_contigs__length_93459789-augustus-gene-127.10-mRNA-1 CC GO:0043025 neuronal
maker-PGA_scaffold0__352_contigs__length_93459789-augustus-gene-127.10-mRNA-1 CC GO:0070382 exocytic
maker-PGA_scaffold0__352_contigs__length_93459789-augustus-gene-127.10-mRNA-1 CC GO:0098590 plasma
maker-PGA_scaffold0__352_contigs__length_93459789-augustus-gene-127.10-mRNA-1 BP GO:0007187 G
maker-PGA_scaffold0__352_contigs__length_93459789-augustus-gene-127.10-mRNA-1 BP GO:0062086 regulation
maker-PGA_scaffold0__352_contigs__length_93459789-augustus-gene-127.10-mRNA-1 BP GO:0042322 negative
maker-PGA_scaffold0__352_contigs__length_93459789-augustus-gene-127.10-mRNA-1 BP GO:0014063 negative
maker-PGA_scaffold0__352_contigs__length_93459789-augustus-gene-127.10-mRNA-1 BP GO:0051412 response
maker-PGA_scaffold0__352_contigs__length_93459789-augustus-gene-127.10-mRNA-1 BP GO:0060073 micturition
maker-PGA_scaffold0__352_contigs__length_93459789-augustus-gene-127.10-mRNA-1 BP GO:0050966 detection
maker-PGA_scaffold0__352_contigs__length_93459789-augustus-gene-127.10-mRNA-1 BP GO:0051602 response
maker-PGA_scaffold0__352_contigs__length_93459789-augustus-gene-127.10-mRNA-1 BP GO:0048266 behavioral
maker-PGA_scaffold0__352_contigs__length_93459789-augustus-gene-127.10-mRNA-1 BP GO:0071542 dopaminergic
maker-PGA_scaffold0__352_contigs__length_93459789-augustus-gene-127.10-mRNA-1 BP GO:0060291 long-term
maker-PGA_scaffold0__352_contigs__length_93459789-augustus-gene-127.10-mRNA-1 BP GO:2000300 regulation
maker-PGA_scaffold0__352_contigs__length_93459789-augustus-gene-127.10-mRNA-1 BP GO:0007613 memory
maker-PGA_scaffold0__352_contigs__length_93459789-augustus-gene-127.10-mRNA-1 BP GO:0019933 cAMP-mediated
maker-PGA_scaffold0__352_contigs__length_93459789-augustus-gene-127.10-mRNA-1 BP GO:0010976 positive
maker-PGA_scaffold0__352_contigs__length_93459789-augustus-gene-127.10-mRNA-1 BP GO:0023057 negative
maker-PGA_scaffold0__352_contigs__length_93459789-augustus-gene-127.10-mRNA-1 BP GO:0010648 negative
maker-PGA_scaffold0__352_contigs__length_93459789-snap-gene-127.18-mRNA-1 MF GO:0004594 pantothenate
maker-PGA_scaffold0__352_contigs__length_93459789-snap-gene-127.18-mRNA-1 BP GO:0015937 coenzyme
maker-PGA_scaffold0__352_contigs__length_93459789-snap-gene-127.18-mRNA-1 CC GO:0005829 cytosol
maker-PGA_scaffold0__352_contigs__length_93459789-snap-gene-127.18-mRNA-1 CC GO:0005634 nucleus
maker-PGA_scaffold0__352_contigs__length_93459789-snap-gene-127.18-mRNA-1 CC GO:0071944 cell
maker-PGA_scaffold0__352_contigs__length_93459789-snap-gene-127.18-mRNA-1 MF GO:1905502 acetyl-CoA
maker-PGA_scaffold0__352_contigs__length_93459789-snap-gene-127.18-mRNA-1 CC GO:0055037 recycling
maker-PGA_scaffold0__352_contigs__length_93459789-snap-gene-127.18-mRNA-1 MF GO:0005524 ATP
maker-PGA_scaffold0__352_contigs__length_93459789-snap-gene-127.18-mRNA-1 CC GO:0030118 clathrin
maker-PGA_scaffold0__352_contigs__length_93459789-snap-gene-127.18-mRNA-1 MF GO:0042803 protein
maker-PGA_scaffold0__352_contigs__length_93459789-snap-gene-127.18-mRNA-1 CC GO:0016021 integral
maker-PGA_scaffold0__352_contigs__length_93459789-snap-gene-127.18-mRNA-1 BP GO:0016310 phosphorylation
maker-PGA_scaffold0__352_contigs__length_93459789-snap-gene-127.18-mRNA-1 MF GO:0003777 microtubule
maker-PGA_scaffold0__352_contigs__length_93459789-snap-gene-127.18-mRNA-1 MF GO:0008017 microtubule
maker-PGA_scaffold0__352_contigs__length_93459789-snap-gene-127.18-mRNA-1 MF GO:0022857 transmembrane
maker-PGA_scaffold0__352_contigs__length_93459789-snap-gene-127.18-mRNA-1 BP GO:0001878 response
maker-PGA_scaffold0__352_contigs__length_93459789-snap-gene-127.18-mRNA-1 BP GO:0044419 interspecies
maker-PGA_scaffold0__352_contigs__length_93459789-snap-gene-127.18-mRNA-1 BP GO:0007018 microtubule-based
maker-PGA_scaffold0__352_contigs__length_93459789-snap-gene-127.18-mRNA-1 BP GO:0055085 transmembrane
maker-PGA_scaffold0__352_contigs__length_93459789-snap-gene-127.16-mRNA-1 MF GO:0022857 transmembrane
maker-PGA_scaffold0__352_contigs__length_93459789-snap-gene-127.16-mRNA-1 BP GO:0055085 transmembrane
maker-PGA_scaffold0__352_contigs__length_93459789-snap-gene-127.16-mRNA-1 CC GO:0016021 integral
maker-PGA_scaffold0__352_contigs__length_93459789-snap-gene-127.16-mRNA-1 CC GO:0031226 intrinsic
maker-PGA_scaffold0__352_contigs__length_93459789-snap-gene-127.16-mRNA-1 BP GO:0015718 monocarboxylic
maker-PGA_scaffold0__352_contigs__length_93459789-snap-gene-127.16-mRNA-1 BP GO:0072337 modified
maker-PGA_scaffold0__352_contigs__length_93459789-snap-gene-127.16-mRNA-1 BP GO:0015893 drug
maker-PGA_scaffold0__352_contigs__length_93459789-augustus-gene-128.10-mRNA-1 BP GO:0051607 defense
maker-PGA_scaffold0__352_contigs__length_93459789-augustus-gene-128.10-mRNA-1 CC GO:0005829 cytosol
maker-PGA_scaffold0__352_contigs__length_93459789-augustus-gene-128.10-mRNA-1 MF GO:0008171 O-methyltransferase
maker-PGA_scaffold0__352_contigs__length_93459789-augustus-gene-128.10-mRNA-1 BP GO:0044419 interspecies
maker-PGA_scaffold0__352_contigs__length_93459789-augustus-gene-128.10-mRNA-1 BP GO:0042981 regulation
maker-PGA_scaffold0__352_contigs__length_93459789-augustus-gene-128.11-mRNA-1 MF GO:0003777 microtubule
maker-PGA_scaffold0__352_contigs__length_93459789-augustus-gene-128.11-mRNA-1 BP GO:0007018 microtubule-based
maker-PGA_scaffold0__352_contigs__length_93459789-augustus-gene-128.11-mRNA-1 CC GO:0005871 kinesin
maker-PGA_scaffold0__352_contigs__length_93459789-augustus-gene-128.11-mRNA-1 MF GO:0008017 microtubule
maker-PGA_scaffold0__352_contigs__length_93459789-augustus-gene-128.11-mRNA-1 BP GO:0042981 regulation
maker-PGA_scaffold0__352_contigs__length_93459789-augustus-gene-128.11-mRNA-1 CC GO:0005874 microtubule
maker-PGA_scaffold0__352_contigs__length_93459789-augustus-gene-128.11-mRNA-1 CC GO:0097431 mitotic
maker-PGA_scaffold0__352_contigs__length_93459789-augustus-gene-128.11-mRNA-1 BP GO:0007088 regulation
maker-PGA_scaffold0__352_contigs__length_93459789-augustus-gene-128.11-mRNA-1 CC GO:1990023 mitotic
maker-PGA_scaffold0__352_contigs__length_93459789-augustus-gene-128.11-mRNA-1 MF GO:0005524 ATP
maker-PGA_scaffold0__352_contigs__length_93459789-augustus-gene-128.11-mRNA-1 CC GO:0070938 contractile
maker-PGA_scaffold0__352_contigs__length_93459789-augustus-gene-128.11-mRNA-1 BP GO:0032467 positive
maker-PGA_scaffold0__352_contigs__length_93459789-augustus-gene-128.11-mRNA-1 CC GO:0045171 intercellular
maker-PGA_scaffold0__352_contigs__length_93459789-augustus-gene-128.11-mRNA-1 CC GO:0030496 midbody
maker-PGA_scaffold0__352_contigs__length_93459789-augustus-gene-128.11-mRNA-1 CC GO:0005634 nucleus
maker-PGA_scaffold0__352_contigs__length_93459789-augustus-gene-128.11-mRNA-1 CC GO:0005813 centrosome
maker-PGA_scaffold0__352_contigs__length_93459789-augustus-gene-128.11-mRNA-1 BP GO:0008284 positive
maker-PGA_scaffold0__352_contigs__length_93459789-augustus-gene-128.11-mRNA-1 BP GO:2001224 positive
maker-PGA_scaffold0__352_contigs__length_93459789-augustus-gene-128.11-mRNA-1 BP GO:0035372 protein
maker-PGA_scaffold0__352_contigs__length_93459789-augustus-gene-128.11-mRNA-1 CC GO:0005829 cytosol
maker-PGA_scaffold0__352_contigs__length_93459789-augustus-gene-128.11-mRNA-1 MF GO:0050699 WW
maker-PGA_scaffold0__352_contigs__length_93459789-augustus-gene-128.11-mRNA-1 BP GO:1903436 regulation
maker-PGA_scaffold0__352_contigs__length_93459789-augustus-gene-128.11-mRNA-1 MF GO:0016887 ATPase
maker-PGA_scaffold0__352_contigs__length_93459789-augustus-gene-128.11-mRNA-1 CC GO:0070013 intracellular
maker-PGA_scaffold0__352_contigs__length_93459789-augustus-gene-128.11-mRNA-1 MF GO:0042803 protein
maker-PGA_scaffold0__352_contigs__length_93459789-augustus-gene-128.11-mRNA-1 BP GO:0001843 neural
maker-PGA_scaffold0__352_contigs__length_93459789-augustus-gene-128.11-mRNA-1 CC GO:0048471 perinuclear
maker-PGA_scaffold0__352_contigs__length_93459789-augustus-gene-128.11-mRNA-1 BP GO:0090316 positive
maker-PGA_scaffold0__352_contigs__length_93459789-augustus-gene-128.11-mRNA-1 CC GO:0016021 integral
maker-PGA_scaffold0__352_contigs__length_93459789-augustus-gene-128.11-mRNA-1 BP GO:0045931 positive
maker-PGA_scaffold0__352_contigs__length_93459789-augustus-gene-128.11-mRNA-1 BP GO:0048812 neuron
maker-PGA_scaffold0__352_contigs__length_93459789-augustus-gene-128.11-mRNA-1 BP GO:2000114 regulation
maker-PGA_scaffold0__352_contigs__length_93459789-augustus-gene-129.5-mRNA-1 MF GO:0004842 ubiquitin-protein
maker-PGA_scaffold0__352_contigs__length_93459789-augustus-gene-129.5-mRNA-1 BP GO:0016567 protein
maker-PGA_scaffold0__352_contigs__length_93459789-augustus-gene-129.5-mRNA-1 CC GO:0005829 cytosol
maker-PGA_scaffold0__352_contigs__length_93459789-augustus-gene-129.5-mRNA-1 MF GO:0016874 ligase
maker-PGA_scaffold0__352_contigs__length_93459789-snap-gene-129.7-mRNA-1 BP GO:0060819 inactivation
maker-PGA_scaffold0__352_contigs__length_93459789-snap-gene-129.7-mRNA-1 CC GO:0031519 PcG
maker-PGA_scaffold0__352_contigs__length_93459789-snap-gene-129.7-mRNA-1 MF GO:0000977 RNA
maker-PGA_scaffold0__352_contigs__length_93459789-snap-gene-129.7-mRNA-1 BP GO:0036353 histone
maker-PGA_scaffold0__352_contigs__length_93459789-snap-gene-129.7-mRNA-1 CC GO:0000805 X
maker-PGA_scaffold0__352_contigs__length_93459789-snap-gene-129.7-mRNA-1 CC GO:0005813 centrosome
maker-PGA_scaffold0__352_contigs__length_93459789-snap-gene-129.7-mRNA-1 MF GO:0003700 DNA-binding
maker-PGA_scaffold0__352_contigs__length_93459789-snap-gene-129.7-mRNA-1 BP GO:0045944 positive
maker-PGA_scaffold0__352_contigs__length_93459789-snap-gene-129.7-mRNA-1 MF GO:0046872 metal
maker-PGA_scaffold0__352_contigs__length_93459789-snap-gene-129.7-mRNA-1 CC GO:0000152 nuclear
maker-PGA_scaffold0__352_contigs__length_93459789-snap-gene-129.7-mRNA-1 MF GO:0005515 protein
maker-PGA_scaffold0__352_contigs__length_93459789-snap-gene-129.7-mRNA-1 CC GO:0005654 nucleoplasm
maker-PGA_scaffold0__352_contigs__length_93459789-snap-gene-129.7-mRNA-1 CC GO:0016021 integral
maker-PGA_scaffold0__352_contigs__length_93459789-augustus-gene-130.2-mRNA-1 BP GO:0005977 glycogen
maker-PGA_scaffold0__352_contigs__length_93459789-augustus-gene-130.2-mRNA-1 MF GO:0019903 protein
maker-PGA_scaffold0__352_contigs__length_93459789-augustus-gene-130.2-mRNA-1 CC GO:0005829 cytosol
maker-PGA_scaffold0__352_contigs__length_93459789-augustus-gene-130.2-mRNA-1 MF GO:2001069 glycogen
maker-PGA_scaffold0__352_contigs__length_93459789-augustus-gene-130.2-mRNA-1 BP GO:0009250 glucan
maker-PGA_scaffold0__352_contigs__length_93459789-augustus-gene-130.2-mRNA-1 MF GO:0004722 protein
maker-PGA_scaffold0__352_contigs__length_93459789-augustus-gene-130.2-mRNA-1 BP GO:0006470 protein
maker-PGA_scaffold0__352_contigs__length_93459789-snap-gene-131.27-mRNA-1 BP GO:2000785 regulation
maker-PGA_scaffold0__352_contigs__length_93459789-snap-gene-131.27-mRNA-1 CC GO:0005776 autophagosome
maker-PGA_scaffold0__352_contigs__length_93459789-snap-gene-131.27-mRNA-1 MF GO:0017137 Rab
maker-PGA_scaffold0__352_contigs__length_93459789-snap-gene-131.27-mRNA-1 CC GO:0055037 recycling
maker-PGA_scaffold0__352_contigs__length_93459789-snap-gene-131.27-mRNA-1 BP GO:0090630 activation
maker-PGA_scaffold0__352_contigs__length_93459789-snap-gene-131.27-mRNA-1 MF GO:0005096 GTPase
maker-PGA_scaffold0__352_contigs__length_93459789-snap-gene-131.27-mRNA-1 CC GO:0016021 integral
maker-PGA_scaffold0__352_contigs__length_93459789-snap-gene-131.27-mRNA-1 BP GO:0006886 intracellular
maker-PGA_scaffold0__352_contigs__length_93459789-snap-gene-131.28-mRNA-1 CC GO:0005730 nucleolus
maker-PGA_scaffold0__352_contigs__length_93459789-snap-gene-131.28-mRNA-1 BP GO:0045444 fat
maker-PGA_scaffold0__352_contigs__length_93459789-snap-gene-131.28-mRNA-1 MF GO:0003682 chromatin
maker-PGA_scaffold0__352_contigs__length_93459789-snap-gene-131.28-mRNA-1 BP GO:0007517 muscle
maker-PGA_scaffold0__352_contigs__length_93459789-snap-gene-131.28-mRNA-1 MF GO:0003723 RNA
maker-PGA_scaffold0__352_contigs__length_93459789-snap-gene-131.28-mRNA-1 BP GO:0019216 regulation
maker-PGA_scaffold0__352_contigs__length_93459789-snap-gene-131.28-mRNA-1 CC GO:0016607 nuclear
maker-PGA_scaffold0__352_contigs__length_93459789-snap-gene-131.28-mRNA-1 CC GO:0005739 mitochondrion
maker-PGA_scaffold0__352_contigs__length_93459789-snap-gene-131.28-mRNA-1 CC GO:0016021 integral
maker-PGA_scaffold0__352_contigs__length_93459789-snap-gene-131.29-mRNA-1 MF GO:0004435 phosphatidylinositol
maker-PGA_scaffold0__352_contigs__length_93459789-snap-gene-131.29-mRNA-1 BP GO:0007264 small
maker-PGA_scaffold0__352_contigs__length_93459789-snap-gene-131.29-mRNA-1 CC GO:0030027 lamellipodium
maker-PGA_scaffold0__352_contigs__length_93459789-snap-gene-131.29-mRNA-1 BP GO:0032835 glomerulus
maker-PGA_scaffold0__352_contigs__length_93459789-snap-gene-131.29-mRNA-1 CC GO:0005829 cytosol
maker-PGA_scaffold0__352_contigs__length_93459789-snap-gene-131.29-mRNA-1 MF GO:0005085 guanyl-nucleotide
maker-PGA_scaffold0__352_contigs__length_93459789-snap-gene-131.29-mRNA-1 CC GO:0005623 cell
maker-PGA_scaffold0__352_contigs__length_93459789-snap-gene-131.29-mRNA-1 CC GO:0005886 plasma
maker-PGA_scaffold0__352_contigs__length_93459789-snap-gene-131.29-mRNA-1 BP GO:0006629 lipid
maker-PGA_scaffold0__352_contigs__length_93459789-snap-gene-131.29-mRNA-1 BP GO:0030198 extracellular
maker-PGA_scaffold0__352_contigs__length_93459789-snap-gene-131.29-mRNA-1 CC GO:0016021 integral
maker-PGA_scaffold0__352_contigs__length_93459789-snap-gene-131.29-mRNA-1 MF GO:0017016 Ras
maker-PGA_scaffold0__352_contigs__length_93459789-snap-gene-131.29-mRNA-1 MF GO:0004557 alpha-galactosidase
maker-PGA_scaffold0__352_contigs__length_93459789-snap-gene-131.29-mRNA-1 BP GO:1901575 organic
maker-PGA_scaffold0__352_contigs__length_93459789-snap-gene-131.29-mRNA-1 BP GO:0010592 positive
maker-PGA_scaffold0__352_contigs__length_93459789-snap-gene-131.29-mRNA-1 BP GO:0007173 epidermal
maker-PGA_scaffold0__352_contigs__length_93459789-snap-gene-131.29-mRNA-1 BP GO:0007200 phospholipase
maker-PGA_scaffold0__352_contigs__length_93459789-snap-gene-131.29-mRNA-1 BP GO:0000187 activation
maker-PGA_scaffold0__352_contigs__length_93459789-snap-gene-131.29-mRNA-1 BP GO:0008277 regulation
maker-PGA_scaffold0__352_contigs__length_93459789-snap-gene-131.29-mRNA-1 BP GO:0046578 regulation
maker-PGA_scaffold0__352_contigs__length_93459789-snap-gene-131.29-mRNA-1 BP GO:0032959 inositol
maker-PGA_scaffold0__352_contigs__length_93459789-snap-gene-131.29-mRNA-1 BP GO:0051209 release
maker-PGA_scaffold0__352_contigs__length_93459789-snap-gene-131.29-mRNA-1 BP GO:0048015 phosphatidylinositol-mediated
maker-PGA_scaffold0__352_contigs__length_93459789-snap-gene-131.29-mRNA-1 BP GO:0044249 cellular
maker-PGA_scaffold0__352_contigs__length_93459789-snap-gene-131.29-mRNA-1 BP GO:0016137 glycoside
maker-PGA_scaffold0__352_contigs__length_93459789-snap-gene-131.29-mRNA-1 BP GO:0009311 oligosaccharide
maker-PGA_scaffold0__352_contigs__length_93459789-snap-gene-131.29-mRNA-1 BP GO:0044248 cellular
maker-PGA_scaffold0__352_contigs__length_93459789-snap-gene-131.29-mRNA-1 BP GO:0043603 cellular
maker-PGA_scaffold0__352_contigs__length_93459789-snap-gene-131.29-mRNA-1 BP GO:1901564 organonitrogen
maker-PGA_scaffold0__352_contigs__length_93459789-augustus-gene-132.12-mRNA-1 MF GO:0034632 retinol
maker-PGA_scaffold0__352_contigs__length_93459789-augustus-gene-132.12-mRNA-1 BP GO:0034633 retinol
maker-PGA_scaffold0__352_contigs__length_93459789-augustus-gene-132.12-mRNA-1 CC GO:0005615 extracellular
maker-PGA_scaffold0__352_contigs__length_93459789-augustus-gene-132.12-mRNA-1 MF GO:0005501 retinoid
maker-PGA_scaffold0__352_contigs__length_93459789-augustus-gene-132.12-mRNA-1 CC GO:0060417 yolk
maker-PGA_scaffold0__352_contigs__length_93459789-augustus-gene-132.12-mRNA-1 BP GO:0032526 response
maker-PGA_scaffold0__352_contigs__length_93459789-augustus-gene-132.12-mRNA-1 BP GO:0001889 liver
maker-PGA_scaffold0__352_contigs__length_93459789-augustus-gene-132.12-mRNA-1 MF GO:0043178 alcohol
maker-PGA_scaffold0__352_contigs__length_93459789-augustus-gene-132.12-mRNA-1 MF GO:0019842 vitamin
maker-PGA_scaffold0__352_contigs__length_93459789-augustus-gene-132.12-mRNA-1 BP GO:0001654 eye
maker-PGA_scaffold0__352_contigs__length_93459789-augustus-gene-132.12-mRNA-1 BP GO:0030277 maintenance
maker-PGA_scaffold0__352_contigs__length_93459789-augustus-gene-132.12-mRNA-1 BP GO:0042572 retinol
maker-PGA_scaffold0__352_contigs__length_93459789-augustus-gene-132.12-mRNA-1 BP GO:0032024 positive
maker-PGA_scaffold0__352_contigs__length_93459789-augustus-gene-132.12-mRNA-1 BP GO:0042593 glucose
maker-PGA_scaffold0__352_contigs__length_93459789-augustus-gene-132.12-mRNA-1 BP GO:0006094 gluconeogenesis
maker-PGA_scaffold0__352_contigs__length_93459789-snap-gene-132.11-mRNA-1 MF GO:0004114 3',5'-cyclic-nucleotide
maker-PGA_scaffold0__352_contigs__length_93459789-snap-gene-132.11-mRNA-1 BP GO:0007165 signal
maker-PGA_scaffold0__352_contigs__length_93459789-snap-gene-132.11-mRNA-1 CC GO:0097525 spliceosomal
maker-PGA_scaffold0__352_contigs__length_93459789-snap-gene-132.11-mRNA-1 CC GO:0071011 precatalytic
maker-PGA_scaffold0__352_contigs__length_93459789-snap-gene-132.11-mRNA-1 BP GO:0060042 retina
maker-PGA_scaffold0__352_contigs__length_93459789-snap-gene-132.11-mRNA-1 MF GO:0046872 metal
maker-PGA_scaffold0__352_contigs__length_93459789-snap-gene-132.11-mRNA-1 BP GO:0007601 visual
maker-PGA_scaffold0__352_contigs__length_93459789-snap-gene-132.11-mRNA-1 MF GO:0004843 thiol-dependent
maker-PGA_scaffold0__352_contigs__length_93459789-snap-gene-132.11-mRNA-1 MF GO:0004197 cysteine-type
maker-PGA_scaffold0__352_contigs__length_93459789-snap-gene-132.11-mRNA-1 CC GO:0005886 plasma
maker-PGA_scaffold0__352_contigs__length_93459789-snap-gene-132.11-mRNA-1 CC GO:0005623 cell
maker-PGA_scaffold0__352_contigs__length_93459789-snap-gene-132.11-mRNA-1 CC GO:0005737 cytoplasm
maker-PGA_scaffold0__352_contigs__length_93459789-snap-gene-132.11-mRNA-1 MF GO:0030553 cGMP
maker-PGA_scaffold0__352_contigs__length_93459789-snap-gene-132.11-mRNA-1 BP GO:0045494 photoreceptor
maker-PGA_scaffold0__352_contigs__length_93459789-snap-gene-132.11-mRNA-1 BP GO:0042462 eye
maker-PGA_scaffold0__352_contigs__length_93459789-snap-gene-132.11-mRNA-1 BP GO:0003407 neural
maker-PGA_scaffold0__352_contigs__length_93459789-snap-gene-132.11-mRNA-1 BP GO:0009584 detection
maker-PGA_scaffold0__352_contigs__length_93459789-snap-gene-132.11-mRNA-1 BP GO:0048598 embryonic
maker-PGA_scaffold0__352_contigs__length_93459789-snap-gene-132.11-mRNA-1 BP GO:0016579 protein
maker-PGA_scaffold0__352_contigs__length_93459789-snap-gene-132.11-mRNA-1 BP GO:0043418 homocysteine
maker-PGA_scaffold0__352_contigs__length_93459789-snap-gene-132.11-mRNA-1 BP GO:0051480 regulation
maker-PGA_scaffold0__352_contigs__length_93459789-snap-gene-132.11-mRNA-1 BP GO:0000398 mRNA
maker-PGA_scaffold0__352_contigs__length_93459789-snap-gene-132.11-mRNA-1 BP GO:0009636 response
maker-PGA_scaffold0__352_contigs__length_93459789-snap-gene-132.10-mRNA-1 BP GO:0042552 myelination
maker-PGA_scaffold0__352_contigs__length_93459789-snap-gene-132.10-mRNA-1 CC GO:0016021 integral
maker-PGA_scaffold0__352_contigs__length_93459789-snap-gene-132.10-mRNA-1 MF GO:0003824 catalytic
maker-PGA_scaffold0__352_contigs__length_93459789-snap-gene-132.10-mRNA-1 BP GO:0007420 brain
maker-PGA_scaffold0__352_contigs__length_93459789-snap-gene-132.10-mRNA-1 BP GO:0007626 locomotory
maker-PGA_scaffold0__352_contigs__length_93459789-snap-gene-132.10-mRNA-1 BP GO:0009887 animal
maker-PGA_scaffold0__352_contigs__length_93459789-snap-gene-132.9-mRNA-1 BP GO:1990034 calcium
maker-PGA_scaffold0__352_contigs__length_93459789-snap-gene-132.9-mRNA-1 CC GO:0005789 endoplasmic
maker-PGA_scaffold0__352_contigs__length_93459789-snap-gene-132.9-mRNA-1 MF GO:0005515 protein
maker-PGA_scaffold0__352_contigs__length_93459789-snap-gene-132.9-mRNA-1 BP GO:0051480 regulation
maker-PGA_scaffold0__352_contigs__length_93459789-snap-gene-132.9-mRNA-1 CC GO:0005623 cell
maker-PGA_scaffold0__352_contigs__length_93459789-snap-gene-132.9-mRNA-1 CC GO:0005886 plasma
maker-PGA_scaffold0__352_contigs__length_93459789-snap-gene-132.9-mRNA-1 CC GO:0016021 integral
maker-PGA_scaffold0__352_contigs__length_93459789-snap-gene-132.9-mRNA-1 CC GO:0005783 endoplasmic
maker-PGA_scaffold0__352_contigs__length_93459789-snap-gene-132.9-mRNA-1 CC GO:0031012 extracellular
maker-PGA_scaffold0__352_contigs__length_93459789-snap-gene-132.9-mRNA-1 CC GO:0005615 extracellular
maker-PGA_scaffold0__352_contigs__length_93459789-augustus-gene-133.22-mRNA-1 MF GO:0016787 hydrolase
maker-PGA_scaffold0__352_contigs__length_93459789-augustus-gene-133.22-mRNA-1 BP GO:0006742 NADP
maker-PGA_scaffold0__352_contigs__length_93459789-augustus-gene-133.22-mRNA-1 CC GO:0005739 mitochondrion
maker-PGA_scaffold0__352_contigs__length_93459789-augustus-gene-133.22-mRNA-1 MF GO:0046872 metal
maker-PGA_scaffold0__352_contigs__length_93459789-augustus-gene-133.22-mRNA-1 BP GO:0006734 NADH
maker-PGA_scaffold0__352_contigs__length_93459789-augustus-gene-133.22-mRNA-1 CC GO:0070013 intracellular
maker-PGA_scaffold0__352_contigs__length_93459789-augustus-gene-133.22-mRNA-1 BP GO:0015949 nucleobase-containing
maker-PGA_scaffold0__352_contigs__length_93459789-augustus-gene-133.26-mRNA-1 MF GO:0031072 heat
maker-PGA_scaffold0__352_contigs__length_93459789-augustus-gene-133.26-mRNA-1 BP GO:0032781 positive
maker-PGA_scaffold0__352_contigs__length_93459789-augustus-gene-133.26-mRNA-1 CC GO:0005615 extracellular
maker-PGA_scaffold0__352_contigs__length_93459789-augustus-gene-133.26-mRNA-1 CC GO:0005654 nucleoplasm
maker-PGA_scaffold0__352_contigs__length_93459789-augustus-gene-133.26-mRNA-1 CC GO:0005829 cytosol
maker-PGA_scaffold0__352_contigs__length_93459789-augustus-gene-133.26-mRNA-1 MF GO:0003735 structural
maker-PGA_scaffold0__352_contigs__length_93459789-augustus-gene-133.26-mRNA-1 CC GO:0005886 plasma
maker-PGA_scaffold0__352_contigs__length_93459789-augustus-gene-133.26-mRNA-1 CC GO:0005763 mitochondrial
maker-PGA_scaffold0__352_contigs__length_93459789-augustus-gene-133.26-mRNA-1 CC GO:0016021 integral
maker-PGA_scaffold0__352_contigs__length_93459789-augustus-gene-133.25-mRNA-1 BP GO:0014066 regulation
maker-PGA_scaffold0__352_contigs__length_93459789-augustus-gene-133.25-mRNA-1 CC GO:0090543 Flemming
maker-PGA_scaffold0__352_contigs__length_93459789-augustus-gene-133.25-mRNA-1 MF GO:0042802 identical
maker-PGA_scaffold0__352_contigs__length_93459789-augustus-gene-133.25-mRNA-1 BP GO:0000281 mitotic
maker-PGA_scaffold0__352_contigs__length_93459789-augustus-gene-133.25-mRNA-1 CC GO:0045171 intercellular
maker-PGA_scaffold0__352_contigs__length_93459789-augustus-gene-133.25-mRNA-1 CC GO:0034451 centriolar
maker-PGA_scaffold0__352_contigs__length_93459789-augustus-gene-133.25-mRNA-1 CC GO:0032154 cleavage
maker-PGA_scaffold0__352_contigs__length_93459789-augustus-gene-133.25-mRNA-1 CC GO:0005814 centriole
maker-PGA_scaffold0__352_contigs__length_93459789-augustus-gene-133.25-mRNA-1 BP GO:1904888 cranial
maker-PGA_scaffold0__352_contigs__length_93459789-augustus-gene-133.25-mRNA-1 BP GO:0021549 cerebellum
maker-PGA_scaffold0__352_contigs__length_93459789-augustus-gene-133.25-mRNA-1 BP GO:0051896 regulation
maker-PGA_scaffold0__352_contigs__length_93459789-augustus-gene-133.25-mRNA-1 CC GO:0005737 cytoplasm
maker-PGA_scaffold0__352_contigs__length_93459789-augustus-gene-133.25-mRNA-1 CC GO:0005623 cell
maker-PGA_scaffold0__352_contigs__length_93459789-augustus-gene-133.25-mRNA-1 CC GO:0016021 integral
maker-PGA_scaffold0__352_contigs__length_93459789-augustus-gene-133.25-mRNA-1 BP GO:0032506 cytokinetic
maker-PGA_scaffold0__352_contigs__length_93459789-augustus-gene-133.25-mRNA-1 BP GO:0061024 membrane
maker-PGA_scaffold0__352_contigs__length_93459789-augustus-gene-133.25-mRNA-1 BP GO:0045184 establishment
maker-PGA_scaffold0__352_contigs__length_93459789-augustus-gene-133.25-mRNA-1 BP GO:0007080 mitotic
maker-PGA_scaffold0__352_contigs__length_93459789-augustus-gene-133.25-mRNA-1 BP GO:0006997 nucleus
maker-PGA_scaffold0__352_contigs__length_93459789-augustus-gene-137.4-mRNA-1 MF GO:0004970 ionotropic
maker-PGA_scaffold0__352_contigs__length_93459789-augustus-gene-137.4-mRNA-1 BP GO:0035235 ionotropic
maker-PGA_scaffold0__352_contigs__length_93459789-augustus-gene-137.4-mRNA-1 CC GO:0045211 postsynaptic
maker-PGA_scaffold0__352_contigs__length_93459789-augustus-gene-137.4-mRNA-1 CC GO:0030054 cell
maker-PGA_scaffold0__352_contigs__length_93459789-augustus-gene-137.4-mRNA-1 BP GO:0034220 ion
maker-PGA_scaffold0__352_contigs__length_93459789-augustus-gene-137.4-mRNA-1 CC GO:0016021 integral
maker-PGA_scaffold0__352_contigs__length_93459789-augustus-gene-137.4-mRNA-1 CC GO:0014069 postsynaptic
maker-PGA_scaffold0__352_contigs__length_93459789-augustus-gene-137.4-mRNA-1 BP GO:0035249 synaptic
maker-PGA_scaffold0__352_contigs__length_93459789-augustus-gene-137.4-mRNA-1 MF GO:1904315 transmitter-gated
maker-PGA_scaffold0__352_contigs__length_93459789-augustus-gene-137.4-mRNA-1 BP GO:0060078 regulation
maker-PGA_scaffold0__352_contigs__length_93459789-augustus-gene-137.4-mRNA-1 BP GO:0050804 modulation
maker-PGA_scaffold0__352_contigs__length_93459789-augustus-gene-137.4-mRNA-1 CC GO:0099240 intrinsic
maker-PGA_scaffold0__352_contigs__length_93459789-augustus-gene-137.4-mRNA-1 CC GO:0098978 glutamatergic
maker-PGA_scaffold0__352_contigs__length_93459789-augustus-gene-137.4-mRNA-1 BP GO:0035176 social
maker-PGA_scaffold0__352_contigs__length_93459789-snap-gene-137.7-mRNA-1 MF GO:0004970 ionotropic
maker-PGA_scaffold0__352_contigs__length_93459789-snap-gene-137.7-mRNA-1 BP GO:0035235 ionotropic
maker-PGA_scaffold0__352_contigs__length_93459789-snap-gene-137.7-mRNA-1 CC GO:0045211 postsynaptic
maker-PGA_scaffold0__352_contigs__length_93459789-snap-gene-137.7-mRNA-1 CC GO:0030054 cell
maker-PGA_scaffold0__352_contigs__length_93459789-snap-gene-137.7-mRNA-1 BP GO:0034220 ion
maker-PGA_scaffold0__352_contigs__length_93459789-snap-gene-137.7-mRNA-1 CC GO:0016021 integral
maker-PGA_scaffold0__352_contigs__length_93459789-snap-gene-137.7-mRNA-1 CC GO:0014069 postsynaptic
maker-PGA_scaffold0__352_contigs__length_93459789-snap-gene-137.7-mRNA-1 BP GO:0035249 synaptic
maker-PGA_scaffold0__352_contigs__length_93459789-snap-gene-137.7-mRNA-1 MF GO:1904315 transmitter-gated
maker-PGA_scaffold0__352_contigs__length_93459789-snap-gene-137.7-mRNA-1 BP GO:0060078 regulation
maker-PGA_scaffold0__352_contigs__length_93459789-snap-gene-137.7-mRNA-1 BP GO:0050804 modulation
maker-PGA_scaffold0__352_contigs__length_93459789-snap-gene-137.7-mRNA-1 CC GO:0099240 intrinsic
maker-PGA_scaffold0__352_contigs__length_93459789-snap-gene-137.7-mRNA-1 CC GO:0098978 glutamatergic
maker-PGA_scaffold0__352_contigs__length_93459789-snap-gene-137.7-mRNA-1 BP GO:0035176 social
maker-PGA_scaffold0__352_contigs__length_93459789-snap-gene-137.5-mRNA-1 MF GO:0004970 ionotropic
maker-PGA_scaffold0__352_contigs__length_93459789-snap-gene-137.5-mRNA-1 BP GO:0035235 ionotropic
maker-PGA_scaffold0__352_contigs__length_93459789-snap-gene-137.5-mRNA-1 CC GO:0045211 postsynaptic
maker-PGA_scaffold0__352_contigs__length_93459789-snap-gene-137.5-mRNA-1 BP GO:0034220 ion
maker-PGA_scaffold0__352_contigs__length_93459789-snap-gene-137.5-mRNA-1 CC GO:0030054 cell
maker-PGA_scaffold0__352_contigs__length_93459789-snap-gene-137.5-mRNA-1 CC GO:0014069 postsynaptic
maker-PGA_scaffold0__352_contigs__length_93459789-snap-gene-137.5-mRNA-1 BP GO:0035176 social
maker-PGA_scaffold0__352_contigs__length_93459789-snap-gene-137.5-mRNA-1 MF GO:1904315 transmitter-gated
maker-PGA_scaffold0__352_contigs__length_93459789-snap-gene-137.5-mRNA-1 CC GO:0099699 integral
maker-PGA_scaffold0__352_contigs__length_93459789-snap-gene-137.5-mRNA-1 BP GO:0035249 synaptic
maker-PGA_scaffold0__352_contigs__length_93459789-snap-gene-137.5-mRNA-1 CC GO:0098978 glutamatergic
maker-PGA_scaffold0__352_contigs__length_93459789-snap-gene-137.5-mRNA-1 BP GO:0060078 regulation
maker-PGA_scaffold0__352_contigs__length_93459789-snap-gene-137.5-mRNA-1 BP GO:0050804 modulation
maker-PGA_scaffold0__352_contigs__length_93459789-snap-gene-137.5-mRNA-1 CC GO:0070062 extracellular
snap_masked-PGA_scaffold0__352_contigs__length_93459789-processed-gene-137.10-mRNA-1 MF GO:0004970 ionotropic
snap_masked-PGA_scaffold0__352_contigs__length_93459789-processed-gene-137.10-mRNA-1 BP GO:0035235 ionotropic
snap_masked-PGA_scaffold0__352_contigs__length_93459789-processed-gene-137.10-mRNA-1 CC GO:0045211 postsynaptic
snap_masked-PGA_scaffold0__352_contigs__length_93459789-processed-gene-137.10-mRNA-1 CC GO:0030054 cell
snap_masked-PGA_scaffold0__352_contigs__length_93459789-processed-gene-137.10-mRNA-1 BP GO:0034220 ion
snap_masked-PGA_scaffold0__352_contigs__length_93459789-processed-gene-137.10-mRNA-1 BP GO:0035176 social
snap_masked-PGA_scaffold0__352_contigs__length_93459789-processed-gene-137.10-mRNA-1 CC GO:0099699 integral
snap_masked-PGA_scaffold0__352_contigs__length_93459789-processed-gene-137.10-mRNA-1 CC GO:0014069 postsynaptic
snap_masked-PGA_scaffold0__352_contigs__length_93459789-processed-gene-137.10-mRNA-1 MF GO:1904315 transmitter-gated
snap_masked-PGA_scaffold0__352_contigs__length_93459789-processed-gene-137.10-mRNA-1 BP GO:0035249 synaptic
snap_masked-PGA_scaffold0__352_contigs__length_93459789-processed-gene-137.10-mRNA-1 BP GO:0060078 regulation
snap_masked-PGA_scaffold0__352_contigs__length_93459789-processed-gene-137.10-mRNA-1 CC GO:0098978 glutamatergic
snap_masked-PGA_scaffold0__352_contigs__length_93459789-processed-gene-137.10-mRNA-1 BP GO:0050804 modulation
snap_masked-PGA_scaffold0__352_contigs__length_93459789-processed-gene-137.10-mRNA-1 CC GO:0070062 extracellular
maker-PGA_scaffold0__352_contigs__length_93459789-snap-gene-141.7-mRNA-1 MF GO:0038023 signaling
maker-PGA_scaffold0__352_contigs__length_93459789-snap-gene-141.7-mRNA-1 CC GO:0016021 integral
maker-PGA_scaffold0__352_contigs__length_93459789-snap-gene-141.7-mRNA-1 BP GO:1901998 toxin
maker-PGA_scaffold0__352_contigs__length_93459789-snap-gene-141.7-mRNA-1 BP GO:0007601 visual
maker-PGA_scaffold0__352_contigs__length_93459789-snap-gene-141.7-mRNA-1 CC GO:0009986 cell
maker-PGA_scaffold0__352_contigs__length_93459789-snap-gene-141.7-mRNA-1 MF GO:0005501 retinoid
maker-PGA_scaffold0__352_contigs__length_93459789-snap-gene-141.7-mRNA-1 CC GO:0005886 plasma
maker-PGA_scaffold0__352_contigs__length_93459789-snap-gene-141.7-mRNA-1 MF GO:0046872 metal
maker-PGA_scaffold0__352_contigs__length_93459789-snap-gene-141.7-mRNA-1 MF GO:0008236 serine-type
maker-PGA_scaffold0__352_contigs__length_93459789-snap-gene-141.7-mRNA-1 BP GO:0006508 proteolysis
maker-PGA_scaffold0__352_contigs__length_93459789-augustus-gene-142.3-mRNA-1 MF GO:0008083 growth
maker-PGA_scaffold0__352_contigs__length_93459789-augustus-gene-142.3-mRNA-1 CC GO:0005576 extracellular
maker-PGA_scaffold0__352_contigs__length_93459789-augustus-gene-142.3-mRNA-1 BP GO:0007165 signal
maker-PGA_scaffold0__352_contigs__length_93459789-augustus-gene-142.3-mRNA-1 BP GO:0010862 positive
maker-PGA_scaffold0__352_contigs__length_93459789-augustus-gene-142.3-mRNA-1 MF GO:0005125 cytokine
maker-PGA_scaffold0__352_contigs__length_93459789-augustus-gene-142.3-mRNA-1 BP GO:0001649 osteoblast
maker-PGA_scaffold0__352_contigs__length_93459789-augustus-gene-142.3-mRNA-1 BP GO:0071773 cellular
maker-PGA_scaffold0__352_contigs__length_93459789-augustus-gene-142.3-mRNA-1 BP GO:0045668 negative
maker-PGA_scaffold0__352_contigs__length_93459789-augustus-gene-142.3-mRNA-1 BP GO:0045444 fat
maker-PGA_scaffold0__352_contigs__length_93459789-augustus-gene-142.3-mRNA-1 BP GO:0006357 regulation
snap_masked-PGA_scaffold0__352_contigs__length_93459789-processed-gene-142.20-mRNA-1 CC GO:0005856 cytoskeleton
snap_masked-PGA_scaffold0__352_contigs__length_93459789-processed-gene-142.20-mRNA-1 MF GO:0008092 cytoskeletal
snap_masked-PGA_scaffold0__352_contigs__length_93459789-processed-gene-142.20-mRNA-1 BP GO:0035335 peptidyl-tyrosine
snap_masked-PGA_scaffold0__352_contigs__length_93459789-processed-gene-142.20-mRNA-1 MF GO:0004725 protein
snap_masked-PGA_scaffold0__352_contigs__length_93459789-processed-gene-142.20-mRNA-1 BP GO:0070830 bicellular
snap_masked-PGA_scaffold0__352_contigs__length_93459789-processed-gene-142.20-mRNA-1 CC GO:0016323 basolateral
snap_masked-PGA_scaffold0__352_contigs__length_93459789-processed-gene-142.20-mRNA-1 CC GO:0005923 bicellular
snap_masked-PGA_scaffold0__352_contigs__length_93459789-processed-gene-142.20-mRNA-1 MF GO:0005545 1-phosphatidylinositol
augustus_masked-PGA_scaffold0__352_contigs__length_93459789-processed-gene-142.22-mRNA-1 MF GO:0005501 retinoid
augustus_masked-PGA_scaffold0__352_contigs__length_93459789-processed-gene-142.22-mRNA-1 BP GO:0007601 visual
augustus_masked-PGA_scaffold0__352_contigs__length_93459789-processed-gene-142.22-mRNA-1 CC GO:0005615 extracellular
augustus_masked-PGA_scaffold0__352_contigs__length_93459789-processed-gene-142.22-mRNA-1 CC GO:0090658 cone
augustus_masked-PGA_scaffold0__352_contigs__length_93459789-processed-gene-142.22-mRNA-1 MF GO:0008236 serine-type
augustus_masked-PGA_scaffold0__352_contigs__length_93459789-processed-gene-142.22-mRNA-1 BP GO:0006508 proteolysis
augustus_masked-PGA_scaffold0__352_contigs__length_93459789-processed-gene-142.22-mRNA-1 CC GO:1903561 extracellular
augustus_masked-PGA_scaffold0__352_contigs__length_93459789-processed-gene-142.22-mRNA-1 CC GO:0005737 cytoplasm
augustus_masked-PGA_scaffold0__352_contigs__length_93459789-processed-gene-142.22-mRNA-1 MF GO:0043178 alcohol
augustus_masked-PGA_scaffold0__352_contigs__length_93459789-processed-gene-142.22-mRNA-1 MF GO:0019842 vitamin
augustus_masked-PGA_scaffold0__352_contigs__length_93459789-processed-gene-142.22-mRNA-1 BP GO:0001523 retinoid
augustus_masked-PGA_scaffold0__352_contigs__length_93459789-processed-gene-142.22-mRNA-1 MF GO:0008083 growth
augustus_masked-PGA_scaffold0__352_contigs__length_93459789-processed-gene-142.22-mRNA-1 BP GO:0042462 eye
augustus_masked-PGA_scaffold0__352_contigs__length_93459789-processed-gene-142.22-mRNA-1 BP GO:0007165 signal
snap_masked-PGA_scaffold0__352_contigs__length_93459789-processed-gene-142.12-mRNA-1 MF GO:1904768 all-trans-retinol
snap_masked-PGA_scaffold0__352_contigs__length_93459789-processed-gene-142.12-mRNA-1 BP GO:0007601 visual
snap_masked-PGA_scaffold0__352_contigs__length_93459789-processed-gene-142.12-mRNA-1 MF GO:0070538 oleic
snap_masked-PGA_scaffold0__352_contigs__length_93459789-processed-gene-142.12-mRNA-1 BP GO:0006508 proteolysis
snap_masked-PGA_scaffold0__352_contigs__length_93459789-processed-gene-142.12-mRNA-1 MF GO:0008236 serine-type
snap_masked-PGA_scaffold0__352_contigs__length_93459789-processed-gene-142.18-mRNA-1 MF GO:0008083 growth
snap_masked-PGA_scaffold0__352_contigs__length_93459789-processed-gene-142.18-mRNA-1 CC GO:0005576 extracellular
snap_masked-PGA_scaffold0__352_contigs__length_93459789-processed-gene-142.18-mRNA-1 BP GO:0001525 angiogenesis
snap_masked-PGA_scaffold0__352_contigs__length_93459789-processed-gene-142.18-mRNA-1 BP GO:0007165 signal
snap_masked-PGA_scaffold0__352_contigs__length_93459789-processed-gene-142.18-mRNA-1 MF GO:0005125 cytokine
snap_masked-PGA_scaffold0__352_contigs__length_93459789-processed-gene-142.18-mRNA-1 BP GO:0010862 positive
snap_masked-PGA_scaffold0__352_contigs__length_93459789-processed-gene-142.18-mRNA-1 BP GO:0071773 cellular
snap_masked-PGA_scaffold0__352_contigs__length_93459789-processed-gene-142.18-mRNA-1 BP GO:0001937 negative
snap_masked-PGA_scaffold0__352_contigs__length_93459789-processed-gene-142.18-mRNA-1 BP GO:0006357 regulation
snap_masked-PGA_scaffold0__352_contigs__length_93459789-processed-gene-142.18-mRNA-1 BP GO:0032757 positive
snap_masked-PGA_scaffold0__352_contigs__length_93459789-processed-gene-142.18-mRNA-1 BP GO:2000279 negative
snap_masked-PGA_scaffold0__352_contigs__length_93459789-processed-gene-142.18-mRNA-1 BP GO:0010596 negative
snap_masked-PGA_scaffold0__352_contigs__length_93459789-processed-gene-142.18-mRNA-1 BP GO:0001938 positive
snap_masked-PGA_scaffold0__352_contigs__length_93459789-processed-gene-142.18-mRNA-1 BP GO:0048754 branching
snap_masked-PGA_scaffold0__352_contigs__length_93459789-processed-gene-142.18-mRNA-1 BP GO:0045766 positive
snap_masked-PGA_scaffold0__352_contigs__length_93459789-processed-gene-142.18-mRNA-1 BP GO:0030308 negative
snap_masked-PGA_scaffold0__352_contigs__length_93459789-processed-gene-142.18-mRNA-1 BP GO:0045603 positive
snap_masked-PGA_scaffold0__352_contigs__length_93459789-processed-gene-142.18-mRNA-1 BP GO:0045893 positive
snap_masked-PGA_scaffold0__352_contigs__length_93459789-processed-gene-142.18-mRNA-1 BP GO:0061036 positive
snap_masked-PGA_scaffold0__352_contigs__length_93459789-processed-gene-142.18-mRNA-1 BP GO:0001649 osteoblast
snap_masked-PGA_scaffold0__352_contigs__length_93459789-processed-gene-142.18-mRNA-1 BP GO:0001570 vasculogenesis
snap_masked-PGA_scaffold0__352_contigs__length_93459789-processed-gene-142.18-mRNA-1 BP GO:0090287 regulation
snap_masked-PGA_scaffold0__352_contigs__length_93459789-processed-gene-142.18-mRNA-1 BP GO:0006468 protein
maker-PGA_scaffold0__352_contigs__length_93459789-snap-gene-143.20-mRNA-1 MF GO:0004707 MAP
maker-PGA_scaffold0__352_contigs__length_93459789-snap-gene-143.20-mRNA-1 BP GO:0000165 MAPK
maker-PGA_scaffold0__352_contigs__length_93459789-snap-gene-143.20-mRNA-1 CC GO:0005634 nucleus
maker-PGA_scaffold0__352_contigs__length_93459789-snap-gene-143.20-mRNA-1 CC GO:0030054 cell
maker-PGA_scaffold0__352_contigs__length_93459789-snap-gene-143.20-mRNA-1 CC GO:0045202 synapse
maker-PGA_scaffold0__352_contigs__length_93459789-snap-gene-143.20-mRNA-1 MF GO:0005524 ATP
maker-PGA_scaffold0__352_contigs__length_93459789-snap-gene-143.20-mRNA-1 CC GO:0005737 cytoplasm
maker-PGA_scaffold0__352_contigs__length_93459789-snap-gene-143.20-mRNA-1 CC GO:0016021 integral
maker-PGA_scaffold0__352_contigs__length_93459789-snap-gene-143.20-mRNA-1 BP GO:0048263 determination
maker-PGA_scaffold0__352_contigs__length_93459789-snap-gene-143.20-mRNA-1 BP GO:0031098 stress-activated
maker-PGA_scaffold0__352_contigs__length_93459789-snap-gene-143.20-mRNA-1 BP GO:0048511 rhythmic
maker-PGA_scaffold0__352_contigs__length_93459789-snap-gene-143.20-mRNA-1 BP GO:0010468 regulation
snap_masked-PGA_scaffold0__352_contigs__length_93459789-processed-gene-143.11-mRNA-1 MF GO:0005096 GTPase
snap_masked-PGA_scaffold0__352_contigs__length_93459789-processed-gene-143.11-mRNA-1 BP GO:0043547 positive
snap_masked-PGA_scaffold0__352_contigs__length_93459789-processed-gene-143.11-mRNA-1 CC GO:0098978 glutamatergic
snap_masked-PGA_scaffold0__352_contigs__length_93459789-processed-gene-143.11-mRNA-1 CC GO:0030054 cell
snap_masked-PGA_scaffold0__352_contigs__length_93459789-processed-gene-143.11-mRNA-1 CC GO:0016021 integral
snap_masked-PGA_scaffold0__352_contigs__length_93459789-processed-gene-143.11-mRNA-1 MF GO:0016409 palmitoyltransferase
snap_masked-PGA_scaffold0__352_contigs__length_93459789-processed-gene-143.11-mRNA-1 BP GO:0007165 signal
snap_masked-PGA_scaffold0__352_contigs__length_93459789-processed-gene-143.11-mRNA-1 BP GO:0099175 regulation
maker-PGA_scaffold0__352_contigs__length_93459789-augustus-gene-143.19-mRNA-1 CC GO:0016021 integral
maker-PGA_scaffold0__352_contigs__length_93459789-augustus-gene-143.19-mRNA-1 MF GO:0005515 protein
maker-PGA_scaffold0__352_contigs__length_93459789-augustus-gene-143.19-mRNA-1 CC GO:0005576 extracellular
maker-PGA_scaffold0__352_contigs__length_93459789-augustus-gene-143.19-mRNA-1 CC GO:0005886 plasma
maker-PGA_scaffold0__352_contigs__length_93459789-snap-gene-143.22-mRNA-1 MF GO:0005096 GTPase
maker-PGA_scaffold0__352_contigs__length_93459789-snap-gene-143.22-mRNA-1 BP GO:0043547 positive
maker-PGA_scaffold0__352_contigs__length_93459789-snap-gene-143.22-mRNA-1 BP GO:0007165 signal
maker-PGA_scaffold0__352_contigs__length_93459789-snap-gene-144.13-mRNA-1 BP GO:0071922 regulation
maker-PGA_scaffold0__352_contigs__length_93459789-snap-gene-144.13-mRNA-1 CC GO:0016021 integral
maker-PGA_scaffold0__352_contigs__length_93459789-snap-gene-144.13-mRNA-1 BP GO:0060623 regulation
maker-PGA_scaffold0__352_contigs__length_93459789-snap-gene-144.13-mRNA-1 BP GO:0045132 meiotic
maker-PGA_scaffold0__352_contigs__length_93459789-snap-gene-145.10-mRNA-1 CC GO:0016021 integral
maker-PGA_scaffold0__352_contigs__length_93459789-augustus-gene-145.8-mRNA-1 CC GO:0016021 integral
maker-PGA_scaffold0__352_contigs__length_93459789-augustus-gene-145.8-mRNA-1 MF GO:0005515 protein
maker-PGA_scaffold0__352_contigs__length_93459789-augustus-gene-145.8-mRNA-1 CC GO:0005576 extracellular
maker-PGA_scaffold0__352_contigs__length_93459789-augustus-gene-145.8-mRNA-1 CC GO:0005886 plasma
maker-PGA_scaffold0__352_contigs__length_93459789-snap-gene-146.0-mRNA-1 BP GO:0060063 Spemann
maker-PGA_scaffold0__352_contigs__length_93459789-snap-gene-146.0-mRNA-1 MF GO:0008083 growth
maker-PGA_scaffold0__352_contigs__length_93459789-snap-gene-146.0-mRNA-1 CC GO:0005576 extracellular
maker-PGA_scaffold0__352_contigs__length_93459789-snap-gene-146.0-mRNA-1 BP GO:0048264 determination
maker-PGA_scaffold0__352_contigs__length_93459789-snap-gene-146.0-mRNA-1 MF GO:0005125 cytokine
maker-PGA_scaffold0__352_contigs__length_93459789-snap-gene-146.0-mRNA-1 BP GO:0007165 signal
maker-PGA_scaffold0__352_contigs__length_93459789-snap-gene-146.0-mRNA-1 BP GO:0010862 positive
augustus_masked-PGA_scaffold0__352_contigs__length_93459789-processed-gene-149.13-mRNA-1 MF GO:0000981 DNA-binding
augustus_masked-PGA_scaffold0__352_contigs__length_93459789-processed-gene-149.13-mRNA-1 BP GO:0006357 regulation
augustus_masked-PGA_scaffold0__352_contigs__length_93459789-processed-gene-149.13-mRNA-1 CC GO:0005634 nucleus
augustus_masked-PGA_scaffold0__352_contigs__length_93459789-processed-gene-149.13-mRNA-1 MF GO:0003677 DNA
maker-PGA_scaffold0__352_contigs__length_93459789-augustus-gene-151.7-mRNA-1 MF GO:0046873 metal
maker-PGA_scaffold0__352_contigs__length_93459789-augustus-gene-151.7-mRNA-1 BP GO:0030001 metal
maker-PGA_scaffold0__352_contigs__length_93459789-augustus-gene-151.7-mRNA-1 CC GO:0016021 integral
maker-PGA_scaffold0__352_contigs__length_93459789-augustus-gene-151.7-mRNA-1 BP GO:0055085 transmembrane
maker-PGA_scaffold0__352_contigs__length_93459789-augustus-gene-151.7-mRNA-1 CC GO:0005794 Golgi
maker-PGA_scaffold0__352_contigs__length_93459789-augustus-gene-151.7-mRNA-1 CC GO:0005634 nucleus
maker-PGA_scaffold0__352_contigs__length_93459789-augustus-gene-151.7-mRNA-1 MF GO:0072509 divalent
maker-PGA_scaffold0__352_contigs__length_93459789-augustus-gene-151.7-mRNA-1 CC GO:0005886 plasma
maker-PGA_scaffold0__352_contigs__length_93459789-augustus-gene-151.7-mRNA-1 BP GO:0072511 divalent
maker-PGA_scaffold0__352_contigs__length_93459789-snap-gene-152.15-mRNA-1 CC GO:0005887 integral
maker-PGA_scaffold0__352_contigs__length_93459789-snap-gene-152.14-mRNA-1 MF GO:0004994 somatostatin
maker-PGA_scaffold0__352_contigs__length_93459789-snap-gene-152.14-mRNA-1 BP GO:0038169 somatostatin
maker-PGA_scaffold0__352_contigs__length_93459789-snap-gene-152.14-mRNA-1 CC GO:0016021 integral
maker-PGA_scaffold0__352_contigs__length_93459789-snap-gene-152.14-mRNA-1 BP GO:0009755 hormone-mediated
maker-PGA_scaffold0__352_contigs__length_93459789-snap-gene-152.14-mRNA-1 CC GO:0043005 neuron
maker-PGA_scaffold0__352_contigs__length_93459789-snap-gene-152.14-mRNA-1 CC GO:0005829 cytosol
maker-PGA_scaffold0__352_contigs__length_93459789-snap-gene-152.14-mRNA-1 MF GO:0042923 neuropeptide
maker-PGA_scaffold0__352_contigs__length_93459789-snap-gene-152.14-mRNA-1 CC GO:0031226 intrinsic
maker-PGA_scaffold0__352_contigs__length_93459789-snap-gene-152.14-mRNA-1 MF GO:0030165 PDZ
maker-PGA_scaffold0__352_contigs__length_93459789-snap-gene-152.14-mRNA-1 MF GO:0017046 peptide
maker-PGA_scaffold0__352_contigs__length_93459789-snap-gene-152.14-mRNA-1 BP GO:0007218 neuropeptide
maker-PGA_scaffold0__352_contigs__length_93459789-snap-gene-152.14-mRNA-1 BP GO:0007193 adenylate
maker-PGA_scaffold0__352_contigs__length_93459789-snap-gene-152.14-mRNA-1 BP GO:0071392 cellular
maker-PGA_scaffold0__352_contigs__length_93459789-snap-gene-152.14-mRNA-1 BP GO:0071385 cellular
maker-PGA_scaffold0__352_contigs__length_93459789-snap-gene-152.14-mRNA-1 BP GO:0014068 positive
maker-PGA_scaffold0__352_contigs__length_93459789-snap-gene-152.14-mRNA-1 BP GO:0051897 positive
maker-PGA_scaffold0__352_contigs__length_93459789-snap-gene-152.14-mRNA-1 BP GO:0070374 positive
maker-PGA_scaffold0__352_contigs__length_93459789-augustus-gene-153.0-mRNA-1 MF GO:0008253 5'-nucleotidase
maker-PGA_scaffold0__352_contigs__length_93459789-augustus-gene-153.0-mRNA-1 BP GO:0009264 deoxyribonucleotide
maker-PGA_scaffold0__352_contigs__length_93459789-augustus-gene-153.0-mRNA-1 CC GO:0005759 mitochondrial
maker-PGA_scaffold0__352_contigs__length_93459789-augustus-gene-153.0-mRNA-1 MF GO:0046872 metal
maker-PGA_scaffold0__352_contigs__length_93459789-augustus-gene-153.0-mRNA-1 BP GO:0016311 dephosphorylation
maker-PGA_scaffold0__352_contigs__length_93459789-augustus-gene-153.0-mRNA-1 MF GO:0000166 nucleotide
maker-PGA_scaffold0__352_contigs__length_93459789-augustus-gene-153.0-mRNA-1 CC GO:0016021 integral
maker-PGA_scaffold0__352_contigs__length_93459789-augustus-gene-153.0-mRNA-1 BP GO:0009178 pyrimidine
maker-PGA_scaffold0__352_contigs__length_93459789-augustus-gene-153.0-mRNA-1 BP GO:0006244 pyrimidine
maker-PGA_scaffold0__352_contigs__length_93459789-augustus-gene-153.0-mRNA-1 BP GO:0046078 dUMP
maker-PGA_scaffold0__352_contigs__length_93459789-augustus-gene-153.0-mRNA-1 BP GO:0046386 deoxyribose
maker-PGA_scaffold0__352_contigs__length_93459789-augustus-gene-153.0-mRNA-1 BP GO:0046135 pyrimidine
maker-PGA_scaffold0__352_contigs__length_93459789-augustus-gene-153.0-mRNA-1 BP GO:0006260 DNA
maker-PGA_scaffold0__352_contigs__length_93459789-snap-gene-153.7-mRNA-1 CC GO:0008180 COP9
maker-PGA_scaffold0__352_contigs__length_93459789-snap-gene-153.7-mRNA-1 BP GO:0000338 protein
maker-PGA_scaffold0__352_contigs__length_93459789-snap-gene-153.7-mRNA-1 MF GO:0005515 protein
maker-PGA_scaffold0__352_contigs__length_93459789-snap-gene-153.7-mRNA-1 BP GO:0001701 in
maker-PGA_scaffold0__352_contigs__length_93459789-snap-gene-153.7-mRNA-1 CC GO:0005737 cytoplasm
maker-PGA_scaffold0__352_contigs__length_93459789-snap-gene-153.7-mRNA-1 CC GO:0005654 nucleoplasm
maker-PGA_scaffold0__352_contigs__length_93459789-snap-gene-153.7-mRNA-1 BP GO:0006511 ubiquitin-dependent
maker-PGA_scaffold0__352_contigs__length_93459789-snap-gene-153.7-mRNA-1 CC GO:0016021 integral
maker-PGA_scaffold0__352_contigs__length_93459789-snap-gene-153.7-mRNA-1 BP GO:0043687 post-translational
maker-PGA_scaffold0__352_contigs__length_93459789-snap-gene-153.7-mRNA-1 BP GO:0000715 nucleotide-excision
maker-PGA_scaffold0__352_contigs__length_93459789-snap-gene-153.7-mRNA-1 BP GO:0006283 transcription-coupled
maker-PGA_scaffold0__352_contigs__length_93459789-snap-gene-153.7-mRNA-1 BP GO:0009416 response
maker-PGA_scaffold0__352_contigs__length_93459789-snap-gene-153.7-mRNA-1 BP GO:0007165 signal
snap_masked-PGA_scaffold0__352_contigs__length_93459789-processed-gene-153.8-mRNA-1 MF GO:0036459 thiol-dependent
snap_masked-PGA_scaffold0__352_contigs__length_93459789-processed-gene-153.8-mRNA-1 BP GO:0016579 protein
snap_masked-PGA_scaffold0__352_contigs__length_93459789-processed-gene-153.8-mRNA-1 CC GO:0000124 SAGA
snap_masked-PGA_scaffold0__352_contigs__length_93459789-processed-gene-153.8-mRNA-1 BP GO:0006511 ubiquitin-dependent
snap_masked-PGA_scaffold0__352_contigs__length_93459789-processed-gene-153.8-mRNA-1 MF GO:0008270 zinc
snap_masked-PGA_scaffold0__352_contigs__length_93459789-processed-gene-153.8-mRNA-1 MF GO:0010485 H4
snap_masked-PGA_scaffold0__352_contigs__length_93459789-processed-gene-153.8-mRNA-1 MF GO:0030374 nuclear
snap_masked-PGA_scaffold0__352_contigs__length_93459789-processed-gene-153.8-mRNA-1 MF GO:0019899 enzyme
snap_masked-PGA_scaffold0__352_contigs__length_93459789-processed-gene-153.8-mRNA-1 BP GO:0043967 histone
snap_masked-PGA_scaffold0__352_contigs__length_93459789-processed-gene-153.8-mRNA-1 BP GO:0045931 positive
snap_masked-PGA_scaffold0__352_contigs__length_93459789-processed-gene-153.8-mRNA-1 BP GO:0016574 histone
snap_masked-PGA_scaffold0__352_contigs__length_93459789-processed-gene-153.8-mRNA-1 BP GO:0045893 positive
maker-PGA_scaffold0__352_contigs__length_93459789-augustus-gene-154.2-mRNA-1 MF GO:0003924 GTPase
maker-PGA_scaffold0__352_contigs__length_93459789-augustus-gene-154.2-mRNA-1 BP GO:0007165 signal
maker-PGA_scaffold0__352_contigs__length_93459789-augustus-gene-154.2-mRNA-1 CC GO:0016529 sarcoplasmic
maker-PGA_scaffold0__352_contigs__length_93459789-augustus-gene-154.2-mRNA-1 MF GO:0005525 GTP
maker-PGA_scaffold0__352_contigs__length_93459789-augustus-gene-154.2-mRNA-1 CC GO:0016020 membrane
maker-PGA_scaffold0__352_contigs__length_93459789-augustus-gene-154.2-mRNA-1 CC GO:0048471 perinuclear
maker-PGA_scaffold0__352_contigs__length_93459789-augustus-gene-154.2-mRNA-1 BP GO:0045892 negative
maker-PGA_scaffold0__352_contigs__length_93459789-augustus-gene-154.2-mRNA-1 CC GO:0005634 nucleus
maker-PGA_scaffold0__352_contigs__length_93459789-augustus-gene-154.2-mRNA-1 CC GO:0071944 cell
maker-PGA_scaffold0__352_contigs__length_93459789-augustus-gene-154.2-mRNA-1 MF GO:0005515 protein
maker-PGA_scaffold0__352_contigs__length_93459789-snap-gene-156.5-mRNA-1 BP GO:0002224 toll-like
maker-PGA_scaffold0__352_contigs__length_93459789-snap-gene-156.5-mRNA-1 MF GO:0038023 signaling
maker-PGA_scaffold0__352_contigs__length_93459789-snap-gene-156.5-mRNA-1 CC GO:0005887 integral
maker-PGA_scaffold0__352_contigs__length_93459789-snap-gene-156.5-mRNA-1 BP GO:0006954 inflammatory
maker-PGA_scaffold0__352_contigs__length_93459789-snap-gene-157.8-mRNA-1 MF GO:0000981 DNA-binding
maker-PGA_scaffold0__352_contigs__length_93459789-snap-gene-157.8-mRNA-1 BP GO:0006357 regulation
maker-PGA_scaffold0__352_contigs__length_93459789-snap-gene-157.8-mRNA-1 CC GO:0005634 nucleus
maker-PGA_scaffold0__352_contigs__length_93459789-snap-gene-157.8-mRNA-1 MF GO:0003677 DNA
maker-PGA_scaffold0__352_contigs__length_93459789-snap-gene-157.8-mRNA-1 MF GO:0001216 DNA-binding
maker-PGA_scaffold0__352_contigs__length_93459789-snap-gene-157.8-mRNA-1 CC GO:0005667 transcription
maker-PGA_scaffold0__352_contigs__length_93459789-snap-gene-157.8-mRNA-1 CC GO:0005737 cytoplasm
maker-PGA_scaffold0__352_contigs__length_93459789-snap-gene-157.8-mRNA-1 MF GO:0001067 regulatory
maker-PGA_scaffold0__352_contigs__length_93459789-snap-gene-157.8-mRNA-1 BP GO:0048484 enteric
maker-PGA_scaffold0__352_contigs__length_93459789-snap-gene-157.8-mRNA-1 BP GO:0014032 neural
maker-PGA_scaffold0__352_contigs__length_93459789-snap-gene-157.8-mRNA-1 MF GO:0008134 transcription
maker-PGA_scaffold0__352_contigs__length_93459789-snap-gene-157.8-mRNA-1 BP GO:0007422 peripheral
maker-PGA_scaffold0__352_contigs__length_93459789-snap-gene-157.8-mRNA-1 MF GO:0046982 protein
maker-PGA_scaffold0__352_contigs__length_93459789-snap-gene-157.8-mRNA-1 BP GO:0002009 morphogenesis
maker-PGA_scaffold0__352_contigs__length_93459789-snap-gene-157.8-mRNA-1 BP GO:0072034 renal
maker-PGA_scaffold0__352_contigs__length_93459789-snap-gene-157.8-mRNA-1 BP GO:0060018 astrocyte
maker-PGA_scaffold0__352_contigs__length_93459789-snap-gene-157.8-mRNA-1 BP GO:0072197 ureter
maker-PGA_scaffold0__352_contigs__length_93459789-snap-gene-157.8-mRNA-1 BP GO:0060009 Sertoli
maker-PGA_scaffold0__352_contigs__length_93459789-snap-gene-157.8-mRNA-1 BP GO:0046533 negative
maker-PGA_scaffold0__352_contigs__length_93459789-snap-gene-157.8-mRNA-1 BP GO:0072234 metanephric
maker-PGA_scaffold0__352_contigs__length_93459789-snap-gene-157.8-mRNA-1 BP GO:0033690 positive
maker-PGA_scaffold0__352_contigs__length_93459789-snap-gene-157.8-mRNA-1 BP GO:0090190 positive
maker-PGA_scaffold0__352_contigs__length_93459789-snap-gene-157.8-mRNA-1 BP GO:0072273 metanephric
maker-PGA_scaffold0__352_contigs__length_93459789-snap-gene-157.8-mRNA-1 BP GO:0045662 negative
maker-PGA_scaffold0__352_contigs__length_93459789-snap-gene-157.8-mRNA-1 BP GO:0060221 retinal
maker-PGA_scaffold0__352_contigs__length_93459789-snap-gene-157.8-mRNA-1 BP GO:0060612 adipose
maker-PGA_scaffold0__352_contigs__length_93459789-snap-gene-157.8-mRNA-1 BP GO:0014015 positive
maker-PGA_scaffold0__352_contigs__length_93459789-snap-gene-157.8-mRNA-1 BP GO:0035914 skeletal
maker-PGA_scaffold0__352_contigs__length_93459789-snap-gene-157.8-mRNA-1 BP GO:0045893 positive
maker-PGA_scaffold0__352_contigs__length_93459789-snap-gene-157.8-mRNA-1 BP GO:0048709 oligodendrocyte
maker-PGA_scaffold0__352_contigs__length_93459789-snap-gene-157.8-mRNA-1 BP GO:0001649 osteoblast
maker-PGA_scaffold0__352_contigs__length_93459789-snap-gene-157.8-mRNA-1 BP GO:0045892 negative
maker-PGA_scaffold0__352_contigs__length_93459789-snap-gene-157.8-mRNA-1 BP GO:0045444 fat
maker-PGA_scaffold0__352_contigs__length_93459789-snap-gene-157.8-mRNA-1 BP GO:0035148 tube
maker-PGA_scaffold0__352_contigs__length_93459789-snap-gene-157.8-mRNA-1 BP GO:0001763 morphogenesis
maker-PGA_scaffold0__352_contigs__length_93459789-snap-gene-157.8-mRNA-1 BP GO:0048469 cell
maker-PGA_scaffold0__352_contigs__length_93459789-snap-gene-157.8-mRNA-1 BP GO:0001667 ameboidal-type
maker-PGA_scaffold0__352_contigs__length_93459789-snap-gene-157.8-mRNA-1 BP GO:0001701 in
maker-PGA_scaffold0__352_contigs__length_93459789-snap-gene-157.8-mRNA-1 BP GO:0007283 spermatogenesis
maker-PGA_scaffold0__352_contigs__length_93459789-snap-gene-157.8-mRNA-1 BP GO:0043066 negative
maker-PGA_scaffold0__352_contigs__length_93459789-snap-gene-157.8-mRNA-1 BP GO:0048598 embryonic
maker-PGA_scaffold0__352_contigs__length_93459789-snap-gene-157.8-mRNA-1 BP GO:0010817 regulation
maker-PGA_scaffold0__352_contigs__length_93459789-snap-gene-157.8-mRNA-1 BP GO:0007165 signal
augustus_masked-PGA_scaffold0__352_contigs__length_93459789-processed-gene-157.16-mRNA-1 CC GO:0005789 endoplasmic
augustus_masked-PGA_scaffold0__352_contigs__length_93459789-processed-gene-157.16-mRNA-1 BP GO:0034382 chylomicron
augustus_masked-PGA_scaffold0__352_contigs__length_93459789-processed-gene-157.16-mRNA-1 CC GO:0005783 endoplasmic
augustus_masked-PGA_scaffold0__352_contigs__length_93459789-processed-gene-157.16-mRNA-1 BP GO:0051006 positive
augustus_masked-PGA_scaffold0__352_contigs__length_93459789-processed-gene-157.16-mRNA-1 BP GO:0033578 protein
augustus_masked-PGA_scaffold0__352_contigs__length_93459789-processed-gene-157.16-mRNA-1 BP GO:0090181 regulation
augustus_masked-PGA_scaffold0__352_contigs__length_93459789-processed-gene-157.16-mRNA-1 BP GO:0090207 regulation
augustus_masked-PGA_scaffold0__352_contigs__length_93459789-processed-gene-157.16-mRNA-1 CC GO:0016021 integral
augustus_masked-PGA_scaffold0__352_contigs__length_93459789-processed-gene-157.16-mRNA-1 BP GO:0051604 protein
augustus_masked-PGA_scaffold0__352_contigs__length_93459789-processed-gene-157.16-mRNA-1 BP GO:0006641 triglyceride
augustus_masked-PGA_scaffold0__352_contigs__length_93459789-processed-gene-157.16-mRNA-1 CC GO:0005794 Golgi
augustus_masked-PGA_scaffold0__352_contigs__length_93459789-processed-gene-157.16-mRNA-1 BP GO:0006888 endoplasmic
augustus_masked-PGA_scaffold0__352_contigs__length_93459789-processed-gene-157.16-mRNA-1 BP GO:0009306 protein
maker-PGA_scaffold0__352_contigs__length_93459789-snap-gene-158.1-mRNA-1 MF GO:1902936 phosphatidylinositol
maker-PGA_scaffold0__352_contigs__length_93459789-snap-gene-158.1-mRNA-1 BP GO:0043547 positive
maker-PGA_scaffold0__352_contigs__length_93459789-snap-gene-158.1-mRNA-1 CC GO:0005829 cytosol
maker-PGA_scaffold0__352_contigs__length_93459789-snap-gene-158.1-mRNA-1 CC GO:0005634 nucleus
maker-PGA_scaffold0__352_contigs__length_93459789-snap-gene-158.1-mRNA-1 MF GO:0005096 GTPase
maker-PGA_scaffold0__352_contigs__length_93459789-snap-gene-158.1-mRNA-1 CC GO:0005886 plasma
maker-PGA_scaffold0__352_contigs__length_93459789-snap-gene-158.1-mRNA-1 BP GO:0001881 receptor
maker-PGA_scaffold0__352_contigs__length_93459789-snap-gene-158.1-mRNA-1 BP GO:0007032 endosome
maker-PGA_scaffold0__352_contigs__length_93459789-snap-gene-158.1-mRNA-1 CC GO:0055037 recycling
maker-PGA_scaffold0__352_contigs__length_93459789-snap-gene-158.1-mRNA-1 CC GO:0005769 early
maker-PGA_scaffold0__352_contigs__length_93459789-snap-gene-158.1-mRNA-1 MF GO:0046872 metal
maker-PGA_scaffold0__352_contigs__length_93459789-snap-gene-158.1-mRNA-1 BP GO:0042147 retrograde
maker-PGA_scaffold0__352_contigs__length_93459789-snap-gene-158.1-mRNA-1 CC GO:0005802 trans-Golgi
maker-PGA_scaffold0__352_contigs__length_93459789-snap-gene-158.1-mRNA-1 MF GO:0043565 sequence-specific
maker-PGA_scaffold0__352_contigs__length_93459789-snap-gene-158.1-mRNA-1 CC GO:0016021 integral
maker-PGA_scaffold0__352_contigs__length_93459789-snap-gene-158.1-mRNA-1 BP GO:0006355 regulation
maker-PGA_scaffold0__352_contigs__length_93459789-snap-gene-158.3-mRNA-1 MF GO:0003723 RNA
maker-PGA_scaffold0__352_contigs__length_93459789-snap-gene-158.3-mRNA-1 CC GO:0061574 ASAP
maker-PGA_scaffold0__352_contigs__length_93459789-snap-gene-158.3-mRNA-1 BP GO:0000381 regulation
maker-PGA_scaffold0__352_contigs__length_93459789-snap-gene-158.3-mRNA-1 CC GO:0005654 nucleoplasm
maker-PGA_scaffold0__352_contigs__length_93459789-snap-gene-158.3-mRNA-1 BP GO:0000398 mRNA
maker-PGA_scaffold0__352_contigs__length_93459789-snap-gene-158.3-mRNA-1 MF GO:0005515 protein
maker-PGA_scaffold0__352_contigs__length_93459789-snap-gene-158.3-mRNA-1 BP GO:0048025 negative
maker-PGA_scaffold0__352_contigs__length_93459789-snap-gene-158.3-mRNA-1 CC GO:0005737 cytoplasm
maker-PGA_scaffold0__352_contigs__length_93459789-snap-gene-158.3-mRNA-1 BP GO:0000184 nuclear-transcribed
maker-PGA_scaffold0__352_contigs__length_93459789-snap-gene-158.3-mRNA-1 BP GO:0043065 positive
maker-PGA_scaffold0__352_contigs__length_93459789-snap-gene-158.0-mRNA-1 BP GO:0016192 vesicle-mediated
maker-PGA_scaffold0__352_contigs__length_93459789-snap-gene-158.0-mRNA-1 MF GO:0005484 SNAP
maker-PGA_scaffold0__352_contigs__length_93459789-snap-gene-158.0-mRNA-1 CC GO:0005794 Golgi
maker-PGA_scaffold0__352_contigs__length_93459789-snap-gene-158.0-mRNA-1 BP GO:0006886 intracellular
maker-PGA_scaffold0__352_contigs__length_93459789-snap-gene-158.0-mRNA-1 CC GO:0016020 membrane
maker-PGA_scaffold0__352_contigs__length_93459789-snap-gene-158.0-mRNA-1 BP GO:0061025 membrane
maker-PGA_scaffold0__352_contigs__length_93459789-snap-gene-160.2-mRNA-1 BP GO:0016055 Wnt
maker-PGA_scaffold0__352_contigs__length_93459789-snap-gene-160.2-mRNA-1 CC GO:0005634 nucleus
maker-PGA_scaffold0__352_contigs__length_93459789-snap-gene-160.2-mRNA-1 MF GO:0003677 DNA
maker-PGA_scaffold0__352_contigs__length_93459789-snap-gene-160.2-mRNA-1 MF GO:0008013 beta-catenin
maker-PGA_scaffold0__352_contigs__length_93459789-snap-gene-160.2-mRNA-1 CC GO:0005667 transcription
maker-PGA_scaffold0__352_contigs__length_93459789-snap-gene-160.2-mRNA-1 MF GO:0001067 regulatory
maker-PGA_scaffold0__352_contigs__length_93459789-snap-gene-160.2-mRNA-1 BP GO:0035462 determination
maker-PGA_scaffold0__352_contigs__length_93459789-snap-gene-160.2-mRNA-1 BP GO:0060729 intestinal
maker-PGA_scaffold0__352_contigs__length_93459789-snap-gene-160.2-mRNA-1 BP GO:0021986 habenula
maker-PGA_scaffold0__352_contigs__length_93459789-snap-gene-160.2-mRNA-1 BP GO:0010226 response
maker-PGA_scaffold0__352_contigs__length_93459789-snap-gene-160.2-mRNA-1 BP GO:0031017 exocrine
maker-PGA_scaffold0__352_contigs__length_93459789-snap-gene-160.2-mRNA-1 BP GO:0048625 myoblast
maker-PGA_scaffold0__352_contigs__length_93459789-snap-gene-160.2-mRNA-1 BP GO:0032024 positive
maker-PGA_scaffold0__352_contigs__length_93459789-snap-gene-160.2-mRNA-1 BP GO:0006357 regulation
maker-PGA_scaffold0__352_contigs__length_93459789-snap-gene-160.2-mRNA-1 BP GO:0042593 glucose
maker-PGA_scaffold0__352_contigs__length_93459789-snap-gene-160.2-mRNA-1 BP GO:0002681 somatic
maker-PGA_scaffold0__352_contigs__length_93459789-snap-gene-160.2-mRNA-1 BP GO:0033151 V(D)J
maker-PGA_scaffold0__352_contigs__length_93459789-snap-gene-161.6-mRNA-1 BP GO:0016055 Wnt
maker-PGA_scaffold0__352_contigs__length_93459789-snap-gene-161.6-mRNA-1 CC GO:0005634 nucleus
maker-PGA_scaffold0__352_contigs__length_93459789-snap-gene-161.6-mRNA-1 MF GO:0003677 DNA
maker-PGA_scaffold0__352_contigs__length_93459789-snap-gene-161.6-mRNA-1 MF GO:0008013 beta-catenin
maker-PGA_scaffold0__352_contigs__length_93459789-snap-gene-161.6-mRNA-1 CC GO:0005667 transcription
maker-PGA_scaffold0__352_contigs__length_93459789-snap-gene-161.6-mRNA-1 MF GO:0001067 regulatory
maker-PGA_scaffold0__352_contigs__length_93459789-snap-gene-161.6-mRNA-1 BP GO:0035462 determination
maker-PGA_scaffold0__352_contigs__length_93459789-snap-gene-161.6-mRNA-1 BP GO:0060729 intestinal
maker-PGA_scaffold0__352_contigs__length_93459789-snap-gene-161.6-mRNA-1 BP GO:0021986 habenula
maker-PGA_scaffold0__352_contigs__length_93459789-snap-gene-161.6-mRNA-1 BP GO:0010226 response
maker-PGA_scaffold0__352_contigs__length_93459789-snap-gene-161.6-mRNA-1 BP GO:0031017 exocrine
maker-PGA_scaffold0__352_contigs__length_93459789-snap-gene-161.6-mRNA-1 BP GO:0048625 myoblast
maker-PGA_scaffold0__352_contigs__length_93459789-snap-gene-161.6-mRNA-1 BP GO:0032024 positive
maker-PGA_scaffold0__352_contigs__length_93459789-snap-gene-161.6-mRNA-1 BP GO:0042593 glucose
maker-PGA_scaffold0__352_contigs__length_93459789-snap-gene-161.6-mRNA-1 BP GO:0006357 regulation
maker-PGA_scaffold0__352_contigs__length_93459789-augustus-gene-163.10-mRNA-1 MF GO:0005525 GTP
maker-PGA_scaffold0__352_contigs__length_93459789-augustus-gene-163.10-mRNA-1 BP GO:0016192 vesicle-mediated
maker-PGA_scaffold0__352_contigs__length_93459789-augustus-gene-163.10-mRNA-1 CC GO:0005886 plasma
maker-PGA_scaffold0__352_contigs__length_93459789-augustus-gene-163.10-mRNA-1 BP GO:0006886 intracellular
maker-PGA_scaffold0__352_contigs__length_93459789-augustus-gene-163.10-mRNA-1 CC GO:0005737 cytoplasm
maker-PGA_scaffold0__352_contigs__length_93459789-augustus-gene-163.10-mRNA-1 CC GO:0016021 integral
maker-PGA_scaffold0__352_contigs__length_93459789-snap-gene-163.14-mRNA-1 MF GO:0004672 protein
maker-PGA_scaffold0__352_contigs__length_93459789-snap-gene-163.14-mRNA-1 BP GO:0006468 protein
maker-PGA_scaffold0__352_contigs__length_93459789-snap-gene-163.14-mRNA-1 CC GO:0005737 cytoplasm
maker-PGA_scaffold0__352_contigs__length_93459789-snap-gene-163.14-mRNA-1 CC GO:0005886 plasma
maker-PGA_scaffold0__352_contigs__length_93459789-snap-gene-163.14-mRNA-1 MF GO:0005524 ATP
maker-PGA_scaffold0__352_contigs__length_93459789-snap-gene-163.14-mRNA-1 BP GO:0031098 stress-activated
maker-PGA_scaffold0__352_contigs__length_93459789-snap-gene-163.14-mRNA-1 BP GO:0032147 activation
maker-PGA_scaffold0__352_contigs__length_93459789-snap-gene-163.14-mRNA-1 BP GO:0048812 neuron
maker-PGA_scaffold0__352_contigs__length_93459789-snap-gene-163.14-mRNA-1 MF GO:0005525 GTP
maker-PGA_scaffold0__352_contigs__length_93459789-snap-gene-163.14-mRNA-1 BP GO:0007346 regulation
maker-PGA_scaffold0__352_contigs__length_93459789-snap-gene-163.14-mRNA-1 BP GO:0016192 vesicle-mediated
maker-PGA_scaffold0__352_contigs__length_93459789-snap-gene-163.14-mRNA-1 BP GO:0006886 intracellular
maker-PGA_scaffold0__352_contigs__length_93459789-snap-gene-164.5-mRNA-1 BP GO:0061001 regulation
maker-PGA_scaffold0__352_contigs__length_93459789-snap-gene-164.5-mRNA-1 CC GO:0016021 integral
maker-PGA_scaffold0__352_contigs__length_93459789-snap-gene-164.5-mRNA-1 BP GO:0034446 substrate
maker-PGA_scaffold0__352_contigs__length_93459789-snap-gene-164.5-mRNA-1 BP GO:0030334 regulation
maker-PGA_scaffold0__352_contigs__length_93459789-snap-gene-165.19-mRNA-1 MF GO:0004812 aminoacyl-tRNA
maker-PGA_scaffold0__352_contigs__length_93459789-snap-gene-165.19-mRNA-1 BP GO:0043039 tRNA
maker-PGA_scaffold0__352_contigs__length_93459789-snap-gene-165.19-mRNA-1 CC GO:0016021 integral
maker-PGA_scaffold0__352_contigs__length_93459789-snap-gene-165.19-mRNA-1 MF GO:0005524 ATP
maker-PGA_scaffold0__352_contigs__length_93459789-snap-gene-165.19-mRNA-1 BP GO:0006412 translation
maker-PGA_scaffold0__352_contigs__length_93459789-snap-gene-165.19-mRNA-1 MF GO:0003676 nucleic
maker-PGA_scaffold0__352_contigs__length_93459789-snap-gene-165.19-mRNA-1 MF GO:0002196 Ser-tRNA(Ala)
maker-PGA_scaffold0__352_contigs__length_93459789-snap-gene-165.19-mRNA-1 BP GO:0106074 aminoacyl-tRNA
maker-PGA_scaffold0__352_contigs__length_93459789-augustus-gene-165.16-mRNA-1 MF GO:0004346 glucose-6-phosphatase
maker-PGA_scaffold0__352_contigs__length_93459789-augustus-gene-165.16-mRNA-1 BP GO:0016311 dephosphorylation
maker-PGA_scaffold0__352_contigs__length_93459789-augustus-gene-165.16-mRNA-1 CC GO:0005789 endoplasmic
maker-PGA_scaffold0__352_contigs__length_93459789-augustus-gene-165.16-mRNA-1 BP GO:0006094 gluconeogenesis
maker-PGA_scaffold0__352_contigs__length_93459789-augustus-gene-165.16-mRNA-1 CC GO:0005783 endoplasmic
maker-PGA_scaffold0__352_contigs__length_93459789-augustus-gene-165.16-mRNA-1 BP GO:0061959 response
maker-PGA_scaffold0__352_contigs__length_93459789-augustus-gene-165.16-mRNA-1 MF GO:0042301 phosphate
maker-PGA_scaffold0__352_contigs__length_93459789-augustus-gene-165.16-mRNA-1 MF GO:0016773 phosphotransferase
maker-PGA_scaffold0__352_contigs__length_93459789-augustus-gene-165.16-mRNA-1 CC GO:0016021 integral
maker-PGA_scaffold0__352_contigs__length_93459789-augustus-gene-165.16-mRNA-1 MF GO:0005525 GTP
maker-PGA_scaffold0__352_contigs__length_93459789-augustus-gene-165.16-mRNA-1 CC GO:0005886 plasma
maker-PGA_scaffold0__352_contigs__length_93459789-augustus-gene-165.16-mRNA-1 BP GO:0051156 glucose
maker-PGA_scaffold0__352_contigs__length_93459789-augustus-gene-165.16-mRNA-1 BP GO:0015712 hexose
maker-PGA_scaffold0__352_contigs__length_93459789-augustus-gene-165.16-mRNA-1 BP GO:0035264 multicellular
maker-PGA_scaffold0__352_contigs__length_93459789-augustus-gene-165.16-mRNA-1 BP GO:0046415 urate
maker-PGA_scaffold0__352_contigs__length_93459789-augustus-gene-165.16-mRNA-1 BP GO:0042632 cholesterol
maker-PGA_scaffold0__352_contigs__length_93459789-augustus-gene-165.16-mRNA-1 BP GO:0006641 triglyceride
maker-PGA_scaffold0__352_contigs__length_93459789-augustus-gene-165.16-mRNA-1 BP GO:0042593 glucose
maker-PGA_scaffold0__352_contigs__length_93459789-augustus-gene-165.16-mRNA-1 BP GO:0005980 glycogen
maker-PGA_scaffold0__352_contigs__length_93459789-augustus-gene-165.16-mRNA-1 BP GO:0008202 steroid
maker-PGA_scaffold0__352_contigs__length_93459789-augustus-gene-165.16-mRNA-1 BP GO:0015711 organic
maker-PGA_scaffold0__352_contigs__length_93459789-augustus-gene-165.16-mRNA-1 BP GO:0016192 vesicle-mediated
maker-PGA_scaffold0__352_contigs__length_93459789-augustus-gene-165.16-mRNA-1 BP GO:0006886 intracellular
maker-PGA_scaffold0__352_contigs__length_93459789-augustus-gene-165.16-mRNA-1 BP GO:0010468 regulation
maker-PGA_scaffold0__352_contigs__length_93459789-snap-gene-165.22-mRNA-1 MF GO:0051879 Hsp90
maker-PGA_scaffold0__352_contigs__length_93459789-snap-gene-165.22-mRNA-1 BP GO:0051131 chaperone-mediated
maker-PGA_scaffold0__352_contigs__length_93459789-snap-gene-165.22-mRNA-1 CC GO:0005829 cytosol
maker-PGA_scaffold0__352_contigs__length_93459789-snap-gene-165.22-mRNA-1 BP GO:0006457 protein
maker-PGA_scaffold0__352_contigs__length_93459789-snap-gene-165.22-mRNA-1 CC GO:0005634 nucleus
maker-PGA_scaffold0__352_contigs__length_93459789-snap-gene-165.22-mRNA-1 MF GO:0051087 chaperone
maker-PGA_scaffold0__352_contigs__length_93459789-augustus-gene-165.17-mRNA-1 CC GO:0008537 proteasome
maker-PGA_scaffold0__352_contigs__length_93459789-augustus-gene-165.17-mRNA-1 MF GO:0061133 endopeptidase
maker-PGA_scaffold0__352_contigs__length_93459789-augustus-gene-165.17-mRNA-1 BP GO:0010950 positive
maker-PGA_scaffold0__352_contigs__length_93459789-augustus-gene-165.17-mRNA-1 MF GO:0097371 MDM2/MDM4
maker-PGA_scaffold0__352_contigs__length_93459789-augustus-gene-165.17-mRNA-1 BP GO:0061136 regulation
maker-PGA_scaffold0__352_contigs__length_93459789-augustus-gene-165.17-mRNA-1 MF GO:0002039 p53
maker-PGA_scaffold0__352_contigs__length_93459789-augustus-gene-165.17-mRNA-1 BP GO:2001237 negative
maker-PGA_scaffold0__352_contigs__length_93459789-augustus-gene-165.17-mRNA-1 CC GO:0005654 nucleoplasm
maker-PGA_scaffold0__352_contigs__length_93459789-augustus-gene-165.17-mRNA-1 MF GO:0042802 identical
maker-PGA_scaffold0__352_contigs__length_93459789-augustus-gene-165.17-mRNA-1 CC GO:0005829 cytosol
maker-PGA_scaffold0__352_contigs__length_93459789-augustus-gene-165.17-mRNA-1 CC GO:0016020 membrane
maker-PGA_scaffold0__352_contigs__length_93459789-augustus-gene-165.17-mRNA-1 BP GO:2000045 regulation
maker-PGA_scaffold0__352_contigs__length_93459789-augustus-gene-165.17-mRNA-1 BP GO:0006915 apoptotic
maker-PGA_scaffold0__352_contigs__length_93459789-augustus-gene-165.17-mRNA-1 BP GO:0007049 cell
maker-PGA_scaffold0__352_contigs__length_93459789-augustus-gene-165.17-mRNA-1 BP GO:0002223 stimulatory
maker-PGA_scaffold0__352_contigs__length_93459789-augustus-gene-165.17-mRNA-1 BP GO:0002479 antigen
maker-PGA_scaffold0__352_contigs__length_93459789-augustus-gene-165.17-mRNA-1 BP GO:0038095 Fc-epsilon
maker-PGA_scaffold0__352_contigs__length_93459789-augustus-gene-165.17-mRNA-1 BP GO:0061418 regulation
maker-PGA_scaffold0__352_contigs__length_93459789-augustus-gene-165.17-mRNA-1 BP GO:1902036 regulation
maker-PGA_scaffold0__352_contigs__length_93459789-augustus-gene-165.17-mRNA-1 BP GO:0060071 Wnt
maker-PGA_scaffold0__352_contigs__length_93459789-augustus-gene-165.17-mRNA-1 BP GO:0070498 interleukin-1-mediated
maker-PGA_scaffold0__352_contigs__length_93459789-augustus-gene-165.17-mRNA-1 BP GO:0038061 NIK/NF-kappaB
maker-PGA_scaffold0__352_contigs__length_93459789-augustus-gene-165.17-mRNA-1 BP GO:0033209 tumor
maker-PGA_scaffold0__352_contigs__length_93459789-augustus-gene-165.17-mRNA-1 BP GO:0050852 T
maker-PGA_scaffold0__352_contigs__length_93459789-augustus-gene-165.17-mRNA-1 BP GO:0010972 negative
maker-PGA_scaffold0__352_contigs__length_93459789-augustus-gene-165.17-mRNA-1 BP GO:0090263 positive
maker-PGA_scaffold0__352_contigs__length_93459789-augustus-gene-165.17-mRNA-1 BP GO:0031145 anaphase-promoting
maker-PGA_scaffold0__352_contigs__length_93459789-augustus-gene-165.17-mRNA-1 BP GO:0090090 negative
maker-PGA_scaffold0__352_contigs__length_93459789-augustus-gene-165.17-mRNA-1 BP GO:0031146 SCF-dependent
maker-PGA_scaffold0__352_contigs__length_93459789-augustus-gene-165.17-mRNA-1 BP GO:0043488 regulation
maker-PGA_scaffold0__352_contigs__length_93459789-augustus-gene-165.17-mRNA-1 BP GO:0043687 post-translational
maker-PGA_scaffold0__352_contigs__length_93459789-augustus-gene-165.17-mRNA-1 BP GO:0006521 regulation
maker-PGA_scaffold0__352_contigs__length_93459789-augustus-gene-165.17-mRNA-1 BP GO:0000209 protein
maker-PGA_scaffold0__352_contigs__length_93459789-augustus-gene-165.17-mRNA-1 BP GO:0000165 MAPK
maker-PGA_scaffold0__352_contigs__length_93459789-augustus-gene-165.17-mRNA-1 BP GO:0016579 protein
maker-PGA_scaffold0__352_contigs__length_93459789-augustus-gene-165.17-mRNA-1 BP GO:0016032 viral
maker-PGA_scaffold0__352_contigs__length_93459789-augustus-gene-165.17-mRNA-1 BP GO:0055085 transmembrane
maker-PGA_scaffold0__352_contigs__length_93459789-snap-gene-165.21-mRNA-1 MF GO:0017048 Rho
maker-PGA_scaffold0__352_contigs__length_93459789-snap-gene-165.21-mRNA-1 BP GO:0030036 actin
maker-PGA_scaffold0__352_contigs__length_93459789-snap-gene-165.21-mRNA-1 CC GO:0045335 phagocytic
maker-PGA_scaffold0__352_contigs__length_93459789-snap-gene-165.21-mRNA-1 BP GO:0008360 regulation
maker-PGA_scaffold0__352_contigs__length_93459789-snap-gene-165.21-mRNA-1 MF GO:0003779 actin
maker-PGA_scaffold0__352_contigs__length_93459789-snap-gene-165.21-mRNA-1 CC GO:0005829 cytosol
maker-PGA_scaffold0__352_contigs__length_93459789-snap-gene-165.21-mRNA-1 MF GO:0005522 profilin
maker-PGA_scaffold0__352_contigs__length_93459789-snap-gene-165.21-mRNA-1 CC GO:0005886 plasma
maker-PGA_scaffold0__352_contigs__length_93459789-snap-gene-165.21-mRNA-1 MF GO:0032794 GTPase
maker-PGA_scaffold0__352_contigs__length_93459789-snap-gene-165.21-mRNA-1 BP GO:0006929 substrate-dependent
maker-PGA_scaffold0__352_contigs__length_93459789-snap-gene-165.21-mRNA-1 BP GO:0051014 actin
maker-PGA_scaffold0__352_contigs__length_93459789-snap-gene-165.21-mRNA-1 MF GO:0044877 protein-containing
maker-PGA_scaffold0__352_contigs__length_93459789-snap-gene-165.21-mRNA-1 BP GO:0030865 cortical
maker-PGA_scaffold0__352_contigs__length_93459789-snap-gene-165.20-mRNA-1 MF GO:0004346 glucose-6-phosphatase
maker-PGA_scaffold0__352_contigs__length_93459789-snap-gene-165.20-mRNA-1 BP GO:0006094 gluconeogenesis
maker-PGA_scaffold0__352_contigs__length_93459789-snap-gene-165.20-mRNA-1 CC GO:0005789 endoplasmic
maker-PGA_scaffold0__352_contigs__length_93459789-snap-gene-165.20-mRNA-1 CC GO:0005783 endoplasmic
maker-PGA_scaffold0__352_contigs__length_93459789-snap-gene-165.20-mRNA-1 BP GO:0016311 dephosphorylation
maker-PGA_scaffold0__352_contigs__length_93459789-snap-gene-165.20-mRNA-1 CC GO:0016021 integral
maker-PGA_scaffold0__352_contigs__length_93459789-snap-gene-165.20-mRNA-1 BP GO:0051156 glucose
maker-PGA_scaffold0__352_contigs__length_93459789-snap-gene-165.20-mRNA-1 BP GO:0061959 response
maker-PGA_scaffold0__352_contigs__length_93459789-snap-gene-166.13-mRNA-1 BP GO:0030279 negative
maker-PGA_scaffold0__352_contigs__length_93459789-snap-gene-166.13-mRNA-1 CC GO:0005615 extracellular
maker-PGA_scaffold0__352_contigs__length_93459789-snap-gene-166.13-mRNA-1 MF GO:0008134 transcription
maker-PGA_scaffold0__352_contigs__length_93459789-snap-gene-166.13-mRNA-1 MF GO:0008138 protein
maker-PGA_scaffold0__352_contigs__length_93459789-snap-gene-166.13-mRNA-1 CC GO:0062023 collagen-containing
maker-PGA_scaffold0__352_contigs__length_93459789-snap-gene-166.13-mRNA-1 MF GO:0008201 heparin
maker-PGA_scaffold0__352_contigs__length_93459789-snap-gene-166.13-mRNA-1 BP GO:0071374 cellular
maker-PGA_scaffold0__352_contigs__length_93459789-snap-gene-166.13-mRNA-1 CC GO:0005794 Golgi
maker-PGA_scaffold0__352_contigs__length_93459789-snap-gene-166.13-mRNA-1 BP GO:0030514 negative
maker-PGA_scaffold0__352_contigs__length_93459789-snap-gene-166.13-mRNA-1 CC GO:0032991 protein-containing
maker-PGA_scaffold0__352_contigs__length_93459789-snap-gene-166.13-mRNA-1 BP GO:0090090 negative
maker-PGA_scaffold0__352_contigs__length_93459789-snap-gene-166.13-mRNA-1 BP GO:0009612 response
maker-PGA_scaffold0__352_contigs__length_93459789-snap-gene-166.13-mRNA-1 BP GO:0001503 ossification
maker-PGA_scaffold0__352_contigs__length_93459789-snap-gene-166.13-mRNA-1 BP GO:0031333 negative
maker-PGA_scaffold0__352_contigs__length_93459789-snap-gene-166.13-mRNA-1 BP GO:0045893 positive
maker-PGA_scaffold0__352_contigs__length_93459789-snap-gene-166.13-mRNA-1 BP GO:0006470 protein
maker-PGA_scaffold0__352_contigs__length_93459789-snap-gene-166.13-mRNA-1 BP GO:0016055 Wnt
maker-PGA_scaffold0__352_contigs__length_93459789-snap-gene-166.10-mRNA-1 CC GO:0000407 phagophore
maker-PGA_scaffold0__352_contigs__length_93459789-snap-gene-166.10-mRNA-1 MF GO:0043130 ubiquitin
maker-PGA_scaffold0__352_contigs__length_93459789-snap-gene-166.10-mRNA-1 BP GO:0016236 macroautophagy
maker-PGA_scaffold0__352_contigs__length_93459789-snap-gene-166.10-mRNA-1 MF GO:0004190 aspartic-type
maker-PGA_scaffold0__352_contigs__length_93459789-snap-gene-166.10-mRNA-1 BP GO:0006508 proteolysis
maker-PGA_scaffold0__352_contigs__length_93459789-snap-gene-166.10-mRNA-1 CC GO:0016021 integral
maker-PGA_scaffold0__352_contigs__length_93459789-snap-gene-166.10-mRNA-1 MF GO:0008270 zinc
maker-PGA_scaffold0__352_contigs__length_93459789-augustus-gene-168.16-mRNA-1 BP GO:0045944 positive
maker-PGA_scaffold0__352_contigs__length_93459789-augustus-gene-168.16-mRNA-1 MF GO:0043565 sequence-specific
maker-PGA_scaffold0__352_contigs__length_93459789-augustus-gene-168.16-mRNA-1 CC GO:0005634 nucleus
maker-PGA_scaffold0__352_contigs__length_93459789-augustus-gene-168.16-mRNA-1 MF GO:0003682 chromatin
maker-PGA_scaffold0__352_contigs__length_93459789-augustus-gene-168.16-mRNA-1 MF GO:0003700 DNA-binding
maker-PGA_scaffold0__352_contigs__length_93459789-augustus-gene-168.16-mRNA-1 MF GO:0071837 HMG
maker-PGA_scaffold0__352_contigs__length_93459789-augustus-gene-168.16-mRNA-1 CC GO:0005737 cytoplasm
maker-PGA_scaffold0__352_contigs__length_93459789-augustus-gene-168.16-mRNA-1 CC GO:0000785 chromatin
maker-PGA_scaffold0__352_contigs__length_93459789-augustus-gene-168.16-mRNA-1 MF GO:0035326 cis-regulatory
maker-PGA_scaffold0__352_contigs__length_93459789-augustus-gene-168.16-mRNA-1 MF GO:0001012 RNA
maker-PGA_scaffold0__352_contigs__length_93459789-augustus-gene-168.16-mRNA-1 CC GO:0070013 intracellular
maker-PGA_scaffold0__352_contigs__length_93459789-augustus-gene-168.16-mRNA-1 BP GO:0061053 somite
maker-PGA_scaffold0__352_contigs__length_93459789-augustus-gene-168.16-mRNA-1 BP GO:0060218 hematopoietic
maker-PGA_scaffold0__352_contigs__length_93459789-augustus-gene-168.16-mRNA-1 MF GO:0003690 double-stranded
maker-PGA_scaffold0__352_contigs__length_93459789-augustus-gene-168.16-mRNA-1 BP GO:0048066 developmental
maker-PGA_scaffold0__352_contigs__length_93459789-augustus-gene-168.16-mRNA-1 BP GO:0055001 muscle
maker-PGA_scaffold0__352_contigs__length_93459789-augustus-gene-168.16-mRNA-1 BP GO:0001501 skeletal
maker-PGA_scaffold0__352_contigs__length_93459789-augustus-gene-168.16-mRNA-1 BP GO:0007379 segment
maker-PGA_scaffold0__352_contigs__length_93459789-augustus-gene-168.16-mRNA-1 BP GO:0009880 embryonic
maker-PGA_scaffold0__352_contigs__length_93459789-augustus-gene-168.16-mRNA-1 BP GO:0060485 mesenchyme
maker-PGA_scaffold0__352_contigs__length_93459789-augustus-gene-168.16-mRNA-1 BP GO:0009952 anterior/posterior
maker-PGA_scaffold0__352_contigs__length_93459789-augustus-gene-168.16-mRNA-1 BP GO:0043009 chordate
maker-PGA_scaffold0__352_contigs__length_93459789-augustus-gene-168.16-mRNA-1 BP GO:0048646 anatomical
augustus_masked-PGA_scaffold0__352_contigs__length_93459789-processed-gene-168.27-mRNA-1 MF GO:0043565 sequence-specific
augustus_masked-PGA_scaffold0__352_contigs__length_93459789-processed-gene-168.27-mRNA-1 CC GO:0005634 nucleus
augustus_masked-PGA_scaffold0__352_contigs__length_93459789-processed-gene-168.27-mRNA-1 BP GO:0006355 regulation
augustus_masked-PGA_scaffold0__352_contigs__length_93459789-processed-gene-168.27-mRNA-1 MF GO:0003700 DNA-binding
augustus_masked-PGA_scaffold0__352_contigs__length_93459789-processed-gene-168.27-mRNA-1 CC GO:0070013 intracellular
augustus_masked-PGA_scaffold0__352_contigs__length_93459789-processed-gene-168.27-mRNA-1 CC GO:0043232 intracellular
augustus_masked-PGA_scaffold0__352_contigs__length_93459789-processed-gene-168.27-mRNA-1 MF GO:0035326 cis-regulatory
augustus_masked-PGA_scaffold0__352_contigs__length_93459789-processed-gene-168.27-mRNA-1 MF GO:0001012 RNA
augustus_masked-PGA_scaffold0__352_contigs__length_93459789-processed-gene-168.27-mRNA-1 BP GO:0030154 cell
augustus_masked-PGA_scaffold0__352_contigs__length_93459789-processed-gene-168.27-mRNA-1 MF GO:0003690 double-stranded
augustus_masked-PGA_scaffold0__352_contigs__length_93459789-processed-gene-168.27-mRNA-1 BP GO:1903508 positive
augustus_masked-PGA_scaffold0__352_contigs__length_93459789-processed-gene-168.27-mRNA-1 BP GO:0010628 positive
augustus_masked-PGA_scaffold0__352_contigs__length_93459789-processed-gene-168.27-mRNA-1 BP GO:0007422 peripheral
augustus_masked-PGA_scaffold0__352_contigs__length_93459789-processed-gene-168.27-mRNA-1 BP GO:0006366 transcription
augustus_masked-PGA_scaffold0__352_contigs__length_93459789-processed-gene-168.27-mRNA-1 BP GO:0039020 pronephric
augustus_masked-PGA_scaffold0__352_contigs__length_93459789-processed-gene-168.27-mRNA-1 BP GO:0035108 limb
augustus_masked-PGA_scaffold0__352_contigs__length_93459789-processed-gene-168.27-mRNA-1 BP GO:0009792 embryo
augustus_masked-PGA_scaffold0__352_contigs__length_93459789-processed-gene-174.3-mRNA-1 BP GO:0007602 phototransduction
augustus_masked-PGA_scaffold0__352_contigs__length_93459789-processed-gene-174.3-mRNA-1 MF GO:0004930 G
augustus_masked-PGA_scaffold0__352_contigs__length_93459789-processed-gene-174.3-mRNA-1 CC GO:0016021 integral
augustus_masked-PGA_scaffold0__352_contigs__length_93459789-processed-gene-174.3-mRNA-1 BP GO:0007601 visual
augustus_masked-PGA_scaffold0__352_contigs__length_93459789-processed-gene-174.3-mRNA-1 CC GO:0031226 intrinsic
augustus_masked-PGA_scaffold0__352_contigs__length_93459789-processed-gene-174.3-mRNA-1 MF GO:0009881 photoreceptor
augustus_masked-PGA_scaffold0__352_contigs__length_93459789-processed-gene-174.3-mRNA-1 CC GO:0001750 photoreceptor
augustus_masked-PGA_scaffold0__352_contigs__length_93459789-processed-gene-174.3-mRNA-1 MF GO:0005515 protein
augustus_masked-PGA_scaffold0__352_contigs__length_93459789-processed-gene-174.3-mRNA-1 BP GO:0007186 G
augustus_masked-PGA_scaffold0__352_contigs__length_93459789-processed-gene-174.3-mRNA-1 BP GO:0018298 protein-chromophore
augustus_masked-PGA_scaffold0__352_contigs__length_93459789-processed-gene-174.3-mRNA-1 BP GO:0071482 cellular
augustus_masked-PGA_scaffold0__352_contigs__length_93459789-processed-gene-174.3-mRNA-1 BP GO:0009584 detection
maker-PGA_scaffold0__352_contigs__length_93459789-augustus-gene-175.7-mRNA-1 CC GO:0016021 integral
maker-PGA_scaffold0__352_contigs__length_93459789-augustus-gene-175.7-mRNA-1 CC GO:0031227 intrinsic
maker-PGA_scaffold0__352_contigs__length_93459789-augustus-gene-175.7-mRNA-1 CC GO:0005783 endoplasmic
maker-PGA_scaffold0__352_contigs__length_93459789-augustus-gene-176.6-mRNA-1 MF GO:0022857 transmembrane
maker-PGA_scaffold0__352_contigs__length_93459789-augustus-gene-176.6-mRNA-1 BP GO:0055085 transmembrane
maker-PGA_scaffold0__352_contigs__length_93459789-augustus-gene-176.6-mRNA-1 CC GO:0005887 integral
maker-PGA_scaffold0__352_contigs__length_93459789-augustus-gene-176.6-mRNA-1 BP GO:0015718 monocarboxylic
maker-PGA_scaffold0__352_contigs__length_93459789-augustus-gene-176.6-mRNA-1 CC GO:0031965 nuclear
maker-PGA_scaffold0__352_contigs__length_93459789-augustus-gene-176.6-mRNA-1 BP GO:0015850 organic
maker-PGA_scaffold0__352_contigs__length_93459789-snap-gene-176.3-mRNA-1 MF GO:0042626 ATPase-coupled
maker-PGA_scaffold0__352_contigs__length_93459789-snap-gene-176.3-mRNA-1 BP GO:0055085 transmembrane
maker-PGA_scaffold0__352_contigs__length_93459789-snap-gene-176.3-mRNA-1 CC GO:0016021 integral
maker-PGA_scaffold0__352_contigs__length_93459789-snap-gene-176.3-mRNA-1 MF GO:0016887 ATPase
maker-PGA_scaffold0__352_contigs__length_93459789-snap-gene-176.3-mRNA-1 BP GO:0046686 response
maker-PGA_scaffold0__352_contigs__length_93459789-snap-gene-176.3-mRNA-1 CC GO:0031227 intrinsic
maker-PGA_scaffold0__352_contigs__length_93459789-snap-gene-176.3-mRNA-1 BP GO:0019885 antigen
maker-PGA_scaffold0__352_contigs__length_93459789-snap-gene-176.3-mRNA-1 MF GO:0005524 ATP
maker-PGA_scaffold0__352_contigs__length_93459789-snap-gene-176.3-mRNA-1 CC GO:0005783 endoplasmic
maker-PGA_scaffold0__352_contigs__length_93459789-snap-gene-176.3-mRNA-1 CC GO:0098796 membrane
maker-PGA_scaffold0__352_contigs__length_93459789-snap-gene-176.3-mRNA-1 BP GO:0015833 peptide
maker-PGA_scaffold0__352_contigs__length_93459789-snap-gene-176.3-mRNA-1 BP GO:0051603 proteolysis
maker-PGA_scaffold0__352_contigs__length_93459789-snap-gene-176.3-mRNA-1 CC GO:0005839 proteasome
maker-PGA_scaffold0__352_contigs__length_93459789-snap-gene-176.3-mRNA-1 CC GO:0005634 nucleus
maker-PGA_scaffold0__352_contigs__length_93459789-snap-gene-176.3-mRNA-1 MF GO:0042287 MHC
maker-PGA_scaffold0__352_contigs__length_93459789-snap-gene-176.3-mRNA-1 MF GO:0046978 TAP1
maker-PGA_scaffold0__352_contigs__length_93459789-snap-gene-176.3-mRNA-1 MF GO:1904680 peptide
maker-PGA_scaffold0__352_contigs__length_93459789-snap-gene-176.3-mRNA-1 MF GO:0070003 threonine-type
maker-PGA_scaffold0__352_contigs__length_93459789-snap-gene-176.3-mRNA-1 MF GO:0004175 endopeptidase
maker-PGA_scaffold0__352_contigs__length_93459789-snap-gene-177.13-mRNA-1 MF GO:0043015 gamma-tubulin
maker-PGA_scaffold0__352_contigs__length_93459789-snap-gene-177.13-mRNA-1 BP GO:0007020 microtubule
maker-PGA_scaffold0__352_contigs__length_93459789-snap-gene-177.13-mRNA-1 CC GO:0000922 spindle
maker-PGA_scaffold0__352_contigs__length_93459789-snap-gene-177.13-mRNA-1 CC GO:0005815 microtubule
maker-PGA_scaffold0__352_contigs__length_93459789-snap-gene-177.13-mRNA-1 CC GO:0005874 microtubule
maker-PGA_scaffold0__352_contigs__length_93459789-snap-gene-177.13-mRNA-1 MF GO:0051011 microtubule
maker-PGA_scaffold0__352_contigs__length_93459789-snap-gene-177.13-mRNA-1 MF GO:0004222 metalloendopeptidase
maker-PGA_scaffold0__352_contigs__length_93459789-snap-gene-177.13-mRNA-1 CC GO:0005737 cytoplasm
maker-PGA_scaffold0__352_contigs__length_93459789-snap-gene-177.13-mRNA-1 MF GO:0003676 nucleic
maker-PGA_scaffold0__352_contigs__length_93459789-snap-gene-177.13-mRNA-1 BP GO:0031122 cytoplasmic
maker-PGA_scaffold0__352_contigs__length_93459789-snap-gene-177.13-mRNA-1 BP GO:0051225 spindle
maker-PGA_scaffold0__352_contigs__length_93459789-snap-gene-177.13-mRNA-1 CC GO:0005654 nucleoplasm
maker-PGA_scaffold0__352_contigs__length_93459789-snap-gene-177.13-mRNA-1 BP GO:0051321 meiotic
maker-PGA_scaffold0__352_contigs__length_93459789-snap-gene-177.13-mRNA-1 BP GO:0000278 mitotic
maker-PGA_scaffold0__352_contigs__length_93459789-snap-gene-177.13-mRNA-1 CC GO:0032153 cell
maker-PGA_scaffold0__352_contigs__length_93459789-snap-gene-177.13-mRNA-1 CC GO:0032991 protein-containing
maker-PGA_scaffold0__352_contigs__length_93459789-snap-gene-177.13-mRNA-1 BP GO:0006508 proteolysis
maker-PGA_scaffold0__352_contigs__length_93459789-snap-gene-177.13-mRNA-1 CC GO:0016021 integral
maker-PGA_scaffold0__352_contigs__length_93459789-snap-gene-177.14-mRNA-1 MF GO:0004222 metalloendopeptidase
maker-PGA_scaffold0__352_contigs__length_93459789-snap-gene-177.14-mRNA-1 BP GO:0006508 proteolysis
maker-PGA_scaffold0__352_contigs__length_93459789-snap-gene-177.14-mRNA-1 CC GO:0016021 integral
maker-PGA_scaffold0__352_contigs__length_93459789-snap-gene-177.14-mRNA-1 MF GO:0002020 protease
maker-PGA_scaffold0__352_contigs__length_93459789-snap-gene-177.14-mRNA-1 CC GO:0005576 extracellular
maker-PGA_scaffold0__352_contigs__length_93459789-snap-gene-177.15-mRNA-1 BP GO:0051260 protein
maker-PGA_scaffold0__352_contigs__length_93459789-snap-gene-177.15-mRNA-1 MF GO:0044877 protein-containing
maker-PGA_scaffold0__352_contigs__length_93459789-snap-gene-177.15-mRNA-1 CC GO:0031463 Cul3-RING
maker-PGA_scaffold0__352_contigs__length_93459789-snap-gene-177.15-mRNA-1 MF GO:0097602 cullin
maker-PGA_scaffold0__352_contigs__length_93459789-snap-gene-177.15-mRNA-1 CC GO:0005737 cytoplasm
maker-PGA_scaffold0__352_contigs__length_93459789-snap-gene-177.15-mRNA-1 BP GO:0043161 proteasome-mediated
augustus_masked-PGA_scaffold0__352_contigs__length_93459789-processed-gene-177.5-mRNA-1 MF GO:0008384 IkappaB
augustus_masked-PGA_scaffold0__352_contigs__length_93459789-processed-gene-177.5-mRNA-1 BP GO:0007252 I-kappaB
augustus_masked-PGA_scaffold0__352_contigs__length_93459789-processed-gene-177.5-mRNA-1 CC GO:0016021 integral
augustus_masked-PGA_scaffold0__352_contigs__length_93459789-processed-gene-177.5-mRNA-1 MF GO:0005524 ATP
maker-PGA_scaffold0__352_contigs__length_93459789-snap-gene-178.2-mRNA-1 MF GO:0005086 ARF
maker-PGA_scaffold0__352_contigs__length_93459789-snap-gene-178.2-mRNA-1 BP GO:0032012 regulation
maker-PGA_scaffold0__352_contigs__length_93459789-snap-gene-178.2-mRNA-1 CC GO:0098999 extrinsic
maker-PGA_scaffold0__352_contigs__length_93459789-snap-gene-178.2-mRNA-1 CC GO:0099092 postsynaptic
maker-PGA_scaffold0__352_contigs__length_93459789-snap-gene-178.2-mRNA-1 MF GO:0005543 phospholipid
maker-PGA_scaffold0__352_contigs__length_93459789-snap-gene-178.2-mRNA-1 CC GO:0032154 cleavage
maker-PGA_scaffold0__352_contigs__length_93459789-snap-gene-178.2-mRNA-1 CC GO:0032587 ruffle
maker-PGA_scaffold0__352_contigs__length_93459789-snap-gene-178.2-mRNA-1 CC GO:0043197 dendritic
maker-PGA_scaffold0__352_contigs__length_93459789-snap-gene-178.2-mRNA-1 BP GO:0031175 neuron
maker-PGA_scaffold0__352_contigs__length_93459789-snap-gene-178.2-mRNA-1 CC GO:0030054 cell
maker-PGA_scaffold0__352_contigs__length_93459789-snap-gene-178.2-mRNA-1 BP GO:0007165 signal
maker-PGA_scaffold0__352_contigs__length_93459789-snap-gene-178.2-mRNA-1 CC GO:0016021 integral
maker-PGA_scaffold0__352_contigs__length_93459789-augustus-gene-178.3-mRNA-1 MF GO:0005086 ARF
maker-PGA_scaffold0__352_contigs__length_93459789-augustus-gene-178.3-mRNA-1 BP GO:0032012 regulation
maker-PGA_scaffold0__352_contigs__length_93459789-augustus-gene-178.3-mRNA-1 MF GO:0005543 phospholipid
maker-PGA_scaffold0__352_contigs__length_93459789-augustus-gene-178.3-mRNA-1 MF GO:0036459 thiol-dependent
maker-PGA_scaffold0__352_contigs__length_93459789-augustus-gene-178.3-mRNA-1 BP GO:0016579 protein
maker-PGA_scaffold0__352_contigs__length_93459789-augustus-gene-178.4-mRNA-1 MF GO:0005086 ARF
maker-PGA_scaffold0__352_contigs__length_93459789-augustus-gene-178.4-mRNA-1 BP GO:0032012 regulation
maker-PGA_scaffold0__352_contigs__length_93459789-augustus-gene-178.4-mRNA-1 CC GO:0032154 cleavage
maker-PGA_scaffold0__352_contigs__length_93459789-augustus-gene-178.4-mRNA-1 CC GO:0032587 ruffle
maker-PGA_scaffold0__352_contigs__length_93459789-augustus-gene-178.4-mRNA-1 MF GO:0005543 phospholipid
maker-PGA_scaffold0__352_contigs__length_93459789-augustus-gene-178.4-mRNA-1 CC GO:0098978 glutamatergic
maker-PGA_scaffold0__352_contigs__length_93459789-augustus-gene-178.4-mRNA-1 CC GO:0043025 neuronal
maker-PGA_scaffold0__352_contigs__length_93459789-augustus-gene-178.4-mRNA-1 CC GO:0030425 dendrite
maker-PGA_scaffold0__352_contigs__length_93459789-augustus-gene-178.4-mRNA-1 BP GO:0008345 larval
maker-PGA_scaffold0__352_contigs__length_93459789-augustus-gene-178.4-mRNA-1 MF GO:0008270 zinc
maker-PGA_scaffold0__352_contigs__length_93459789-augustus-gene-178.4-mRNA-1 CC GO:0098794 postsynapse
maker-PGA_scaffold0__352_contigs__length_93459789-augustus-gene-178.4-mRNA-1 BP GO:0061053 somite
maker-PGA_scaffold0__352_contigs__length_93459789-augustus-gene-178.4-mRNA-1 MF GO:0003677 DNA
maker-PGA_scaffold0__352_contigs__length_93459789-augustus-gene-178.4-mRNA-1 CC GO:0030054 cell
maker-PGA_scaffold0__352_contigs__length_93459789-augustus-gene-178.4-mRNA-1 BP GO:0007507 heart
maker-PGA_scaffold0__352_contigs__length_93459789-augustus-gene-178.4-mRNA-1 CC GO:0016021 integral
maker-PGA_scaffold0__352_contigs__length_93459789-snap-gene-179.2-mRNA-1 MF GO:0009922 fatty
maker-PGA_scaffold0__352_contigs__length_93459789-snap-gene-179.2-mRNA-1 BP GO:0019367 fatty
maker-PGA_scaffold0__352_contigs__length_93459789-snap-gene-179.2-mRNA-1 CC GO:0005783 endoplasmic
maker-PGA_scaffold0__352_contigs__length_93459789-snap-gene-179.2-mRNA-1 BP GO:0042761 very
maker-PGA_scaffold0__352_contigs__length_93459789-snap-gene-179.2-mRNA-1 MF GO:0102756 very-long-chain
maker-PGA_scaffold0__352_contigs__length_93459789-snap-gene-179.2-mRNA-1 MF GO:0102338 3-oxo-lignoceronyl-CoA
maker-PGA_scaffold0__352_contigs__length_93459789-snap-gene-179.2-mRNA-1 CC GO:0005789 endoplasmic
maker-PGA_scaffold0__352_contigs__length_93459789-snap-gene-179.2-mRNA-1 MF GO:0102336 3-oxo-arachidoyl-CoA
maker-PGA_scaffold0__352_contigs__length_93459789-snap-gene-179.2-mRNA-1 MF GO:0102337 3-oxo-cerotoyl-CoA
maker-PGA_scaffold0__352_contigs__length_93459789-snap-gene-179.2-mRNA-1 BP GO:0035338 long-chain
maker-PGA_scaffold0__352_contigs__length_93459789-snap-gene-179.2-mRNA-1 BP GO:0034625 fatty
maker-PGA_scaffold0__352_contigs__length_93459789-snap-gene-179.2-mRNA-1 BP GO:0006636 unsaturated
maker-PGA_scaffold0__352_contigs__length_93459789-snap-gene-179.2-mRNA-1 CC GO:0016021 integral
maker-PGA_scaffold0__352_contigs__length_93459789-snap-gene-179.2-mRNA-1 CC GO:0031300 intrinsic
maker-PGA_scaffold0__352_contigs__length_93459789-snap-gene-179.2-mRNA-1 BP GO:0042759 long-chain
maker-PGA_scaffold0__352_contigs__length_93459789-snap-gene-179.2-mRNA-1 BP GO:0120162 positive
maker-PGA_scaffold0__352_contigs__length_93459789-snap-gene-179.2-mRNA-1 BP GO:0034626 fatty
maker-PGA_scaffold0__352_contigs__length_93459789-snap-gene-179.2-mRNA-1 BP GO:0030148 sphingolipid
maker-PGA_scaffold0__352_contigs__length_93459789-snap-gene-179.3-mRNA-1 CC GO:0016021 integral
maker-PGA_scaffold0__352_contigs__length_93459789-snap-gene-180.12-mRNA-1 BP GO:0060119 inner
maker-PGA_scaffold0__352_contigs__length_93459789-snap-gene-180.12-mRNA-1 CC GO:0002141 stereocilia
maker-PGA_scaffold0__352_contigs__length_93459789-snap-gene-180.12-mRNA-1 MF GO:0042802 identical
maker-PGA_scaffold0__352_contigs__length_93459789-snap-gene-180.12-mRNA-1 CC GO:0032420 stereocilium
maker-PGA_scaffold0__352_contigs__length_93459789-snap-gene-180.12-mRNA-1 MF GO:0016301 kinase
maker-PGA_scaffold0__352_contigs__length_93459789-snap-gene-180.12-mRNA-1 BP GO:0090596 sensory
maker-PGA_scaffold0__352_contigs__length_93459789-snap-gene-180.12-mRNA-1 BP GO:0042461 photoreceptor
maker-PGA_scaffold0__352_contigs__length_93459789-snap-gene-180.12-mRNA-1 CC GO:0005929 cilium
maker-PGA_scaffold0__352_contigs__length_93459789-snap-gene-180.12-mRNA-1 CC GO:1990696 USH2
maker-PGA_scaffold0__352_contigs__length_93459789-snap-gene-180.12-mRNA-1 CC GO:0001917 photoreceptor
maker-PGA_scaffold0__352_contigs__length_93459789-snap-gene-180.12-mRNA-1 BP GO:0001654 eye
maker-PGA_scaffold0__352_contigs__length_93459789-snap-gene-180.12-mRNA-1 CC GO:0005654 nucleoplasm
maker-PGA_scaffold0__352_contigs__length_93459789-snap-gene-180.12-mRNA-1 CC GO:0005886 plasma
maker-PGA_scaffold0__352_contigs__length_93459789-snap-gene-180.12-mRNA-1 BP GO:0007605 sensory
maker-PGA_scaffold0__352_contigs__length_93459789-snap-gene-180.12-mRNA-1 CC GO:0016021 integral
maker-PGA_scaffold0__352_contigs__length_93459789-snap-gene-180.12-mRNA-1 BP GO:0042491 inner
maker-PGA_scaffold0__352_contigs__length_93459789-snap-gene-180.12-mRNA-1 BP GO:0050974 detection
maker-PGA_scaffold0__352_contigs__length_93459789-snap-gene-180.12-mRNA-1 BP GO:0002066 columnar/cuboidal
maker-PGA_scaffold0__352_contigs__length_93459789-snap-gene-180.12-mRNA-1 BP GO:0048562 embryonic
maker-PGA_scaffold0__352_contigs__length_93459789-snap-gene-180.12-mRNA-1 BP GO:0048667 cell
maker-PGA_scaffold0__352_contigs__length_93459789-snap-gene-180.12-mRNA-1 BP GO:0031175 neuron
maker-PGA_scaffold0__352_contigs__length_93459789-snap-gene-180.12-mRNA-1 BP GO:0045184 establishment
maker-PGA_scaffold0__352_contigs__length_93459789-snap-gene-180.12-mRNA-1 BP GO:0055114 oxidation-reduction
maker-PGA_scaffold0__352_contigs__length_93459789-snap-gene-180.12-mRNA-1 BP GO:0016310 phosphorylation
maker-PGA_scaffold0__352_contigs__length_93459789-snap-gene-180.15-mRNA-1 BP GO:0051255 spindle
maker-PGA_scaffold0__352_contigs__length_93459789-snap-gene-180.15-mRNA-1 CC GO:0030496 midbody
maker-PGA_scaffold0__352_contigs__length_93459789-snap-gene-180.15-mRNA-1 MF GO:0008013 beta-catenin
maker-PGA_scaffold0__352_contigs__length_93459789-snap-gene-180.15-mRNA-1 BP GO:0051013 microtubule
maker-PGA_scaffold0__352_contigs__length_93459789-snap-gene-180.15-mRNA-1 CC GO:0005813 centrosome
maker-PGA_scaffold0__352_contigs__length_93459789-snap-gene-180.15-mRNA-1 BP GO:0030178 negative
maker-PGA_scaffold0__352_contigs__length_93459789-snap-gene-180.15-mRNA-1 CC GO:0005874 microtubule
maker-PGA_scaffold0__352_contigs__length_93459789-snap-gene-180.15-mRNA-1 BP GO:0000281 mitotic
maker-PGA_scaffold0__352_contigs__length_93459789-snap-gene-180.15-mRNA-1 BP GO:0016055 Wnt
maker-PGA_scaffold0__352_contigs__length_93459789-snap-gene-180.15-mRNA-1 BP GO:0051168 nuclear
maker-PGA_scaffold0__352_contigs__length_93459789-snap-gene-180.15-mRNA-1 CC GO:0005737 cytoplasm
maker-PGA_scaffold0__352_contigs__length_93459789-snap-gene-180.15-mRNA-1 CC GO:0031982 vesicle
maker-PGA_scaffold0__352_contigs__length_93459789-snap-gene-180.15-mRNA-1 CC GO:0005886 plasma
maker-PGA_scaffold0__352_contigs__length_93459789-snap-gene-180.15-mRNA-1 CC GO:0016021 integral
maker-PGA_scaffold0__352_contigs__length_93459789-snap-gene-180.15-mRNA-1 BP GO:0060828 regulation
maker-PGA_scaffold0__352_contigs__length_93459789-snap-gene-180.15-mRNA-1 BP GO:0002009 morphogenesis
maker-PGA_scaffold0__352_contigs__length_93459789-snap-gene-180.15-mRNA-1 BP GO:0042074 cell
maker-PGA_scaffold0__352_contigs__length_93459789-snap-gene-180.15-mRNA-1 BP GO:0030513 positive
maker-PGA_scaffold0__352_contigs__length_93459789-snap-gene-180.15-mRNA-1 BP GO:0009953 dorsal/ventral
maker-PGA_scaffold0__352_contigs__length_93459789-snap-gene-180.15-mRNA-1 BP GO:0072197 ureter
maker-PGA_scaffold0__352_contigs__length_93459789-snap-gene-180.15-mRNA-1 BP GO:1900181 negative
maker-PGA_scaffold0__352_contigs__length_93459789-snap-gene-180.15-mRNA-1 BP GO:0072028 nephron
maker-PGA_scaffold0__352_contigs__length_93459789-snap-gene-180.15-mRNA-1 BP GO:0001657 ureteric
maker-PGA_scaffold0__352_contigs__length_93459789-snap-gene-180.15-mRNA-1 BP GO:0072080 nephron
maker-PGA_scaffold0__352_contigs__length_93459789-snap-gene-180.15-mRNA-1 BP GO:0060560 developmental
maker-PGA_scaffold0__352_contigs__length_93459789-snap-gene-180.15-mRNA-1 BP GO:0008285 negative
augustus_masked-PGA_scaffold0__352_contigs__length_93459789-processed-gene-180.23-mRNA-1 MF GO:0004478 methionine
augustus_masked-PGA_scaffold0__352_contigs__length_93459789-processed-gene-180.23-mRNA-1 BP GO:0006556 S-adenosylmethionine
augustus_masked-PGA_scaffold0__352_contigs__length_93459789-processed-gene-180.23-mRNA-1 MF GO:0005524 ATP
maker-PGA_scaffold0__352_contigs__length_93459789-augustus-gene-181.7-mRNA-1 BP GO:0032543 mitochondrial
maker-PGA_scaffold0__352_contigs__length_93459789-augustus-gene-181.7-mRNA-1 CC GO:0005739 mitochondrion
maker-PGA_scaffold0__352_contigs__length_93459789-augustus-gene-181.7-mRNA-1 MF GO:0003735 structural
maker-PGA_scaffold0__352_contigs__length_93459789-augustus-gene-181.7-mRNA-1 CC GO:0000315 organellar
maker-PGA_scaffold0__352_contigs__length_93459789-augustus-gene-181.7-mRNA-1 CC GO:0070013 intracellular
maker-PGA_scaffold0__352_contigs__length_93459789-augustus-gene-181.7-mRNA-1 CC GO:0019866 organelle
maker-PGA_scaffold0__352_contigs__length_93459789-augustus-gene-181.8-mRNA-1 MF GO:0003678 DNA
maker-PGA_scaffold0__352_contigs__length_93459789-augustus-gene-181.8-mRNA-1 BP GO:0032508 DNA
maker-PGA_scaffold0__352_contigs__length_93459789-augustus-gene-181.8-mRNA-1 CC GO:0042645 mitochondrial
maker-PGA_scaffold0__352_contigs__length_93459789-augustus-gene-181.8-mRNA-1 BP GO:0006260 DNA
maker-PGA_scaffold0__352_contigs__length_93459789-augustus-gene-181.8-mRNA-1 BP GO:0034214 protein
maker-PGA_scaffold0__352_contigs__length_93459789-augustus-gene-181.8-mRNA-1 BP GO:0006390 mitochondrial
maker-PGA_scaffold0__352_contigs__length_93459789-augustus-gene-181.8-mRNA-1 MF GO:0002020 protease
maker-PGA_scaffold0__352_contigs__length_93459789-augustus-gene-181.8-mRNA-1 MF GO:0005524 ATP
maker-PGA_scaffold0__352_contigs__length_93459789-augustus-gene-181.8-mRNA-1 CC GO:0005623 cell
maker-PGA_scaffold0__352_contigs__length_93459789-augustus-gene-181.8-mRNA-1 MF GO:0003697 single-stranded
maker-PGA_scaffold0__352_contigs__length_93459789-augustus-gene-181.8-mRNA-1 MF GO:0042802 identical
maker-PGA_scaffold0__352_contigs__length_93459789-augustus-gene-181.8-mRNA-1 MF GO:0004335 galactokinase
maker-PGA_scaffold0__352_contigs__length_93459789-augustus-gene-181.8-mRNA-1 BP GO:0071333 cellular
maker-PGA_scaffold0__352_contigs__length_93459789-augustus-gene-181.8-mRNA-1 BP GO:0006012 galactose
maker-PGA_scaffold0__352_contigs__length_93459789-augustus-gene-181.8-mRNA-1 BP GO:0046835 carbohydrate
maker-PGA_scaffold0__352_contigs__length_93459789-augustus-gene-181.8-mRNA-1 BP GO:0007005 mitochondrion
maker-PGA_scaffold0__352_contigs__length_93459789-augustus-gene-181.8-mRNA-1 BP GO:0051301 cell
maker-PGA_scaffold0__352_contigs__length_93459789-snap-gene-181.6-mRNA-1 MF GO:0030215 semaphorin
maker-PGA_scaffold0__352_contigs__length_93459789-snap-gene-181.6-mRNA-1 BP GO:0048843 negative
maker-PGA_scaffold0__352_contigs__length_93459789-snap-gene-181.6-mRNA-1 CC GO:0005615 extracellular
maker-PGA_scaffold0__352_contigs__length_93459789-snap-gene-181.6-mRNA-1 MF GO:0045499 chemorepellent
maker-PGA_scaffold0__352_contigs__length_93459789-snap-gene-181.6-mRNA-1 CC GO:0005887 integral
maker-PGA_scaffold0__352_contigs__length_93459789-snap-gene-181.6-mRNA-1 BP GO:0050919 negative
maker-PGA_scaffold0__352_contigs__length_93459789-snap-gene-181.6-mRNA-1 BP GO:0001755 neural
maker-PGA_scaffold0__352_contigs__length_93459789-snap-gene-181.6-mRNA-1 BP GO:0071526 semaphorin-plexin
maker-PGA_scaffold0__352_contigs__length_93459789-snap-gene-181.6-mRNA-1 BP GO:0030335 positive
maker-PGA_scaffold0__352_contigs__length_93459789-snap-gene-182.0-mRNA-1 CC GO:0016021 integral
maker-PGA_scaffold0__352_contigs__length_93459789-augustus-gene-183.7-mRNA-1 BP GO:0090156 cellular
maker-PGA_scaffold0__352_contigs__length_93459789-augustus-gene-183.7-mRNA-1 CC GO:0005789 endoplasmic
maker-PGA_scaffold0__352_contigs__length_93459789-augustus-gene-183.7-mRNA-1 BP GO:0006672 ceramide
maker-PGA_scaffold0__352_contigs__length_93459789-augustus-gene-183.7-mRNA-1 CC GO:0005623 cell
maker-PGA_scaffold0__352_contigs__length_93459789-augustus-gene-183.7-mRNA-1 CC GO:1905961 protein-cysteine
maker-PGA_scaffold0__352_contigs__length_93459789-augustus-gene-183.7-mRNA-1 BP GO:1900060 negative
maker-PGA_scaffold0__352_contigs__length_93459789-augustus-gene-183.7-mRNA-1 CC GO:0098796 membrane
maker-PGA_scaffold0__352_contigs__length_93459789-augustus-gene-183.7-mRNA-1 CC GO:0005783 endoplasmic
maker-PGA_scaffold0__352_contigs__length_93459789-augustus-gene-183.7-mRNA-1 CC GO:0016021 integral
maker-PGA_scaffold0__352_contigs__length_93459789-augustus-gene-184.23-mRNA-1 BP GO:0043248 proteasome
maker-PGA_scaffold0__352_contigs__length_93459789-augustus-gene-184.23-mRNA-1 CC GO:0000502 proteasome
maker-PGA_scaffold0__352_contigs__length_93459789-augustus-gene-184.23-mRNA-1 MF GO:0005198 structural
maker-PGA_scaffold0__352_contigs__length_93459789-augustus-gene-184.23-mRNA-1 MF GO:0005515 protein
maker-PGA_scaffold0__352_contigs__length_93459789-augustus-gene-184.23-mRNA-1 BP GO:0048863 stem
maker-PGA_scaffold0__352_contigs__length_93459789-augustus-gene-184.23-mRNA-1 BP GO:0006511 ubiquitin-dependent
maker-PGA_scaffold0__352_contigs__length_93459789-augustus-gene-184.23-mRNA-1 CC GO:0005829 cytosol
maker-PGA_scaffold0__352_contigs__length_93459789-augustus-gene-184.23-mRNA-1 CC GO:0101002 ficolin-1-rich
maker-PGA_scaffold0__352_contigs__length_93459789-augustus-gene-184.23-mRNA-1 CC GO:0005634 nucleus
maker-PGA_scaffold0__352_contigs__length_93459789-augustus-gene-184.23-mRNA-1 CC GO:0034774 secretory
maker-PGA_scaffold0__352_contigs__length_93459789-augustus-gene-184.23-mRNA-1 CC GO:0005576 extracellular
maker-PGA_scaffold0__352_contigs__length_93459789-augustus-gene-184.23-mRNA-1 CC GO:0016020 membrane
maker-PGA_scaffold0__352_contigs__length_93459789-augustus-gene-184.23-mRNA-1 BP GO:0002223 stimulatory
maker-PGA_scaffold0__352_contigs__length_93459789-augustus-gene-184.23-mRNA-1 BP GO:0002479 antigen
maker-PGA_scaffold0__352_contigs__length_93459789-augustus-gene-184.23-mRNA-1 BP GO:0038095 Fc-epsilon
maker-PGA_scaffold0__352_contigs__length_93459789-augustus-gene-184.23-mRNA-1 BP GO:0061418 regulation
maker-PGA_scaffold0__352_contigs__length_93459789-augustus-gene-184.23-mRNA-1 BP GO:0043312 neutrophil
maker-PGA_scaffold0__352_contigs__length_93459789-augustus-gene-184.23-mRNA-1 BP GO:1902036 regulation
maker-PGA_scaffold0__352_contigs__length_93459789-augustus-gene-184.23-mRNA-1 BP GO:0060071 Wnt
maker-PGA_scaffold0__352_contigs__length_93459789-augustus-gene-184.23-mRNA-1 BP GO:0070498 interleukin-1-mediated
maker-PGA_scaffold0__352_contigs__length_93459789-augustus-gene-184.23-mRNA-1 BP GO:0038061 NIK/NF-kappaB
maker-PGA_scaffold0__352_contigs__length_93459789-augustus-gene-184.23-mRNA-1 BP GO:0033209 tumor
maker-PGA_scaffold0__352_contigs__length_93459789-augustus-gene-184.23-mRNA-1 BP GO:0050852 T
maker-PGA_scaffold0__352_contigs__length_93459789-augustus-gene-184.23-mRNA-1 BP GO:0010972 negative
maker-PGA_scaffold0__352_contigs__length_93459789-augustus-gene-184.23-mRNA-1 BP GO:0090263 positive
maker-PGA_scaffold0__352_contigs__length_93459789-augustus-gene-184.23-mRNA-1 BP GO:0090090 negative
maker-PGA_scaffold0__352_contigs__length_93459789-augustus-gene-184.23-mRNA-1 BP GO:0043488 regulation
maker-PGA_scaffold0__352_contigs__length_93459789-augustus-gene-184.23-mRNA-1 BP GO:0043687 post-translational
maker-PGA_scaffold0__352_contigs__length_93459789-augustus-gene-184.23-mRNA-1 BP GO:0006521 regulation
maker-PGA_scaffold0__352_contigs__length_93459789-augustus-gene-184.23-mRNA-1 BP GO:0000209 protein
maker-PGA_scaffold0__352_contigs__length_93459789-augustus-gene-184.23-mRNA-1 BP GO:0000165 MAPK
maker-PGA_scaffold0__352_contigs__length_93459789-augustus-gene-184.23-mRNA-1 BP GO:0016579 protein
maker-PGA_scaffold0__352_contigs__length_93459789-augustus-gene-184.23-mRNA-1 BP GO:0010498 proteasomal
maker-PGA_scaffold0__352_contigs__length_93459789-augustus-gene-184.23-mRNA-1 BP GO:0055085 transmembrane
maker-PGA_scaffold0__352_contigs__length_93459789-snap-gene-184.28-mRNA-1 BP GO:0035494 SNARE
maker-PGA_scaffold0__352_contigs__length_93459789-snap-gene-184.28-mRNA-1 MF GO:0035255 ionotropic
maker-PGA_scaffold0__352_contigs__length_93459789-snap-gene-184.28-mRNA-1 CC GO:0005829 cytosol
maker-PGA_scaffold0__352_contigs__length_93459789-snap-gene-184.28-mRNA-1 BP GO:0001921 positive
maker-PGA_scaffold0__352_contigs__length_93459789-snap-gene-184.28-mRNA-1 CC GO:0005795 Golgi
maker-PGA_scaffold0__352_contigs__length_93459789-snap-gene-184.28-mRNA-1 MF GO:0017075 syntaxin-1
maker-PGA_scaffold0__352_contigs__length_93459789-snap-gene-184.28-mRNA-1 CC GO:0005886 plasma
maker-PGA_scaffold0__352_contigs__length_93459789-snap-gene-184.28-mRNA-1 MF GO:0030165 PDZ
maker-PGA_scaffold0__352_contigs__length_93459789-snap-gene-184.28-mRNA-1 MF GO:0019901 protein
maker-PGA_scaffold0__352_contigs__length_93459789-snap-gene-184.28-mRNA-1 BP GO:0045732 positive
maker-PGA_scaffold0__352_contigs__length_93459789-snap-gene-184.28-mRNA-1 MF GO:0016887 ATPase
maker-PGA_scaffold0__352_contigs__length_93459789-snap-gene-184.28-mRNA-1 MF GO:0044877 protein-containing
maker-PGA_scaffold0__352_contigs__length_93459789-snap-gene-184.28-mRNA-1 BP GO:0006813 potassium
maker-PGA_scaffold0__352_contigs__length_93459789-snap-gene-184.28-mRNA-1 MF GO:0005524 ATP
maker-PGA_scaffold0__352_contigs__length_93459789-snap-gene-184.28-mRNA-1 BP GO:0006886 intracellular
maker-PGA_scaffold0__352_contigs__length_93459789-snap-gene-184.28-mRNA-1 BP GO:0048211 Golgi
maker-PGA_scaffold0__352_contigs__length_93459789-snap-gene-184.28-mRNA-1 BP GO:0043001 Golgi
maker-PGA_scaffold0__352_contigs__length_93459789-snap-gene-184.28-mRNA-1 BP GO:0006891 intra-Golgi
maker-PGA_scaffold0__352_contigs__length_93459789-augustus-gene-184.26-mRNA-1 CC GO:0016459 myosin
maker-PGA_scaffold0__352_contigs__length_93459789-augustus-gene-184.26-mRNA-1 MF GO:0003774 motor
maker-PGA_scaffold0__352_contigs__length_93459789-augustus-gene-185.2-mRNA-1 CC GO:0005759 mitochondrial
maker-PGA_scaffold0__352_contigs__length_93459789-augustus-gene-185.2-mRNA-1 MF GO:0004672 protein
maker-PGA_scaffold0__352_contigs__length_93459789-augustus-gene-185.2-mRNA-1 BP GO:0006468 protein
maker-PGA_scaffold0__352_contigs__length_93459789-augustus-gene-185.2-mRNA-1 MF GO:0005524 ATP
maker-PGA_scaffold0__352_contigs__length_93459789-augustus-gene-185.2-mRNA-1 CC GO:0016021 integral
maker-PGA_scaffold0__352_contigs__length_93459789-augustus-gene-185.2-mRNA-1 BP GO:1904183 negative
maker-PGA_scaffold0__352_contigs__length_93459789-augustus-gene-185.2-mRNA-1 BP GO:0042593 glucose
maker-PGA_scaffold0__352_contigs__length_93459789-augustus-gene-186.0-mRNA-1 CC GO:0016021 integral
augustus_masked-PGA_scaffold0__352_contigs__length_93459789-processed-gene-187.1-mRNA-1 MF GO:0003700 DNA-binding
augustus_masked-PGA_scaffold0__352_contigs__length_93459789-processed-gene-187.1-mRNA-1 CC GO:0005634 nucleus
augustus_masked-PGA_scaffold0__352_contigs__length_93459789-processed-gene-187.1-mRNA-1 BP GO:0006355 regulation
augustus_masked-PGA_scaffold0__352_contigs__length_93459789-processed-gene-187.1-mRNA-1 MF GO:0003677 DNA
augustus_masked-PGA_scaffold0__352_contigs__length_93459789-processed-gene-187.1-mRNA-1 CC GO:0043025 neuronal
augustus_masked-PGA_scaffold0__352_contigs__length_93459789-processed-gene-187.1-mRNA-1 MF GO:0001067 regulatory
augustus_masked-PGA_scaffold0__352_contigs__length_93459789-processed-gene-187.1-mRNA-1 CC GO:0016021 integral
augustus_masked-PGA_scaffold0__352_contigs__length_93459789-processed-gene-187.1-mRNA-1 MF GO:0001102 RNA
augustus_masked-PGA_scaffold0__352_contigs__length_93459789-processed-gene-187.1-mRNA-1 BP GO:2000329 negative
augustus_masked-PGA_scaffold0__352_contigs__length_93459789-processed-gene-187.1-mRNA-1 BP GO:2000552 negative
augustus_masked-PGA_scaffold0__352_contigs__length_93459789-processed-gene-187.1-mRNA-1 BP GO:0072676 lymphocyte
augustus_masked-PGA_scaffold0__352_contigs__length_93459789-processed-gene-187.1-mRNA-1 BP GO:0048304 positive
augustus_masked-PGA_scaffold0__352_contigs__length_93459789-processed-gene-187.1-mRNA-1 BP GO:0032703 negative
augustus_masked-PGA_scaffold0__352_contigs__length_93459789-processed-gene-187.1-mRNA-1 BP GO:0009615 response
augustus_masked-PGA_scaffold0__352_contigs__length_93459789-processed-gene-187.1-mRNA-1 BP GO:0030217 T
augustus_masked-PGA_scaffold0__352_contigs__length_93459789-processed-gene-187.1-mRNA-1 BP GO:1903508 positive
augustus_masked-PGA_scaffold0__352_contigs__length_93459789-processed-gene-187.1-mRNA-1 BP GO:0043161 proteasome-mediated
augustus_masked-PGA_scaffold0__352_contigs__length_93459789-processed-gene-187.1-mRNA-1 BP GO:1903507 negative
augustus_masked-PGA_scaffold0__352_contigs__length_93459789-processed-gene-187.1-mRNA-1 BP GO:0010628 positive
augustus_masked-PGA_scaffold0__352_contigs__length_93459789-processed-gene-187.1-mRNA-1 BP GO:2000113 negative
augustus_masked-PGA_scaffold0__352_contigs__length_93459789-processed-gene-187.1-mRNA-1 BP GO:0071310 cellular
augustus_masked-PGA_scaffold0__352_contigs__length_93459789-processed-gene-187.1-mRNA-1 BP GO:0010629 negative
augustus_masked-PGA_scaffold0__352_contigs__length_93459789-processed-gene-187.1-mRNA-1 BP GO:0044419 interspecies
augustus_masked-PGA_scaffold0__352_contigs__length_93459789-processed-gene-187.1-mRNA-1 BP GO:0001947 heart
augustus_masked-PGA_scaffold0__352_contigs__length_93459789-processed-gene-187.1-mRNA-1 BP GO:0001708 cell
maker-PGA_scaffold0__352_contigs__length_93459789-augustus-gene-187.26-mRNA-1 BP GO:0042254 ribosome
maker-PGA_scaffold0__352_contigs__length_93459789-augustus-gene-187.26-mRNA-1 CC GO:0005762 mitochondrial
maker-PGA_scaffold0__352_contigs__length_93459789-augustus-gene-187.26-mRNA-1 MF GO:0003735 structural
maker-PGA_scaffold0__352_contigs__length_93459789-augustus-gene-187.26-mRNA-1 MF GO:0005515 protein
maker-PGA_scaffold0__352_contigs__length_93459789-augustus-gene-187.26-mRNA-1 MF GO:0003723 RNA
maker-PGA_scaffold0__352_contigs__length_93459789-augustus-gene-187.26-mRNA-1 BP GO:0006412 translation
maker-PGA_scaffold0__352_contigs__length_93459789-augustus-gene-187.26-mRNA-1 MF GO:0016787 hydrolase
maker-PGA_scaffold0__352_contigs__length_93459789-augustus-gene-187.26-mRNA-1 CC GO:0005654 nucleoplasm
maker-PGA_scaffold0__352_contigs__length_93459789-augustus-gene-187.26-mRNA-1 BP GO:0140053 mitochondrial
maker-PGA_scaffold0__352_contigs__length_93459789-augustus-gene-187.26-mRNA-1 CC GO:0005743 mitochondrial
maker-PGA_scaffold0__352_contigs__length_93459789-augustus-gene-187.26-mRNA-1 BP GO:0043624 cellular
maker-PGA_scaffold0__352_contigs__length_93459789-snap-gene-188.6-mRNA-1 MF GO:0004733 pyridoxamine-phosphate
maker-PGA_scaffold0__352_contigs__length_93459789-snap-gene-188.6-mRNA-1 BP GO:0042823 pyridoxal
maker-PGA_scaffold0__352_contigs__length_93459789-snap-gene-188.6-mRNA-1 CC GO:0005654 nucleoplasm
maker-PGA_scaffold0__352_contigs__length_93459789-snap-gene-188.6-mRNA-1 CC GO:0005829 cytosol
maker-PGA_scaffold0__352_contigs__length_93459789-snap-gene-188.6-mRNA-1 BP GO:0008615 pyridoxine
maker-PGA_scaffold0__352_contigs__length_93459789-snap-gene-188.6-mRNA-1 MF GO:0010181 FMN
maker-PGA_scaffold0__352_contigs__length_93459789-snap-gene-188.6-mRNA-1 MF GO:0042803 protein
maker-PGA_scaffold0__352_contigs__length_93459789-snap-gene-188.6-mRNA-1 MF GO:0030170 pyridoxal
maker-PGA_scaffold0__352_contigs__length_93459789-snap-gene-188.6-mRNA-1 BP GO:0055114 oxidation-reduction
maker-PGA_scaffold0__352_contigs__length_93459789-augustus-gene-188.1-mRNA-1 BP GO:0070586 cell-cell
maker-PGA_scaffold0__352_contigs__length_93459789-augustus-gene-188.1-mRNA-1 MF GO:0097371 MDM2/MDM4
maker-PGA_scaffold0__352_contigs__length_93459789-augustus-gene-188.1-mRNA-1 CC GO:0005813 centrosome
maker-PGA_scaffold0__352_contigs__length_93459789-augustus-gene-188.1-mRNA-1 BP GO:0007346 regulation
maker-PGA_scaffold0__352_contigs__length_93459789-augustus-gene-188.1-mRNA-1 MF GO:0051019 mitogen-activated
maker-PGA_scaffold0__352_contigs__length_93459789-augustus-gene-188.1-mRNA-1 BP GO:0055113 epiboly
maker-PGA_scaffold0__352_contigs__length_93459789-augustus-gene-188.1-mRNA-1 MF GO:0051059 NF-kappaB
maker-PGA_scaffold0__352_contigs__length_93459789-augustus-gene-188.1-mRNA-1 CC GO:0005874 microtubule
maker-PGA_scaffold0__352_contigs__length_93459789-augustus-gene-188.1-mRNA-1 MF GO:0030332 cyclin
maker-PGA_scaffold0__352_contigs__length_93459789-augustus-gene-188.1-mRNA-1 MF GO:0044389 ubiquitin-like
maker-PGA_scaffold0__352_contigs__length_93459789-augustus-gene-188.1-mRNA-1 CC GO:0005730 nucleolus
maker-PGA_scaffold0__352_contigs__length_93459789-augustus-gene-188.1-mRNA-1 CC GO:0005829 cytosol
maker-PGA_scaffold0__352_contigs__length_93459789-augustus-gene-188.1-mRNA-1 MF GO:0044877 protein-containing
maker-PGA_scaffold0__352_contigs__length_93459789-augustus-gene-188.1-mRNA-1 MF GO:0048037 cofactor
maker-PGA_scaffold0__352_contigs__length_93459789-augustus-gene-188.1-mRNA-1 BP GO:0044387 negative
maker-PGA_scaffold0__352_contigs__length_93459789-augustus-gene-188.1-mRNA-1 CC GO:0032991 protein-containing
maker-PGA_scaffold0__352_contigs__length_93459789-augustus-gene-188.1-mRNA-1 BP GO:1901798 positive
maker-PGA_scaffold0__352_contigs__length_93459789-augustus-gene-188.1-mRNA-1 BP GO:0071569 protein
maker-PGA_scaffold0__352_contigs__length_93459789-augustus-gene-188.1-mRNA-1 BP GO:0030262 apoptotic
maker-PGA_scaffold0__352_contigs__length_93459789-augustus-gene-188.1-mRNA-1 BP GO:0031572 G2
maker-PGA_scaffold0__352_contigs__length_93459789-augustus-gene-188.1-mRNA-1 CC GO:0016020 membrane
maker-PGA_scaffold0__352_contigs__length_93459789-augustus-gene-188.1-mRNA-1 BP GO:1900182 positive
maker-PGA_scaffold0__352_contigs__length_93459789-augustus-gene-188.1-mRNA-1 BP GO:1903363 negative
maker-PGA_scaffold0__352_contigs__length_93459789-augustus-gene-188.1-mRNA-1 BP GO:0032088 negative
maker-PGA_scaffold0__352_contigs__length_93459789-augustus-gene-188.1-mRNA-1 BP GO:0043407 negative
maker-PGA_scaffold0__352_contigs__length_93459789-augustus-gene-188.1-mRNA-1 BP GO:0030968 endoplasmic
maker-PGA_scaffold0__352_contigs__length_93459789-augustus-gene-188.1-mRNA-1 BP GO:1902750 negative
maker-PGA_scaffold0__352_contigs__length_93459789-augustus-gene-188.1-mRNA-1 BP GO:0031398 positive
maker-PGA_scaffold0__352_contigs__length_93459789-augustus-gene-188.1-mRNA-1 BP GO:0008283 cell
maker-PGA_scaffold0__352_contigs__length_93459789-augustus-gene-188.1-mRNA-1 BP GO:0010921 regulation
maker-PGA_scaffold0__352_contigs__length_93459789-augustus-gene-188.1-mRNA-1 BP GO:1903047 mitotic
maker-PGA_scaffold0__352_contigs__length_93459789-augustus-gene-188.1-mRNA-1 BP GO:0045944 positive
maker-PGA_scaffold0__352_contigs__length_93459789-augustus-gene-188.1-mRNA-1 BP GO:0000079 regulation
maker-PGA_scaffold0__352_contigs__length_93459789-augustus-gene-188.1-mRNA-1 BP GO:2000060 positive
maker-PGA_scaffold0__352_contigs__length_93459789-augustus-gene-188.1-mRNA-1 BP GO:0045664 regulation
maker-PGA_scaffold0__352_contigs__length_93459789-augustus-gene-188.1-mRNA-1 BP GO:0007420 brain
maker-PGA_scaffold0__352_contigs__length_93459789-augustus-gene-188.1-mRNA-1 BP GO:0016032 viral
maker-PGA_scaffold0__352_contigs__length_93459789-augustus-gene-188.3-mRNA-1 MF GO:0035091 phosphatidylinositol
maker-PGA_scaffold0__352_contigs__length_93459789-augustus-gene-188.3-mRNA-1 BP GO:0006886 intracellular
maker-PGA_scaffold0__352_contigs__length_93459789-augustus-gene-188.3-mRNA-1 CC GO:0010008 endosome
maker-PGA_scaffold0__352_contigs__length_93459789-augustus-gene-188.3-mRNA-1 CC GO:0005813 centrosome
maker-PGA_scaffold0__352_contigs__length_93459789-augustus-gene-188.3-mRNA-1 BP GO:0070986 left/right
maker-PGA_scaffold0__352_contigs__length_93459789-augustus-gene-188.3-mRNA-1 BP GO:0070121 Kupffer's
maker-PGA_scaffold0__352_contigs__length_93459789-augustus-gene-188.3-mRNA-1 BP GO:0001947 heart
maker-PGA_scaffold0__352_contigs__length_93459789-augustus-gene-188.3-mRNA-1 CC GO:0016021 integral
maker-PGA_scaffold0__352_contigs__length_93459789-augustus-gene-188.3-mRNA-1 BP GO:0060271 cilium
maker-PGA_scaffold0__352_contigs__length_93459789-augustus-gene-188.3-mRNA-1 BP GO:0061512 protein
maker-PGA_scaffold0__352_contigs__length_93459789-augustus-gene-188.3-mRNA-1 BP GO:0071539 protein
maker-PGA_scaffold0__352_contigs__length_93459789-augustus-gene-188.5-mRNA-1 CC GO:0005634 nucleus
maker-PGA_scaffold0__352_contigs__length_93459789-augustus-gene-188.5-mRNA-1 MF GO:0003735 structural
maker-PGA_scaffold0__352_contigs__length_93459789-augustus-gene-188.5-mRNA-1 BP GO:0006412 translation
maker-PGA_scaffold0__352_contigs__length_93459789-augustus-gene-188.5-mRNA-1 MF GO:0000977 RNA
maker-PGA_scaffold0__352_contigs__length_93459789-augustus-gene-188.5-mRNA-1 CC GO:0005840 ribosome
maker-PGA_scaffold0__352_contigs__length_93459789-augustus-gene-188.5-mRNA-1 CC GO:0016021 integral
maker-PGA_scaffold0__352_contigs__length_93459789-snap-gene-188.10-mRNA-1 BP GO:0045746 negative
maker-PGA_scaffold0__352_contigs__length_93459789-snap-gene-188.10-mRNA-1 MF GO:0003714 transcription
maker-PGA_scaffold0__352_contigs__length_93459789-snap-gene-188.10-mRNA-1 BP GO:0045666 positive
maker-PGA_scaffold0__352_contigs__length_93459789-snap-gene-188.10-mRNA-1 BP GO:1903507 negative
maker-PGA_scaffold0__352_contigs__length_93459789-snap-gene-189.12-mRNA-1 BP GO:0043984 histone
maker-PGA_scaffold0__352_contigs__length_93459789-snap-gene-189.12-mRNA-1 CC GO:0072487 MSL
maker-PGA_scaffold0__352_contigs__length_93459789-snap-gene-189.12-mRNA-1 MF GO:0003682 chromatin
maker-PGA_scaffold0__352_contigs__length_93459789-snap-gene-189.12-mRNA-1 CC GO:0016607 nuclear
maker-PGA_scaffold0__352_contigs__length_93459789-augustus-gene-189.31-mRNA-1 BP GO:0042304 regulation
maker-PGA_scaffold0__352_contigs__length_93459789-augustus-gene-189.31-mRNA-1 MF GO:0031769 glucagon
maker-PGA_scaffold0__352_contigs__length_93459789-augustus-gene-189.31-mRNA-1 BP GO:0009749 response
maker-PGA_scaffold0__352_contigs__length_93459789-augustus-gene-189.31-mRNA-1 BP GO:0050796 regulation
maker-PGA_scaffold0__352_contigs__length_93459789-augustus-gene-189.31-mRNA-1 BP GO:0042594 response
maker-PGA_scaffold0__352_contigs__length_93459789-augustus-gene-189.30-mRNA-1 CC GO:0000814 ESCRT
maker-PGA_scaffold0__352_contigs__length_93459789-augustus-gene-189.30-mRNA-1 BP GO:0071985 multivesicular
maker-PGA_scaffold0__352_contigs__length_93459789-augustus-gene-189.30-mRNA-1 MF GO:0047485 protein
maker-PGA_scaffold0__352_contigs__length_93459789-augustus-gene-189.30-mRNA-1 MF GO:0008022 protein
maker-PGA_scaffold0__352_contigs__length_93459789-augustus-gene-189.30-mRNA-1 BP GO:0015031 protein
maker-PGA_scaffold0__352_contigs__length_93459789-augustus-gene-189.30-mRNA-1 MF GO:0016247 channel
maker-PGA_scaffold0__352_contigs__length_93459789-augustus-gene-189.30-mRNA-1 MF GO:0042803 protein
maker-PGA_scaffold0__352_contigs__length_93459789-augustus-gene-189.30-mRNA-1 MF GO:0008134 transcription
maker-PGA_scaffold0__352_contigs__length_93459789-augustus-gene-189.30-mRNA-1 MF GO:0043682 copper
maker-PGA_scaffold0__352_contigs__length_93459789-augustus-gene-189.30-mRNA-1 BP GO:1903772 regulation
maker-PGA_scaffold0__352_contigs__length_93459789-augustus-gene-189.30-mRNA-1 BP GO:0097494 regulation
maker-PGA_scaffold0__352_contigs__length_93459789-augustus-gene-189.30-mRNA-1 BP GO:0010796 regulation
maker-PGA_scaffold0__352_contigs__length_93459789-augustus-gene-189.30-mRNA-1 CC GO:0031902 late
maker-PGA_scaffold0__352_contigs__length_93459789-augustus-gene-189.30-mRNA-1 BP GO:0061635 regulation
maker-PGA_scaffold0__352_contigs__length_93459789-augustus-gene-189.30-mRNA-1 BP GO:1903543 positive
maker-PGA_scaffold0__352_contigs__length_93459789-augustus-gene-189.30-mRNA-1 CC GO:0055037 recycling
maker-PGA_scaffold0__352_contigs__length_93459789-augustus-gene-189.30-mRNA-1 BP GO:0045022 early
maker-PGA_scaffold0__352_contigs__length_93459789-augustus-gene-189.30-mRNA-1 CC GO:0048471 perinuclear
maker-PGA_scaffold0__352_contigs__length_93459789-augustus-gene-189.30-mRNA-1 CC GO:0005667 transcription
maker-PGA_scaffold0__352_contigs__length_93459789-augustus-gene-189.30-mRNA-1 CC GO:0005654 nucleoplasm
maker-PGA_scaffold0__352_contigs__length_93459789-augustus-gene-189.30-mRNA-1 CC GO:0005829 cytosol
maker-PGA_scaffold0__352_contigs__length_93459789-augustus-gene-189.30-mRNA-1 BP GO:0032456 endocytic
maker-PGA_scaffold0__352_contigs__length_93459789-augustus-gene-189.30-mRNA-1 BP GO:0045732 positive
maker-PGA_scaffold0__352_contigs__length_93459789-augustus-gene-189.30-mRNA-1 CC GO:0005886 plasma
maker-PGA_scaffold0__352_contigs__length_93459789-augustus-gene-189.30-mRNA-1 CC GO:0070062 extracellular
maker-PGA_scaffold0__352_contigs__length_93459789-augustus-gene-189.30-mRNA-1 CC GO:0005802 trans-Golgi
maker-PGA_scaffold0__352_contigs__length_93459789-augustus-gene-189.30-mRNA-1 CC GO:0005623 cell
maker-PGA_scaffold0__352_contigs__length_93459789-augustus-gene-189.30-mRNA-1 BP GO:0010628 positive
maker-PGA_scaffold0__352_contigs__length_93459789-augustus-gene-189.30-mRNA-1 BP GO:0006357 regulation
maker-PGA_scaffold0__352_contigs__length_93459789-augustus-gene-189.30-mRNA-1 BP GO:0043162 ubiquitin-dependent
maker-PGA_scaffold0__352_contigs__length_93459789-augustus-gene-189.30-mRNA-1 BP GO:0045324 late
maker-PGA_scaffold0__352_contigs__length_93459789-augustus-gene-189.30-mRNA-1 BP GO:0072666 establishment
maker-PGA_scaffold0__352_contigs__length_93459789-augustus-gene-189.30-mRNA-1 BP GO:0043405 regulation
maker-PGA_scaffold0__352_contigs__length_93459789-augustus-gene-189.30-mRNA-1 BP GO:0060003 copper
maker-PGA_scaffold0__352_contigs__length_93459789-augustus-gene-189.30-mRNA-1 BP GO:0036258 multivesicular
maker-PGA_scaffold0__352_contigs__length_93459789-augustus-gene-189.30-mRNA-1 BP GO:0016236 macroautophagy
maker-PGA_scaffold0__352_contigs__length_93459789-augustus-gene-189.30-mRNA-1 BP GO:0006878 cellular
maker-PGA_scaffold0__352_contigs__length_93459789-augustus-gene-189.30-mRNA-1 BP GO:0072511 divalent
augustus_masked-PGA_scaffold0__352_contigs__length_93459789-processed-gene-189.38-mRNA-1 BP GO:0003353 positive
augustus_masked-PGA_scaffold0__352_contigs__length_93459789-processed-gene-189.38-mRNA-1 MF GO:0070739 protein-glutamic
augustus_masked-PGA_scaffold0__352_contigs__length_93459789-processed-gene-189.38-mRNA-1 CC GO:0097731 9+0
augustus_masked-PGA_scaffold0__352_contigs__length_93459789-processed-gene-189.38-mRNA-1 CC GO:0036064 ciliary
augustus_masked-PGA_scaffold0__352_contigs__length_93459789-processed-gene-189.38-mRNA-1 MF GO:0015631 tubulin
augustus_masked-PGA_scaffold0__352_contigs__length_93459789-processed-gene-189.38-mRNA-1 MF GO:0005524 ATP
augustus_masked-PGA_scaffold0__352_contigs__length_93459789-processed-gene-189.38-mRNA-1 BP GO:0018095 protein
augustus_masked-PGA_scaffold0__352_contigs__length_93459789-processed-gene-189.38-mRNA-1 BP GO:0051013 microtubule
augustus_masked-PGA_scaffold0__352_contigs__length_93459789-processed-gene-189.38-mRNA-1 BP GO:0001578 microtubule
augustus_masked-PGA_scaffold0__352_contigs__length_93459789-processed-gene-189.38-mRNA-1 CC GO:0016021 integral
maker-PGA_scaffold0__352_contigs__length_93459789-snap-gene-189.13-mRNA-1 BP GO:0033634 positive
maker-PGA_scaffold0__352_contigs__length_93459789-snap-gene-189.13-mRNA-1 MF GO:0042169 SH2
maker-PGA_scaffold0__352_contigs__length_93459789-snap-gene-189.13-mRNA-1 CC GO:0042101 T
maker-PGA_scaffold0__352_contigs__length_93459789-snap-gene-189.13-mRNA-1 BP GO:0033625 positive
maker-PGA_scaffold0__352_contigs__length_93459789-snap-gene-189.13-mRNA-1 CC GO:0035371 microtubule
maker-PGA_scaffold0__352_contigs__length_93459789-snap-gene-189.13-mRNA-1 MF GO:0051010 microtubule
maker-PGA_scaffold0__352_contigs__length_93459789-snap-gene-189.13-mRNA-1 CC GO:0001772 immunological
maker-PGA_scaffold0__352_contigs__length_93459789-snap-gene-189.13-mRNA-1 MF GO:0019903 protein
maker-PGA_scaffold0__352_contigs__length_93459789-snap-gene-189.13-mRNA-1 BP GO:0034116 positive
maker-PGA_scaffold0__352_contigs__length_93459789-snap-gene-189.13-mRNA-1 CC GO:0044853 plasma
maker-PGA_scaffold0__352_contigs__length_93459789-snap-gene-189.13-mRNA-1 MF GO:0019901 protein
maker-PGA_scaffold0__352_contigs__length_93459789-snap-gene-189.13-mRNA-1 CC GO:0001726 ruffle
maker-PGA_scaffold0__352_contigs__length_93459789-snap-gene-189.13-mRNA-1 BP GO:0071364 cellular
maker-PGA_scaffold0__352_contigs__length_93459789-snap-gene-189.13-mRNA-1 MF GO:0042803 protein
maker-PGA_scaffold0__352_contigs__length_93459789-snap-gene-189.13-mRNA-1 BP GO:0001954 positive
maker-PGA_scaffold0__352_contigs__length_93459789-snap-gene-189.13-mRNA-1 BP GO:0050852 T
maker-PGA_scaffold0__352_contigs__length_93459789-snap-gene-189.13-mRNA-1 BP GO:0002821 positive
maker-PGA_scaffold0__352_contigs__length_93459789-snap-gene-189.13-mRNA-1 CC GO:0005911 cell-cell
maker-PGA_scaffold0__352_contigs__length_93459789-snap-gene-189.13-mRNA-1 MF GO:0016301 kinase
maker-PGA_scaffold0__352_contigs__length_93459789-snap-gene-189.13-mRNA-1 BP GO:0072659 protein
maker-PGA_scaffold0__352_contigs__length_93459789-snap-gene-189.13-mRNA-1 MF GO:0004435 phosphatidylinositol
maker-PGA_scaffold0__352_contigs__length_93459789-snap-gene-189.13-mRNA-1 MF GO:0043565 sequence-specific
maker-PGA_scaffold0__352_contigs__length_93459789-snap-gene-189.13-mRNA-1 CC GO:0005654 nucleoplasm
maker-PGA_scaffold0__352_contigs__length_93459789-snap-gene-189.13-mRNA-1 MF GO:0044877 protein-containing
maker-PGA_scaffold0__352_contigs__length_93459789-snap-gene-189.13-mRNA-1 CC GO:0005829 cytosol
maker-PGA_scaffold0__352_contigs__length_93459789-snap-gene-189.13-mRNA-1 BP GO:1903039 positive
maker-PGA_scaffold0__352_contigs__length_93459789-snap-gene-189.13-mRNA-1 BP GO:0016477 cell
maker-PGA_scaffold0__352_contigs__length_93459789-snap-gene-189.13-mRNA-1 BP GO:0000226 microtubule
maker-PGA_scaffold0__352_contigs__length_93459789-snap-gene-189.13-mRNA-1 BP GO:0045944 positive
maker-PGA_scaffold0__352_contigs__length_93459789-snap-gene-189.13-mRNA-1 CC GO:0016021 integral
maker-PGA_scaffold0__352_contigs__length_93459789-snap-gene-189.13-mRNA-1 BP GO:0016310 phosphorylation
maker-PGA_scaffold0__352_contigs__length_93459789-snap-gene-189.13-mRNA-1 BP GO:0002250 adaptive
maker-PGA_scaffold0__352_contigs__length_93459789-snap-gene-189.13-mRNA-1 BP GO:0006629 lipid
maker-PGA_scaffold0__352_contigs__length_93459789-snap-gene-189.13-mRNA-1 BP GO:0035556 intracellular
snap_masked-PGA_scaffold0__352_contigs__length_93459789-processed-gene-189.10-mRNA-1 BP GO:0007034 vacuolar
snap_masked-PGA_scaffold0__352_contigs__length_93459789-processed-gene-189.10-mRNA-1 CC GO:0000815 ESCRT
snap_masked-PGA_scaffold0__352_contigs__length_93459789-processed-gene-189.10-mRNA-1 MF GO:0031210 phosphatidylcholine
snap_masked-PGA_scaffold0__352_contigs__length_93459789-processed-gene-189.10-mRNA-1 BP GO:1903723 negative
snap_masked-PGA_scaffold0__352_contigs__length_93459789-processed-gene-189.10-mRNA-1 MF GO:0019904 protein
snap_masked-PGA_scaffold0__352_contigs__length_93459789-processed-gene-189.10-mRNA-1 BP GO:0010458 exit
snap_masked-PGA_scaffold0__352_contigs__length_93459789-processed-gene-189.10-mRNA-1 BP GO:1903543 positive
snap_masked-PGA_scaffold0__352_contigs__length_93459789-processed-gene-189.10-mRNA-1 CC GO:0005635 nuclear
snap_masked-PGA_scaffold0__352_contigs__length_93459789-processed-gene-189.10-mRNA-1 CC GO:0030117 membrane
snap_masked-PGA_scaffold0__352_contigs__length_93459789-processed-gene-189.10-mRNA-1 BP GO:0031468 nuclear
snap_masked-PGA_scaffold0__352_contigs__length_93459789-processed-gene-189.10-mRNA-1 BP GO:1902188 positive
snap_masked-PGA_scaffold0__352_contigs__length_93459789-processed-gene-189.10-mRNA-1 BP GO:0061952 midbody
snap_masked-PGA_scaffold0__352_contigs__length_93459789-processed-gene-189.10-mRNA-1 BP GO:1901673 regulation
snap_masked-PGA_scaffold0__352_contigs__length_93459789-processed-gene-189.10-mRNA-1 CC GO:0000785 chromatin
snap_masked-PGA_scaffold0__352_contigs__length_93459789-processed-gene-189.10-mRNA-1 CC GO:0005623 cell
snap_masked-PGA_scaffold0__352_contigs__length_93459789-processed-gene-189.10-mRNA-1 BP GO:0010324 membrane
snap_masked-PGA_scaffold0__352_contigs__length_93459789-processed-gene-189.10-mRNA-1 CC GO:0005829 cytosol
snap_masked-PGA_scaffold0__352_contigs__length_93459789-processed-gene-189.10-mRNA-1 CC GO:0005771 multivesicular
snap_masked-PGA_scaffold0__352_contigs__length_93459789-processed-gene-189.10-mRNA-1 BP GO:0007080 mitotic
snap_masked-PGA_scaffold0__352_contigs__length_93459789-processed-gene-189.10-mRNA-1 CC GO:0031902 late
snap_masked-PGA_scaffold0__352_contigs__length_93459789-processed-gene-189.10-mRNA-1 CC GO:0070062 extracellular
snap_masked-PGA_scaffold0__352_contigs__length_93459789-processed-gene-189.10-mRNA-1 BP GO:0039702 viral
snap_masked-PGA_scaffold0__352_contigs__length_93459789-processed-gene-189.10-mRNA-1 CC GO:0016021 integral
snap_masked-PGA_scaffold0__352_contigs__length_93459789-processed-gene-189.10-mRNA-1 BP GO:0051260 protein
snap_masked-PGA_scaffold0__352_contigs__length_93459789-processed-gene-189.10-mRNA-1 BP GO:0060548 negative
snap_masked-PGA_scaffold0__352_contigs__length_93459789-processed-gene-189.10-mRNA-1 BP GO:0051258 protein
snap_masked-PGA_scaffold0__352_contigs__length_93459789-processed-gene-189.10-mRNA-1 BP GO:0045184 establishment
snap_masked-PGA_scaffold0__352_contigs__length_93459789-processed-gene-189.10-mRNA-1 BP GO:0032509 endosome
snap_masked-PGA_scaffold0__352_contigs__length_93459789-processed-gene-189.10-mRNA-1 BP GO:0015833 peptide
snap_masked-PGA_scaffold0__352_contigs__length_93459789-processed-gene-189.10-mRNA-1 BP GO:1904903 ESCRT
snap_masked-PGA_scaffold0__352_contigs__length_93459789-processed-gene-189.10-mRNA-1 BP GO:0036258 multivesicular
snap_masked-PGA_scaffold0__352_contigs__length_93459789-processed-gene-189.10-mRNA-1 BP GO:0051291 protein
snap_masked-PGA_scaffold0__352_contigs__length_93459789-processed-gene-189.10-mRNA-1 BP GO:0016236 macroautophagy
maker-PGA_scaffold0__352_contigs__length_93459789-snap-gene-189.14-mRNA-1 BP GO:0007275 multicellular
maker-PGA_scaffold0__352_contigs__length_93459789-snap-gene-189.14-mRNA-1 MF GO:0043565 sequence-specific
maker-PGA_scaffold0__352_contigs__length_93459789-snap-gene-189.14-mRNA-1 CC GO:0005634 nucleus
maker-PGA_scaffold0__352_contigs__length_93459789-snap-gene-189.14-mRNA-1 MF GO:0003700 DNA-binding
maker-PGA_scaffold0__352_contigs__length_93459789-snap-gene-189.14-mRNA-1 BP GO:0006355 regulation
maker-PGA_scaffold0__352_contigs__length_93459789-snap-gene-189.17-mRNA-1 BP GO:0007275 multicellular
maker-PGA_scaffold0__352_contigs__length_93459789-snap-gene-189.17-mRNA-1 MF GO:0043565 sequence-specific
maker-PGA_scaffold0__352_contigs__length_93459789-snap-gene-189.17-mRNA-1 CC GO:0005634 nucleus
maker-PGA_scaffold0__352_contigs__length_93459789-snap-gene-189.17-mRNA-1 MF GO:0003700 DNA-binding
maker-PGA_scaffold0__352_contigs__length_93459789-snap-gene-189.17-mRNA-1 BP GO:0006355 regulation
maker-PGA_scaffold0__352_contigs__length_93459789-snap-gene-189.17-mRNA-1 CC GO:0070013 intracellular
maker-PGA_scaffold0__352_contigs__length_93459789-snap-gene-189.17-mRNA-1 MF GO:0035326 cis-regulatory
maker-PGA_scaffold0__352_contigs__length_93459789-snap-gene-189.17-mRNA-1 MF GO:0001012 RNA
maker-PGA_scaffold0__352_contigs__length_93459789-snap-gene-189.17-mRNA-1 CC GO:0005829 cytosol
maker-PGA_scaffold0__352_contigs__length_93459789-snap-gene-189.17-mRNA-1 MF GO:0003690 double-stranded
maker-PGA_scaffold0__352_contigs__length_93459789-snap-gene-189.17-mRNA-1 CC GO:0000785 chromatin
maker-PGA_scaffold0__352_contigs__length_93459789-snap-gene-189.17-mRNA-1 CC GO:0005887 integral
maker-PGA_scaffold0__352_contigs__length_93459789-snap-gene-189.17-mRNA-1 MF GO:0008066 glutamate
maker-PGA_scaffold0__352_contigs__length_93459789-snap-gene-189.17-mRNA-1 BP GO:0009653 anatomical
maker-PGA_scaffold0__352_contigs__length_93459789-snap-gene-189.17-mRNA-1 BP GO:0090190 positive
maker-PGA_scaffold0__352_contigs__length_93459789-snap-gene-189.17-mRNA-1 BP GO:1903508 positive
maker-PGA_scaffold0__352_contigs__length_93459789-snap-gene-189.17-mRNA-1 BP GO:0002376 immune
maker-PGA_scaffold0__352_contigs__length_93459789-snap-gene-189.17-mRNA-1 BP GO:0010628 positive
maker-PGA_scaffold0__352_contigs__length_93459789-snap-gene-189.17-mRNA-1 BP GO:0030154 cell
maker-PGA_scaffold0__352_contigs__length_93459789-snap-gene-189.17-mRNA-1 BP GO:0007216 G
maker-PGA_scaffold0__352_contigs__length_93459789-snap-gene-189.17-mRNA-1 BP GO:0051966 regulation
maker-PGA_scaffold0__352_contigs__length_93459789-snap-gene-189.17-mRNA-1 BP GO:0008283 cell
maker-PGA_scaffold0__352_contigs__length_93459789-snap-gene-189.17-mRNA-1 BP GO:0016477 cell
maker-PGA_scaffold0__352_contigs__length_93459789-snap-gene-189.17-mRNA-1 BP GO:0009888 tissue
maker-PGA_scaffold0__352_contigs__length_93459789-snap-gene-189.17-mRNA-1 BP GO:0006351 transcription,
maker-PGA_scaffold0__352_contigs__length_93459789-snap-gene-189.16-mRNA-1 MF GO:0043565 sequence-specific
maker-PGA_scaffold0__352_contigs__length_93459789-snap-gene-189.16-mRNA-1 CC GO:0005634 nucleus
maker-PGA_scaffold0__352_contigs__length_93459789-snap-gene-189.16-mRNA-1 BP GO:0006355 regulation
maker-PGA_scaffold0__352_contigs__length_93459789-snap-gene-189.16-mRNA-1 MF GO:0001228 DNA-binding
maker-PGA_scaffold0__352_contigs__length_93459789-snap-gene-189.16-mRNA-1 CC GO:0005623 cell
maker-PGA_scaffold0__352_contigs__length_93459789-snap-gene-189.16-mRNA-1 CC GO:0070013 intracellular
maker-PGA_scaffold0__352_contigs__length_93459789-snap-gene-189.16-mRNA-1 MF GO:0035326 cis-regulatory
maker-PGA_scaffold0__352_contigs__length_93459789-snap-gene-189.16-mRNA-1 MF GO:0001012 RNA
maker-PGA_scaffold0__352_contigs__length_93459789-snap-gene-189.16-mRNA-1 CC GO:0016021 integral
maker-PGA_scaffold0__352_contigs__length_93459789-snap-gene-189.16-mRNA-1 MF GO:0019904 protein
maker-PGA_scaffold0__352_contigs__length_93459789-snap-gene-189.16-mRNA-1 BP GO:0021570 rhombomere
maker-PGA_scaffold0__352_contigs__length_93459789-snap-gene-189.16-mRNA-1 MF GO:0003690 double-stranded
maker-PGA_scaffold0__352_contigs__length_93459789-snap-gene-189.16-mRNA-1 BP GO:0021754 facial
maker-PGA_scaffold0__352_contigs__length_93459789-snap-gene-189.16-mRNA-1 MF GO:0042802 identical
maker-PGA_scaffold0__352_contigs__length_93459789-snap-gene-189.16-mRNA-1 BP GO:0021561 facial
maker-PGA_scaffold0__352_contigs__length_93459789-snap-gene-189.16-mRNA-1 BP GO:0021571 rhombomere
maker-PGA_scaffold0__352_contigs__length_93459789-snap-gene-189.16-mRNA-1 BP GO:0021604 cranial
maker-PGA_scaffold0__352_contigs__length_93459789-snap-gene-189.16-mRNA-1 BP GO:0051173 positive
maker-PGA_scaffold0__352_contigs__length_93459789-snap-gene-189.16-mRNA-1 BP GO:0010604 positive
maker-PGA_scaffold0__352_contigs__length_93459789-snap-gene-189.16-mRNA-1 BP GO:0031325 positive
maker-PGA_scaffold0__352_contigs__length_93459789-snap-gene-189.16-mRNA-1 BP GO:0043009 chordate
maker-PGA_scaffold0__352_contigs__length_93459789-snap-gene-189.16-mRNA-1 BP GO:0048598 embryonic
maker-PGA_scaffold0__352_contigs__length_93459789-snap-gene-189.16-mRNA-1 BP GO:0021593 rhombomere
maker-PGA_scaffold0__352_contigs__length_93459789-snap-gene-189.16-mRNA-1 BP GO:0009891 positive
maker-PGA_scaffold0__352_contigs__length_93459789-snap-gene-189.16-mRNA-1 BP GO:0048646 anatomical
maker-PGA_scaffold0__352_contigs__length_93459789-snap-gene-189.16-mRNA-1 BP GO:0009952 anterior/posterior
maker-PGA_scaffold0__352_contigs__length_93459789-snap-gene-189.16-mRNA-1 BP GO:0048705 skeletal
maker-PGA_scaffold0__352_contigs__length_93459789-snap-gene-189.16-mRNA-1 BP GO:0048568 embryonic
maker-PGA_scaffold0__352_contigs__length_93459789-snap-gene-189.16-mRNA-1 BP GO:0048839 inner
maker-PGA_scaffold0__352_contigs__length_93459789-snap-gene-189.16-mRNA-1 BP GO:0035239 tube
maker-PGA_scaffold0__352_contigs__length_93459789-snap-gene-189.16-mRNA-1 BP GO:0021592 fourth
maker-PGA_scaffold0__352_contigs__length_93459789-snap-gene-189.16-mRNA-1 BP GO:0021578 hindbrain
maker-PGA_scaffold0__352_contigs__length_93459789-snap-gene-189.16-mRNA-1 BP GO:0021535 cell
maker-PGA_scaffold0__352_contigs__length_93459789-snap-gene-189.16-mRNA-1 BP GO:0021575 hindbrain
maker-PGA_scaffold0__352_contigs__length_93459789-snap-gene-189.16-mRNA-1 BP GO:0021598 abducens
maker-PGA_scaffold0__352_contigs__length_93459789-snap-gene-189.16-mRNA-1 BP GO:0000132 establishment
maker-PGA_scaffold0__352_contigs__length_93459789-snap-gene-189.16-mRNA-1 BP GO:0031060 regulation
maker-PGA_scaffold0__352_contigs__length_93459789-snap-gene-189.16-mRNA-1 BP GO:0035065 regulation
maker-PGA_scaffold0__352_contigs__length_93459789-snap-gene-189.16-mRNA-1 BP GO:1905269 positive
maker-PGA_scaffold0__352_contigs__length_93459789-snap-gene-189.16-mRNA-1 BP GO:0021569 rhombomere
maker-PGA_scaffold0__352_contigs__length_93459789-snap-gene-189.16-mRNA-1 BP GO:0071361 cellular
maker-PGA_scaffold0__352_contigs__length_93459789-snap-gene-189.16-mRNA-1 BP GO:0007634 optokinetic
maker-PGA_scaffold0__352_contigs__length_93459789-snap-gene-189.16-mRNA-1 BP GO:0034728 nucleosome
maker-PGA_scaffold0__352_contigs__length_93459789-snap-gene-189.16-mRNA-1 BP GO:0002009 morphogenesis
maker-PGA_scaffold0__352_contigs__length_93459789-snap-gene-189.16-mRNA-1 BP GO:0071300 cellular
maker-PGA_scaffold0__352_contigs__length_93459789-snap-gene-189.16-mRNA-1 BP GO:0008045 motor
maker-PGA_scaffold0__352_contigs__length_93459789-snap-gene-189.16-mRNA-1 BP GO:0050795 regulation
maker-PGA_scaffold0__352_contigs__length_93459789-snap-gene-189.16-mRNA-1 BP GO:0060840 artery
maker-PGA_scaffold0__352_contigs__length_93459789-snap-gene-189.16-mRNA-1 BP GO:0050905 neuromuscular
maker-PGA_scaffold0__352_contigs__length_93459789-snap-gene-189.16-mRNA-1 BP GO:1904888 cranial
maker-PGA_scaffold0__352_contigs__length_93459789-snap-gene-189.16-mRNA-1 BP GO:0050890 cognition
maker-PGA_scaffold0__352_contigs__length_93459789-snap-gene-189.16-mRNA-1 BP GO:0021953 central
maker-PGA_scaffold0__352_contigs__length_93459789-snap-gene-189.16-mRNA-1 BP GO:0007605 sensory
maker-PGA_scaffold0__352_contigs__length_93459789-snap-gene-189.16-mRNA-1 BP GO:0090596 sensory
maker-PGA_scaffold0__352_contigs__length_93459789-snap-gene-190.6-mRNA-1 MF GO:0003677 DNA
maker-PGA_scaffold0__352_contigs__length_93459789-snap-gene-190.6-mRNA-1 CC GO:0000812 Swr1
maker-PGA_scaffold0__352_contigs__length_93459789-snap-gene-190.6-mRNA-1 BP GO:0043486 histone
maker-PGA_scaffold0__352_contigs__length_93459789-snap-gene-190.6-mRNA-1 MF GO:0005524 ATP
maker-PGA_scaffold0__352_contigs__length_93459789-snap-gene-190.6-mRNA-1 BP GO:0016458 gene
maker-PGA_scaffold0__352_contigs__length_93459789-snap-gene-190.6-mRNA-1 MF GO:0042393 histone
maker-PGA_scaffold0__352_contigs__length_93459789-snap-gene-190.6-mRNA-1 MF GO:0016887 ATPase
maker-PGA_scaffold0__352_contigs__length_93459789-snap-gene-190.6-mRNA-1 CC GO:0048471 perinuclear
maker-PGA_scaffold0__352_contigs__length_93459789-snap-gene-190.6-mRNA-1 BP GO:0019752 carboxylic
maker-PGA_scaffold0__352_contigs__length_93459789-snap-gene-190.6-mRNA-1 CC GO:0016021 integral
maker-PGA_scaffold0__352_contigs__length_93459789-snap-gene-190.6-mRNA-1 MF GO:0046912 transferase
snap_masked-PGA_scaffold0__352_contigs__length_93459789-processed-gene-190.23-mRNA-1 MF GO:0005484 SNAP
snap_masked-PGA_scaffold0__352_contigs__length_93459789-processed-gene-190.23-mRNA-1 BP GO:0061025 membrane
snap_masked-PGA_scaffold0__352_contigs__length_93459789-processed-gene-190.23-mRNA-1 CC GO:0048787 presynaptic
snap_masked-PGA_scaffold0__352_contigs__length_93459789-processed-gene-190.23-mRNA-1 BP GO:0016192 vesicle-mediated
snap_masked-PGA_scaffold0__352_contigs__length_93459789-processed-gene-190.23-mRNA-1 BP GO:0006886 intracellular
snap_masked-PGA_scaffold0__352_contigs__length_93459789-processed-gene-190.23-mRNA-1 CC GO:0031201 SNARE
snap_masked-PGA_scaffold0__352_contigs__length_93459789-processed-gene-190.23-mRNA-1 MF GO:0000149 SNARE
snap_masked-PGA_scaffold0__352_contigs__length_93459789-processed-gene-190.23-mRNA-1 CC GO:0008021 synaptic
snap_masked-PGA_scaffold0__352_contigs__length_93459789-processed-gene-190.23-mRNA-1 CC GO:0016021 integral
snap_masked-PGA_scaffold0__352_contigs__length_93459789-processed-gene-190.23-mRNA-1 CC GO:0030054 cell
snap_masked-PGA_scaffold0__352_contigs__length_93459789-processed-gene-190.23-mRNA-1 BP GO:0007340 acrosome
snap_masked-PGA_scaffold0__352_contigs__length_93459789-processed-gene-190.23-mRNA-1 BP GO:0030154 cell
snap_masked-PGA_scaffold0__352_contigs__length_93459789-processed-gene-190.23-mRNA-1 BP GO:0099643 signal
snap_masked-PGA_scaffold0__352_contigs__length_93459789-processed-gene-190.23-mRNA-1 BP GO:0048284 organelle
snap_masked-PGA_scaffold0__352_contigs__length_93459789-processed-gene-190.23-mRNA-1 BP GO:0016050 vesicle
snap_masked-PGA_scaffold0__352_contigs__length_93459789-processed-gene-190.23-mRNA-1 BP GO:0140056 organelle
snap_masked-PGA_scaffold0__352_contigs__length_93459789-processed-gene-190.23-mRNA-1 BP GO:0007268 chemical
snap_masked-PGA_scaffold0__352_contigs__length_93459789-processed-gene-190.23-mRNA-1 BP GO:0006836 neurotransmitter
snap_masked-PGA_scaffold0__352_contigs__length_93459789-processed-gene-190.23-mRNA-1 BP GO:0001505 regulation
snap_masked-PGA_scaffold0__352_contigs__length_93459789-processed-gene-190.23-mRNA-1 BP GO:0017157 regulation
maker-PGA_scaffold0__352_contigs__length_93459789-augustus-gene-191.8-mRNA-1 BP GO:0060052 neurofilament
maker-PGA_scaffold0__352_contigs__length_93459789-augustus-gene-191.8-mRNA-1 CC GO:0060053 neurofilament
maker-PGA_scaffold0__352_contigs__length_93459789-augustus-gene-191.8-mRNA-1 MF GO:0043014 alpha-tubulin
maker-PGA_scaffold0__352_contigs__length_93459789-augustus-gene-191.8-mRNA-1 BP GO:0007100 mitotic
maker-PGA_scaffold0__352_contigs__length_93459789-augustus-gene-191.8-mRNA-1 CC GO:0043203 axon
maker-PGA_scaffold0__352_contigs__length_93459789-augustus-gene-191.8-mRNA-1 MF GO:0048487 beta-tubulin
maker-PGA_scaffold0__352_contigs__length_93459789-augustus-gene-191.8-mRNA-1 CC GO:0000776 kinetochore
maker-PGA_scaffold0__352_contigs__length_93459789-augustus-gene-191.8-mRNA-1 MF GO:0008017 microtubule
maker-PGA_scaffold0__352_contigs__length_93459789-augustus-gene-191.8-mRNA-1 BP GO:2000574 regulation
maker-PGA_scaffold0__352_contigs__length_93459789-augustus-gene-191.8-mRNA-1 CC GO:1904115 axon
maker-PGA_scaffold0__352_contigs__length_93459789-augustus-gene-191.8-mRNA-1 MF GO:0042802 identical
maker-PGA_scaffold0__352_contigs__length_93459789-augustus-gene-191.8-mRNA-1 CC GO:0005813 centrosome
maker-PGA_scaffold0__352_contigs__length_93459789-augustus-gene-191.8-mRNA-1 CC GO:0005875 microtubule
maker-PGA_scaffold0__352_contigs__length_93459789-augustus-gene-191.8-mRNA-1 CC GO:0008021 synaptic
maker-PGA_scaffold0__352_contigs__length_93459789-augustus-gene-191.8-mRNA-1 BP GO:0007399 nervous
maker-PGA_scaffold0__352_contigs__length_93459789-augustus-gene-191.8-mRNA-1 CC GO:0031252 cell
maker-PGA_scaffold0__352_contigs__length_93459789-augustus-gene-191.8-mRNA-1 CC GO:0030054 cell
maker-PGA_scaffold0__352_contigs__length_93459789-augustus-gene-191.8-mRNA-1 BP GO:0051642 centrosome
maker-PGA_scaffold0__352_contigs__length_93459789-augustus-gene-191.8-mRNA-1 CC GO:0005623 cell
maker-PGA_scaffold0__352_contigs__length_93459789-augustus-gene-191.8-mRNA-1 BP GO:0047496 vesicle
maker-PGA_scaffold0__352_contigs__length_93459789-augustus-gene-191.8-mRNA-1 BP GO:1900029 positive
maker-PGA_scaffold0__352_contigs__length_93459789-augustus-gene-191.8-mRNA-1 BP GO:0001833 inner
maker-PGA_scaffold0__352_contigs__length_93459789-augustus-gene-191.8-mRNA-1 BP GO:0008090 retrograde
maker-PGA_scaffold0__352_contigs__length_93459789-augustus-gene-191.8-mRNA-1 CC GO:0016021 integral
maker-PGA_scaffold0__352_contigs__length_93459789-augustus-gene-191.8-mRNA-1 BP GO:0032418 lysosome
maker-PGA_scaffold0__352_contigs__length_93459789-augustus-gene-191.8-mRNA-1 BP GO:0051960 regulation
maker-PGA_scaffold0__352_contigs__length_93459789-augustus-gene-191.8-mRNA-1 BP GO:0060284 regulation
maker-PGA_scaffold0__352_contigs__length_93459789-augustus-gene-191.8-mRNA-1 BP GO:0033157 regulation
maker-PGA_scaffold0__352_contigs__length_93459789-augustus-gene-191.8-mRNA-1 BP GO:0016477 cell
maker-PGA_scaffold0__352_contigs__length_93459789-augustus-gene-191.8-mRNA-1 BP GO:0008286 insulin
maker-PGA_scaffold0__352_contigs__length_93459789-augustus-gene-191.8-mRNA-1 BP GO:0090630 activation
maker-PGA_scaffold0__352_contigs__length_93459789-augustus-gene-191.8-mRNA-1 BP GO:0048588 developmental
maker-PGA_scaffold0__352_contigs__length_93459789-augustus-gene-191.8-mRNA-1 BP GO:0060560 developmental
maker-PGA_scaffold0__352_contigs__length_93459789-augustus-gene-191.8-mRNA-1 BP GO:0007059 chromosome
maker-PGA_scaffold0__352_contigs__length_93459789-augustus-gene-191.8-mRNA-1 BP GO:0120039 plasma
maker-PGA_scaffold0__352_contigs__length_93459789-augustus-gene-191.8-mRNA-1 BP GO:0060322 head
maker-PGA_scaffold0__352_contigs__length_93459789-augustus-gene-191.8-mRNA-1 BP GO:0000904 cell
maker-PGA_scaffold0__352_contigs__length_93459789-augustus-gene-191.8-mRNA-1 BP GO:0120036 plasma
maker-PGA_scaffold0__352_contigs__length_93459789-augustus-gene-191.8-mRNA-1 BP GO:0048513 animal
maker-PGA_scaffold0__352_contigs__length_93459789-augustus-gene-191.8-mRNA-1 BP GO:0000132 establishment
maker-PGA_scaffold0__352_contigs__length_93459789-augustus-gene-191.8-mRNA-1 BP GO:0051303 establishment
maker-PGA_scaffold0__352_contigs__length_93459789-augustus-gene-191.8-mRNA-1 BP GO:0007020 microtubule
maker-PGA_scaffold0__352_contigs__length_93459789-snap-gene-191.10-mRNA-1 MF GO:0005096 GTPase
maker-PGA_scaffold0__352_contigs__length_93459789-snap-gene-191.10-mRNA-1 BP GO:0043547 positive
maker-PGA_scaffold0__352_contigs__length_93459789-snap-gene-191.10-mRNA-1 CC GO:0005737 cytoplasm
maker-PGA_scaffold0__352_contigs__length_93459789-snap-gene-191.10-mRNA-1 CC GO:0031256 leading
maker-PGA_scaffold0__352_contigs__length_93459789-snap-gene-191.10-mRNA-1 MF GO:0048365 Rac
maker-PGA_scaffold0__352_contigs__length_93459789-snap-gene-191.10-mRNA-1 BP GO:0007165 signal
maker-PGA_scaffold0__352_contigs__length_93459789-snap-gene-191.10-mRNA-1 MF GO:0005543 phospholipid
maker-PGA_scaffold0__352_contigs__length_93459789-snap-gene-191.10-mRNA-1 BP GO:0035020 regulation
maker-PGA_scaffold0__352_contigs__length_93459789-snap-gene-191.10-mRNA-1 BP GO:0032956 regulation
maker-PGA_scaffold0__352_contigs__length_93459789-snap-gene-192.22-mRNA-1 MF GO:0004197 cysteine-type
maker-PGA_scaffold0__352_contigs__length_93459789-snap-gene-192.22-mRNA-1 BP GO:0006508 proteolysis
maker-PGA_scaffold0__352_contigs__length_93459789-snap-gene-192.22-mRNA-1 CC GO:0005737 cytoplasm
maker-PGA_scaffold0__352_contigs__length_93459789-snap-gene-192.22-mRNA-1 BP GO:0006915 apoptotic
maker-PGA_scaffold0__352_contigs__length_93459789-snap-gene-192.22-mRNA-1 CC GO:0005634 nucleus
maker-PGA_scaffold0__352_contigs__length_93459789-snap-gene-192.22-mRNA-1 CC GO:0016021 integral
maker-PGA_scaffold0__352_contigs__length_93459789-snap-gene-192.22-mRNA-1 BP GO:0070997 neuron
maker-PGA_scaffold0__352_contigs__length_93459789-snap-gene-192.22-mRNA-1 MF GO:0004190 aspartic-type
maker-PGA_scaffold0__352_contigs__length_93459789-snap-gene-192.22-mRNA-1 BP GO:0048731 system
maker-PGA_scaffold0__352_contigs__length_93459789-snap-gene-192.22-mRNA-1 BP GO:0009411 response
maker-PGA_scaffold0__352_contigs__length_93459789-snap-gene-192.22-mRNA-1 BP GO:0071300 cellular
maker-PGA_scaffold0__352_contigs__length_93459789-snap-gene-192.22-mRNA-1 BP GO:0061387 regulation
maker-PGA_scaffold0__352_contigs__length_93459789-snap-gene-192.22-mRNA-1 BP GO:0071236 cellular
maker-PGA_scaffold0__352_contigs__length_93459789-snap-gene-192.22-mRNA-1 BP GO:0010769 regulation
maker-PGA_scaffold0__352_contigs__length_93459789-snap-gene-192.22-mRNA-1 BP GO:0048638 regulation
maker-PGA_scaffold0__352_contigs__length_93459789-snap-gene-192.22-mRNA-1 BP GO:0120035 regulation
maker-PGA_scaffold0__352_contigs__length_93459789-snap-gene-192.22-mRNA-1 BP GO:0043065 positive
maker-PGA_scaffold0__352_contigs__length_93459789-snap-gene-192.22-mRNA-1 BP GO:0051604 protein
maker-PGA_scaffold0__352_contigs__length_93459789-snap-gene-192.22-mRNA-1 BP GO:0051960 regulation
maker-PGA_scaffold0__352_contigs__length_93459789-snap-gene-192.22-mRNA-1 BP GO:0071466 cellular
maker-PGA_scaffold0__352_contigs__length_93459789-snap-gene-192.22-mRNA-1 BP GO:0030154 cell
maker-PGA_scaffold0__352_contigs__length_93459789-snap-gene-192.22-mRNA-1 BP GO:0034101 erythrocyte
maker-PGA_scaffold0__352_contigs__length_93459789-snap-gene-192.22-mRNA-1 BP GO:0072734 cellular
maker-PGA_scaffold0__352_contigs__length_93459789-snap-gene-192.22-mRNA-1 BP GO:1902004 positive
maker-PGA_scaffold0__352_contigs__length_93459789-snap-gene-192.22-mRNA-1 BP GO:0048011 neurotrophin
maker-PGA_scaffold0__352_contigs__length_93459789-snap-gene-192.22-mRNA-1 BP GO:0008544 epidermis
maker-PGA_scaffold0__352_contigs__length_93459789-snap-gene-192.22-mRNA-1 BP GO:0031647 regulation
maker-PGA_scaffold0__352_contigs__length_93459789-snap-gene-192.22-mRNA-1 BP GO:0043066 negative
maker-PGA_scaffold0__352_contigs__length_93459789-snap-gene-192.22-mRNA-1 BP GO:0060429 epithelium
maker-PGA_scaffold0__352_contigs__length_93459789-augustus-gene-192.15-mRNA-1 MF GO:0005515 protein
maker-PGA_scaffold0__352_contigs__length_93459789-augustus-gene-192.15-mRNA-1 CC GO:0016021 integral
maker-PGA_scaffold0__352_contigs__length_93459789-augustus-gene-192.16-mRNA-1 BP GO:1900154 regulation
maker-PGA_scaffold0__352_contigs__length_93459789-augustus-gene-192.16-mRNA-1 CC GO:0031012 extracellular
maker-PGA_scaffold0__352_contigs__length_93459789-augustus-gene-192.16-mRNA-1 MF GO:0048495 Roundabout
maker-PGA_scaffold0__352_contigs__length_93459789-augustus-gene-192.16-mRNA-1 CC GO:0005615 extracellular
maker-PGA_scaffold0__352_contigs__length_93459789-augustus-gene-192.16-mRNA-1 MF GO:0008201 heparin
maker-PGA_scaffold0__352_contigs__length_93459789-augustus-gene-192.16-mRNA-1 BP GO:0110111 negative
maker-PGA_scaffold0__352_contigs__length_93459789-augustus-gene-192.16-mRNA-1 CC GO:0016021 integral
maker-PGA_scaffold0__352_contigs__length_93459789-augustus-gene-192.16-mRNA-1 BP GO:0060348 bone
maker-PGA_scaffold0__352_contigs__length_93459789-augustus-gene-192.16-mRNA-1 BP GO:0050919 negative
maker-PGA_scaffold0__352_contigs__length_93459789-augustus-gene-192.16-mRNA-1 BP GO:0009653 anatomical
maker-PGA_scaffold0__352_contigs__length_93459789-augustus-gene-192.16-mRNA-1 BP GO:0098743 cell
maker-PGA_scaffold0__352_contigs__length_93459789-augustus-gene-192.16-mRNA-1 BP GO:0061564 axon
maker-PGA_scaffold0__352_contigs__length_93459789-augustus-gene-192.16-mRNA-1 BP GO:0051216 cartilage
maker-PGA_scaffold0__352_contigs__length_93459789-augustus-gene-192.16-mRNA-1 BP GO:0006928 movement
maker-PGA_scaffold0__352_contigs__length_93459789-snap-gene-192.23-mRNA-1 MF GO:0031956 medium-chain
maker-PGA_scaffold0__352_contigs__length_93459789-snap-gene-192.23-mRNA-1 BP GO:0055085 transmembrane
maker-PGA_scaffold0__352_contigs__length_93459789-snap-gene-192.23-mRNA-1 CC GO:0016021 integral
maker-PGA_scaffold0__352_contigs__length_93459789-snap-gene-192.23-mRNA-1 MF GO:0042626 ATPase-coupled
maker-PGA_scaffold0__352_contigs__length_93459789-snap-gene-192.23-mRNA-1 MF GO:0016887 ATPase
maker-PGA_scaffold0__352_contigs__length_93459789-snap-gene-192.23-mRNA-1 MF GO:0005524 ATP
snap_masked-PGA_scaffold0__352_contigs__length_93459789-processed-gene-192.13-mRNA-1 MF GO:0003824 catalytic
maker-PGA_scaffold0__352_contigs__length_93459789-snap-gene-206.6-mRNA-1 MF GO:0035591 signaling
maker-PGA_scaffold0__352_contigs__length_93459789-snap-gene-206.6-mRNA-1 BP GO:0009967 positive
maker-PGA_scaffold0__352_contigs__length_93459789-snap-gene-206.6-mRNA-1 CC GO:0005737 cytoplasm
maker-PGA_scaffold0__352_contigs__length_93459789-snap-gene-206.6-mRNA-1 CC GO:0005886 plasma
maker-PGA_scaffold0__352_contigs__length_93459789-snap-gene-206.6-mRNA-1 MF GO:0042169 SH2
maker-PGA_scaffold0__352_contigs__length_93459789-snap-gene-206.6-mRNA-1 MF GO:0017124 SH3
maker-PGA_scaffold0__352_contigs__length_93459789-snap-gene-206.6-mRNA-1 BP GO:0061386 closure
maker-PGA_scaffold0__352_contigs__length_93459789-snap-gene-206.6-mRNA-1 MF GO:0030296 protein
maker-PGA_scaffold0__352_contigs__length_93459789-snap-gene-206.6-mRNA-1 BP GO:0032757 positive
maker-PGA_scaffold0__352_contigs__length_93459789-snap-gene-206.6-mRNA-1 BP GO:0042058 regulation
maker-PGA_scaffold0__352_contigs__length_93459789-snap-gene-206.6-mRNA-1 BP GO:0032675 regulation
maker-PGA_scaffold0__352_contigs__length_93459789-snap-gene-206.6-mRNA-1 BP GO:0006954 inflammatory
maker-PGA_scaffold0__352_contigs__length_93459789-snap-gene-206.6-mRNA-1 BP GO:0007346 regulation
maker-PGA_scaffold0__352_contigs__length_93459789-snap-gene-206.6-mRNA-1 BP GO:0045893 positive
maker-PGA_scaffold0__352_contigs__length_93459789-snap-gene-206.6-mRNA-1 BP GO:0061098 positive
maker-PGA_scaffold0__352_contigs__length_93459789-snap-gene-207.9-mRNA-1 CC GO:0031012 extracellular
maker-PGA_scaffold0__352_contigs__length_93459789-snap-gene-207.9-mRNA-1 MF GO:0004222 metalloendopeptidase
maker-PGA_scaffold0__352_contigs__length_93459789-snap-gene-207.9-mRNA-1 BP GO:0097374 sensory
maker-PGA_scaffold0__352_contigs__length_93459789-snap-gene-207.9-mRNA-1 CC GO:0005615 extracellular
maker-PGA_scaffold0__352_contigs__length_93459789-snap-gene-207.9-mRNA-1 MF GO:0008270 zinc
maker-PGA_scaffold0__352_contigs__length_93459789-snap-gene-207.9-mRNA-1 BP GO:0006508 proteolysis
maker-PGA_scaffold0__352_contigs__length_93459789-snap-gene-207.9-mRNA-1 CC GO:0016021 integral
maker-PGA_scaffold0__352_contigs__length_93459789-snap-gene-207.9-mRNA-1 CC GO:0005886 plasma
maker-PGA_scaffold0__352_contigs__length_93459789-snap-gene-207.9-mRNA-1 CC GO:0031225 anchored
maker-PGA_scaffold0__352_contigs__length_93459789-snap-gene-207.9-mRNA-1 CC GO:0035579 specific
maker-PGA_scaffold0__352_contigs__length_93459789-snap-gene-207.9-mRNA-1 MF GO:0016504 peptidase
maker-PGA_scaffold0__352_contigs__length_93459789-snap-gene-207.9-mRNA-1 CC GO:0009986 cell
maker-PGA_scaffold0__352_contigs__length_93459789-snap-gene-207.9-mRNA-1 MF GO:0003924 GTPase
maker-PGA_scaffold0__352_contigs__length_93459789-snap-gene-207.9-mRNA-1 CC GO:0005634 nucleus
maker-PGA_scaffold0__352_contigs__length_93459789-snap-gene-207.9-mRNA-1 MF GO:0005525 GTP
maker-PGA_scaffold0__352_contigs__length_93459789-snap-gene-207.9-mRNA-1 MF GO:0003677 DNA
maker-PGA_scaffold0__352_contigs__length_93459789-snap-gene-207.9-mRNA-1 BP GO:0060022 hard
maker-PGA_scaffold0__352_contigs__length_93459789-snap-gene-207.9-mRNA-1 BP GO:0030574 collagen
maker-PGA_scaffold0__352_contigs__length_93459789-snap-gene-207.9-mRNA-1 BP GO:0030198 extracellular
maker-PGA_scaffold0__352_contigs__length_93459789-snap-gene-207.9-mRNA-1 BP GO:0042756 drinking
maker-PGA_scaffold0__352_contigs__length_93459789-snap-gene-207.9-mRNA-1 BP GO:0001822 kidney
maker-PGA_scaffold0__352_contigs__length_93459789-snap-gene-207.9-mRNA-1 BP GO:0043312 neutrophil
maker-PGA_scaffold0__352_contigs__length_93459789-snap-gene-207.9-mRNA-1 BP GO:0010952 positive
maker-PGA_scaffold0__352_contigs__length_93459789-snap-gene-207.9-mRNA-1 BP GO:0006954 inflammatory
augustus_masked-PGA_scaffold0__352_contigs__length_93459789-processed-gene-209.5-mRNA-1 MF GO:0004332 fructose-bisphosphate
augustus_masked-PGA_scaffold0__352_contigs__length_93459789-processed-gene-209.5-mRNA-1 BP GO:0006096 glycolytic
augustus_masked-PGA_scaffold0__352_contigs__length_93459789-processed-gene-209.5-mRNA-1 CC GO:0005829 cytosol
augustus_masked-PGA_scaffold0__352_contigs__length_93459789-processed-gene-209.5-mRNA-1 CC GO:0016021 integral
augustus_masked-PGA_scaffold0__352_contigs__length_93459789-processed-gene-209.5-mRNA-1 BP GO:0030388 fructose
augustus_masked-PGA_scaffold0__352_contigs__length_93459789-processed-gene-209.5-mRNA-1 BP GO:0001966 thigmotaxis
augustus_masked-PGA_scaffold0__352_contigs__length_93459789-processed-gene-209.5-mRNA-1 BP GO:0001756 somitogenesis
augustus_masked-PGA_scaffold0__352_contigs__length_93459789-processed-gene-209.5-mRNA-1 BP GO:0043473 pigmentation
augustus_masked-PGA_scaffold0__352_contigs__length_93459789-processed-gene-209.5-mRNA-1 BP GO:0007409 axonogenesis
augustus_masked-PGA_scaffold0__352_contigs__length_93459789-processed-gene-209.5-mRNA-1 BP GO:0007420 brain
maker-PGA_scaffold0__352_contigs__length_93459789-snap-gene-210.0-mRNA-1 MF GO:0044212 transcription
maker-PGA_scaffold0__352_contigs__length_93459789-snap-gene-210.0-mRNA-1 BP GO:0006355 regulation
maker-PGA_scaffold0__352_contigs__length_93459789-snap-gene-210.0-mRNA-1 CC GO:0048471 perinuclear
maker-PGA_scaffold0__352_contigs__length_93459789-snap-gene-210.0-mRNA-1 CC GO:0005634 nucleus
maker-PGA_scaffold0__352_contigs__length_93459789-snap-gene-210.0-mRNA-1 MF GO:0003700 DNA-binding
maker-PGA_scaffold0__352_contigs__length_93459789-snap-gene-210.0-mRNA-1 MF GO:0070976 TIR
maker-PGA_scaffold0__352_contigs__length_93459789-snap-gene-210.0-mRNA-1 BP GO:0010628 positive
maker-PGA_scaffold0__352_contigs__length_93459789-snap-gene-210.0-mRNA-1 BP GO:0002376 immune
maker-PGA_scaffold0__352_contigs__length_93459789-augustus-gene-211.6-mRNA-1 MF GO:0005509 calcium
maker-PGA_scaffold0__352_contigs__length_93459789-augustus-gene-211.6-mRNA-1 CC GO:0005576 extracellular
maker-PGA_scaffold0__352_contigs__length_93459789-augustus-gene-211.6-mRNA-1 CC GO:0016021 integral
maker-PGA_scaffold0__352_contigs__length_93459789-snap-gene-212.1-mRNA-1 BP GO:0007399 nervous
maker-PGA_scaffold0__352_contigs__length_93459789-snap-gene-212.1-mRNA-1 MF GO:0005102 signaling
maker-PGA_scaffold0__352_contigs__length_93459789-snap-gene-212.1-mRNA-1 CC GO:0016021 integral
maker-PGA_scaffold0__352_contigs__length_93459789-snap-gene-215.1-mRNA-1 CC GO:0016021 integral
maker-PGA_scaffold0__352_contigs__length_93459789-snap-gene-215.1-mRNA-1 MF GO:0034987 immunoglobulin
maker-PGA_scaffold0__352_contigs__length_93459789-snap-gene-215.1-mRNA-1 BP GO:0006910 phagocytosis,
maker-PGA_scaffold0__352_contigs__length_93459789-snap-gene-215.1-mRNA-1 MF GO:0003823 antigen
maker-PGA_scaffold0__352_contigs__length_93459789-snap-gene-215.1-mRNA-1 BP GO:0006911 phagocytosis,
maker-PGA_scaffold0__352_contigs__length_93459789-snap-gene-215.1-mRNA-1 CC GO:0042571 immunoglobulin
maker-PGA_scaffold0__352_contigs__length_93459789-snap-gene-215.1-mRNA-1 BP GO:0006958 complement
maker-PGA_scaffold0__352_contigs__length_93459789-snap-gene-215.1-mRNA-1 BP GO:0050853 B
maker-PGA_scaffold0__352_contigs__length_93459789-snap-gene-215.1-mRNA-1 CC GO:0009897 external
maker-PGA_scaffold0__352_contigs__length_93459789-snap-gene-215.1-mRNA-1 BP GO:0050871 positive
maker-PGA_scaffold0__352_contigs__length_93459789-snap-gene-215.1-mRNA-1 BP GO:0045087 innate
maker-PGA_scaffold0__352_contigs__length_93459789-snap-gene-215.1-mRNA-1 BP GO:0042742 defense
maker-PGA_scaffold0__352_contigs__length_93459789-snap-gene-215.1-mRNA-1 BP GO:0044419 interspecies
maker-PGA_scaffold0__352_contigs__length_93459789-snap-gene-215.2-mRNA-1 CC GO:0016021 integral
maker-PGA_scaffold0__352_contigs__length_93459789-augustus-gene-216.6-mRNA-1 MF GO:0031369 translation
maker-PGA_scaffold0__352_contigs__length_93459789-augustus-gene-216.6-mRNA-1 BP GO:0001732 formation
maker-PGA_scaffold0__352_contigs__length_93459789-augustus-gene-216.6-mRNA-1 CC GO:0033290 eukaryotic
maker-PGA_scaffold0__352_contigs__length_93459789-augustus-gene-216.6-mRNA-1 CC GO:0016282 eukaryotic
maker-PGA_scaffold0__352_contigs__length_93459789-augustus-gene-216.6-mRNA-1 MF GO:0003743 translation
maker-PGA_scaffold0__352_contigs__length_93459789-augustus-gene-216.6-mRNA-1 CC GO:0005852 eukaryotic
maker-PGA_scaffold0__352_contigs__length_93459789-augustus-gene-216.6-mRNA-1 CC GO:0005829 cytosol
maker-PGA_scaffold0__352_contigs__length_93459789-augustus-gene-216.6-mRNA-1 MF GO:0043022 ribosome
maker-PGA_scaffold0__352_contigs__length_93459789-augustus-gene-216.6-mRNA-1 CC GO:0016021 integral
maker-PGA_scaffold0__352_contigs__length_93459789-augustus-gene-216.6-mRNA-1 MF GO:0051019 mitogen-activated
maker-PGA_scaffold0__352_contigs__length_93459789-augustus-gene-216.6-mRNA-1 MF GO:0031593 polyubiquitin
maker-PGA_scaffold0__352_contigs__length_93459789-augustus-gene-216.6-mRNA-1 BP GO:1902416 positive
maker-PGA_scaffold0__352_contigs__length_93459789-augustus-gene-216.6-mRNA-1 BP GO:0045727 positive
maker-PGA_scaffold0__352_contigs__length_93459789-augustus-gene-216.6-mRNA-1 BP GO:0085032 modulation
maker-PGA_scaffold0__352_contigs__length_93459789-augustus-gene-216.6-mRNA-1 BP GO:0043124 negative
maker-PGA_scaffold0__352_contigs__length_93459789-augustus-gene-216.6-mRNA-1 BP GO:0070373 negative
maker-PGA_scaffold0__352_contigs__length_93459789-augustus-gene-216.6-mRNA-1 BP GO:0045944 positive
maker-PGA_scaffold0__352_contigs__length_93459789-augustus-gene-216.3-mRNA-1 MF GO:0031369 translation
maker-PGA_scaffold0__352_contigs__length_93459789-augustus-gene-216.3-mRNA-1 BP GO:0001732 formation
maker-PGA_scaffold0__352_contigs__length_93459789-augustus-gene-216.3-mRNA-1 CC GO:0033290 eukaryotic
maker-PGA_scaffold0__352_contigs__length_93459789-augustus-gene-216.3-mRNA-1 CC GO:0016282 eukaryotic
maker-PGA_scaffold0__352_contigs__length_93459789-augustus-gene-216.3-mRNA-1 MF GO:0003743 translation
maker-PGA_scaffold0__352_contigs__length_93459789-augustus-gene-216.3-mRNA-1 CC GO:0005852 eukaryotic
maker-PGA_scaffold0__352_contigs__length_93459789-augustus-gene-216.3-mRNA-1 CC GO:0005829 cytosol
maker-PGA_scaffold0__352_contigs__length_93459789-augustus-gene-216.3-mRNA-1 MF GO:0051019 mitogen-activated
maker-PGA_scaffold0__352_contigs__length_93459789-augustus-gene-216.3-mRNA-1 CC GO:0016021 integral
maker-PGA_scaffold0__352_contigs__length_93459789-augustus-gene-216.3-mRNA-1 MF GO:0031593 polyubiquitin
maker-PGA_scaffold0__352_contigs__length_93459789-augustus-gene-216.3-mRNA-1 MF GO:0043022 ribosome
maker-PGA_scaffold0__352_contigs__length_93459789-augustus-gene-216.3-mRNA-1 BP GO:0085032 modulation
maker-PGA_scaffold0__352_contigs__length_93459789-augustus-gene-216.3-mRNA-1 BP GO:1902416 positive
maker-PGA_scaffold0__352_contigs__length_93459789-augustus-gene-216.3-mRNA-1 BP GO:0010628 positive
maker-PGA_scaffold0__352_contigs__length_93459789-augustus-gene-216.3-mRNA-1 BP GO:0010557 positive
maker-PGA_scaffold0__352_contigs__length_93459789-augustus-gene-216.3-mRNA-1 BP GO:0031328 positive
maker-PGA_scaffold0__352_contigs__length_93459789-augustus-gene-216.3-mRNA-1 BP GO:0043124 negative
maker-PGA_scaffold0__352_contigs__length_93459789-augustus-gene-216.3-mRNA-1 BP GO:0051173 positive
maker-PGA_scaffold0__352_contigs__length_93459789-augustus-gene-216.3-mRNA-1 BP GO:0070373 negative
maker-PGA_scaffold0__352_contigs__length_93459789-augustus-gene-216.3-mRNA-1 BP GO:0006417 regulation
maker-PGA_scaffold0__352_contigs__length_93459789-augustus-gene-216.3-mRNA-1 BP GO:0006357 regulation
maker-PGA_scaffold0__352_contigs__length_93459789-augustus-gene-217.4-mRNA-1 MF GO:0005509 calcium
maker-PGA_scaffold0__352_contigs__length_93459789-augustus-gene-217.4-mRNA-1 CC GO:0005829 cytosol
maker-PGA_scaffold0__352_contigs__length_93459789-augustus-gene-217.4-mRNA-1 CC GO:0016021 integral
maker-PGA_scaffold0__352_contigs__length_93459789-snap-gene-217.5-mRNA-1 BP GO:0030182 neuron
maker-PGA_scaffold0__352_contigs__length_93459789-snap-gene-217.5-mRNA-1 MF GO:0042802 identical
maker-PGA_scaffold0__352_contigs__length_93459789-snap-gene-217.5-mRNA-1 CC GO:0043231 intracellular
maker-PGA_scaffold0__352_contigs__length_93459789-snap-gene-217.5-mRNA-1 MF GO:0008134 transcription
maker-PGA_scaffold0__352_contigs__length_93459789-snap-gene-217.5-mRNA-1 MF GO:0005509 calcium
maker-PGA_scaffold0__352_contigs__length_93459789-snap-gene-217.5-mRNA-1 BP GO:0045893 positive
maker-PGA_scaffold0__352_contigs__length_93459789-snap-gene-217.5-mRNA-1 CC GO:0005737 cytoplasm
maker-PGA_scaffold0__352_contigs__length_93459789-snap-gene-217.5-mRNA-1 BP GO:1903507 negative
maker-PGA_scaffold0__352_contigs__length_93459789-augustus-gene-218.13-mRNA-1 MF GO:0003676 nucleic
maker-PGA_scaffold0__352_contigs__length_93459789-augustus-gene-218.13-mRNA-1 BP GO:0001654 eye
maker-PGA_scaffold0__352_contigs__length_93459789-augustus-gene-218.13-mRNA-1 CC GO:0005634 nucleus
maker-PGA_scaffold0__352_contigs__length_93459789-augustus-gene-218.13-mRNA-1 BP GO:0007420 brain
maker-PGA_scaffold0__352_contigs__length_93459789-augustus-gene-218.13-mRNA-1 MF GO:0016780 phosphotransferase
maker-PGA_scaffold0__352_contigs__length_93459789-augustus-gene-218.13-mRNA-1 CC GO:0016021 integral
maker-PGA_scaffold0__352_contigs__length_93459789-augustus-gene-218.13-mRNA-1 BP GO:0008654 phospholipid
maker-PGA_scaffold0__352_contigs__length_93459789-augustus-gene-218.13-mRNA-1 BP GO:0010468 regulation
maker-PGA_scaffold0__352_contigs__length_93459789-snap-gene-218.14-mRNA-1 MF GO:0004672 protein
maker-PGA_scaffold0__352_contigs__length_93459789-snap-gene-218.14-mRNA-1 BP GO:0006468 protein
maker-PGA_scaffold0__352_contigs__length_93459789-snap-gene-218.14-mRNA-1 CC GO:0016021 integral
maker-PGA_scaffold0__352_contigs__length_93459789-snap-gene-218.14-mRNA-1 MF GO:0005524 ATP
maker-PGA_scaffold0__352_contigs__length_93459789-snap-gene-218.14-mRNA-1 MF GO:0003676 nucleic
maker-PGA_scaffold0__352_contigs__length_93459789-augustus-gene-220.2-mRNA-1 MF GO:0050291 sphingosine
maker-PGA_scaffold0__352_contigs__length_93459789-augustus-gene-220.2-mRNA-1 BP GO:0045599 negative
maker-PGA_scaffold0__352_contigs__length_93459789-augustus-gene-220.2-mRNA-1 CC GO:0005783 endoplasmic
maker-PGA_scaffold0__352_contigs__length_93459789-augustus-gene-220.2-mRNA-1 BP GO:0046513 ceramide
maker-PGA_scaffold0__352_contigs__length_93459789-augustus-gene-220.2-mRNA-1 CC GO:0016021 integral
maker-PGA_scaffold0__352_contigs__length_93459789-augustus-gene-220.2-mRNA-1 BP GO:0021952 central
maker-PGA_scaffold0__352_contigs__length_93459789-augustus-gene-220.2-mRNA-1 BP GO:0035264 multicellular
maker-PGA_scaffold0__352_contigs__length_93459789-augustus-gene-220.2-mRNA-1 BP GO:0055088 lipid
maker-PGA_scaffold0__352_contigs__length_93459789-augustus-gene-220.2-mRNA-1 BP GO:0001654 eye
maker-PGA_scaffold0__352_contigs__length_93459789-augustus-gene-220.2-mRNA-1 BP GO:0007420 brain
maker-PGA_scaffold0__352_contigs__length_93459789-augustus-gene-220.3-mRNA-1 BP GO:0007420 brain
maker-PGA_scaffold0__352_contigs__length_93459789-augustus-gene-220.3-mRNA-1 MF GO:0030331 estrogen
maker-PGA_scaffold0__352_contigs__length_93459789-augustus-gene-220.3-mRNA-1 CC GO:0044666 MLL3/4
maker-PGA_scaffold0__352_contigs__length_93459789-augustus-gene-220.3-mRNA-1 BP GO:0033148 positive
maker-PGA_scaffold0__352_contigs__length_93459789-augustus-gene-220.3-mRNA-1 BP GO:1902808 positive
maker-PGA_scaffold0__352_contigs__length_93459789-augustus-gene-220.3-mRNA-1 BP GO:0045944 positive
maker-PGA_scaffold0__352_contigs__length_93459789-augustus-gene-220.3-mRNA-1 BP GO:0051568 histone
maker-PGA_scaffold0__352_contigs__length_93459789-augustus-gene-221.4-mRNA-1 CC GO:0016021 integral
maker-PGA_scaffold0__352_contigs__length_93459789-augustus-gene-221.4-mRNA-1 MF GO:0003676 nucleic
maker-PGA_scaffold0__352_contigs__length_93459789-snap-gene-221.5-mRNA-1 MF GO:0003777 microtubule
maker-PGA_scaffold0__352_contigs__length_93459789-snap-gene-221.5-mRNA-1 BP GO:0007018 microtubule-based
maker-PGA_scaffold0__352_contigs__length_93459789-snap-gene-221.5-mRNA-1 CC GO:0005874 microtubule
maker-PGA_scaffold0__352_contigs__length_93459789-snap-gene-221.5-mRNA-1 MF GO:0008017 microtubule
maker-PGA_scaffold0__352_contigs__length_93459789-snap-gene-221.5-mRNA-1 BP GO:0006281 DNA
maker-PGA_scaffold0__352_contigs__length_93459789-snap-gene-221.5-mRNA-1 MF GO:0005524 ATP
maker-PGA_scaffold0__352_contigs__length_93459789-snap-gene-221.5-mRNA-1 BP GO:0007080 mitotic
maker-PGA_scaffold0__352_contigs__length_93459789-snap-gene-221.5-mRNA-1 CC GO:0016607 nuclear
maker-PGA_scaffold0__352_contigs__length_93459789-snap-gene-221.5-mRNA-1 CC GO:0072686 mitotic
maker-PGA_scaffold0__352_contigs__length_93459789-snap-gene-221.5-mRNA-1 CC GO:0005829 cytosol
maker-PGA_scaffold0__352_contigs__length_93459789-snap-gene-221.5-mRNA-1 CC GO:0000785 chromatin
maker-PGA_scaffold0__352_contigs__length_93459789-snap-gene-221.5-mRNA-1 BP GO:0007062 sister
maker-PGA_scaffold0__352_contigs__length_93459789-snap-gene-221.5-mRNA-1 CC GO:0005623 cell
maker-PGA_scaffold0__352_contigs__length_93459789-snap-gene-221.5-mRNA-1 MF GO:0003677 DNA
maker-PGA_scaffold0__352_contigs__length_93459789-snap-gene-221.5-mRNA-1 CC GO:0005871 kinesin
maker-PGA_scaffold0__352_contigs__length_93459789-snap-gene-221.5-mRNA-1 MF GO:0016887 ATPase
maker-PGA_scaffold0__352_contigs__length_93459789-snap-gene-221.5-mRNA-1 CC GO:0016021 integral
maker-PGA_scaffold0__352_contigs__length_93459789-snap-gene-221.5-mRNA-1 BP GO:0007165 signal
maker-PGA_scaffold0__352_contigs__length_93459789-snap-gene-222.7-mRNA-1 BP GO:0017158 regulation
maker-PGA_scaffold0__352_contigs__length_93459789-snap-gene-222.7-mRNA-1 MF GO:0005544 calcium-dependent
maker-PGA_scaffold0__352_contigs__length_93459789-snap-gene-222.7-mRNA-1 CC GO:0030054 cell
maker-PGA_scaffold0__352_contigs__length_93459789-snap-gene-222.7-mRNA-1 CC GO:0045202 synapse
maker-PGA_scaffold0__352_contigs__length_93459789-snap-gene-222.7-mRNA-1 MF GO:0005509 calcium
maker-PGA_scaffold0__352_contigs__length_93459789-snap-gene-222.7-mRNA-1 CC GO:0005730 nucleolus
maker-PGA_scaffold0__352_contigs__length_93459789-snap-gene-222.7-mRNA-1 BP GO:0007268 chemical
maker-PGA_scaffold0__352_contigs__length_93459789-snap-gene-222.7-mRNA-1 CC GO:0005654 nucleoplasm
maker-PGA_scaffold0__352_contigs__length_93459789-snap-gene-222.7-mRNA-1 MF GO:0005515 protein
maker-PGA_scaffold0__352_contigs__length_93459789-snap-gene-222.7-mRNA-1 CC GO:0016020 membrane
maker-PGA_scaffold0__352_contigs__length_93459789-snap-gene-222.7-mRNA-1 BP GO:0099643 signal
maker-PGA_scaffold0__352_contigs__length_93459789-snap-gene-222.7-mRNA-1 BP GO:0006836 neurotransmitter
maker-PGA_scaffold0__352_contigs__length_93459789-snap-gene-222.7-mRNA-1 BP GO:0001505 regulation
maker-PGA_scaffold0__352_contigs__length_93459789-snap-gene-222.7-mRNA-1 CC GO:0070382 exocytic
maker-PGA_scaffold0__352_contigs__length_93459789-snap-gene-222.7-mRNA-1 BP GO:0035264 multicellular
maker-PGA_scaffold0__352_contigs__length_93459789-snap-gene-222.7-mRNA-1 CC GO:0005764 lysosome
maker-PGA_scaffold0__352_contigs__length_93459789-snap-gene-222.7-mRNA-1 CC GO:0043005 neuron
maker-PGA_scaffold0__352_contigs__length_93459789-snap-gene-222.7-mRNA-1 BP GO:0007420 brain
maker-PGA_scaffold0__352_contigs__length_93459789-snap-gene-222.7-mRNA-1 BP GO:0031340 positive
maker-PGA_scaffold0__352_contigs__length_93459789-snap-gene-222.7-mRNA-1 BP GO:0045055 regulated
maker-PGA_scaffold0__352_contigs__length_93459789-snap-gene-222.7-mRNA-1 BP GO:0099504 synaptic
maker-PGA_scaffold0__352_contigs__length_93459789-snap-gene-222.7-mRNA-1 BP GO:1903307 positive
maker-PGA_scaffold0__352_contigs__length_93459789-snap-gene-222.7-mRNA-1 BP GO:0032024 positive
maker-PGA_scaffold0__352_contigs__length_93459789-snap-gene-223.1-mRNA-1 MF GO:0003875 ADP-ribosylarginine
maker-PGA_scaffold0__352_contigs__length_93459789-snap-gene-223.1-mRNA-1 BP GO:0051725 protein
maker-PGA_scaffold0__352_contigs__length_93459789-snap-gene-223.1-mRNA-1 MF GO:0000287 magnesium
maker-PGA_scaffold0__352_contigs__length_93459789-snap-gene-223.1-mRNA-1 BP GO:0018193 peptidyl-amino
augustus_masked-PGA_scaffold0__352_contigs__length_93459789-processed-gene-224.11-mRNA-1 BP GO:0002098 tRNA
augustus_masked-PGA_scaffold0__352_contigs__length_93459789-processed-gene-224.11-mRNA-1 MF GO:0050660 flavin
augustus_masked-PGA_scaffold0__352_contigs__length_93459789-processed-gene-224.11-mRNA-1 CC GO:0005739 mitochondrion
augustus_masked-PGA_scaffold0__352_contigs__length_93459789-processed-gene-224.11-mRNA-1 CC GO:0016021 integral
augustus_masked-PGA_scaffold0__352_contigs__length_93459789-processed-gene-224.11-mRNA-1 BP GO:0070900 mitochondrial
augustus_masked-PGA_scaffold0__352_contigs__length_93459789-processed-gene-224.11-mRNA-1 BP GO:0030488 tRNA
augustus_masked-PGA_scaffold0__352_contigs__length_93459789-processed-gene-224.11-mRNA-1 BP GO:0006629 lipid
maker-PGA_scaffold0__352_contigs__length_93459789-augustus-gene-226.19-mRNA-1 MF GO:0008146 sulfotransferase
maker-PGA_scaffold0__352_contigs__length_93459789-augustus-gene-226.19-mRNA-1 BP GO:0006790 sulfur
maker-PGA_scaffold0__352_contigs__length_93459789-augustus-gene-226.19-mRNA-1 CC GO:0005737 cytoplasm
maker-PGA_scaffold0__352_contigs__length_93459789-augustus-gene-226.19-mRNA-1 BP GO:0006068 ethanol
maker-PGA_scaffold0__352_contigs__length_93459789-augustus-gene-226.19-mRNA-1 CC GO:0016021 integral
maker-PGA_scaffold0__352_contigs__length_93459789-augustus-gene-226.19-mRNA-1 BP GO:0006805 xenobiotic
maker-PGA_scaffold0__352_contigs__length_93459789-augustus-gene-226.19-mRNA-1 MF GO:0004672 protein
maker-PGA_scaffold0__352_contigs__length_93459789-augustus-gene-226.19-mRNA-1 BP GO:0034035 purine
maker-PGA_scaffold0__352_contigs__length_93459789-augustus-gene-226.19-mRNA-1 MF GO:0005524 ATP
maker-PGA_scaffold0__352_contigs__length_93459789-augustus-gene-226.19-mRNA-1 BP GO:0006468 protein
maker-PGA_scaffold0__352_contigs__length_93459789-augustus-gene-226.19-mRNA-1 BP GO:0009150 purine
maker-PGA_scaffold0__352_contigs__length_93459789-augustus-gene-226.19-mRNA-1 BP GO:0043436 oxoacid
maker-PGA_scaffold0__352_contigs__length_93459789-snap-gene-226.14-mRNA-1 MF GO:0008146 sulfotransferase
maker-PGA_scaffold0__352_contigs__length_93459789-snap-gene-226.14-mRNA-1 BP GO:0006068 ethanol
maker-PGA_scaffold0__352_contigs__length_93459789-snap-gene-226.14-mRNA-1 CC GO:0005829 cytosol
maker-PGA_scaffold0__352_contigs__length_93459789-snap-gene-226.14-mRNA-1 BP GO:0050427 3'-phosphoadenosine
maker-PGA_scaffold0__352_contigs__length_93459789-snap-gene-226.14-mRNA-1 BP GO:0051923 sulfation
maker-PGA_scaffold0__352_contigs__length_93459789-snap-gene-226.16-mRNA-1 MF GO:0005388 calcium
maker-PGA_scaffold0__352_contigs__length_93459789-snap-gene-226.16-mRNA-1 BP GO:0070588 calcium
maker-PGA_scaffold0__352_contigs__length_93459789-snap-gene-226.16-mRNA-1 CC GO:0005783 endoplasmic
maker-PGA_scaffold0__352_contigs__length_93459789-snap-gene-226.16-mRNA-1 CC GO:0016021 integral
maker-PGA_scaffold0__352_contigs__length_93459789-snap-gene-226.16-mRNA-1 CC GO:0005623 cell
maker-PGA_scaffold0__352_contigs__length_93459789-snap-gene-226.16-mRNA-1 CC GO:0016528 sarcoplasm
maker-PGA_scaffold0__352_contigs__length_93459789-snap-gene-226.16-mRNA-1 BP GO:0090076 relaxation
maker-PGA_scaffold0__352_contigs__length_93459789-snap-gene-226.16-mRNA-1 CC GO:0005789 endoplasmic
maker-PGA_scaffold0__352_contigs__length_93459789-snap-gene-226.16-mRNA-1 MF GO:0005524 ATP
maker-PGA_scaffold0__352_contigs__length_93459789-snap-gene-226.16-mRNA-1 BP GO:0045932 negative
maker-PGA_scaffold0__352_contigs__length_93459789-snap-gene-226.16-mRNA-1 CC GO:0098588 bounding
maker-PGA_scaffold0__352_contigs__length_93459789-snap-gene-226.16-mRNA-1 BP GO:0009612 response
maker-PGA_scaffold0__352_contigs__length_93459789-snap-gene-226.16-mRNA-1 CC GO:0031673 H
maker-PGA_scaffold0__352_contigs__length_93459789-snap-gene-226.16-mRNA-1 CC GO:0031674 I
maker-PGA_scaffold0__352_contigs__length_93459789-snap-gene-226.16-mRNA-1 CC GO:0005793 endoplasmic
maker-PGA_scaffold0__352_contigs__length_93459789-snap-gene-226.16-mRNA-1 BP GO:0006874 cellular
maker-PGA_scaffold0__352_contigs__length_93459789-snap-gene-226.16-mRNA-1 MF GO:0046872 metal
maker-PGA_scaffold0__352_contigs__length_93459789-snap-gene-226.16-mRNA-1 CC GO:0048471 perinuclear
maker-PGA_scaffold0__352_contigs__length_93459789-snap-gene-226.16-mRNA-1 MF GO:0008553 proton-exporting
maker-PGA_scaffold0__352_contigs__length_93459789-snap-gene-226.16-mRNA-1 MF GO:0016887 ATPase
maker-PGA_scaffold0__352_contigs__length_93459789-snap-gene-226.16-mRNA-1 BP GO:1990036 calcium
maker-PGA_scaffold0__352_contigs__length_93459789-snap-gene-226.16-mRNA-1 BP GO:0031448 positive
maker-PGA_scaffold0__352_contigs__length_93459789-snap-gene-226.16-mRNA-1 BP GO:1902600 proton
maker-PGA_scaffold0__352_contigs__length_93459789-snap-gene-227.12-mRNA-1 MF GO:0004721 phosphoprotein
maker-PGA_scaffold0__352_contigs__length_93459789-snap-gene-227.12-mRNA-1 BP GO:0006470 protein
maker-PGA_scaffold0__352_contigs__length_93459789-snap-gene-227.12-mRNA-1 CC GO:0000164 protein
maker-PGA_scaffold0__352_contigs__length_93459789-snap-gene-227.12-mRNA-1 CC GO:0072357 PTW/PP1
maker-PGA_scaffold0__352_contigs__length_93459789-snap-gene-227.12-mRNA-1 BP GO:0009653 anatomical
maker-PGA_scaffold0__352_contigs__length_93459789-snap-gene-227.12-mRNA-1 MF GO:0046872 metal
maker-PGA_scaffold0__352_contigs__length_93459789-snap-gene-227.12-mRNA-1 CC GO:0005634 nucleus
maker-PGA_scaffold0__352_contigs__length_93459789-snap-gene-227.12-mRNA-1 CC GO:0016021 integral
maker-PGA_scaffold0__352_contigs__length_93459789-snap-gene-227.12-mRNA-1 BP GO:0001568 blood
maker-PGA_scaffold0__352_contigs__length_93459789-snap-gene-227.12-mRNA-1 BP GO:0035295 tube
maker-PGA_scaffold0__352_contigs__length_93459789-snap-gene-227.12-mRNA-1 BP GO:0060429 epithelium
maker-PGA_scaffold0__352_contigs__length_93459789-snap-gene-228.5-mRNA-1 CC GO:0016021 integral
maker-PGA_scaffold0__352_contigs__length_93459789-snap-gene-228.5-mRNA-1 MF GO:0038023 signaling
maker-PGA_scaffold0__352_contigs__length_93459789-snap-gene-229.6-mRNA-1 BP GO:0000290 deadenylation-dependent
maker-PGA_scaffold0__352_contigs__length_93459789-snap-gene-229.6-mRNA-1 MF GO:0016853 isomerase
maker-PGA_scaffold0__352_contigs__length_93459789-snap-gene-229.7-mRNA-1 CC GO:0005925 focal
maker-PGA_scaffold0__352_contigs__length_93459789-snap-gene-229.7-mRNA-1 BP GO:0030579 ubiquitin-dependent
maker-PGA_scaffold0__352_contigs__length_93459789-snap-gene-229.7-mRNA-1 MF GO:0048495 Roundabout
maker-PGA_scaffold0__352_contigs__length_93459789-snap-gene-229.7-mRNA-1 MF GO:0070411 I-SMAD
maker-PGA_scaffold0__352_contigs__length_93459789-snap-gene-229.7-mRNA-1 BP GO:1903846 positive
maker-PGA_scaffold0__352_contigs__length_93459789-snap-gene-229.7-mRNA-1 MF GO:0050681 androgen
maker-PGA_scaffold0__352_contigs__length_93459789-snap-gene-229.7-mRNA-1 BP GO:0016055 Wnt
maker-PGA_scaffold0__352_contigs__length_93459789-snap-gene-229.7-mRNA-1 CC GO:0016363 nuclear
maker-PGA_scaffold0__352_contigs__length_93459789-snap-gene-229.7-mRNA-1 CC GO:0005856 cytoskeleton
maker-PGA_scaffold0__352_contigs__length_93459789-snap-gene-229.7-mRNA-1 BP GO:0010718 positive
maker-PGA_scaffold0__352_contigs__length_93459789-snap-gene-229.7-mRNA-1 BP GO:0045599 negative
maker-PGA_scaffold0__352_contigs__length_93459789-snap-gene-229.7-mRNA-1 BP GO:0030512 negative
maker-PGA_scaffold0__352_contigs__length_93459789-snap-gene-229.7-mRNA-1 MF GO:0003713 transcription
maker-PGA_scaffold0__352_contigs__length_93459789-snap-gene-229.7-mRNA-1 MF GO:0046872 metal
maker-PGA_scaffold0__352_contigs__length_93459789-snap-gene-229.7-mRNA-1 BP GO:0090100 positive
maker-PGA_scaffold0__352_contigs__length_93459789-snap-gene-229.7-mRNA-1 BP GO:0030154 cell
maker-PGA_scaffold0__352_contigs__length_93459789-snap-gene-229.7-mRNA-1 CC GO:0005829 cytosol
maker-PGA_scaffold0__352_contigs__length_93459789-snap-gene-229.7-mRNA-1 MF GO:0022857 transmembrane
maker-PGA_scaffold0__352_contigs__length_93459789-snap-gene-229.7-mRNA-1 BP GO:0016331 morphogenesis
maker-PGA_scaffold0__352_contigs__length_93459789-snap-gene-229.7-mRNA-1 CC GO:0005886 plasma
maker-PGA_scaffold0__352_contigs__length_93459789-snap-gene-229.7-mRNA-1 CC GO:0016021 integral
maker-PGA_scaffold0__352_contigs__length_93459789-snap-gene-229.7-mRNA-1 BP GO:1903508 positive
maker-PGA_scaffold0__352_contigs__length_93459789-snap-gene-229.7-mRNA-1 BP GO:0010628 positive
maker-PGA_scaffold0__352_contigs__length_93459789-snap-gene-229.7-mRNA-1 BP GO:0006355 regulation
maker-PGA_scaffold0__352_contigs__length_93459789-snap-gene-229.7-mRNA-1 BP GO:0043542 endothelial
maker-PGA_scaffold0__352_contigs__length_93459789-snap-gene-229.7-mRNA-1 BP GO:0007179 transforming
maker-PGA_scaffold0__352_contigs__length_93459789-snap-gene-229.7-mRNA-1 BP GO:0031589 cell-substrate
maker-PGA_scaffold0__352_contigs__length_93459789-snap-gene-229.7-mRNA-1 BP GO:0000902 cell
maker-PGA_scaffold0__352_contigs__length_93459789-snap-gene-229.7-mRNA-1 BP GO:0055085 transmembrane
maker-PGA_scaffold0__352_contigs__length_93459789-snap-gene-229.8-mRNA-1 CC GO:0030891 VCB
maker-PGA_scaffold0__352_contigs__length_93459789-snap-gene-229.8-mRNA-1 BP GO:0006368 transcription
maker-PGA_scaffold0__352_contigs__length_93459789-snap-gene-229.8-mRNA-1 MF GO:0003746 translation
maker-PGA_scaffold0__352_contigs__length_93459789-snap-gene-229.8-mRNA-1 CC GO:0070449 elongin
maker-PGA_scaffold0__352_contigs__length_93459789-snap-gene-229.8-mRNA-1 MF GO:0031625 ubiquitin
maker-PGA_scaffold0__352_contigs__length_93459789-snap-gene-229.8-mRNA-1 BP GO:0006414 translational
maker-PGA_scaffold0__352_contigs__length_93459789-snap-gene-229.8-mRNA-1 CC GO:0031466 Cul5-RING
maker-PGA_scaffold0__352_contigs__length_93459789-snap-gene-229.8-mRNA-1 CC GO:0031462 Cul2-RING
maker-PGA_scaffold0__352_contigs__length_93459789-snap-gene-229.8-mRNA-1 CC GO:0016021 integral
maker-PGA_scaffold0__352_contigs__length_93459789-snap-gene-230.8-mRNA-1 MF GO:0004672 protein
maker-PGA_scaffold0__352_contigs__length_93459789-snap-gene-230.8-mRNA-1 BP GO:0006468 protein
maker-PGA_scaffold0__352_contigs__length_93459789-snap-gene-230.8-mRNA-1 CC GO:0005794 Golgi
maker-PGA_scaffold0__352_contigs__length_93459789-snap-gene-230.8-mRNA-1 CC GO:0005730 nucleolus
maker-PGA_scaffold0__352_contigs__length_93459789-snap-gene-230.8-mRNA-1 CC GO:0005654 nucleoplasm
maker-PGA_scaffold0__352_contigs__length_93459789-snap-gene-230.8-mRNA-1 MF GO:0005524 ATP
maker-PGA_scaffold0__352_contigs__length_93459789-snap-gene-230.8-mRNA-1 BP GO:0010923 negative
maker-PGA_scaffold0__352_contigs__length_93459789-snap-gene-230.8-mRNA-1 CC GO:0016021 integral
maker-PGA_scaffold0__352_contigs__length_93459789-augustus-gene-230.6-mRNA-1 MF GO:0003676 nucleic
maker-PGA_scaffold0__352_contigs__length_93459789-augustus-gene-230.6-mRNA-1 CC GO:0005634 nucleus
maker-PGA_scaffold0__352_contigs__length_93459789-augustus-gene-230.6-mRNA-1 BP GO:0006355 regulation
maker-PGA_scaffold0__352_contigs__length_93459789-augustus-gene-230.6-mRNA-1 MF GO:0003700 DNA-binding
maker-PGA_scaffold0__352_contigs__length_93459789-augustus-gene-230.6-mRNA-1 MF GO:0046872 metal
maker-PGA_scaffold0__352_contigs__length_93459789-augustus-gene-230.7-mRNA-1 BP GO:0006355 regulation
maker-PGA_scaffold0__352_contigs__length_93459789-augustus-gene-230.7-mRNA-1 MF GO:0003676 nucleic
maker-PGA_scaffold0__352_contigs__length_93459789-augustus-gene-230.7-mRNA-1 MF GO:0046872 metal
maker-PGA_scaffold0__352_contigs__length_93459789-snap-gene-231.9-mRNA-1 MF GO:0003676 nucleic
maker-PGA_scaffold0__352_contigs__length_93459789-snap-gene-231.9-mRNA-1 BP GO:0001934 positive
maker-PGA_scaffold0__352_contigs__length_93459789-snap-gene-231.9-mRNA-1 CC GO:0005634 nucleus
maker-PGA_scaffold0__352_contigs__length_93459789-snap-gene-231.9-mRNA-1 MF GO:0030971 receptor
maker-PGA_scaffold0__352_contigs__length_93459789-snap-gene-231.9-mRNA-1 CC GO:0005737 cytoplasm
maker-PGA_scaffold0__352_contigs__length_93459789-snap-gene-231.9-mRNA-1 MF GO:0046872 metal
maker-PGA_scaffold0__352_contigs__length_93459789-snap-gene-231.9-mRNA-1 MF GO:0003700 DNA-binding
maker-PGA_scaffold0__352_contigs__length_93459789-snap-gene-231.9-mRNA-1 BP GO:0006355 regulation
maker-PGA_scaffold0__352_contigs__length_93459789-augustus-gene-231.16-mRNA-1 BP GO:0006506 GPI
maker-PGA_scaffold0__352_contigs__length_93459789-augustus-gene-231.16-mRNA-1 CC GO:0000139 Golgi
maker-PGA_scaffold0__352_contigs__length_93459789-augustus-gene-231.16-mRNA-1 MF GO:0016788 hydrolase
maker-PGA_scaffold0__352_contigs__length_93459789-augustus-gene-231.16-mRNA-1 MF GO:0046872 metal
maker-PGA_scaffold0__352_contigs__length_93459789-augustus-gene-231.16-mRNA-1 CC GO:0031227 intrinsic
maker-PGA_scaffold0__352_contigs__length_93459789-augustus-gene-231.16-mRNA-1 CC GO:0016021 integral
maker-PGA_scaffold0__352_contigs__length_93459789-augustus-gene-231.16-mRNA-1 CC GO:0005783 endoplasmic
maker-PGA_scaffold0__352_contigs__length_93459789-augustus-gene-231.15-mRNA-1 MF GO:0005509 calcium
maker-PGA_scaffold0__352_contigs__length_93459789-augustus-gene-231.15-mRNA-1 CC GO:0036379 myofilament
maker-PGA_scaffold0__352_contigs__length_93459789-augustus-gene-231.15-mRNA-1 CC GO:0016021 integral
augustus_masked-PGA_scaffold0__352_contigs__length_93459789-processed-gene-233.14-mRNA-1 CC GO:0016363 nuclear
augustus_masked-PGA_scaffold0__352_contigs__length_93459789-processed-gene-233.14-mRNA-1 BP GO:0048703 embryonic
augustus_masked-PGA_scaffold0__352_contigs__length_93459789-processed-gene-233.14-mRNA-1 MF GO:0005515 protein
augustus_masked-PGA_scaffold0__352_contigs__length_93459789-processed-gene-233.14-mRNA-1 CC GO:0080008 Cul4-RING
[truncated: 38,929,720 more chars]
