# Supplementary material for: Genomic architecture of adaptive radiation and hybridization in Alpine whitefish
Source: Nat Commun. 2022 Aug 2;13:4479. doi: 10.1038/s41467-022-32181-8 (PMC9345977; doi:10.1038/s41467-022-32181-8)
Supplement: Supplementary file 8 — Source Data [file 41467_2022_32181_MOESM8_ESM.zip › SourceData/SUPPLEMENTARY_FIGURES/Figure_S5_GO_enrichment/Neuchatel_extractedannotation_unique_gene_names.txt]

augustus_masked-PGA_scaffold0__352_contigs__length_93459789-processed-gene-247.15
augustus_masked-PGA_scaffold10__182_contigs__length_63177489-processed-gene-431.1
augustus_masked-PGA_scaffold11__203_contigs__length_63881516-processed-gene-394.0
augustus_masked-PGA_scaffold11__203_contigs__length_63881516-processed-gene-51.3
augustus_masked-PGA_scaffold14__173_contigs__length_55641933-processed-gene-181.0
augustus_masked-PGA_scaffold16__334_contigs__length_54216998-processed-gene-146.2
augustus_masked-PGA_scaffold16__334_contigs__length_54216998-processed-gene-213.12
augustus_masked-PGA_scaffold18__164_contigs__length_59907985-processed-gene-165.22
augustus_masked-PGA_scaffold18__164_contigs__length_59907985-processed-gene-216.16
augustus_masked-PGA_scaffold18__164_contigs__length_59907985-processed-gene-239.0
augustus_masked-PGA_scaffold18__164_contigs__length_59907985-processed-gene-355.7
augustus_masked-PGA_scaffold24__152_contigs__length_51033154-processed-gene-462.10
augustus_masked-PGA_scaffold29__157_contigs__length_48675208-processed-gene-28.7
augustus_masked-PGA_scaffold30__165_contigs__length_48446552-processed-gene-329.2
augustus_masked-PGA_scaffold33__143_contigs__length_40727438-processed-gene-250.16
augustus_masked-PGA_scaffold38__206_contigs__length_33962415-processed-gene-40.2
augustus_masked-PGA_scaffold5__223_contigs__length_43692974-processed-gene-251.1
augustus_masked-PGA_scaffold5__223_contigs__length_43692974-processed-gene-277.13
augustus_masked-PGA_scaffold7__351_contigs__length_68138733-processed-gene-460.12
augustus_masked-PGA_scaffold7__351_contigs__length_68138733-processed-gene-489.3
augustus_masked-PGA_scaffold9__196_contigs__length_60468309-processed-gene-602.5
maker-PGA_scaffold0__352_contigs__length_93459789-augustus-gene-186.0
maker-PGA_scaffold0__352_contigs__length_93459789-augustus-gene-247.7
maker-PGA_scaffold0__352_contigs__length_93459789-augustus-gene-640.3
maker-PGA_scaffold0__352_contigs__length_93459789-augustus-gene-795.5
maker-PGA_scaffold0__352_contigs__length_93459789-snap-gene-247.9
maker-PGA_scaffold0__352_contigs__length_93459789-snap-gene-641.2
maker-PGA_scaffold0__352_contigs__length_93459789-snap-gene-675.7
maker-PGA_scaffold0__352_contigs__length_93459789-snap-gene-675.8
maker-PGA_scaffold0__352_contigs__length_93459789-snap-gene-696.17
maker-PGA_scaffold0__352_contigs__length_93459789-snap-gene-795.8
maker-PGA_scaffold0__352_contigs__length_93459789-snap-gene-800.8
maker-PGA_scaffold0__352_contigs__length_93459789-snap-gene-880.9
maker-PGA_scaffold0__352_contigs__length_93459789-snap-gene-890.2
maker-PGA_scaffold0__352_contigs__length_93459789-snap-gene-933.13
maker-PGA_scaffold10__182_contigs__length_63177489-augustus-gene-153.1
maker-PGA_scaffold10__182_contigs__length_63177489-augustus-gene-23.5
maker-PGA_scaffold10__182_contigs__length_63177489-augustus-gene-455.7
maker-PGA_scaffold10__182_contigs__length_63177489-snap-gene-23.13
maker-PGA_scaffold10__182_contigs__length_63177489-snap-gene-249.10
maker-PGA_scaffold10__182_contigs__length_63177489-snap-gene-249.13
maker-PGA_scaffold10__182_contigs__length_63177489-snap-gene-249.9
maker-PGA_scaffold10__182_contigs__length_63177489-snap-gene-250.2
maker-PGA_scaffold10__182_contigs__length_63177489-snap-gene-250.3
maker-PGA_scaffold10__182_contigs__length_63177489-snap-gene-250.5
maker-PGA_scaffold10__182_contigs__length_63177489-snap-gene-454.1
maker-PGA_scaffold10__182_contigs__length_63177489-snap-gene-455.15
maker-PGA_scaffold10__182_contigs__length_63177489-snap-gene-81.3
maker-PGA_scaffold11__203_contigs__length_63881516-augustus-gene-296.20
maker-PGA_scaffold11__203_contigs__length_63881516-augustus-gene-296.22
maker-PGA_scaffold11__203_contigs__length_63881516-augustus-gene-369.11
maker-PGA_scaffold11__203_contigs__length_63881516-augustus-gene-369.12
maker-PGA_scaffold11__203_contigs__length_63881516-augustus-gene-369.13
maker-PGA_scaffold11__203_contigs__length_63881516-augustus-gene-385.13
maker-PGA_scaffold11__203_contigs__length_63881516-augustus-gene-385.14
maker-PGA_scaffold11__203_contigs__length_63881516-augustus-gene-39.11
maker-PGA_scaffold11__203_contigs__length_63881516-augustus-gene-398.12
maker-PGA_scaffold11__203_contigs__length_63881516-augustus-gene-399.14
maker-PGA_scaffold11__203_contigs__length_63881516-augustus-gene-507.18
maker-PGA_scaffold11__203_contigs__length_63881516-augustus-gene-507.20
maker-PGA_scaffold11__203_contigs__length_63881516-augustus-gene-51.14
maker-PGA_scaffold11__203_contigs__length_63881516-augustus-gene-514.14
maker-PGA_scaffold11__203_contigs__length_63881516-snap-gene-177.13
maker-PGA_scaffold11__203_contigs__length_63881516-snap-gene-315.5
maker-PGA_scaffold11__203_contigs__length_63881516-snap-gene-321.8
maker-PGA_scaffold11__203_contigs__length_63881516-snap-gene-385.4
maker-PGA_scaffold11__203_contigs__length_63881516-snap-gene-385.5
maker-PGA_scaffold11__203_contigs__length_63881516-snap-gene-385.7
maker-PGA_scaffold11__203_contigs__length_63881516-snap-gene-385.9
maker-PGA_scaffold11__203_contigs__length_63881516-snap-gene-386.0
maker-PGA_scaffold11__203_contigs__length_63881516-snap-gene-386.7
maker-PGA_scaffold11__203_contigs__length_63881516-snap-gene-388.0
maker-PGA_scaffold11__203_contigs__length_63881516-snap-gene-389.4
maker-PGA_scaffold11__203_contigs__length_63881516-snap-gene-389.5
maker-PGA_scaffold11__203_contigs__length_63881516-snap-gene-392.12
maker-PGA_scaffold11__203_contigs__length_63881516-snap-gene-395.10
maker-PGA_scaffold11__203_contigs__length_63881516-snap-gene-396.10
maker-PGA_scaffold11__203_contigs__length_63881516-snap-gene-396.12
maker-PGA_scaffold11__203_contigs__length_63881516-snap-gene-398.6
maker-PGA_scaffold11__203_contigs__length_63881516-snap-gene-399.11
maker-PGA_scaffold11__203_contigs__length_63881516-snap-gene-505.12
maker-PGA_scaffold11__203_contigs__length_63881516-snap-gene-505.13
maker-PGA_scaffold11__203_contigs__length_63881516-snap-gene-506.4
maker-PGA_scaffold11__203_contigs__length_63881516-snap-gene-506.5
maker-PGA_scaffold11__203_contigs__length_63881516-snap-gene-507.0
maker-PGA_scaffold11__203_contigs__length_63881516-snap-gene-507.2
maker-PGA_scaffold11__203_contigs__length_63881516-snap-gene-514.17
maker-PGA_scaffold11__203_contigs__length_63881516-snap-gene-514.19
maker-PGA_scaffold11__203_contigs__length_63881516-snap-gene-515.4
maker-PGA_scaffold11__203_contigs__length_63881516-snap-gene-619.14
maker-PGA_scaffold12__167_contigs__length_57740044-augustus-gene-403.7
maker-PGA_scaffold12__167_contigs__length_57740044-snap-gene-269.6
maker-PGA_scaffold12__167_contigs__length_57740044-snap-gene-269.7
maker-PGA_scaffold12__167_contigs__length_57740044-snap-gene-271.9
maker-PGA_scaffold12__167_contigs__length_57740044-snap-gene-359.16
maker-PGA_scaffold13__147_contigs__length_47256133-snap-gene-255.4
maker-PGA_scaffold13__147_contigs__length_47256133-snap-gene-255.6
maker-PGA_scaffold14__173_contigs__length_55641933-augustus-gene-181.7
maker-PGA_scaffold14__173_contigs__length_55641933-augustus-gene-243.2
maker-PGA_scaffold14__173_contigs__length_55641933-augustus-gene-371.15
maker-PGA_scaffold14__173_contigs__length_55641933-snap-gene-163.4
maker-PGA_scaffold14__173_contigs__length_55641933-snap-gene-179.18
maker-PGA_scaffold14__173_contigs__length_55641933-snap-gene-179.19
maker-PGA_scaffold14__173_contigs__length_55641933-snap-gene-179.20
maker-PGA_scaffold14__173_contigs__length_55641933-snap-gene-371.22
maker-PGA_scaffold15__168_contigs__length_54025139-snap-gene-182.7
maker-PGA_scaffold16__334_contigs__length_54216998-augustus-gene-349.5
maker-PGA_scaffold16__334_contigs__length_54216998-augustus-gene-352.6
maker-PGA_scaffold16__334_contigs__length_54216998-augustus-gene-365.0
maker-PGA_scaffold16__334_contigs__length_54216998-snap-gene-337.12
maker-PGA_scaffold16__334_contigs__length_54216998-snap-gene-339.2
maker-PGA_scaffold16__334_contigs__length_54216998-snap-gene-348.5
maker-PGA_scaffold16__334_contigs__length_54216998-snap-gene-349.14
maker-PGA_scaffold16__334_contigs__length_54216998-snap-gene-349.15
maker-PGA_scaffold16__334_contigs__length_54216998-snap-gene-352.19
maker-PGA_scaffold16__334_contigs__length_54216998-snap-gene-352.22
maker-PGA_scaffold16__334_contigs__length_54216998-snap-gene-366.10
maker-PGA_scaffold16__334_contigs__length_54216998-snap-gene-366.11
maker-PGA_scaffold16__334_contigs__length_54216998-snap-gene-366.12
maker-PGA_scaffold16__334_contigs__length_54216998-snap-gene-367.3
maker-PGA_scaffold16__334_contigs__length_54216998-snap-gene-367.4
maker-PGA_scaffold16__334_contigs__length_54216998-snap-gene-367.5
maker-PGA_scaffold16__334_contigs__length_54216998-snap-gene-367.6
maker-PGA_scaffold18__164_contigs__length_59907985-augustus-gene-165.5
maker-PGA_scaffold18__164_contigs__length_59907985-augustus-gene-179.3
maker-PGA_scaffold18__164_contigs__length_59907985-augustus-gene-204.17
maker-PGA_scaffold18__164_contigs__length_59907985-augustus-gene-205.7
maker-PGA_scaffold18__164_contigs__length_59907985-augustus-gene-320.5
maker-PGA_scaffold18__164_contigs__length_59907985-snap-gene-165.24
maker-PGA_scaffold18__164_contigs__length_59907985-snap-gene-165.27
maker-PGA_scaffold18__164_contigs__length_59907985-snap-gene-170.15
maker-PGA_scaffold18__164_contigs__length_59907985-snap-gene-186.18
maker-PGA_scaffold18__164_contigs__length_59907985-snap-gene-186.20
maker-PGA_scaffold18__164_contigs__length_59907985-snap-gene-196.18
maker-PGA_scaffold18__164_contigs__length_59907985-snap-gene-196.19
maker-PGA_scaffold18__164_contigs__length_59907985-snap-gene-196.20
maker-PGA_scaffold18__164_contigs__length_59907985-snap-gene-204.2
maker-PGA_scaffold18__164_contigs__length_59907985-snap-gene-204.3
maker-PGA_scaffold18__164_contigs__length_59907985-snap-gene-205.4
maker-PGA_scaffold18__164_contigs__length_59907985-snap-gene-207.7
maker-PGA_scaffold18__164_contigs__length_59907985-snap-gene-207.8
maker-PGA_scaffold18__164_contigs__length_59907985-snap-gene-223.5
maker-PGA_scaffold18__164_contigs__length_59907985-snap-gene-313.13
maker-PGA_scaffold19__147_contigs__length_54335267-snap-gene-210.8
maker-PGA_scaffold19__147_contigs__length_54335267-snap-gene-411.8
maker-PGA_scaffold20__181_contigs__length_52945597-augustus-gene-296.0
maker-PGA_scaffold20__181_contigs__length_52945597-augustus-gene-297.12
maker-PGA_scaffold20__181_contigs__length_52945597-augustus-gene-298.15
maker-PGA_scaffold20__181_contigs__length_52945597-snap-gene-269.9
maker-PGA_scaffold2__176_contigs__length_42764345-augustus-gene-239.10
maker-PGA_scaffold2__176_contigs__length_42764345-snap-gene-142.11
maker-PGA_scaffold2__176_contigs__length_42764345-snap-gene-239.31
maker-PGA_scaffold2__176_contigs__length_42764345-snap-gene-240.30
maker-PGA_scaffold2__176_contigs__length_42764345-snap-gene-240.37
maker-PGA_scaffold22__199_contigs__length_52020451-snap-gene-224.2
maker-PGA_scaffold22__199_contigs__length_52020451-snap-gene-225.17
maker-PGA_scaffold22__199_contigs__length_52020451-snap-gene-225.18
maker-PGA_scaffold22__199_contigs__length_52020451-snap-gene-225.19
maker-PGA_scaffold22__199_contigs__length_52020451-snap-gene-372.10
maker-PGA_scaffold22__199_contigs__length_52020451-snap-gene-372.11
maker-PGA_scaffold22__199_contigs__length_52020451-snap-gene-373.14
maker-PGA_scaffold23__167_contigs__length_50329371-augustus-gene-311.17
maker-PGA_scaffold23__167_contigs__length_50329371-augustus-gene-362.17
maker-PGA_scaffold23__167_contigs__length_50329371-augustus-gene-363.13
maker-PGA_scaffold23__167_contigs__length_50329371-augustus-gene-364.13
maker-PGA_scaffold23__167_contigs__length_50329371-snap-gene-311.14
maker-PGA_scaffold23__167_contigs__length_50329371-snap-gene-311.15
maker-PGA_scaffold23__167_contigs__length_50329371-snap-gene-311.16
maker-PGA_scaffold23__167_contigs__length_50329371-snap-gene-362.23
maker-PGA_scaffold23__167_contigs__length_50329371-snap-gene-362.26
maker-PGA_scaffold23__167_contigs__length_50329371-snap-gene-363.15
maker-PGA_scaffold23__167_contigs__length_50329371-snap-gene-363.16
maker-PGA_scaffold23__167_contigs__length_50329371-snap-gene-363.17
maker-PGA_scaffold23__167_contigs__length_50329371-snap-gene-363.20
maker-PGA_scaffold23__167_contigs__length_50329371-snap-gene-364.6
maker-PGA_scaffold23__167_contigs__length_50329371-snap-gene-469.7
maker-PGA_scaffold23__167_contigs__length_50329371-snap-gene-469.9
maker-PGA_scaffold24__152_contigs__length_51033154-augustus-gene-260.12
maker-PGA_scaffold24__152_contigs__length_51033154-augustus-gene-262.15
maker-PGA_scaffold24__152_contigs__length_51033154-augustus-gene-331.10
maker-PGA_scaffold24__152_contigs__length_51033154-snap-gene-262.16
maker-PGA_scaffold24__152_contigs__length_51033154-snap-gene-331.0
maker-PGA_scaffold25__179_contigs__length_50922480-augustus-gene-2.4
maker-PGA_scaffold25__179_contigs__length_50922480-augustus-gene-249.14
maker-PGA_scaffold25__179_contigs__length_50922480-augustus-gene-249.15
maker-PGA_scaffold25__179_contigs__length_50922480-augustus-gene-250.4
maker-PGA_scaffold25__179_contigs__length_50922480-snap-gene-249.1
maker-PGA_scaffold25__179_contigs__length_50922480-snap-gene-249.3
maker-PGA_scaffold25__179_contigs__length_50922480-snap-gene-255.0
maker-PGA_scaffold25__179_contigs__length_50922480-snap-gene-256.8
maker-PGA_scaffold25__179_contigs__length_50922480-snap-gene-294.16
maker-PGA_scaffold25__179_contigs__length_50922480-snap-gene-294.17
maker-PGA_scaffold25__179_contigs__length_50922480-snap-gene-294.19
maker-PGA_scaffold25__179_contigs__length_50922480-snap-gene-415.0
maker-PGA_scaffold25__179_contigs__length_50922480-snap-gene-53.1
maker-PGA_scaffold25__179_contigs__length_50922480-snap-gene-86.15
maker-PGA_scaffold25__179_contigs__length_50922480-snap-gene-87.0
maker-PGA_scaffold28__172_contigs__length_48977775-augustus-gene-184.3
maker-PGA_scaffold28__172_contigs__length_48977775-snap-gene-302.1
maker-PGA_scaffold28__172_contigs__length_48977775-snap-gene-303.9
maker-PGA_scaffold29__157_contigs__length_48675208-snap-gene-133.34
maker-PGA_scaffold29__157_contigs__length_48675208-snap-gene-213.24
maker-PGA_scaffold29__157_contigs__length_48675208-snap-gene-28.1
maker-PGA_scaffold30__165_contigs__length_48446552-snap-gene-261.4
maker-PGA_scaffold30__165_contigs__length_48446552-snap-gene-266.5
maker-PGA_scaffold30__165_contigs__length_48446552-snap-gene-330.3
maker-PGA_scaffold30__165_contigs__length_48446552-snap-gene-382.17
maker-PGA_scaffold32__183_contigs__length_44662967-augustus-gene-214.23
maker-PGA_scaffold32__183_contigs__length_44662967-augustus-gene-214.25
maker-PGA_scaffold32__183_contigs__length_44662967-snap-gene-101.4
maker-PGA_scaffold32__183_contigs__length_44662967-snap-gene-214.32
maker-PGA_scaffold32__183_contigs__length_44662967-snap-gene-214.36
maker-PGA_scaffold32__183_contigs__length_44662967-snap-gene-214.37
maker-PGA_scaffold33__143_contigs__length_40727438-augustus-gene-237.10
maker-PGA_scaffold33__143_contigs__length_40727438-snap-gene-237.18
maker-PGA_scaffold33__143_contigs__length_40727438-snap-gene-237.19
maker-PGA_scaffold33__143_contigs__length_40727438-snap-gene-249.8
maker-PGA_scaffold33__143_contigs__length_40727438-snap-gene-250.12
maker-PGA_scaffold33__143_contigs__length_40727438-snap-gene-250.13
maker-PGA_scaffold33__143_contigs__length_40727438-snap-gene-260.15
maker-PGA_scaffold33__143_contigs__length_40727438-snap-gene-260.18
maker-PGA_scaffold33__143_contigs__length_40727438-snap-gene-80.13
maker-PGA_scaffold33__143_contigs__length_40727438-snap-gene-80.14
maker-PGA_scaffold33__143_contigs__length_40727438-snap-gene-80.15
maker-PGA_scaffold3__454_contigs__length_92224161-augustus-gene-809.10
maker-PGA_scaffold3__454_contigs__length_92224161-snap-gene-398.2
maker-PGA_scaffold35__141_contigs__length_42009912-augustus-gene-250.9
maker-PGA_scaffold35__141_contigs__length_42009912-snap-gene-250.1
maker-PGA_scaffold36__136_contigs__length_43663377-augustus-gene-18.0
maker-PGA_scaffold36__136_contigs__length_43663377-augustus-gene-204.6
maker-PGA_scaffold36__136_contigs__length_43663377-snap-gene-6.5
maker-PGA_scaffold36__136_contigs__length_43663377-snap-gene-95.6
maker-PGA_scaffold38__206_contigs__length_33962415-augustus-gene-114.6
maker-PGA_scaffold4__243_contigs__length_45591172-augustus-gene-72.16
maker-PGA_scaffold4__243_contigs__length_45591172-snap-gene-282.12
maker-PGA_scaffold4__243_contigs__length_45591172-snap-gene-283.14
maker-PGA_scaffold4__243_contigs__length_45591172-snap-gene-283.16
maker-PGA_scaffold4__243_contigs__length_45591172-snap-gene-283.19
maker-PGA_scaffold5__223_contigs__length_43692974-snap-gene-251.23
maker-PGA_scaffold5__223_contigs__length_43692974-snap-gene-251.24
maker-PGA_scaffold5__223_contigs__length_43692974-snap-gene-251.26
maker-PGA_scaffold5__223_contigs__length_43692974-snap-gene-251.29
maker-PGA_scaffold5__223_contigs__length_43692974-snap-gene-252.6
maker-PGA_scaffold5__223_contigs__length_43692974-snap-gene-293.0
maker-PGA_scaffold7__351_contigs__length_68138733-augustus-gene-458.4
maker-PGA_scaffold7__351_contigs__length_68138733-snap-gene-210.5
maker-PGA_scaffold7__351_contigs__length_68138733-snap-gene-211.1
maker-PGA_scaffold8__181_contigs__length_65193448-augustus-gene-112.18
maker-PGA_scaffold8__181_contigs__length_65193448-augustus-gene-204.11
maker-PGA_scaffold8__181_contigs__length_65193448-augustus-gene-225.0
maker-PGA_scaffold8__181_contigs__length_65193448-snap-gene-169.4
maker-PGA_scaffold8__181_contigs__length_65193448-snap-gene-202.2
maker-PGA_scaffold8__181_contigs__length_65193448-snap-gene-202.3
maker-PGA_scaffold8__181_contigs__length_65193448-snap-gene-259.12
maker-PGA_scaffold8__181_contigs__length_65193448-snap-gene-299.16
maker-PGA_scaffold9__196_contigs__length_60468309-snap-gene-598.4
maker-PGA_scaffold9__196_contigs__length_60468309-snap-gene-599.2
snap_masked-PGA_scaffold11__203_contigs__length_63881516-processed-gene-369.4
snap_masked-PGA_scaffold11__203_contigs__length_63881516-processed-gene-39.10
snap_masked-PGA_scaffold11__203_contigs__length_63881516-processed-gene-392.8
snap_masked-PGA_scaffold11__203_contigs__length_63881516-processed-gene-398.23
snap_masked-PGA_scaffold11__203_contigs__length_63881516-processed-gene-399.24
snap_masked-PGA_scaffold12__167_contigs__length_57740044-processed-gene-359.11
snap_masked-PGA_scaffold12__167_contigs__length_57740044-processed-gene-359.6
snap_masked-PGA_scaffold13__147_contigs__length_47256133-processed-gene-255.17
snap_masked-PGA_scaffold18__164_contigs__length_59907985-processed-gene-164.14
snap_masked-PGA_scaffold18__164_contigs__length_59907985-processed-gene-165.16
snap_masked-PGA_scaffold18__164_contigs__length_59907985-processed-gene-166.2
snap_masked-PGA_scaffold19__147_contigs__length_54335267-processed-gene-367.21
snap_masked-PGA_scaffold19__147_contigs__length_54335267-processed-gene-367.23
snap_masked-PGA_scaffold19__147_contigs__length_54335267-processed-gene-367.24
snap_masked-PGA_scaffold20__181_contigs__length_52945597-processed-gene-298.10
snap_masked-PGA_scaffold2__176_contigs__length_42764345-processed-gene-142.7
snap_masked-PGA_scaffold2__176_contigs__length_42764345-processed-gene-213.0
snap_masked-PGA_scaffold22__199_contigs__length_52020451-processed-gene-53.0
snap_masked-PGA_scaffold23__167_contigs__length_50329371-processed-gene-283.16
snap_masked-PGA_scaffold23__167_contigs__length_50329371-processed-gene-283.19
snap_masked-PGA_scaffold23__167_contigs__length_50329371-processed-gene-469.12
snap_masked-PGA_scaffold25__179_contigs__length_50922480-processed-gene-247.2
snap_masked-PGA_scaffold25__179_contigs__length_50922480-processed-gene-250.5
snap_masked-PGA_scaffold25__179_contigs__length_50922480-processed-gene-252.2
snap_masked-PGA_scaffold29__157_contigs__length_48675208-processed-gene-213.3
snap_masked-PGA_scaffold32__183_contigs__length_44662967-processed-gene-225.8
snap_masked-PGA_scaffold3__454_contigs__length_92224161-processed-gene-398.7
snap_masked-PGA_scaffold36__136_contigs__length_43663377-processed-gene-18.2
snap_masked-PGA_scaffold38__206_contigs__length_33962415-processed-gene-26.3
snap_masked-PGA_scaffold4__243_contigs__length_45591172-processed-gene-209.2
snap_masked-PGA_scaffold5__223_contigs__length_43692974-processed-gene-251.44
snap_masked-PGA_scaffold5__223_contigs__length_43692974-processed-gene-276.6
