# Supplementary material for: Genomic architecture of adaptive radiation and hybridization in Alpine whitefish
Source: Nat Commun. 2022 Aug 2;13:4479. doi: 10.1038/s41467-022-32181-8 (PMC9345977; doi:10.1038/s41467-022-32181-8)
Supplement: Supplementary file 8 — Source Data [file 41467_2022_32181_MOESM8_ESM.zip › SourceData/SUPPLEMENTARY_FIGURES/Figure_S5_GO_enrichment/gene_names1659.txt]

maker-PGA_scaffold0__352_contigs__length_93459789-snap-gene-13.21
maker-PGA_scaffold0__352_contigs__length_93459789-augustus-gene-22.19
maker-PGA_scaffold0__352_contigs__length_93459789-snap-gene-61.8
maker-PGA_scaffold0__352_contigs__length_93459789-snap-gene-61.6
snap_masked-PGA_scaffold0__352_contigs__length_93459789-processed-gene-123.4
augustus_masked-PGA_scaffold0__352_contigs__length_93459789-processed-gene-172.0
maker-PGA_scaffold0__352_contigs__length_93459789-snap-gene-206.6
augustus_masked-PGA_scaffold0__352_contigs__length_93459789-processed-gene-262.1
maker-PGA_scaffold0__352_contigs__length_93459789-snap-gene-268.1
maker-PGA_scaffold0__352_contigs__length_93459789-snap-gene-269.6
maker-PGA_scaffold0__352_contigs__length_93459789-snap-gene-269.5
maker-PGA_scaffold0__352_contigs__length_93459789-snap-gene-270.6
maker-PGA_scaffold0__352_contigs__length_93459789-augustus-gene-271.6
maker-PGA_scaffold0__352_contigs__length_93459789-snap-gene-287.1
maker-PGA_scaffold0__352_contigs__length_93459789-snap-gene-287.0
maker-PGA_scaffold0__352_contigs__length_93459789-snap-gene-505.2
maker-PGA_scaffold0__352_contigs__length_93459789-snap-gene-509.6
maker-PGA_scaffold0__352_contigs__length_93459789-augustus-gene-610.5
maker-PGA_scaffold0__352_contigs__length_93459789-snap-gene-661.2
maker-PGA_scaffold0__352_contigs__length_93459789-augustus-gene-661.7
maker-PGA_scaffold0__352_contigs__length_93459789-snap-gene-678.3
maker-PGA_scaffold0__352_contigs__length_93459789-snap-gene-708.0
maker-PGA_scaffold0__352_contigs__length_93459789-snap-gene-720.2
augustus_masked-PGA_scaffold0__352_contigs__length_93459789-processed-gene-720.13
maker-PGA_scaffold0__352_contigs__length_93459789-augustus-gene-721.11
snap_masked-PGA_scaffold0__352_contigs__length_93459789-processed-gene-723.10
maker-PGA_scaffold0__352_contigs__length_93459789-augustus-gene-781.2
maker-PGA_scaffold0__352_contigs__length_93459789-snap-gene-800.8
maker-PGA_scaffold0__352_contigs__length_93459789-snap-gene-817.15
maker-PGA_scaffold0__352_contigs__length_93459789-augustus-gene-817.25
maker-PGA_scaffold0__352_contigs__length_93459789-snap-gene-817.15
maker-PGA_scaffold0__352_contigs__length_93459789-augustus-gene-817.24
maker-PGA_scaffold0__352_contigs__length_93459789-snap-gene-818.7
maker-PGA_scaffold0__352_contigs__length_93459789-snap-gene-818.8
maker-PGA_scaffold0__352_contigs__length_93459789-snap-gene-817.20
maker-PGA_scaffold0__352_contigs__length_93459789-augustus-gene-818.15
maker-PGA_scaffold0__352_contigs__length_93459789-snap-gene-818.11
maker-PGA_scaffold0__352_contigs__length_93459789-augustus-gene-818.15
maker-PGA_scaffold0__352_contigs__length_93459789-augustus-gene-819.10
maker-PGA_scaffold0__352_contigs__length_93459789-augustus-gene-819.10
maker-PGA_scaffold0__352_contigs__length_93459789-augustus-gene-819.12
maker-PGA_scaffold0__352_contigs__length_93459789-snap-gene-842.22
maker-PGA_scaffold0__352_contigs__length_93459789-snap-gene-909.2
maker-PGA_scaffold0__352_contigs__length_93459789-augustus-gene-909.1
maker-PGA_scaffold0__352_contigs__length_93459789-snap-gene-910.5
snap_masked-PGA_scaffold1__210_contigs__length_43329510-processed-gene-109.9
maker-PGA_scaffold1__210_contigs__length_43329510-snap-gene-127.6
maker-PGA_scaffold1__210_contigs__length_43329510-snap-gene-127.5
maker-PGA_scaffold1__210_contigs__length_43329510-augustus-gene-133.2
maker-PGA_scaffold1__210_contigs__length_43329510-snap-gene-134.34
maker-PGA_scaffold1__210_contigs__length_43329510-snap-gene-134.27
maker-PGA_scaffold1__210_contigs__length_43329510-augustus-gene-134.16
maker-PGA_scaffold1__210_contigs__length_43329510-snap-gene-134.28
maker-PGA_scaffold1__210_contigs__length_43329510-augustus-gene-134.25
maker-PGA_scaffold1__210_contigs__length_43329510-snap-gene-134.31
maker-PGA_scaffold1__210_contigs__length_43329510-snap-gene-134.30
maker-PGA_scaffold1__210_contigs__length_43329510-snap-gene-137.20
maker-PGA_scaffold1__210_contigs__length_43329510-snap-gene-137.18
maker-PGA_scaffold1__210_contigs__length_43329510-snap-gene-137.21
maker-PGA_scaffold1__210_contigs__length_43329510-snap-gene-138.12
maker-PGA_scaffold1__210_contigs__length_43329510-snap-gene-137.21
maker-PGA_scaffold1__210_contigs__length_43329510-augustus-gene-137.14
maker-PGA_scaffold1__210_contigs__length_43329510-snap-gene-138.11
maker-PGA_scaffold1__210_contigs__length_43329510-augustus-gene-209.15
maker-PGA_scaffold1__210_contigs__length_43329510-snap-gene-210.16
augustus_masked-PGA_scaffold1__210_contigs__length_43329510-processed-gene-210.26
snap_masked-PGA_scaffold1__210_contigs__length_43329510-processed-gene-210.7
maker-PGA_scaffold1__210_contigs__length_43329510-snap-gene-213.0
maker-PGA_scaffold1__210_contigs__length_43329510-snap-gene-214.16
augustus_masked-PGA_scaffold1__210_contigs__length_43329510-processed-gene-225.6
maker-PGA_scaffold1__210_contigs__length_43329510-snap-gene-226.7
maker-PGA_scaffold1__210_contigs__length_43329510-snap-gene-226.8
maker-PGA_scaffold1__210_contigs__length_43329510-snap-gene-226.10
maker-PGA_scaffold1__210_contigs__length_43329510-snap-gene-226.9
maker-PGA_scaffold1__210_contigs__length_43329510-snap-gene-255.0
maker-PGA_scaffold1__210_contigs__length_43329510-snap-gene-255.1
maker-PGA_scaffold1__210_contigs__length_43329510-snap-gene-344.5
maker-PGA_scaffold1__210_contigs__length_43329510-snap-gene-346.6
snap_masked-PGA_scaffold1__210_contigs__length_43329510-processed-gene-346.15
snap_masked-PGA_scaffold1__210_contigs__length_43329510-processed-gene-346.15
maker-PGA_scaffold1__210_contigs__length_43329510-snap-gene-346.8
maker-PGA_scaffold1__210_contigs__length_43329510-snap-gene-346.7
maker-PGA_scaffold1__210_contigs__length_43329510-snap-gene-346.9
maker-PGA_scaffold1__210_contigs__length_43329510-snap-gene-345.2
maker-PGA_scaffold1__210_contigs__length_43329510-snap-gene-345.1
maker-PGA_scaffold1__210_contigs__length_43329510-snap-gene-346.9
maker-PGA_scaffold1__210_contigs__length_43329510-snap-gene-431.12
maker-PGA_scaffold1__210_contigs__length_43329510-augustus-gene-431.4
maker-PGA_scaffold2__176_contigs__length_42764345-augustus-gene-22.0
maker-PGA_scaffold2__176_contigs__length_42764345-snap-gene-34.3
maker-PGA_scaffold2__176_contigs__length_42764345-snap-gene-34.0
maker-PGA_scaffold2__176_contigs__length_42764345-snap-gene-34.2
snap_masked-PGA_scaffold2__176_contigs__length_42764345-processed-gene-55.1
maker-PGA_scaffold2__176_contigs__length_42764345-snap-gene-55.15
maker-PGA_scaffold2__176_contigs__length_42764345-snap-gene-64.10
maker-PGA_scaffold2__176_contigs__length_42764345-snap-gene-64.12
maker-PGA_scaffold2__176_contigs__length_42764345-snap-gene-64.13
maker-PGA_scaffold2__176_contigs__length_42764345-snap-gene-67.9
maker-PGA_scaffold2__176_contigs__length_42764345-snap-gene-67.13
maker-PGA_scaffold2__176_contigs__length_42764345-snap-gene-67.15
augustus_masked-PGA_scaffold2__176_contigs__length_42764345-processed-gene-67.7
maker-PGA_scaffold2__176_contigs__length_42764345-snap-gene-67.8
maker-PGA_scaffold2__176_contigs__length_42764345-snap-gene-68.11
maker-PGA_scaffold2__176_contigs__length_42764345-snap-gene-68.10
maker-PGA_scaffold2__176_contigs__length_42764345-snap-gene-69.15
maker-PGA_scaffold2__176_contigs__length_42764345-snap-gene-70.22
maker-PGA_scaffold2__176_contigs__length_42764345-snap-gene-70.24
maker-PGA_scaffold2__176_contigs__length_42764345-augustus-gene-70.6
maker-PGA_scaffold2__176_contigs__length_42764345-augustus-gene-127.2
maker-PGA_scaffold2__176_contigs__length_42764345-snap-gene-142.11
snap_masked-PGA_scaffold2__176_contigs__length_42764345-processed-gene-142.7
maker-PGA_scaffold2__176_contigs__length_42764345-augustus-gene-146.1
maker-PGA_scaffold2__176_contigs__length_42764345-snap-gene-219.9
maker-PGA_scaffold2__176_contigs__length_42764345-snap-gene-222.1
maker-PGA_scaffold2__176_contigs__length_42764345-snap-gene-222.0
maker-PGA_scaffold2__176_contigs__length_42764345-snap-gene-242.10
maker-PGA_scaffold2__176_contigs__length_42764345-snap-gene-242.11
maker-PGA_scaffold2__176_contigs__length_42764345-snap-gene-242.11
snap_masked-PGA_scaffold2__176_contigs__length_42764345-processed-gene-246.3
maker-PGA_scaffold2__176_contigs__length_42764345-augustus-gene-258.6
augustus_masked-PGA_scaffold2__176_contigs__length_42764345-processed-gene-271.5
maker-PGA_scaffold2__176_contigs__length_42764345-snap-gene-271.1
maker-PGA_scaffold2__176_contigs__length_42764345-augustus-gene-312.45
maker-PGA_scaffold2__176_contigs__length_42764345-augustus-gene-313.15
maker-PGA_scaffold2__176_contigs__length_42764345-snap-gene-312.15
maker-PGA_scaffold2__176_contigs__length_42764345-snap-gene-312.23
maker-PGA_scaffold2__176_contigs__length_42764345-snap-gene-313.10
maker-PGA_scaffold2__176_contigs__length_42764345-snap-gene-326.1
maker-PGA_scaffold2__176_contigs__length_42764345-snap-gene-337.2
maker-PGA_scaffold2__176_contigs__length_42764345-snap-gene-347.7
augustus_masked-PGA_scaffold2__176_contigs__length_42764345-processed-gene-369.12
maker-PGA_scaffold2__176_contigs__length_42764345-augustus-gene-369.17
maker-PGA_scaffold2__176_contigs__length_42764345-augustus-gene-370.10
maker-PGA_scaffold2__176_contigs__length_42764345-augustus-gene-372.15
snap_masked-PGA_scaffold2__176_contigs__length_42764345-processed-gene-372.4
maker-PGA_scaffold2__176_contigs__length_42764345-augustus-gene-393.42
maker-PGA_scaffold2__176_contigs__length_42764345-augustus-gene-393.41
maker-PGA_scaffold2__176_contigs__length_42764345-snap-gene-393.19
maker-PGA_scaffold2__176_contigs__length_42764345-snap-gene-420.1
maker-PGA_scaffold2__176_contigs__length_42764345-snap-gene-420.0
maker-PGA_scaffold2__176_contigs__length_42764345-snap-gene-426.15
maker-PGA_scaffold3__454_contigs__length_92224161-snap-gene-376.2
maker-PGA_scaffold3__454_contigs__length_92224161-augustus-gene-376.10
maker-PGA_scaffold3__454_contigs__length_92224161-augustus-gene-444.9
maker-PGA_scaffold3__454_contigs__length_92224161-snap-gene-444.11
maker-PGA_scaffold3__454_contigs__length_92224161-snap-gene-467.7
maker-PGA_scaffold3__454_contigs__length_92224161-augustus-gene-467.0
maker-PGA_scaffold3__454_contigs__length_92224161-augustus-gene-600.19
snap_masked-PGA_scaffold3__454_contigs__length_92224161-processed-gene-687.4
maker-PGA_scaffold3__454_contigs__length_92224161-snap-gene-688.21
maker-PGA_scaffold3__454_contigs__length_92224161-snap-gene-753.19
maker-PGA_scaffold3__454_contigs__length_92224161-augustus-gene-765.2
maker-PGA_scaffold3__454_contigs__length_92224161-snap-gene-772.11
maker-PGA_scaffold3__454_contigs__length_92224161-snap-gene-817.5
maker-PGA_scaffold3__454_contigs__length_92224161-augustus-gene-817.7
maker-PGA_scaffold3__454_contigs__length_92224161-snap-gene-841.9
maker-PGA_scaffold3__454_contigs__length_92224161-snap-gene-856.8
maker-PGA_scaffold3__454_contigs__length_92224161-snap-gene-856.9
maker-PGA_scaffold3__454_contigs__length_92224161-snap-gene-857.13
maker-PGA_scaffold3__454_contigs__length_92224161-augustus-gene-857.2
maker-PGA_scaffold3__454_contigs__length_92224161-snap-gene-857.16
maker-PGA_scaffold3__454_contigs__length_92224161-augustus-gene-857.0
maker-PGA_scaffold3__454_contigs__length_92224161-snap-gene-857.16
maker-PGA_scaffold3__454_contigs__length_92224161-snap-gene-857.15
maker-PGA_scaffold3__454_contigs__length_92224161-augustus-gene-857.5
maker-PGA_scaffold3__454_contigs__length_92224161-snap-gene-858.0
maker-PGA_scaffold3__454_contigs__length_92224161-snap-gene-858.0
maker-PGA_scaffold3__454_contigs__length_92224161-augustus-gene-860.10
maker-PGA_scaffold3__454_contigs__length_92224161-augustus-gene-860.10
maker-PGA_scaffold3__454_contigs__length_92224161-snap-gene-861.0
augustus_masked-PGA_scaffold3__454_contigs__length_92224161-processed-gene-862.5
maker-PGA_scaffold3__454_contigs__length_92224161-snap-gene-863.0
maker-PGA_scaffold3__454_contigs__length_92224161-augustus-gene-863.18
augustus_masked-PGA_scaffold4__243_contigs__length_45591172-processed-gene-21.21
maker-PGA_scaffold4__243_contigs__length_45591172-snap-gene-39.6
snap_masked-PGA_scaffold4__243_contigs__length_45591172-processed-gene-82.3
maker-PGA_scaffold4__243_contigs__length_45591172-snap-gene-86.2
maker-PGA_scaffold4__243_contigs__length_45591172-augustus-gene-105.21
augustus_masked-PGA_scaffold4__243_contigs__length_45591172-processed-gene-105.1
maker-PGA_scaffold4__243_contigs__length_45591172-snap-gene-132.16
maker-PGA_scaffold4__243_contigs__length_45591172-snap-gene-132.17
maker-PGA_scaffold4__243_contigs__length_45591172-snap-gene-145.10
maker-PGA_scaffold4__243_contigs__length_45591172-snap-gene-148.5
snap_masked-PGA_scaffold4__243_contigs__length_45591172-processed-gene-151.11
maker-PGA_scaffold4__243_contigs__length_45591172-snap-gene-166.12
maker-PGA_scaffold4__243_contigs__length_45591172-snap-gene-183.11
snap_masked-PGA_scaffold4__243_contigs__length_45591172-processed-gene-184.2
maker-PGA_scaffold4__243_contigs__length_45591172-snap-gene-184.8
maker-PGA_scaffold4__243_contigs__length_45591172-snap-gene-205.1
maker-PGA_scaffold4__243_contigs__length_45591172-snap-gene-205.2
maker-PGA_scaffold4__243_contigs__length_45591172-snap-gene-215.11
maker-PGA_scaffold4__243_contigs__length_45591172-snap-gene-216.21
maker-PGA_scaffold4__243_contigs__length_45591172-snap-gene-216.18
snap_masked-PGA_scaffold4__243_contigs__length_45591172-processed-gene-216.32
maker-PGA_scaffold4__243_contigs__length_45591172-augustus-gene-216.4
maker-PGA_scaffold4__243_contigs__length_45591172-augustus-gene-248.24
maker-PGA_scaffold4__243_contigs__length_45591172-augustus-gene-274.0
maker-PGA_scaffold4__243_contigs__length_45591172-snap-gene-274.12
maker-PGA_scaffold4__243_contigs__length_45591172-snap-gene-274.11
maker-PGA_scaffold4__243_contigs__length_45591172-snap-gene-275.6
maker-PGA_scaffold4__243_contigs__length_45591172-snap-gene-276.3
maker-PGA_scaffold4__243_contigs__length_45591172-snap-gene-275.6
maker-PGA_scaffold4__243_contigs__length_45591172-snap-gene-276.4
maker-PGA_scaffold4__243_contigs__length_45591172-snap-gene-328.1
augustus_masked-PGA_scaffold4__243_contigs__length_45591172-processed-gene-329.12
maker-PGA_scaffold4__243_contigs__length_45591172-snap-gene-329.8
maker-PGA_scaffold4__243_contigs__length_45591172-snap-gene-329.9
maker-PGA_scaffold4__243_contigs__length_45591172-snap-gene-329.7
maker-PGA_scaffold4__243_contigs__length_45591172-augustus-gene-339.2
maker-PGA_scaffold4__243_contigs__length_45591172-augustus-gene-339.3
maker-PGA_scaffold4__243_contigs__length_45591172-snap-gene-342.0
maker-PGA_scaffold4__243_contigs__length_45591172-augustus-gene-373.0
maker-PGA_scaffold4__243_contigs__length_45591172-snap-gene-373.21
maker-PGA_scaffold4__243_contigs__length_45591172-snap-gene-373.23
maker-PGA_scaffold4__243_contigs__length_45591172-snap-gene-373.20
maker-PGA_scaffold4__243_contigs__length_45591172-snap-gene-375.7
maker-PGA_scaffold5__223_contigs__length_43692974-snap-gene-60.9
maker-PGA_scaffold5__223_contigs__length_43692974-snap-gene-68.9
maker-PGA_scaffold5__223_contigs__length_43692974-augustus-gene-113.5
maker-PGA_scaffold5__223_contigs__length_43692974-snap-gene-113.1
augustus_masked-PGA_scaffold5__223_contigs__length_43692974-processed-gene-121.5
maker-PGA_scaffold5__223_contigs__length_43692974-snap-gene-149.16
maker-PGA_scaffold5__223_contigs__length_43692974-snap-gene-164.12
maker-PGA_scaffold5__223_contigs__length_43692974-snap-gene-164.15
maker-PGA_scaffold5__223_contigs__length_43692974-snap-gene-164.14
maker-PGA_scaffold5__223_contigs__length_43692974-snap-gene-165.11
maker-PGA_scaffold5__223_contigs__length_43692974-snap-gene-165.12
maker-PGA_scaffold5__223_contigs__length_43692974-snap-gene-182.2
maker-PGA_scaffold5__223_contigs__length_43692974-snap-gene-182.1
maker-PGA_scaffold5__223_contigs__length_43692974-snap-gene-182.0
maker-PGA_scaffold5__223_contigs__length_43692974-snap-gene-184.3
maker-PGA_scaffold5__223_contigs__length_43692974-snap-gene-185.13
snap_masked-PGA_scaffold5__223_contigs__length_43692974-processed-gene-204.4
snap_masked-PGA_scaffold5__223_contigs__length_43692974-processed-gene-204.1
maker-PGA_scaffold5__223_contigs__length_43692974-snap-gene-236.6
maker-PGA_scaffold5__223_contigs__length_43692974-snap-gene-242.10
maker-PGA_scaffold5__223_contigs__length_43692974-snap-gene-279.12
maker-PGA_scaffold5__223_contigs__length_43692974-snap-gene-311.9
maker-PGA_scaffold5__223_contigs__length_43692974-augustus-gene-310.2
snap_masked-PGA_scaffold5__223_contigs__length_43692974-processed-gene-311.1
maker-PGA_scaffold5__223_contigs__length_43692974-augustus-gene-326.1
augustus_masked-PGA_scaffold5__223_contigs__length_43692974-processed-gene-331.8
augustus_masked-PGA_scaffold5__223_contigs__length_43692974-processed-gene-331.8
augustus_masked-PGA_scaffold5__223_contigs__length_43692974-processed-gene-351.1
maker-PGA_scaffold5__223_contigs__length_43692974-snap-gene-352.30
maker-PGA_scaffold5__223_contigs__length_43692974-snap-gene-381.5
maker-PGA_scaffold5__223_contigs__length_43692974-snap-gene-382.39
maker-PGA_scaffold5__223_contigs__length_43692974-augustus-gene-434.11
maker-PGA_scaffold5__223_contigs__length_43692974-snap-gene-434.20
maker-PGA_scaffold6__535_contigs__length_65391737-snap-gene-27.4
augustus_masked-PGA_scaffold6__535_contigs__length_65391737-processed-gene-44.0
maker-PGA_scaffold6__535_contigs__length_65391737-snap-gene-43.2
maker-PGA_scaffold6__535_contigs__length_65391737-augustus-gene-92.13
maker-PGA_scaffold6__535_contigs__length_65391737-snap-gene-96.1
maker-PGA_scaffold6__535_contigs__length_65391737-augustus-gene-95.8
maker-PGA_scaffold6__535_contigs__length_65391737-snap-gene-109.8
maker-PGA_scaffold6__535_contigs__length_65391737-augustus-gene-127.19
maker-PGA_scaffold6__535_contigs__length_65391737-snap-gene-127.1
maker-PGA_scaffold6__535_contigs__length_65391737-snap-gene-127.2
maker-PGA_scaffold6__535_contigs__length_65391737-snap-gene-128.0
maker-PGA_scaffold6__535_contigs__length_65391737-snap-gene-129.0
maker-PGA_scaffold6__535_contigs__length_65391737-snap-gene-135.10
maker-PGA_scaffold6__535_contigs__length_65391737-snap-gene-135.10
maker-PGA_scaffold6__535_contigs__length_65391737-snap-gene-136.3
augustus_masked-PGA_scaffold6__535_contigs__length_65391737-processed-gene-136.20
maker-PGA_scaffold6__535_contigs__length_65391737-snap-gene-136.3
maker-PGA_scaffold6__535_contigs__length_65391737-snap-gene-136.0
snap_masked-PGA_scaffold6__535_contigs__length_65391737-processed-gene-138.24
maker-PGA_scaffold6__535_contigs__length_65391737-snap-gene-138.35
maker-PGA_scaffold6__535_contigs__length_65391737-snap-gene-148.17
augustus_masked-PGA_scaffold6__535_contigs__length_65391737-processed-gene-148.9
maker-PGA_scaffold6__535_contigs__length_65391737-snap-gene-148.13
snap_masked-PGA_scaffold6__535_contigs__length_65391737-processed-gene-157.0
maker-PGA_scaffold6__535_contigs__length_65391737-augustus-gene-158.3
maker-PGA_scaffold6__535_contigs__length_65391737-snap-gene-158.19
maker-PGA_scaffold6__535_contigs__length_65391737-augustus-gene-158.2
maker-PGA_scaffold6__535_contigs__length_65391737-augustus-gene-159.0
maker-PGA_scaffold6__535_contigs__length_65391737-augustus-gene-159.6
maker-PGA_scaffold6__535_contigs__length_65391737-snap-gene-159.29
maker-PGA_scaffold6__535_contigs__length_65391737-augustus-gene-159.2
maker-PGA_scaffold6__535_contigs__length_65391737-snap-gene-159.32
maker-PGA_scaffold6__535_contigs__length_65391737-snap-gene-159.31
maker-PGA_scaffold6__535_contigs__length_65391737-snap-gene-159.33
maker-PGA_scaffold6__535_contigs__length_65391737-snap-gene-159.33
maker-PGA_scaffold6__535_contigs__length_65391737-augustus-gene-160.11
snap_masked-PGA_scaffold6__535_contigs__length_65391737-processed-gene-171.6
snap_masked-PGA_scaffold6__535_contigs__length_65391737-processed-gene-171.6
maker-PGA_scaffold6__535_contigs__length_65391737-snap-gene-179.3
snap_masked-PGA_scaffold6__535_contigs__length_65391737-processed-gene-187.1
maker-PGA_scaffold6__535_contigs__length_65391737-snap-gene-188.0
snap_masked-PGA_scaffold6__535_contigs__length_65391737-processed-gene-187.1
maker-PGA_scaffold6__535_contigs__length_65391737-snap-gene-188.0
snap_masked-PGA_scaffold6__535_contigs__length_65391737-processed-gene-189.1
snap_masked-PGA_scaffold6__535_contigs__length_65391737-processed-gene-189.1
maker-PGA_scaffold6__535_contigs__length_65391737-snap-gene-190.0
maker-PGA_scaffold6__535_contigs__length_65391737-snap-gene-206.0
maker-PGA_scaffold6__535_contigs__length_65391737-snap-gene-206.1
maker-PGA_scaffold6__535_contigs__length_65391737-snap-gene-217.8
maker-PGA_scaffold6__535_contigs__length_65391737-snap-gene-223.24
snap_masked-PGA_scaffold6__535_contigs__length_65391737-processed-gene-223.17
augustus_masked-PGA_scaffold6__535_contigs__length_65391737-processed-gene-258.5
snap_masked-PGA_scaffold6__535_contigs__length_65391737-processed-gene-258.18
maker-PGA_scaffold6__535_contigs__length_65391737-augustus-gene-258.6
snap_masked-PGA_scaffold6__535_contigs__length_65391737-processed-gene-346.13
maker-PGA_scaffold6__535_contigs__length_65391737-augustus-gene-368.5
maker-PGA_scaffold7__351_contigs__length_68138733-snap-gene-129.5
maker-PGA_scaffold7__351_contigs__length_68138733-snap-gene-129.6
snap_masked-PGA_scaffold7__351_contigs__length_68138733-processed-gene-147.11
snap_masked-PGA_scaffold7__351_contigs__length_68138733-processed-gene-173.4
maker-PGA_scaffold7__351_contigs__length_68138733-snap-gene-173.13
augustus_masked-PGA_scaffold7__351_contigs__length_68138733-processed-gene-178.2
maker-PGA_scaffold7__351_contigs__length_68138733-snap-gene-220.22
maker-PGA_scaffold7__351_contigs__length_68138733-augustus-gene-220.12
maker-PGA_scaffold7__351_contigs__length_68138733-snap-gene-235.13
snap_masked-PGA_scaffold7__351_contigs__length_68138733-processed-gene-235.5
maker-PGA_scaffold7__351_contigs__length_68138733-snap-gene-235.12
maker-PGA_scaffold7__351_contigs__length_68138733-snap-gene-236.6
maker-PGA_scaffold7__351_contigs__length_68138733-augustus-gene-242.7
maker-PGA_scaffold7__351_contigs__length_68138733-snap-gene-243.15
maker-PGA_scaffold7__351_contigs__length_68138733-snap-gene-243.16
maker-PGA_scaffold7__351_contigs__length_68138733-snap-gene-246.10
augustus_masked-PGA_scaffold7__351_contigs__length_68138733-processed-gene-246.6
maker-PGA_scaffold7__351_contigs__length_68138733-snap-gene-246.12
maker-PGA_scaffold7__351_contigs__length_68138733-augustus-gene-250.0
maker-PGA_scaffold7__351_contigs__length_68138733-augustus-gene-250.1
maker-PGA_scaffold7__351_contigs__length_68138733-snap-gene-309.12
maker-PGA_scaffold7__351_contigs__length_68138733-snap-gene-309.13
maker-PGA_scaffold7__351_contigs__length_68138733-snap-gene-309.9
maker-PGA_scaffold7__351_contigs__length_68138733-snap-gene-309.14
maker-PGA_scaffold7__351_contigs__length_68138733-snap-gene-309.10
maker-PGA_scaffold7__351_contigs__length_68138733-snap-gene-311.14
maker-PGA_scaffold7__351_contigs__length_68138733-augustus-gene-311.9
maker-PGA_scaffold7__351_contigs__length_68138733-snap-gene-322.10
maker-PGA_scaffold7__351_contigs__length_68138733-snap-gene-322.5
maker-PGA_scaffold7__351_contigs__length_68138733-snap-gene-323.14
snap_masked-PGA_scaffold7__351_contigs__length_68138733-processed-gene-322.37
snap_masked-PGA_scaffold7__351_contigs__length_68138733-processed-gene-323.1
maker-PGA_scaffold7__351_contigs__length_68138733-augustus-gene-490.9
snap_masked-PGA_scaffold7__351_contigs__length_68138733-processed-gene-490.19
maker-PGA_scaffold7__351_contigs__length_68138733-augustus-gene-517.0
maker-PGA_scaffold7__351_contigs__length_68138733-snap-gene-517.8
maker-PGA_scaffold7__351_contigs__length_68138733-augustus-gene-517.3
maker-PGA_scaffold7__351_contigs__length_68138733-snap-gene-517.9
maker-PGA_scaffold7__351_contigs__length_68138733-snap-gene-517.10
maker-PGA_scaffold7__351_contigs__length_68138733-snap-gene-546.23
maker-PGA_scaffold7__351_contigs__length_68138733-snap-gene-547.0
snap_masked-PGA_scaffold7__351_contigs__length_68138733-processed-gene-555.1
maker-PGA_scaffold7__351_contigs__length_68138733-snap-gene-555.8
snap_masked-PGA_scaffold7__351_contigs__length_68138733-processed-gene-562.14
maker-PGA_scaffold7__351_contigs__length_68138733-snap-gene-575.8
maker-PGA_scaffold7__351_contigs__length_68138733-snap-gene-631.8
maker-PGA_scaffold7__351_contigs__length_68138733-snap-gene-631.9
maker-PGA_scaffold7__351_contigs__length_68138733-snap-gene-631.7
maker-PGA_scaffold7__351_contigs__length_68138733-augustus-gene-632.7
maker-PGA_scaffold7__351_contigs__length_68138733-snap-gene-636.1
maker-PGA_scaffold7__351_contigs__length_68138733-augustus-gene-651.3
snap_masked-PGA_scaffold8__181_contigs__length_65193448-processed-gene-37.9
augustus_masked-PGA_scaffold8__181_contigs__length_65193448-processed-gene-71.6
maker-PGA_scaffold8__181_contigs__length_65193448-snap-gene-82.6
maker-PGA_scaffold8__181_contigs__length_65193448-snap-gene-82.4
maker-PGA_scaffold8__181_contigs__length_65193448-snap-gene-82.5
maker-PGA_scaffold8__181_contigs__length_65193448-snap-gene-87.2
snap_masked-PGA_scaffold8__181_contigs__length_65193448-processed-gene-92.10
maker-PGA_scaffold8__181_contigs__length_65193448-augustus-gene-92.0
maker-PGA_scaffold8__181_contigs__length_65193448-snap-gene-95.13
maker-PGA_scaffold8__181_contigs__length_65193448-snap-gene-95.12
snap_masked-PGA_scaffold8__181_contigs__length_65193448-processed-gene-96.26
maker-PGA_scaffold8__181_contigs__length_65193448-snap-gene-96.8
maker-PGA_scaffold8__181_contigs__length_65193448-augustus-gene-115.17
maker-PGA_scaffold8__181_contigs__length_65193448-snap-gene-116.24
maker-PGA_scaffold8__181_contigs__length_65193448-snap-gene-116.26
maker-PGA_scaffold8__181_contigs__length_65193448-snap-gene-116.24
maker-PGA_scaffold8__181_contigs__length_65193448-snap-gene-116.25
maker-PGA_scaffold8__181_contigs__length_65193448-snap-gene-150.20
maker-PGA_scaffold8__181_contigs__length_65193448-augustus-gene-150.31
maker-PGA_scaffold8__181_contigs__length_65193448-snap-gene-150.19
maker-PGA_scaffold8__181_contigs__length_65193448-snap-gene-150.22
maker-PGA_scaffold8__181_contigs__length_65193448-augustus-gene-159.9
augustus_masked-PGA_scaffold8__181_contigs__length_65193448-processed-gene-158.4
maker-PGA_scaffold8__181_contigs__length_65193448-snap-gene-158.11
maker-PGA_scaffold8__181_contigs__length_65193448-snap-gene-159.13
maker-PGA_scaffold8__181_contigs__length_65193448-snap-gene-162.21
maker-PGA_scaffold8__181_contigs__length_65193448-snap-gene-162.21
maker-PGA_scaffold8__181_contigs__length_65193448-snap-gene-162.22
snap_masked-PGA_scaffold8__181_contigs__length_65193448-processed-gene-163.8
maker-PGA_scaffold8__181_contigs__length_65193448-snap-gene-163.1
maker-PGA_scaffold8__181_contigs__length_65193448-snap-gene-164.15
maker-PGA_scaffold8__181_contigs__length_65193448-snap-gene-164.15
maker-PGA_scaffold8__181_contigs__length_65193448-snap-gene-164.16
maker-PGA_scaffold8__181_contigs__length_65193448-snap-gene-165.13
maker-PGA_scaffold8__181_contigs__length_65193448-snap-gene-164.14
snap_masked-PGA_scaffold8__181_contigs__length_65193448-processed-gene-167.2
maker-PGA_scaffold8__181_contigs__length_65193448-augustus-gene-177.13
augustus_masked-PGA_scaffold8__181_contigs__length_65193448-processed-gene-178.4
maker-PGA_scaffold8__181_contigs__length_65193448-snap-gene-186.7
maker-PGA_scaffold8__181_contigs__length_65193448-snap-gene-197.13
augustus_masked-PGA_scaffold8__181_contigs__length_65193448-processed-gene-197.3
maker-PGA_scaffold8__181_contigs__length_65193448-snap-gene-199.4
maker-PGA_scaffold8__181_contigs__length_65193448-snap-gene-199.5
maker-PGA_scaffold8__181_contigs__length_65193448-snap-gene-201.0
maker-PGA_scaffold8__181_contigs__length_65193448-snap-gene-201.1
maker-PGA_scaffold8__181_contigs__length_65193448-snap-gene-201.0
maker-PGA_scaffold8__181_contigs__length_65193448-snap-gene-202.2
maker-PGA_scaffold8__181_contigs__length_65193448-snap-gene-202.3
maker-PGA_scaffold8__181_contigs__length_65193448-snap-gene-203.0
maker-PGA_scaffold8__181_contigs__length_65193448-augustus-gene-204.11
maker-PGA_scaffold8__181_contigs__length_65193448-snap-gene-218.4
maker-PGA_scaffold8__181_contigs__length_65193448-snap-gene-220.15
maker-PGA_scaffold8__181_contigs__length_65193448-augustus-gene-221.15
snap_masked-PGA_scaffold8__181_contigs__length_65193448-processed-gene-221.3
maker-PGA_scaffold8__181_contigs__length_65193448-snap-gene-221.20
maker-PGA_scaffold8__181_contigs__length_65193448-snap-gene-224.9
maker-PGA_scaffold8__181_contigs__length_65193448-snap-gene-224.8
maker-PGA_scaffold8__181_contigs__length_65193448-snap-gene-225.7
maker-PGA_scaffold8__181_contigs__length_65193448-snap-gene-225.7
snap_masked-PGA_scaffold8__181_contigs__length_65193448-processed-gene-225.14
maker-PGA_scaffold8__181_contigs__length_65193448-augustus-gene-225.0
maker-PGA_scaffold8__181_contigs__length_65193448-augustus-gene-225.0
snap_masked-PGA_scaffold8__181_contigs__length_65193448-processed-gene-226.9
snap_masked-PGA_scaffold8__181_contigs__length_65193448-processed-gene-226.13
snap_masked-PGA_scaffold8__181_contigs__length_65193448-processed-gene-226.12
maker-PGA_scaffold8__181_contigs__length_65193448-snap-gene-226.6
snap_masked-PGA_scaffold8__181_contigs__length_65193448-processed-gene-227.4
snap_masked-PGA_scaffold8__181_contigs__length_65193448-processed-gene-227.4
augustus_masked-PGA_scaffold8__181_contigs__length_65193448-processed-gene-227.8
snap_masked-PGA_scaffold8__181_contigs__length_65193448-processed-gene-228.3
maker-PGA_scaffold8__181_contigs__length_65193448-snap-gene-228.13
snap_masked-PGA_scaffold8__181_contigs__length_65193448-processed-gene-228.3
maker-PGA_scaffold8__181_contigs__length_65193448-augustus-gene-228.10
maker-PGA_scaffold8__181_contigs__length_65193448-snap-gene-229.0
maker-PGA_scaffold8__181_contigs__length_65193448-snap-gene-242.1
maker-PGA_scaffold8__181_contigs__length_65193448-snap-gene-242.2
maker-PGA_scaffold8__181_contigs__length_65193448-augustus-gene-248.3
maker-PGA_scaffold8__181_contigs__length_65193448-snap-gene-249.4
maker-PGA_scaffold8__181_contigs__length_65193448-snap-gene-251.2
maker-PGA_scaffold8__181_contigs__length_65193448-augustus-gene-256.6
maker-PGA_scaffold8__181_contigs__length_65193448-augustus-gene-256.7
maker-PGA_scaffold8__181_contigs__length_65193448-augustus-gene-256.6
maker-PGA_scaffold8__181_contigs__length_65193448-augustus-gene-257.1
snap_masked-PGA_scaffold8__181_contigs__length_65193448-processed-gene-274.14
maker-PGA_scaffold8__181_contigs__length_65193448-augustus-gene-274.0
maker-PGA_scaffold8__181_contigs__length_65193448-augustus-gene-275.28
maker-PGA_scaffold8__181_contigs__length_65193448-snap-gene-275.20
maker-PGA_scaffold8__181_contigs__length_65193448-augustus-gene-275.29
maker-PGA_scaffold8__181_contigs__length_65193448-snap-gene-275.23
maker-PGA_scaffold8__181_contigs__length_65193448-augustus-gene-275.32
maker-PGA_scaffold8__181_contigs__length_65193448-snap-gene-275.23
maker-PGA_scaffold8__181_contigs__length_65193448-snap-gene-280.10
maker-PGA_scaffold8__181_contigs__length_65193448-snap-gene-305.13
maker-PGA_scaffold8__181_contigs__length_65193448-snap-gene-305.11
maker-PGA_scaffold8__181_contigs__length_65193448-snap-gene-305.12
augustus_masked-PGA_scaffold8__181_contigs__length_65193448-processed-gene-305.3
maker-PGA_scaffold8__181_contigs__length_65193448-snap-gene-306.0
maker-PGA_scaffold8__181_contigs__length_65193448-snap-gene-306.2
maker-PGA_scaffold8__181_contigs__length_65193448-snap-gene-306.1
maker-PGA_scaffold8__181_contigs__length_65193448-snap-gene-307.12
maker-PGA_scaffold8__181_contigs__length_65193448-snap-gene-306.1
maker-PGA_scaffold8__181_contigs__length_65193448-snap-gene-310.19
maker-PGA_scaffold8__181_contigs__length_65193448-snap-gene-310.20
maker-PGA_scaffold8__181_contigs__length_65193448-augustus-gene-310.15
maker-PGA_scaffold8__181_contigs__length_65193448-augustus-gene-327.1
snap_masked-PGA_scaffold8__181_contigs__length_65193448-processed-gene-327.15
snap_masked-PGA_scaffold8__181_contigs__length_65193448-processed-gene-327.16
maker-PGA_scaffold8__181_contigs__length_65193448-snap-gene-329.15
maker-PGA_scaffold8__181_contigs__length_65193448-snap-gene-329.16
maker-PGA_scaffold8__181_contigs__length_65193448-snap-gene-331.8
maker-PGA_scaffold8__181_contigs__length_65193448-snap-gene-331.9
maker-PGA_scaffold8__181_contigs__length_65193448-snap-gene-352.12
maker-PGA_scaffold8__181_contigs__length_65193448-snap-gene-352.13
maker-PGA_scaffold8__181_contigs__length_65193448-snap-gene-398.7
maker-PGA_scaffold8__181_contigs__length_65193448-snap-gene-398.6
maker-PGA_scaffold8__181_contigs__length_65193448-snap-gene-398.8
maker-PGA_scaffold8__181_contigs__length_65193448-snap-gene-404.3
maker-PGA_scaffold8__181_contigs__length_65193448-snap-gene-404.5
maker-PGA_scaffold8__181_contigs__length_65193448-augustus-gene-404.13
maker-PGA_scaffold8__181_contigs__length_65193448-snap-gene-433.23
maker-PGA_scaffold8__181_contigs__length_65193448-snap-gene-455.2
snap_masked-PGA_scaffold8__181_contigs__length_65193448-processed-gene-455.5
maker-PGA_scaffold8__181_contigs__length_65193448-snap-gene-464.7
maker-PGA_scaffold8__181_contigs__length_65193448-snap-gene-465.4
maker-PGA_scaffold8__181_contigs__length_65193448-augustus-gene-536.0
snap_masked-PGA_scaffold8__181_contigs__length_65193448-processed-gene-555.8
maker-PGA_scaffold8__181_contigs__length_65193448-snap-gene-565.2
maker-PGA_scaffold8__181_contigs__length_65193448-snap-gene-572.4
maker-PGA_scaffold8__181_contigs__length_65193448-snap-gene-573.20
maker-PGA_scaffold8__181_contigs__length_65193448-snap-gene-572.5
maker-PGA_scaffold8__181_contigs__length_65193448-snap-gene-580.11
maker-PGA_scaffold9__196_contigs__length_60468309-snap-gene-72.6
maker-PGA_scaffold9__196_contigs__length_60468309-snap-gene-72.8
snap_masked-PGA_scaffold9__196_contigs__length_60468309-processed-gene-72.11
maker-PGA_scaffold9__196_contigs__length_60468309-snap-gene-73.18
maker-PGA_scaffold9__196_contigs__length_60468309-snap-gene-73.19
maker-PGA_scaffold9__196_contigs__length_60468309-snap-gene-84.27
augustus_masked-PGA_scaffold9__196_contigs__length_60468309-processed-gene-86.8
maker-PGA_scaffold9__196_contigs__length_60468309-augustus-gene-121.18
maker-PGA_scaffold9__196_contigs__length_60468309-snap-gene-121.8
maker-PGA_scaffold9__196_contigs__length_60468309-snap-gene-122.3
maker-PGA_scaffold9__196_contigs__length_60468309-snap-gene-127.0
maker-PGA_scaffold9__196_contigs__length_60468309-augustus-gene-128.16
augustus_masked-PGA_scaffold9__196_contigs__length_60468309-processed-gene-128.2
maker-PGA_scaffold9__196_contigs__length_60468309-snap-gene-128.14
snap_masked-PGA_scaffold9__196_contigs__length_60468309-processed-gene-141.14
maker-PGA_scaffold9__196_contigs__length_60468309-snap-gene-142.0
maker-PGA_scaffold9__196_contigs__length_60468309-snap-gene-162.4
maker-PGA_scaffold9__196_contigs__length_60468309-augustus-gene-211.9
maker-PGA_scaffold9__196_contigs__length_60468309-snap-gene-213.11
snap_masked-PGA_scaffold9__196_contigs__length_60468309-processed-gene-214.0
snap_masked-PGA_scaffold9__196_contigs__length_60468309-processed-gene-227.6
maker-PGA_scaffold9__196_contigs__length_60468309-augustus-gene-238.23
maker-PGA_scaffold9__196_contigs__length_60468309-augustus-gene-238.22
maker-PGA_scaffold9__196_contigs__length_60468309-snap-gene-238.11
maker-PGA_scaffold9__196_contigs__length_60468309-snap-gene-238.13
maker-PGA_scaffold9__196_contigs__length_60468309-augustus-gene-238.28
maker-PGA_scaffold9__196_contigs__length_60468309-augustus-gene-239.0
maker-PGA_scaffold9__196_contigs__length_60468309-snap-gene-240.6
maker-PGA_scaffold9__196_contigs__length_60468309-augustus-gene-239.2
maker-PGA_scaffold9__196_contigs__length_60468309-snap-gene-240.5
maker-PGA_scaffold9__196_contigs__length_60468309-snap-gene-240.7
maker-PGA_scaffold9__196_contigs__length_60468309-snap-gene-240.5
maker-PGA_scaffold9__196_contigs__length_60468309-snap-gene-309.10
maker-PGA_scaffold9__196_contigs__length_60468309-snap-gene-309.11
augustus_masked-PGA_scaffold9__196_contigs__length_60468309-processed-gene-309.8
maker-PGA_scaffold9__196_contigs__length_60468309-snap-gene-310.14
maker-PGA_scaffold9__196_contigs__length_60468309-augustus-gene-311.11
maker-PGA_scaffold9__196_contigs__length_60468309-snap-gene-311.4
maker-PGA_scaffold9__196_contigs__length_60468309-snap-gene-311.4
snap_masked-PGA_scaffold9__196_contigs__length_60468309-processed-gene-311.10
maker-PGA_scaffold9__196_contigs__length_60468309-augustus-gene-313.27
maker-PGA_scaffold9__196_contigs__length_60468309-augustus-gene-313.33
maker-PGA_scaffold9__196_contigs__length_60468309-augustus-gene-313.32
maker-PGA_scaffold9__196_contigs__length_60468309-augustus-gene-313.29
maker-PGA_scaffold9__196_contigs__length_60468309-augustus-gene-314.18
maker-PGA_scaffold9__196_contigs__length_60468309-snap-gene-314.0
maker-PGA_scaffold9__196_contigs__length_60468309-snap-gene-339.0
maker-PGA_scaffold9__196_contigs__length_60468309-augustus-gene-341.1
maker-PGA_scaffold9__196_contigs__length_60468309-augustus-gene-342.0
maker-PGA_scaffold9__196_contigs__length_60468309-augustus-gene-342.1
maker-PGA_scaffold9__196_contigs__length_60468309-snap-gene-342.13
maker-PGA_scaffold9__196_contigs__length_60468309-snap-gene-345.2
maker-PGA_scaffold9__196_contigs__length_60468309-snap-gene-345.2
augustus_masked-PGA_scaffold9__196_contigs__length_60468309-processed-gene-346.14
maker-PGA_scaffold9__196_contigs__length_60468309-augustus-gene-346.15
snap_masked-PGA_scaffold9__196_contigs__length_60468309-processed-gene-346.5
maker-PGA_scaffold9__196_contigs__length_60468309-snap-gene-355.18
maker-PGA_scaffold9__196_contigs__length_60468309-augustus-gene-355.3
maker-PGA_scaffold9__196_contigs__length_60468309-augustus-gene-355.4
maker-PGA_scaffold9__196_contigs__length_60468309-augustus-gene-355.5
snap_masked-PGA_scaffold9__196_contigs__length_60468309-processed-gene-357.2
maker-PGA_scaffold9__196_contigs__length_60468309-snap-gene-357.9
maker-PGA_scaffold9__196_contigs__length_60468309-snap-gene-382.10
maker-PGA_scaffold9__196_contigs__length_60468309-snap-gene-416.18
maker-PGA_scaffold9__196_contigs__length_60468309-snap-gene-416.20
maker-PGA_scaffold9__196_contigs__length_60468309-snap-gene-416.16
maker-PGA_scaffold9__196_contigs__length_60468309-snap-gene-423.9
maker-PGA_scaffold9__196_contigs__length_60468309-snap-gene-430.19
maker-PGA_scaffold9__196_contigs__length_60468309-augustus-gene-435.10
maker-PGA_scaffold9__196_contigs__length_60468309-augustus-gene-436.0
maker-PGA_scaffold9__196_contigs__length_60468309-snap-gene-441.6
maker-PGA_scaffold9__196_contigs__length_60468309-snap-gene-442.1
maker-PGA_scaffold9__196_contigs__length_60468309-snap-gene-464.7
maker-PGA_scaffold9__196_contigs__length_60468309-snap-gene-482.3
maker-PGA_scaffold9__196_contigs__length_60468309-snap-gene-482.3
maker-PGA_scaffold9__196_contigs__length_60468309-snap-gene-487.0
maker-PGA_scaffold9__196_contigs__length_60468309-augustus-gene-486.4
augustus_masked-PGA_scaffold9__196_contigs__length_60468309-processed-gene-486.16
maker-PGA_scaffold9__196_contigs__length_60468309-snap-gene-507.14
augustus_masked-PGA_scaffold9__196_contigs__length_60468309-processed-gene-507.5
maker-PGA_scaffold9__196_contigs__length_60468309-snap-gene-576.6
maker-PGA_scaffold9__196_contigs__length_60468309-snap-gene-576.7
augustus_masked-PGA_scaffold9__196_contigs__length_60468309-processed-gene-592.0
maker-PGA_scaffold9__196_contigs__length_60468309-augustus-gene-593.0
maker-PGA_scaffold9__196_contigs__length_60468309-augustus-gene-597.0
maker-PGA_scaffold10__182_contigs__length_63177489-augustus-gene-23.5
maker-PGA_scaffold10__182_contigs__length_63177489-snap-gene-23.13
snap_masked-PGA_scaffold10__182_contigs__length_63177489-processed-gene-24.5
snap_masked-PGA_scaffold10__182_contigs__length_63177489-processed-gene-24.6
maker-PGA_scaffold10__182_contigs__length_63177489-augustus-gene-23.7
snap_masked-PGA_scaffold10__182_contigs__length_63177489-processed-gene-24.6
maker-PGA_scaffold10__182_contigs__length_63177489-augustus-gene-24.2
snap_masked-PGA_scaffold10__182_contigs__length_63177489-processed-gene-24.10
maker-PGA_scaffold10__182_contigs__length_63177489-snap-gene-84.4
maker-PGA_scaffold10__182_contigs__length_63177489-snap-gene-116.6
maker-PGA_scaffold10__182_contigs__length_63177489-augustus-gene-117.6
maker-PGA_scaffold10__182_contigs__length_63177489-snap-gene-117.5
augustus_masked-PGA_scaffold10__182_contigs__length_63177489-processed-gene-127.18
maker-PGA_scaffold10__182_contigs__length_63177489-augustus-gene-128.12
snap_masked-PGA_scaffold10__182_contigs__length_63177489-processed-gene-128.25
maker-PGA_scaffold10__182_contigs__length_63177489-snap-gene-172.15
maker-PGA_scaffold10__182_contigs__length_63177489-snap-gene-172.14
snap_masked-PGA_scaffold10__182_contigs__length_63177489-processed-gene-182.6
maker-PGA_scaffold10__182_contigs__length_63177489-snap-gene-206.11
maker-PGA_scaffold10__182_contigs__length_63177489-snap-gene-206.12
maker-PGA_scaffold10__182_contigs__length_63177489-snap-gene-268.5
maker-PGA_scaffold10__182_contigs__length_63177489-augustus-gene-267.3
maker-PGA_scaffold10__182_contigs__length_63177489-snap-gene-295.7
maker-PGA_scaffold10__182_contigs__length_63177489-snap-gene-335.6
maker-PGA_scaffold10__182_contigs__length_63177489-augustus-gene-387.13
maker-PGA_scaffold10__182_contigs__length_63177489-snap-gene-410.0
maker-PGA_scaffold10__182_contigs__length_63177489-augustus-gene-448.20
maker-PGA_scaffold10__182_contigs__length_63177489-augustus-gene-448.15
maker-PGA_scaffold10__182_contigs__length_63177489-augustus-gene-449.1
maker-PGA_scaffold10__182_contigs__length_63177489-snap-gene-448.12
maker-PGA_scaffold10__182_contigs__length_63177489-snap-gene-449.8
maker-PGA_scaffold10__182_contigs__length_63177489-snap-gene-448.11
snap_masked-PGA_scaffold10__182_contigs__length_63177489-processed-gene-454.14
maker-PGA_scaffold10__182_contigs__length_63177489-snap-gene-454.1
maker-PGA_scaffold10__182_contigs__length_63177489-augustus-gene-464.0
maker-PGA_scaffold10__182_contigs__length_63177489-augustus-gene-465.16
maker-PGA_scaffold10__182_contigs__length_63177489-augustus-gene-542.0
maker-PGA_scaffold10__182_contigs__length_63177489-snap-gene-541.1
snap_masked-PGA_scaffold10__182_contigs__length_63177489-processed-gene-541.15
maker-PGA_scaffold10__182_contigs__length_63177489-augustus-gene-624.8
maker-PGA_scaffold10__182_contigs__length_63177489-snap-gene-624.13
maker-PGA_scaffold11__203_contigs__length_63881516-augustus-gene-8.0
maker-PGA_scaffold11__203_contigs__length_63881516-snap-gene-48.4
maker-PGA_scaffold11__203_contigs__length_63881516-snap-gene-48.5
augustus_masked-PGA_scaffold11__203_contigs__length_63881516-processed-gene-51.3
maker-PGA_scaffold11__203_contigs__length_63881516-augustus-gene-51.14
augustus_masked-PGA_scaffold11__203_contigs__length_63881516-processed-gene-91.5
maker-PGA_scaffold11__203_contigs__length_63881516-augustus-gene-91.15
maker-PGA_scaffold11__203_contigs__length_63881516-snap-gene-91.7
maker-PGA_scaffold11__203_contigs__length_63881516-augustus-gene-92.8
maker-PGA_scaffold11__203_contigs__length_63881516-snap-gene-96.2
maker-PGA_scaffold11__203_contigs__length_63881516-snap-gene-152.4
maker-PGA_scaffold11__203_contigs__length_63881516-augustus-gene-171.17
maker-PGA_scaffold11__203_contigs__length_63881516-snap-gene-171.8
maker-PGA_scaffold11__203_contigs__length_63881516-snap-gene-177.17
maker-PGA_scaffold11__203_contigs__length_63881516-snap-gene-178.17
augustus_masked-PGA_scaffold11__203_contigs__length_63881516-processed-gene-178.3
maker-PGA_scaffold11__203_contigs__length_63881516-augustus-gene-179.16
maker-PGA_scaffold11__203_contigs__length_63881516-augustus-gene-179.15
maker-PGA_scaffold11__203_contigs__length_63881516-snap-gene-180.6
maker-PGA_scaffold11__203_contigs__length_63881516-snap-gene-211.25
maker-PGA_scaffold11__203_contigs__length_63881516-snap-gene-331.1
snap_masked-PGA_scaffold11__203_contigs__length_63881516-processed-gene-341.5
snap_masked-PGA_scaffold11__203_contigs__length_63881516-processed-gene-341.6
maker-PGA_scaffold11__203_contigs__length_63881516-augustus-gene-345.1
maker-PGA_scaffold11__203_contigs__length_63881516-augustus-gene-346.7
maker-PGA_scaffold11__203_contigs__length_63881516-augustus-gene-346.7
maker-PGA_scaffold11__203_contigs__length_63881516-augustus-gene-347.5
maker-PGA_scaffold11__203_contigs__length_63881516-augustus-gene-347.6
maker-PGA_scaffold11__203_contigs__length_63881516-snap-gene-347.11
maker-PGA_scaffold11__203_contigs__length_63881516-augustus-gene-347.8
maker-PGA_scaffold11__203_contigs__length_63881516-augustus-gene-348.12
maker-PGA_scaffold11__203_contigs__length_63881516-augustus-gene-347.8
maker-PGA_scaffold11__203_contigs__length_63881516-snap-gene-348.20
maker-PGA_scaffold11__203_contigs__length_63881516-augustus-gene-348.15
maker-PGA_scaffold11__203_contigs__length_63881516-snap-gene-348.23
maker-PGA_scaffold11__203_contigs__length_63881516-snap-gene-348.23
maker-PGA_scaffold11__203_contigs__length_63881516-snap-gene-349.5
maker-PGA_scaffold11__203_contigs__length_63881516-augustus-gene-348.16
maker-PGA_scaffold11__203_contigs__length_63881516-snap-gene-350.6
maker-PGA_scaffold11__203_contigs__length_63881516-augustus-gene-350.1
maker-PGA_scaffold11__203_contigs__length_63881516-snap-gene-351.13
maker-PGA_scaffold11__203_contigs__length_63881516-augustus-gene-353.14
maker-PGA_scaffold11__203_contigs__length_63881516-snap-gene-353.1
maker-PGA_scaffold11__203_contigs__length_63881516-augustus-gene-353.18
maker-PGA_scaffold11__203_contigs__length_63881516-snap-gene-365.3
maker-PGA_scaffold11__203_contigs__length_63881516-snap-gene-365.0
maker-PGA_scaffold11__203_contigs__length_63881516-augustus-gene-365.19
maker-PGA_scaffold11__203_contigs__length_63881516-augustus-gene-365.23
maker-PGA_scaffold11__203_contigs__length_63881516-augustus-gene-365.24
maker-PGA_scaffold11__203_contigs__length_63881516-snap-gene-365.4
maker-PGA_scaffold11__203_contigs__length_63881516-augustus-gene-365.20
maker-PGA_scaffold11__203_contigs__length_63881516-augustus-gene-366.8
maker-PGA_scaffold11__203_contigs__length_63881516-augustus-gene-366.8
maker-PGA_scaffold11__203_contigs__length_63881516-snap-gene-366.2
maker-PGA_scaffold11__203_contigs__length_63881516-snap-gene-367.11
snap_masked-PGA_scaffold11__203_contigs__length_63881516-processed-gene-367.8
snap_masked-PGA_scaffold11__203_contigs__length_63881516-processed-gene-369.4
maker-PGA_scaffold11__203_contigs__length_63881516-augustus-gene-369.11
snap_masked-PGA_scaffold11__203_contigs__length_63881516-processed-gene-369.4
maker-PGA_scaffold11__203_contigs__length_63881516-augustus-gene-369.12
maker-PGA_scaffold11__203_contigs__length_63881516-augustus-gene-369.13
maker-PGA_scaffold11__203_contigs__length_63881516-snap-gene-371.14
maker-PGA_scaffold11__203_contigs__length_63881516-snap-gene-371.15
maker-PGA_scaffold11__203_contigs__length_63881516-snap-gene-371.15
maker-PGA_scaffold11__203_contigs__length_63881516-augustus-gene-371.7
snap_masked-PGA_scaffold11__203_contigs__length_63881516-processed-gene-371.4
augustus_masked-PGA_scaffold11__203_contigs__length_63881516-processed-gene-371.23
maker-PGA_scaffold11__203_contigs__length_63881516-snap-gene-371.13
augustus_masked-PGA_scaffold11__203_contigs__length_63881516-processed-gene-371.23
maker-PGA_scaffold11__203_contigs__length_63881516-augustus-gene-372.15
maker-PGA_scaffold11__203_contigs__length_63881516-snap-gene-372.5
maker-PGA_scaffold11__203_contigs__length_63881516-augustus-gene-372.17
maker-PGA_scaffold11__203_contigs__length_63881516-snap-gene-373.7
maker-PGA_scaffold11__203_contigs__length_63881516-snap-gene-373.5
maker-PGA_scaffold11__203_contigs__length_63881516-snap-gene-373.6
maker-PGA_scaffold11__203_contigs__length_63881516-snap-gene-373.7
snap_masked-PGA_scaffold11__203_contigs__length_63881516-processed-gene-373.13
maker-PGA_scaffold11__203_contigs__length_63881516-snap-gene-374.14
maker-PGA_scaffold11__203_contigs__length_63881516-augustus-gene-374.1
maker-PGA_scaffold11__203_contigs__length_63881516-snap-gene-374.16
maker-PGA_scaffold11__203_contigs__length_63881516-snap-gene-432.35
maker-PGA_scaffold11__203_contigs__length_63881516-augustus-gene-432.13
maker-PGA_scaffold11__203_contigs__length_63881516-augustus-gene-432.14
maker-PGA_scaffold11__203_contigs__length_63881516-snap-gene-432.39
maker-PGA_scaffold11__203_contigs__length_63881516-snap-gene-433.1
maker-PGA_scaffold11__203_contigs__length_63881516-snap-gene-433.0
augustus_masked-PGA_scaffold11__203_contigs__length_63881516-processed-gene-435.30
maker-PGA_scaffold11__203_contigs__length_63881516-snap-gene-435.4
maker-PGA_scaffold11__203_contigs__length_63881516-snap-gene-435.5
maker-PGA_scaffold11__203_contigs__length_63881516-snap-gene-519.7
augustus_masked-PGA_scaffold11__203_contigs__length_63881516-processed-gene-518.2
maker-PGA_scaffold11__203_contigs__length_63881516-snap-gene-534.12
snap_masked-PGA_scaffold11__203_contigs__length_63881516-processed-gene-536.10
maker-PGA_scaffold11__203_contigs__length_63881516-augustus-gene-545.8
maker-PGA_scaffold11__203_contigs__length_63881516-snap-gene-545.3
maker-PGA_scaffold11__203_contigs__length_63881516-snap-gene-566.0
maker-PGA_scaffold11__203_contigs__length_63881516-snap-gene-617.6
maker-PGA_scaffold11__203_contigs__length_63881516-snap-gene-617.7
maker-PGA_scaffold11__203_contigs__length_63881516-snap-gene-617.7
maker-PGA_scaffold11__203_contigs__length_63881516-snap-gene-624.2
maker-PGA_scaffold12__167_contigs__length_57740044-augustus-gene-100.1
maker-PGA_scaffold12__167_contigs__length_57740044-augustus-gene-100.0
maker-PGA_scaffold12__167_contigs__length_57740044-augustus-gene-143.22
maker-PGA_scaffold12__167_contigs__length_57740044-snap-gene-143.5
maker-PGA_scaffold12__167_contigs__length_57740044-augustus-gene-143.20
maker-PGA_scaffold12__167_contigs__length_57740044-augustus-gene-143.23
maker-PGA_scaffold12__167_contigs__length_57740044-snap-gene-163.4
maker-PGA_scaffold12__167_contigs__length_57740044-augustus-gene-164.11
maker-PGA_scaffold12__167_contigs__length_57740044-snap-gene-164.27
maker-PGA_scaffold12__167_contigs__length_57740044-snap-gene-180.0
maker-PGA_scaffold12__167_contigs__length_57740044-snap-gene-180.1
maker-PGA_scaffold12__167_contigs__length_57740044-snap-gene-180.2
maker-PGA_scaffold12__167_contigs__length_57740044-augustus-gene-180.13
maker-PGA_scaffold12__167_contigs__length_57740044-augustus-gene-180.12
snap_masked-PGA_scaffold12__167_contigs__length_57740044-processed-gene-192.6
maker-PGA_scaffold12__167_contigs__length_57740044-augustus-gene-193.3
maker-PGA_scaffold12__167_contigs__length_57740044-snap-gene-203.11
maker-PGA_scaffold12__167_contigs__length_57740044-augustus-gene-204.7
maker-PGA_scaffold12__167_contigs__length_57740044-snap-gene-204.1
maker-PGA_scaffold12__167_contigs__length_57740044-snap-gene-204.1
maker-PGA_scaffold12__167_contigs__length_57740044-snap-gene-205.2
maker-PGA_scaffold12__167_contigs__length_57740044-augustus-gene-205.9
maker-PGA_scaffold12__167_contigs__length_57740044-snap-gene-206.32
augustus_masked-PGA_scaffold12__167_contigs__length_57740044-processed-gene-205.6
maker-PGA_scaffold12__167_contigs__length_57740044-snap-gene-206.32
maker-PGA_scaffold12__167_contigs__length_57740044-snap-gene-206.33
augustus_masked-PGA_scaffold12__167_contigs__length_57740044-processed-gene-206.26
augustus_masked-PGA_scaffold12__167_contigs__length_57740044-processed-gene-206.30
maker-PGA_scaffold12__167_contigs__length_57740044-snap-gene-206.38
maker-PGA_scaffold12__167_contigs__length_57740044-snap-gene-211.10
maker-PGA_scaffold12__167_contigs__length_57740044-snap-gene-211.6
maker-PGA_scaffold12__167_contigs__length_57740044-augustus-gene-211.24
maker-PGA_scaffold12__167_contigs__length_57740044-snap-gene-214.7
maker-PGA_scaffold12__167_contigs__length_57740044-augustus-gene-214.25
maker-PGA_scaffold12__167_contigs__length_57740044-augustus-gene-214.26
maker-PGA_scaffold12__167_contigs__length_57740044-augustus-gene-214.24
maker-PGA_scaffold12__167_contigs__length_57740044-augustus-gene-217.9
maker-PGA_scaffold12__167_contigs__length_57740044-augustus-gene-228.6
maker-PGA_scaffold12__167_contigs__length_57740044-snap-gene-228.16
maker-PGA_scaffold12__167_contigs__length_57740044-augustus-gene-231.0
maker-PGA_scaffold12__167_contigs__length_57740044-snap-gene-231.13
snap_masked-PGA_scaffold12__167_contigs__length_57740044-processed-gene-230.10
maker-PGA_scaffold12__167_contigs__length_57740044-snap-gene-230.13
maker-PGA_scaffold12__167_contigs__length_57740044-augustus-gene-232.13
maker-PGA_scaffold12__167_contigs__length_57740044-augustus-gene-232.11
maker-PGA_scaffold12__167_contigs__length_57740044-snap-gene-232.31
maker-PGA_scaffold12__167_contigs__length_57740044-snap-gene-232.29
maker-PGA_scaffold12__167_contigs__length_57740044-augustus-gene-232.14
maker-PGA_scaffold12__167_contigs__length_57740044-snap-gene-232.34
maker-PGA_scaffold12__167_contigs__length_57740044-augustus-gene-232.17
maker-PGA_scaffold12__167_contigs__length_57740044-snap-gene-232.31
maker-PGA_scaffold12__167_contigs__length_57740044-snap-gene-232.35
maker-PGA_scaffold12__167_contigs__length_57740044-snap-gene-232.37
maker-PGA_scaffold12__167_contigs__length_57740044-snap-gene-233.7
snap_masked-PGA_scaffold12__167_contigs__length_57740044-processed-gene-233.13
maker-PGA_scaffold12__167_contigs__length_57740044-snap-gene-233.7
maker-PGA_scaffold12__167_contigs__length_57740044-augustus-gene-233.15
maker-PGA_scaffold12__167_contigs__length_57740044-snap-gene-244.1
maker-PGA_scaffold12__167_contigs__length_57740044-snap-gene-244.0
maker-PGA_scaffold12__167_contigs__length_57740044-augustus-gene-275.6
maker-PGA_scaffold12__167_contigs__length_57740044-snap-gene-295.5
maker-PGA_scaffold12__167_contigs__length_57740044-snap-gene-295.4
snap_masked-PGA_scaffold12__167_contigs__length_57740044-processed-gene-297.5
snap_masked-PGA_scaffold12__167_contigs__length_57740044-processed-gene-297.8
snap_masked-PGA_scaffold12__167_contigs__length_57740044-processed-gene-297.8
maker-PGA_scaffold12__167_contigs__length_57740044-augustus-gene-312.10
augustus_masked-PGA_scaffold12__167_contigs__length_57740044-processed-gene-327.9
maker-PGA_scaffold12__167_contigs__length_57740044-snap-gene-329.0
augustus_masked-PGA_scaffold12__167_contigs__length_57740044-processed-gene-327.8
maker-PGA_scaffold12__167_contigs__length_57740044-snap-gene-345.0
augustus_masked-PGA_scaffold12__167_contigs__length_57740044-processed-gene-394.18
maker-PGA_scaffold12__167_contigs__length_57740044-snap-gene-395.9
maker-PGA_scaffold12__167_contigs__length_57740044-snap-gene-395.10
maker-PGA_scaffold12__167_contigs__length_57740044-snap-gene-397.18
maker-PGA_scaffold12__167_contigs__length_57740044-snap-gene-397.19
maker-PGA_scaffold12__167_contigs__length_57740044-augustus-gene-399.0
maker-PGA_scaffold12__167_contigs__length_57740044-augustus-gene-399.1
maker-PGA_scaffold12__167_contigs__length_57740044-snap-gene-403.16
maker-PGA_scaffold12__167_contigs__length_57740044-snap-gene-404.19
maker-PGA_scaffold12__167_contigs__length_57740044-augustus-gene-404.8
maker-PGA_scaffold12__167_contigs__length_57740044-snap-gene-403.14
maker-PGA_scaffold12__167_contigs__length_57740044-snap-gene-407.5
maker-PGA_scaffold12__167_contigs__length_57740044-augustus-gene-407.16
maker-PGA_scaffold12__167_contigs__length_57740044-snap-gene-407.7
maker-PGA_scaffold12__167_contigs__length_57740044-snap-gene-435.12
maker-PGA_scaffold12__167_contigs__length_57740044-snap-gene-437.8
maker-PGA_scaffold12__167_contigs__length_57740044-snap-gene-437.7
maker-PGA_scaffold12__167_contigs__length_57740044-snap-gene-437.6
augustus_masked-PGA_scaffold12__167_contigs__length_57740044-processed-gene-439.1
maker-PGA_scaffold12__167_contigs__length_57740044-snap-gene-441.3
maker-PGA_scaffold12__167_contigs__length_57740044-snap-gene-441.4
maker-PGA_scaffold12__167_contigs__length_57740044-snap-gene-441.2
maker-PGA_scaffold12__167_contigs__length_57740044-snap-gene-453.10
augustus_masked-PGA_scaffold12__167_contigs__length_57740044-processed-gene-550.13
maker-PGA_scaffold12__167_contigs__length_57740044-augustus-gene-550.2
maker-PGA_scaffold12__167_contigs__length_57740044-snap-gene-552.9
maker-PGA_scaffold13__147_contigs__length_47256133-snap-gene-41.12
maker-PGA_scaffold13__147_contigs__length_47256133-snap-gene-41.11
maker-PGA_scaffold13__147_contigs__length_47256133-snap-gene-41.8
maker-PGA_scaffold13__147_contigs__length_47256133-snap-gene-64.19
maker-PGA_scaffold13__147_contigs__length_47256133-augustus-gene-64.37
maker-PGA_scaffold13__147_contigs__length_47256133-snap-gene-84.32
maker-PGA_scaffold13__147_contigs__length_47256133-snap-gene-84.33
maker-PGA_scaffold13__147_contigs__length_47256133-snap-gene-84.39
maker-PGA_scaffold13__147_contigs__length_47256133-snap-gene-84.34
maker-PGA_scaffold13__147_contigs__length_47256133-augustus-gene-94.2
augustus_masked-PGA_scaffold13__147_contigs__length_47256133-processed-gene-95.5
maker-PGA_scaffold13__147_contigs__length_47256133-augustus-gene-97.0
snap_masked-PGA_scaffold13__147_contigs__length_47256133-processed-gene-97.7
maker-PGA_scaffold13__147_contigs__length_47256133-snap-gene-97.12
snap_masked-PGA_scaffold13__147_contigs__length_47256133-processed-gene-98.0
maker-PGA_scaffold13__147_contigs__length_47256133-augustus-gene-133.3
maker-PGA_scaffold13__147_contigs__length_47256133-snap-gene-133.15
maker-PGA_scaffold13__147_contigs__length_47256133-augustus-gene-142.15
maker-PGA_scaffold13__147_contigs__length_47256133-snap-gene-142.5
maker-PGA_scaffold13__147_contigs__length_47256133-snap-gene-232.35
maker-PGA_scaffold13__147_contigs__length_47256133-snap-gene-232.33
maker-PGA_scaffold13__147_contigs__length_47256133-snap-gene-232.29
maker-PGA_scaffold13__147_contigs__length_47256133-augustus-gene-233.1
maker-PGA_scaffold13__147_contigs__length_47256133-augustus-gene-240.0
maker-PGA_scaffold13__147_contigs__length_47256133-augustus-gene-240.1
maker-PGA_scaffold13__147_contigs__length_47256133-snap-gene-244.2
snap_masked-PGA_scaffold13__147_contigs__length_47256133-processed-gene-274.16
maker-PGA_scaffold13__147_contigs__length_47256133-snap-gene-275.18
maker-PGA_scaffold13__147_contigs__length_47256133-snap-gene-298.7
maker-PGA_scaffold13__147_contigs__length_47256133-snap-gene-298.8
maker-PGA_scaffold13__147_contigs__length_47256133-augustus-gene-302.11
maker-PGA_scaffold13__147_contigs__length_47256133-snap-gene-302.4
snap_masked-PGA_scaffold13__147_contigs__length_47256133-processed-gene-303.1
snap_masked-PGA_scaffold13__147_contigs__length_47256133-processed-gene-313.13
maker-PGA_scaffold13__147_contigs__length_47256133-snap-gene-313.7
maker-PGA_scaffold13__147_contigs__length_47256133-snap-gene-313.8
augustus_masked-PGA_scaffold13__147_contigs__length_47256133-processed-gene-314.9
maker-PGA_scaffold13__147_contigs__length_47256133-snap-gene-314.14
maker-PGA_scaffold13__147_contigs__length_47256133-snap-gene-315.7
maker-PGA_scaffold13__147_contigs__length_47256133-snap-gene-315.8
maker-PGA_scaffold13__147_contigs__length_47256133-snap-gene-317.3
maker-PGA_scaffold13__147_contigs__length_47256133-snap-gene-324.6
maker-PGA_scaffold13__147_contigs__length_47256133-snap-gene-324.7
maker-PGA_scaffold13__147_contigs__length_47256133-snap-gene-325.23
augustus_masked-PGA_scaffold13__147_contigs__length_47256133-processed-gene-324.4
maker-PGA_scaffold13__147_contigs__length_47256133-augustus-gene-325.30
maker-PGA_scaffold13__147_contigs__length_47256133-snap-gene-329.4
maker-PGA_scaffold13__147_contigs__length_47256133-augustus-gene-344.12
maker-PGA_scaffold13__147_contigs__length_47256133-snap-gene-349.12
maker-PGA_scaffold13__147_contigs__length_47256133-snap-gene-349.13
augustus_masked-PGA_scaffold13__147_contigs__length_47256133-processed-gene-383.9
maker-PGA_scaffold13__147_contigs__length_47256133-augustus-gene-384.0
maker-PGA_scaffold13__147_contigs__length_47256133-augustus-gene-384.1
snap_masked-PGA_scaffold13__147_contigs__length_47256133-processed-gene-384.18
maker-PGA_scaffold13__147_contigs__length_47256133-snap-gene-390.13
maker-PGA_scaffold13__147_contigs__length_47256133-augustus-gene-391.0
snap_masked-PGA_scaffold13__147_contigs__length_47256133-processed-gene-433.34
maker-PGA_scaffold13__147_contigs__length_47256133-snap-gene-434.22
maker-PGA_scaffold13__147_contigs__length_47256133-snap-gene-434.23
maker-PGA_scaffold13__147_contigs__length_47256133-snap-gene-435.9
maker-PGA_scaffold13__147_contigs__length_47256133-snap-gene-439.0
maker-PGA_scaffold14__173_contigs__length_55641933-snap-gene-12.12
maker-PGA_scaffold14__173_contigs__length_55641933-snap-gene-12.12
maker-PGA_scaffold14__173_contigs__length_55641933-augustus-gene-18.9
maker-PGA_scaffold14__173_contigs__length_55641933-augustus-gene-18.10
maker-PGA_scaffold14__173_contigs__length_55641933-snap-gene-18.33
maker-PGA_scaffold14__173_contigs__length_55641933-snap-gene-42.6
maker-PGA_scaffold14__173_contigs__length_55641933-snap-gene-43.10
maker-PGA_scaffold14__173_contigs__length_55641933-snap-gene-43.11
maker-PGA_scaffold14__173_contigs__length_55641933-snap-gene-43.13
maker-PGA_scaffold14__173_contigs__length_55641933-snap-gene-43.11
maker-PGA_scaffold14__173_contigs__length_55641933-snap-gene-43.12
maker-PGA_scaffold14__173_contigs__length_55641933-augustus-gene-45.5
maker-PGA_scaffold14__173_contigs__length_55641933-snap-gene-48.11
maker-PGA_scaffold14__173_contigs__length_55641933-snap-gene-48.13
maker-PGA_scaffold14__173_contigs__length_55641933-snap-gene-150.0
augustus_masked-PGA_scaffold14__173_contigs__length_55641933-processed-gene-155.0
augustus_masked-PGA_scaffold14__173_contigs__length_55641933-processed-gene-154.31
maker-PGA_scaffold14__173_contigs__length_55641933-snap-gene-154.3
maker-PGA_scaffold14__173_contigs__length_55641933-snap-gene-172.5
maker-PGA_scaffold14__173_contigs__length_55641933-snap-gene-173.16
maker-PGA_scaffold14__173_contigs__length_55641933-snap-gene-172.4
maker-PGA_scaffold14__173_contigs__length_55641933-snap-gene-172.7
maker-PGA_scaffold14__173_contigs__length_55641933-snap-gene-173.17
maker-PGA_scaffold14__173_contigs__length_55641933-snap-gene-179.18
augustus_masked-PGA_scaffold14__173_contigs__length_55641933-processed-gene-181.0
maker-PGA_scaffold14__173_contigs__length_55641933-augustus-gene-182.13
maker-PGA_scaffold14__173_contigs__length_55641933-augustus-gene-182.10
augustus_masked-PGA_scaffold14__173_contigs__length_55641933-processed-gene-182.15
maker-PGA_scaffold14__173_contigs__length_55641933-snap-gene-264.5
maker-PGA_scaffold14__173_contigs__length_55641933-snap-gene-264.6
maker-PGA_scaffold14__173_contigs__length_55641933-snap-gene-264.0
maker-PGA_scaffold14__173_contigs__length_55641933-snap-gene-264.1
maker-PGA_scaffold14__173_contigs__length_55641933-augustus-gene-292.9
maker-PGA_scaffold14__173_contigs__length_55641933-snap-gene-294.17
maker-PGA_scaffold14__173_contigs__length_55641933-snap-gene-319.7
maker-PGA_scaffold14__173_contigs__length_55641933-augustus-gene-325.19
maker-PGA_scaffold14__173_contigs__length_55641933-snap-gene-325.3
maker-PGA_scaffold14__173_contigs__length_55641933-snap-gene-325.2
maker-PGA_scaffold14__173_contigs__length_55641933-snap-gene-325.5
maker-PGA_scaffold14__173_contigs__length_55641933-snap-gene-326.12
snap_masked-PGA_scaffold14__173_contigs__length_55641933-processed-gene-332.1
maker-PGA_scaffold14__173_contigs__length_55641933-snap-gene-354.26
maker-PGA_scaffold14__173_contigs__length_55641933-snap-gene-354.26
maker-PGA_scaffold14__173_contigs__length_55641933-snap-gene-354.29
maker-PGA_scaffold14__173_contigs__length_55641933-snap-gene-354.31
maker-PGA_scaffold14__173_contigs__length_55641933-snap-gene-354.33
maker-PGA_scaffold14__173_contigs__length_55641933-snap-gene-354.31
maker-PGA_scaffold14__173_contigs__length_55641933-snap-gene-354.32
augustus_masked-PGA_scaffold14__173_contigs__length_55641933-processed-gene-355.13
maker-PGA_scaffold14__173_contigs__length_55641933-snap-gene-355.2
maker-PGA_scaffold14__173_contigs__length_55641933-augustus-gene-371.15
maker-PGA_scaffold14__173_contigs__length_55641933-snap-gene-371.22
maker-PGA_scaffold14__173_contigs__length_55641933-snap-gene-387.1
snap_masked-PGA_scaffold14__173_contigs__length_55641933-processed-gene-394.1
maker-PGA_scaffold14__173_contigs__length_55641933-snap-gene-396.3
maker-PGA_scaffold14__173_contigs__length_55641933-snap-gene-399.6
maker-PGA_scaffold14__173_contigs__length_55641933-snap-gene-400.17
maker-PGA_scaffold14__173_contigs__length_55641933-snap-gene-400.18
maker-PGA_scaffold14__173_contigs__length_55641933-augustus-gene-400.5
augustus_masked-PGA_scaffold14__173_contigs__length_55641933-processed-gene-399.2
maker-PGA_scaffold14__173_contigs__length_55641933-snap-gene-424.18
maker-PGA_scaffold14__173_contigs__length_55641933-snap-gene-424.17
snap_masked-PGA_scaffold14__173_contigs__length_55641933-processed-gene-424.8
maker-PGA_scaffold14__173_contigs__length_55641933-snap-gene-425.8
maker-PGA_scaffold14__173_contigs__length_55641933-snap-gene-426.5
maker-PGA_scaffold14__173_contigs__length_55641933-snap-gene-432.8
snap_masked-PGA_scaffold14__173_contigs__length_55641933-processed-gene-432.4
snap_masked-PGA_scaffold14__173_contigs__length_55641933-processed-gene-432.4
maker-PGA_scaffold14__173_contigs__length_55641933-snap-gene-460.7
snap_masked-PGA_scaffold14__173_contigs__length_55641933-processed-gene-467.15
augustus_masked-PGA_scaffold14__173_contigs__length_55641933-processed-gene-470.17
maker-PGA_scaffold14__173_contigs__length_55641933-snap-gene-498.7
snap_masked-PGA_scaffold14__173_contigs__length_55641933-processed-gene-498.15
maker-PGA_scaffold15__168_contigs__length_54025139-snap-gene-31.19
maker-PGA_scaffold15__168_contigs__length_54025139-snap-gene-53.14
maker-PGA_scaffold15__168_contigs__length_54025139-augustus-gene-54.17
maker-PGA_scaffold15__168_contigs__length_54025139-snap-gene-54.20
maker-PGA_scaffold15__168_contigs__length_54025139-snap-gene-55.7
snap_masked-PGA_scaffold15__168_contigs__length_54025139-processed-gene-73.10
maker-PGA_scaffold15__168_contigs__length_54025139-augustus-gene-74.23
maker-PGA_scaffold15__168_contigs__length_54025139-snap-gene-79.9
maker-PGA_scaffold15__168_contigs__length_54025139-augustus-gene-177.8
maker-PGA_scaffold15__168_contigs__length_54025139-snap-gene-177.9
maker-PGA_scaffold15__168_contigs__length_54025139-snap-gene-211.29
maker-PGA_scaffold15__168_contigs__length_54025139-snap-gene-211.22
maker-PGA_scaffold15__168_contigs__length_54025139-snap-gene-211.30
maker-PGA_scaffold15__168_contigs__length_54025139-snap-gene-211.21
maker-PGA_scaffold15__168_contigs__length_54025139-augustus-gene-228.8
snap_masked-PGA_scaffold15__168_contigs__length_54025139-processed-gene-228.13
augustus_masked-PGA_scaffold15__168_contigs__length_54025139-processed-gene-228.3
maker-PGA_scaffold15__168_contigs__length_54025139-snap-gene-229.2
augustus_masked-PGA_scaffold15__168_contigs__length_54025139-processed-gene-230.20
maker-PGA_scaffold15__168_contigs__length_54025139-snap-gene-230.19
maker-PGA_scaffold15__168_contigs__length_54025139-snap-gene-231.23
snap_masked-PGA_scaffold15__168_contigs__length_54025139-processed-gene-231.33
maker-PGA_scaffold15__168_contigs__length_54025139-snap-gene-231.26
maker-PGA_scaffold15__168_contigs__length_54025139-snap-gene-231.27
maker-PGA_scaffold15__168_contigs__length_54025139-snap-gene-231.28
maker-PGA_scaffold15__168_contigs__length_54025139-snap-gene-231.25
maker-PGA_scaffold15__168_contigs__length_54025139-snap-gene-231.21
maker-PGA_scaffold15__168_contigs__length_54025139-snap-gene-231.29
maker-PGA_scaffold15__168_contigs__length_54025139-snap-gene-231.22
maker-PGA_scaffold15__168_contigs__length_54025139-snap-gene-231.30
snap_masked-PGA_scaffold15__168_contigs__length_54025139-processed-gene-231.41
maker-PGA_scaffold15__168_contigs__length_54025139-snap-gene-231.21
maker-PGA_scaffold15__168_contigs__length_54025139-snap-gene-232.21
maker-PGA_scaffold15__168_contigs__length_54025139-augustus-gene-232.8
maker-PGA_scaffold15__168_contigs__length_54025139-snap-gene-232.21
augustus_masked-PGA_scaffold15__168_contigs__length_54025139-processed-gene-232.16
maker-PGA_scaffold15__168_contigs__length_54025139-snap-gene-232.23
maker-PGA_scaffold15__168_contigs__length_54025139-augustus-gene-232.12
maker-PGA_scaffold15__168_contigs__length_54025139-snap-gene-233.3
maker-PGA_scaffold15__168_contigs__length_54025139-snap-gene-232.25
maker-PGA_scaffold15__168_contigs__length_54025139-snap-gene-233.1
maker-PGA_scaffold15__168_contigs__length_54025139-snap-gene-233.4
maker-PGA_scaffold15__168_contigs__length_54025139-snap-gene-233.2
maker-PGA_scaffold15__168_contigs__length_54025139-snap-gene-233.5
maker-PGA_scaffold15__168_contigs__length_54025139-snap-gene-263.15
maker-PGA_scaffold15__168_contigs__length_54025139-snap-gene-263.13
maker-PGA_scaffold15__168_contigs__length_54025139-snap-gene-263.14
augustus_masked-PGA_scaffold15__168_contigs__length_54025139-processed-gene-263.25
maker-PGA_scaffold15__168_contigs__length_54025139-snap-gene-265.8
maker-PGA_scaffold15__168_contigs__length_54025139-augustus-gene-275.12
maker-PGA_scaffold15__168_contigs__length_54025139-snap-gene-277.2
maker-PGA_scaffold15__168_contigs__length_54025139-augustus-gene-277.11
maker-PGA_scaffold15__168_contigs__length_54025139-snap-gene-277.1
augustus_masked-PGA_scaffold15__168_contigs__length_54025139-processed-gene-319.3
maker-PGA_scaffold15__168_contigs__length_54025139-snap-gene-318.13
maker-PGA_scaffold15__168_contigs__length_54025139-snap-gene-322.11
maker-PGA_scaffold15__168_contigs__length_54025139-snap-gene-328.17
maker-PGA_scaffold15__168_contigs__length_54025139-snap-gene-329.9
maker-PGA_scaffold15__168_contigs__length_54025139-snap-gene-329.7
augustus_masked-PGA_scaffold15__168_contigs__length_54025139-processed-gene-328.9
maker-PGA_scaffold15__168_contigs__length_54025139-snap-gene-328.20
maker-PGA_scaffold15__168_contigs__length_54025139-snap-gene-372.4
snap_masked-PGA_scaffold15__168_contigs__length_54025139-processed-gene-406.5
maker-PGA_scaffold15__168_contigs__length_54025139-snap-gene-410.12
maker-PGA_scaffold15__168_contigs__length_54025139-snap-gene-410.11
maker-PGA_scaffold15__168_contigs__length_54025139-augustus-gene-411.9
maker-PGA_scaffold15__168_contigs__length_54025139-snap-gene-443.2
maker-PGA_scaffold15__168_contigs__length_54025139-snap-gene-485.15
maker-PGA_scaffold15__168_contigs__length_54025139-snap-gene-487.2
augustus_masked-PGA_scaffold15__168_contigs__length_54025139-processed-gene-488.0
maker-PGA_scaffold15__168_contigs__length_54025139-snap-gene-489.7
maker-PGA_scaffold15__168_contigs__length_54025139-snap-gene-510.8
maker-PGA_scaffold15__168_contigs__length_54025139-augustus-gene-510.5
maker-PGA_scaffold15__168_contigs__length_54025139-snap-gene-512.0
maker-PGA_scaffold15__168_contigs__length_54025139-snap-gene-512.3
maker-PGA_scaffold16__334_contigs__length_54216998-snap-gene-3.25
maker-PGA_scaffold16__334_contigs__length_54216998-snap-gene-171.10
snap_masked-PGA_scaffold16__334_contigs__length_54216998-processed-gene-174.8
maker-PGA_scaffold16__334_contigs__length_54216998-snap-gene-175.15
maker-PGA_scaffold16__334_contigs__length_54216998-augustus-gene-174.18
maker-PGA_scaffold16__334_contigs__length_54216998-augustus-gene-175.0
maker-PGA_scaffold16__334_contigs__length_54216998-snap-gene-175.16
maker-PGA_scaffold16__334_contigs__length_54216998-augustus-gene-175.3
maker-PGA_scaffold16__334_contigs__length_54216998-augustus-gene-175.2
augustus_masked-PGA_scaffold16__334_contigs__length_54216998-processed-gene-175.32
maker-PGA_scaffold16__334_contigs__length_54216998-snap-gene-183.3
maker-PGA_scaffold16__334_contigs__length_54216998-snap-gene-184.8
maker-PGA_scaffold16__334_contigs__length_54216998-snap-gene-183.3
maker-PGA_scaffold16__334_contigs__length_54216998-snap-gene-184.9
maker-PGA_scaffold16__334_contigs__length_54216998-snap-gene-192.15
maker-PGA_scaffold16__334_contigs__length_54216998-snap-gene-196.3
maker-PGA_scaffold16__334_contigs__length_54216998-augustus-gene-201.7
maker-PGA_scaffold16__334_contigs__length_54216998-snap-gene-216.2
maker-PGA_scaffold16__334_contigs__length_54216998-snap-gene-215.4
maker-PGA_scaffold16__334_contigs__length_54216998-snap-gene-216.2
snap_masked-PGA_scaffold16__334_contigs__length_54216998-processed-gene-216.8
maker-PGA_scaffold16__334_contigs__length_54216998-snap-gene-226.18
augustus_masked-PGA_scaffold16__334_contigs__length_54216998-processed-gene-226.25
maker-PGA_scaffold16__334_contigs__length_54216998-snap-gene-226.17
maker-PGA_scaffold16__334_contigs__length_54216998-augustus-gene-226.0
maker-PGA_scaffold16__334_contigs__length_54216998-snap-gene-226.21
maker-PGA_scaffold16__334_contigs__length_54216998-augustus-gene-226.5
maker-PGA_scaffold16__334_contigs__length_54216998-snap-gene-292.7
snap_masked-PGA_scaffold16__334_contigs__length_54216998-processed-gene-292.2
maker-PGA_scaffold16__334_contigs__length_54216998-snap-gene-292.9
snap_masked-PGA_scaffold16__334_contigs__length_54216998-processed-gene-292.2
augustus_masked-PGA_scaffold16__334_contigs__length_54216998-processed-gene-293.0
maker-PGA_scaffold16__334_contigs__length_54216998-snap-gene-295.10
maker-PGA_scaffold16__334_contigs__length_54216998-snap-gene-295.11
augustus_masked-PGA_scaffold16__334_contigs__length_54216998-processed-gene-311.14
maker-PGA_scaffold16__334_contigs__length_54216998-augustus-gene-311.15
snap_masked-PGA_scaffold17__183_contigs__length_51949489-processed-gene-45.1
maker-PGA_scaffold17__183_contigs__length_51949489-snap-gene-51.0
augustus_masked-PGA_scaffold17__183_contigs__length_51949489-processed-gene-64.4
maker-PGA_scaffold17__183_contigs__length_51949489-augustus-gene-65.2
snap_masked-PGA_scaffold17__183_contigs__length_51949489-processed-gene-65.7
snap_masked-PGA_scaffold17__183_contigs__length_51949489-processed-gene-65.8
maker-PGA_scaffold17__183_contigs__length_51949489-snap-gene-67.22
maker-PGA_scaffold17__183_contigs__length_51949489-snap-gene-68.20
maker-PGA_scaffold17__183_contigs__length_51949489-snap-gene-68.19
maker-PGA_scaffold17__183_contigs__length_51949489-snap-gene-68.19
snap_masked-PGA_scaffold17__183_contigs__length_51949489-processed-gene-69.1
maker-PGA_scaffold17__183_contigs__length_51949489-snap-gene-75.9
maker-PGA_scaffold17__183_contigs__length_51949489-snap-gene-75.9
maker-PGA_scaffold17__183_contigs__length_51949489-augustus-gene-85.4
maker-PGA_scaffold17__183_contigs__length_51949489-snap-gene-85.21
snap_masked-PGA_scaffold17__183_contigs__length_51949489-processed-gene-101.2
augustus_masked-PGA_scaffold17__183_contigs__length_51949489-processed-gene-101.0
maker-PGA_scaffold17__183_contigs__length_51949489-snap-gene-110.0
maker-PGA_scaffold17__183_contigs__length_51949489-snap-gene-109.2
maker-PGA_scaffold17__183_contigs__length_51949489-snap-gene-110.2
maker-PGA_scaffold17__183_contigs__length_51949489-augustus-gene-161.6
maker-PGA_scaffold17__183_contigs__length_51949489-snap-gene-161.10
maker-PGA_scaffold17__183_contigs__length_51949489-snap-gene-169.0
maker-PGA_scaffold17__183_contigs__length_51949489-snap-gene-171.0
maker-PGA_scaffold17__183_contigs__length_51949489-snap-gene-171.3
maker-PGA_scaffold17__183_contigs__length_51949489-snap-gene-172.0
maker-PGA_scaffold17__183_contigs__length_51949489-augustus-gene-172.9
maker-PGA_scaffold17__183_contigs__length_51949489-snap-gene-171.2
maker-PGA_scaffold17__183_contigs__length_51949489-augustus-gene-186.14
snap_masked-PGA_scaffold17__183_contigs__length_51949489-processed-gene-186.23
snap_masked-PGA_scaffold17__183_contigs__length_51949489-processed-gene-198.9
maker-PGA_scaffold17__183_contigs__length_51949489-snap-gene-229.23
maker-PGA_scaffold17__183_contigs__length_51949489-augustus-gene-230.7
maker-PGA_scaffold17__183_contigs__length_51949489-snap-gene-229.22
maker-PGA_scaffold17__183_contigs__length_51949489-augustus-gene-230.6
maker-PGA_scaffold17__183_contigs__length_51949489-augustus-gene-237.14
maker-PGA_scaffold17__183_contigs__length_51949489-augustus-gene-237.18
maker-PGA_scaffold17__183_contigs__length_51949489-augustus-gene-327.10
maker-PGA_scaffold17__183_contigs__length_51949489-augustus-gene-327.11
maker-PGA_scaffold17__183_contigs__length_51949489-snap-gene-327.20
maker-PGA_scaffold17__183_contigs__length_51949489-augustus-gene-327.12
maker-PGA_scaffold17__183_contigs__length_51949489-snap-gene-363.14
maker-PGA_scaffold17__183_contigs__length_51949489-snap-gene-363.13
maker-PGA_scaffold17__183_contigs__length_51949489-snap-gene-387.10
snap_masked-PGA_scaffold17__183_contigs__length_51949489-processed-gene-387.5
snap_masked-PGA_scaffold17__183_contigs__length_51949489-processed-gene-387.5
maker-PGA_scaffold17__183_contigs__length_51949489-augustus-gene-389.9
maker-PGA_scaffold17__183_contigs__length_51949489-snap-gene-389.22
maker-PGA_scaffold17__183_contigs__length_51949489-snap-gene-389.24
maker-PGA_scaffold17__183_contigs__length_51949489-snap-gene-389.21
augustus_masked-PGA_scaffold17__183_contigs__length_51949489-processed-gene-389.3
maker-PGA_scaffold17__183_contigs__length_51949489-snap-gene-390.10
maker-PGA_scaffold17__183_contigs__length_51949489-augustus-gene-461.7
augustus_masked-PGA_scaffold17__183_contigs__length_51949489-processed-gene-470.8
maker-PGA_scaffold17__183_contigs__length_51949489-snap-gene-476.0
maker-PGA_scaffold17__183_contigs__length_51949489-snap-gene-494.0
snap_masked-PGA_scaffold17__183_contigs__length_51949489-processed-gene-495.4
snap_masked-PGA_scaffold18__164_contigs__length_59907985-processed-gene-1.4
maker-PGA_scaffold18__164_contigs__length_59907985-snap-gene-2.13
maker-PGA_scaffold18__164_contigs__length_59907985-snap-gene-2.12
maker-PGA_scaffold18__164_contigs__length_59907985-snap-gene-2.11
maker-PGA_scaffold18__164_contigs__length_59907985-snap-gene-2.10
maker-PGA_scaffold18__164_contigs__length_59907985-snap-gene-46.3
maker-PGA_scaffold18__164_contigs__length_59907985-snap-gene-47.8
maker-PGA_scaffold18__164_contigs__length_59907985-augustus-gene-46.23
maker-PGA_scaffold18__164_contigs__length_59907985-snap-gene-53.10
augustus_masked-PGA_scaffold18__164_contigs__length_59907985-processed-gene-54.9
maker-PGA_scaffold18__164_contigs__length_59907985-snap-gene-62.0
maker-PGA_scaffold18__164_contigs__length_59907985-snap-gene-63.7
maker-PGA_scaffold18__164_contigs__length_59907985-augustus-gene-120.20
maker-PGA_scaffold18__164_contigs__length_59907985-snap-gene-120.28
maker-PGA_scaffold18__164_contigs__length_59907985-snap-gene-121.17
maker-PGA_scaffold18__164_contigs__length_59907985-augustus-gene-179.3
maker-PGA_scaffold18__164_contigs__length_59907985-snap-gene-207.11
maker-PGA_scaffold18__164_contigs__length_59907985-snap-gene-207.8
maker-PGA_scaffold18__164_contigs__length_59907985-snap-gene-207.10
maker-PGA_scaffold18__164_contigs__length_59907985-snap-gene-207.12
augustus_masked-PGA_scaffold18__164_contigs__length_59907985-processed-gene-208.10
maker-PGA_scaffold18__164_contigs__length_59907985-snap-gene-216.19
augustus_masked-PGA_scaffold18__164_contigs__length_59907985-processed-gene-216.14
augustus_masked-PGA_scaffold18__164_contigs__length_59907985-processed-gene-216.14
maker-PGA_scaffold18__164_contigs__length_59907985-snap-gene-216.22
augustus_masked-PGA_scaffold18__164_contigs__length_59907985-processed-gene-216.16
maker-PGA_scaffold18__164_contigs__length_59907985-snap-gene-223.5
maker-PGA_scaffold18__164_contigs__length_59907985-snap-gene-257.3
maker-PGA_scaffold18__164_contigs__length_59907985-snap-gene-257.3
maker-PGA_scaffold18__164_contigs__length_59907985-snap-gene-258.0
maker-PGA_scaffold18__164_contigs__length_59907985-snap-gene-258.2
augustus_masked-PGA_scaffold18__164_contigs__length_59907985-processed-gene-258.5
maker-PGA_scaffold18__164_contigs__length_59907985-snap-gene-259.3
maker-PGA_scaffold18__164_contigs__length_59907985-snap-gene-259.4
snap_masked-PGA_scaffold18__164_contigs__length_59907985-processed-gene-263.0
maker-PGA_scaffold18__164_contigs__length_59907985-snap-gene-265.9
maker-PGA_scaffold18__164_contigs__length_59907985-snap-gene-266.12
maker-PGA_scaffold18__164_contigs__length_59907985-snap-gene-268.1
maker-PGA_scaffold18__164_contigs__length_59907985-augustus-gene-269.4
maker-PGA_scaffold18__164_contigs__length_59907985-snap-gene-270.0
maker-PGA_scaffold18__164_contigs__length_59907985-snap-gene-270.1
maker-PGA_scaffold18__164_contigs__length_59907985-snap-gene-270.3
maker-PGA_scaffold18__164_contigs__length_59907985-snap-gene-270.0
maker-PGA_scaffold18__164_contigs__length_59907985-snap-gene-270.2
maker-PGA_scaffold18__164_contigs__length_59907985-snap-gene-275.2
augustus_masked-PGA_scaffold18__164_contigs__length_59907985-processed-gene-275.10
maker-PGA_scaffold18__164_contigs__length_59907985-augustus-gene-275.34
augustus_masked-PGA_scaffold18__164_contigs__length_59907985-processed-gene-275.11
maker-PGA_scaffold18__164_contigs__length_59907985-snap-gene-281.2
maker-PGA_scaffold18__164_contigs__length_59907985-snap-gene-289.9
maker-PGA_scaffold18__164_contigs__length_59907985-snap-gene-289.10
augustus_masked-PGA_scaffold18__164_contigs__length_59907985-processed-gene-287.4
maker-PGA_scaffold18__164_contigs__length_59907985-snap-gene-295.3
maker-PGA_scaffold18__164_contigs__length_59907985-snap-gene-298.9
maker-PGA_scaffold18__164_contigs__length_59907985-snap-gene-298.10
maker-PGA_scaffold18__164_contigs__length_59907985-snap-gene-299.5
maker-PGA_scaffold18__164_contigs__length_59907985-snap-gene-299.5
maker-PGA_scaffold18__164_contigs__length_59907985-snap-gene-299.6
maker-PGA_scaffold18__164_contigs__length_59907985-snap-gene-299.7
maker-PGA_scaffold18__164_contigs__length_59907985-snap-gene-325.7
maker-PGA_scaffold18__164_contigs__length_59907985-augustus-gene-325.11
maker-PGA_scaffold18__164_contigs__length_59907985-snap-gene-326.21
maker-PGA_scaffold18__164_contigs__length_59907985-snap-gene-326.21
maker-PGA_scaffold18__164_contigs__length_59907985-snap-gene-327.0
maker-PGA_scaffold18__164_contigs__length_59907985-snap-gene-327.1
snap_masked-PGA_scaffold18__164_contigs__length_59907985-processed-gene-327.9
maker-PGA_scaffold18__164_contigs__length_59907985-augustus-gene-328.0
maker-PGA_scaffold18__164_contigs__length_59907985-augustus-gene-328.2
maker-PGA_scaffold18__164_contigs__length_59907985-snap-gene-375.8
maker-PGA_scaffold18__164_contigs__length_59907985-snap-gene-375.7
maker-PGA_scaffold18__164_contigs__length_59907985-snap-gene-376.16
maker-PGA_scaffold18__164_contigs__length_59907985-snap-gene-383.5
augustus_masked-PGA_scaffold18__164_contigs__length_59907985-processed-gene-383.0
maker-PGA_scaffold18__164_contigs__length_59907985-snap-gene-412.12
maker-PGA_scaffold18__164_contigs__length_59907985-snap-gene-411.11
maker-PGA_scaffold18__164_contigs__length_59907985-snap-gene-469.6
maker-PGA_scaffold18__164_contigs__length_59907985-snap-gene-479.7
maker-PGA_scaffold18__164_contigs__length_59907985-snap-gene-479.7
maker-PGA_scaffold18__164_contigs__length_59907985-augustus-gene-479.1
maker-PGA_scaffold18__164_contigs__length_59907985-snap-gene-489.19
maker-PGA_scaffold18__164_contigs__length_59907985-augustus-gene-526.4
maker-PGA_scaffold18__164_contigs__length_59907985-snap-gene-574.16
maker-PGA_scaffold18__164_contigs__length_59907985-augustus-gene-574.1
maker-PGA_scaffold18__164_contigs__length_59907985-snap-gene-574.18
maker-PGA_scaffold18__164_contigs__length_59907985-snap-gene-574.20
maker-PGA_scaffold18__164_contigs__length_59907985-augustus-gene-574.1
snap_masked-PGA_scaffold18__164_contigs__length_59907985-processed-gene-579.5
maker-PGA_scaffold18__164_contigs__length_59907985-snap-gene-582.2
maker-PGA_scaffold18__164_contigs__length_59907985-snap-gene-582.2
augustus_masked-PGA_scaffold19__147_contigs__length_54335267-processed-gene-26.20
augustus_masked-PGA_scaffold19__147_contigs__length_54335267-processed-gene-36.18
maker-PGA_scaffold19__147_contigs__length_54335267-snap-gene-36.7
augustus_masked-PGA_scaffold19__147_contigs__length_54335267-processed-gene-36.19
maker-PGA_scaffold19__147_contigs__length_54335267-augustus-gene-51.18
snap_masked-PGA_scaffold19__147_contigs__length_54335267-processed-gene-51.16
snap_masked-PGA_scaffold19__147_contigs__length_54335267-processed-gene-62.5
maker-PGA_scaffold19__147_contigs__length_54335267-snap-gene-96.9
maker-PGA_scaffold19__147_contigs__length_54335267-augustus-gene-138.24
snap_masked-PGA_scaffold19__147_contigs__length_54335267-processed-gene-138.22
augustus_masked-PGA_scaffold19__147_contigs__length_54335267-processed-gene-138.4
maker-PGA_scaffold19__147_contigs__length_54335267-augustus-gene-139.10
maker-PGA_scaffold19__147_contigs__length_54335267-snap-gene-139.8
maker-PGA_scaffold19__147_contigs__length_54335267-snap-gene-139.9
maker-PGA_scaffold19__147_contigs__length_54335267-augustus-gene-176.14
maker-PGA_scaffold19__147_contigs__length_54335267-snap-gene-194.2
maker-PGA_scaffold19__147_contigs__length_54335267-augustus-gene-197.0
maker-PGA_scaffold19__147_contigs__length_54335267-snap-gene-207.0
maker-PGA_scaffold19__147_contigs__length_54335267-snap-gene-210.8
maker-PGA_scaffold19__147_contigs__length_54335267-snap-gene-212.5
maker-PGA_scaffold19__147_contigs__length_54335267-snap-gene-212.7
maker-PGA_scaffold19__147_contigs__length_54335267-augustus-gene-213.10
maker-PGA_scaffold19__147_contigs__length_54335267-snap-gene-213.9
maker-PGA_scaffold19__147_contigs__length_54335267-augustus-gene-214.4
maker-PGA_scaffold19__147_contigs__length_54335267-augustus-gene-221.1
maker-PGA_scaffold19__147_contigs__length_54335267-snap-gene-241.8
maker-PGA_scaffold19__147_contigs__length_54335267-augustus-gene-254.22
maker-PGA_scaffold19__147_contigs__length_54335267-snap-gene-255.17
maker-PGA_scaffold19__147_contigs__length_54335267-snap-gene-255.16
maker-PGA_scaffold19__147_contigs__length_54335267-snap-gene-254.2
maker-PGA_scaffold19__147_contigs__length_54335267-snap-gene-256.1
maker-PGA_scaffold19__147_contigs__length_54335267-augustus-gene-256.13
maker-PGA_scaffold19__147_contigs__length_54335267-snap-gene-256.2
maker-PGA_scaffold19__147_contigs__length_54335267-snap-gene-299.4
maker-PGA_scaffold19__147_contigs__length_54335267-snap-gene-299.3
maker-PGA_scaffold19__147_contigs__length_54335267-augustus-gene-299.0
maker-PGA_scaffold19__147_contigs__length_54335267-augustus-gene-299.1
maker-PGA_scaffold19__147_contigs__length_54335267-snap-gene-299.6
snap_masked-PGA_scaffold19__147_contigs__length_54335267-processed-gene-301.2
augustus_masked-PGA_scaffold19__147_contigs__length_54335267-processed-gene-318.6
maker-PGA_scaffold19__147_contigs__length_54335267-augustus-gene-319.0
augustus_masked-PGA_scaffold19__147_contigs__length_54335267-processed-gene-328.5
maker-PGA_scaffold19__147_contigs__length_54335267-augustus-gene-328.14
maker-PGA_scaffold19__147_contigs__length_54335267-snap-gene-329.6
maker-PGA_scaffold19__147_contigs__length_54335267-snap-gene-329.7
maker-PGA_scaffold19__147_contigs__length_54335267-augustus-gene-342.23
maker-PGA_scaffold19__147_contigs__length_54335267-snap-gene-342.3
maker-PGA_scaffold19__147_contigs__length_54335267-snap-gene-345.6
maker-PGA_scaffold19__147_contigs__length_54335267-augustus-gene-344.0
snap_masked-PGA_scaffold19__147_contigs__length_54335267-processed-gene-367.23
snap_masked-PGA_scaffold19__147_contigs__length_54335267-processed-gene-367.24
snap_masked-PGA_scaffold19__147_contigs__length_54335267-processed-gene-367.21
maker-PGA_scaffold19__147_contigs__length_54335267-snap-gene-368.3
maker-PGA_scaffold19__147_contigs__length_54335267-snap-gene-377.4
maker-PGA_scaffold19__147_contigs__length_54335267-snap-gene-377.3
maker-PGA_scaffold19__147_contigs__length_54335267-augustus-gene-414.17
maker-PGA_scaffold19__147_contigs__length_54335267-snap-gene-414.6
maker-PGA_scaffold19__147_contigs__length_54335267-snap-gene-431.11
maker-PGA_scaffold19__147_contigs__length_54335267-augustus-gene-431.2
maker-PGA_scaffold20__181_contigs__length_52945597-snap-gene-247.0
maker-PGA_scaffold20__181_contigs__length_52945597-snap-gene-257.1
maker-PGA_scaffold20__181_contigs__length_52945597-snap-gene-257.2
augustus_masked-PGA_scaffold20__181_contigs__length_52945597-processed-gene-256.12
maker-PGA_scaffold20__181_contigs__length_52945597-snap-gene-260.11
maker-PGA_scaffold20__181_contigs__length_52945597-snap-gene-277.3
maker-PGA_scaffold20__181_contigs__length_52945597-augustus-gene-276.3
snap_masked-PGA_scaffold20__181_contigs__length_52945597-processed-gene-277.10
maker-PGA_scaffold20__181_contigs__length_52945597-snap-gene-308.7
maker-PGA_scaffold20__181_contigs__length_52945597-snap-gene-307.17
maker-PGA_scaffold20__181_contigs__length_52945597-snap-gene-310.4
augustus_masked-PGA_scaffold20__181_contigs__length_52945597-processed-gene-319.11
maker-PGA_scaffold20__181_contigs__length_52945597-snap-gene-351.6
maker-PGA_scaffold20__181_contigs__length_52945597-snap-gene-380.26
augustus_masked-PGA_scaffold20__181_contigs__length_52945597-processed-gene-381.5
maker-PGA_scaffold20__181_contigs__length_52945597-augustus-gene-396.4
maker-PGA_scaffold20__181_contigs__length_52945597-snap-gene-396.2
maker-PGA_scaffold20__181_contigs__length_52945597-snap-gene-399.15
maker-PGA_scaffold20__181_contigs__length_52945597-snap-gene-399.16
maker-PGA_scaffold20__181_contigs__length_52945597-snap-gene-417.0
maker-PGA_scaffold20__181_contigs__length_52945597-snap-gene-423.30
snap_masked-PGA_scaffold20__181_contigs__length_52945597-processed-gene-423.11
maker-PGA_scaffold20__181_contigs__length_52945597-snap-gene-423.26
maker-PGA_scaffold20__181_contigs__length_52945597-augustus-gene-473.16
snap_masked-PGA_scaffold20__181_contigs__length_52945597-processed-gene-473.10
maker-PGA_scaffold22__199_contigs__length_52020451-snap-gene-49.15
snap_masked-PGA_scaffold22__199_contigs__length_52020451-processed-gene-49.10
maker-PGA_scaffold22__199_contigs__length_52020451-snap-gene-71.2
maker-PGA_scaffold22__199_contigs__length_52020451-snap-gene-78.7
augustus_masked-PGA_scaffold22__199_contigs__length_52020451-processed-gene-78.3
augustus_masked-PGA_scaffold22__199_contigs__length_52020451-processed-gene-91.10
snap_masked-PGA_scaffold22__199_contigs__length_52020451-processed-gene-91.2
maker-PGA_scaffold22__199_contigs__length_52020451-augustus-gene-99.0
maker-PGA_scaffold22__199_contigs__length_52020451-snap-gene-99.11
maker-PGA_scaffold22__199_contigs__length_52020451-snap-gene-131.7
maker-PGA_scaffold22__199_contigs__length_52020451-augustus-gene-131.3
maker-PGA_scaffold22__199_contigs__length_52020451-snap-gene-131.7
maker-PGA_scaffold22__199_contigs__length_52020451-snap-gene-134.0
maker-PGA_scaffold22__199_contigs__length_52020451-snap-gene-199.2
maker-PGA_scaffold22__199_contigs__length_52020451-augustus-gene-199.6
maker-PGA_scaffold22__199_contigs__length_52020451-snap-gene-199.4
maker-PGA_scaffold22__199_contigs__length_52020451-snap-gene-209.14
maker-PGA_scaffold22__199_contigs__length_52020451-snap-gene-209.15
maker-PGA_scaffold22__199_contigs__length_52020451-snap-gene-209.13
snap_masked-PGA_scaffold22__199_contigs__length_52020451-processed-gene-234.2
maker-PGA_scaffold22__199_contigs__length_52020451-snap-gene-234.1
maker-PGA_scaffold22__199_contigs__length_52020451-augustus-gene-259.2
augustus_masked-PGA_scaffold22__199_contigs__length_52020451-processed-gene-265.9
maker-PGA_scaffold22__199_contigs__length_52020451-augustus-gene-265.10
maker-PGA_scaffold22__199_contigs__length_52020451-augustus-gene-265.10
maker-PGA_scaffold22__199_contigs__length_52020451-snap-gene-272.6
maker-PGA_scaffold22__199_contigs__length_52020451-snap-gene-300.0
maker-PGA_scaffold22__199_contigs__length_52020451-snap-gene-300.1
maker-PGA_scaffold22__199_contigs__length_52020451-augustus-gene-300.14
maker-PGA_scaffold22__199_contigs__length_52020451-snap-gene-300.2
maker-PGA_scaffold22__199_contigs__length_52020451-snap-gene-302.9
maker-PGA_scaffold22__199_contigs__length_52020451-snap-gene-302.9
maker-PGA_scaffold22__199_contigs__length_52020451-snap-gene-302.12
maker-PGA_scaffold22__199_contigs__length_52020451-snap-gene-303.10
maker-PGA_scaffold22__199_contigs__length_52020451-snap-gene-303.10
maker-PGA_scaffold22__199_contigs__length_52020451-snap-gene-303.14
maker-PGA_scaffold22__199_contigs__length_52020451-augustus-gene-303.24
augustus_masked-PGA_scaffold22__199_contigs__length_52020451-processed-gene-363.0
augustus_masked-PGA_scaffold22__199_contigs__length_52020451-processed-gene-369.6
maker-PGA_scaffold22__199_contigs__length_52020451-snap-gene-369.11
snap_masked-PGA_scaffold22__199_contigs__length_52020451-processed-gene-371.10
maker-PGA_scaffold22__199_contigs__length_52020451-snap-gene-379.0
maker-PGA_scaffold22__199_contigs__length_52020451-augustus-gene-379.8
maker-PGA_scaffold22__199_contigs__length_52020451-snap-gene-379.2
maker-PGA_scaffold22__199_contigs__length_52020451-snap-gene-429.3
maker-PGA_scaffold22__199_contigs__length_52020451-snap-gene-429.4
snap_masked-PGA_scaffold22__199_contigs__length_52020451-processed-gene-458.2
maker-PGA_scaffold22__199_contigs__length_52020451-augustus-gene-458.20
maker-PGA_scaffold22__199_contigs__length_52020451-snap-gene-458.13
augustus_masked-PGA_scaffold22__199_contigs__length_52020451-processed-gene-493.12
maker-PGA_scaffold22__199_contigs__length_52020451-snap-gene-495.16
maker-PGA_scaffold22__199_contigs__length_52020451-augustus-gene-495.3
maker-PGA_scaffold22__199_contigs__length_52020451-snap-gene-513.29
augustus_masked-PGA_scaffold23__167_contigs__length_50329371-processed-gene-30.1
maker-PGA_scaffold23__167_contigs__length_50329371-snap-gene-31.1
maker-PGA_scaffold23__167_contigs__length_50329371-snap-gene-32.15
maker-PGA_scaffold23__167_contigs__length_50329371-snap-gene-32.14
augustus_masked-PGA_scaffold23__167_contigs__length_50329371-processed-gene-41.1
maker-PGA_scaffold23__167_contigs__length_50329371-augustus-gene-42.12
maker-PGA_scaffold23__167_contigs__length_50329371-augustus-gene-56.46
maker-PGA_scaffold23__167_contigs__length_50329371-snap-gene-56.34
snap_masked-PGA_scaffold23__167_contigs__length_50329371-processed-gene-62.4
maker-PGA_scaffold23__167_contigs__length_50329371-snap-gene-62.6
augustus_masked-PGA_scaffold23__167_contigs__length_50329371-processed-gene-71.0
snap_masked-PGA_scaffold23__167_contigs__length_50329371-processed-gene-70.7
snap_masked-PGA_scaffold23__167_contigs__length_50329371-processed-gene-106.31
maker-PGA_scaffold23__167_contigs__length_50329371-snap-gene-108.23
maker-PGA_scaffold23__167_contigs__length_50329371-snap-gene-124.7
maker-PGA_scaffold23__167_contigs__length_50329371-snap-gene-173.2
augustus_masked-PGA_scaffold23__167_contigs__length_50329371-processed-gene-332.1
maker-PGA_scaffold23__167_contigs__length_50329371-snap-gene-333.0
maker-PGA_scaffold23__167_contigs__length_50329371-snap-gene-333.1
maker-PGA_scaffold23__167_contigs__length_50329371-snap-gene-333.2
maker-PGA_scaffold23__167_contigs__length_50329371-snap-gene-333.3
maker-PGA_scaffold23__167_contigs__length_50329371-snap-gene-333.4
maker-PGA_scaffold23__167_contigs__length_50329371-snap-gene-334.1
maker-PGA_scaffold23__167_contigs__length_50329371-snap-gene-334.0
maker-PGA_scaffold23__167_contigs__length_50329371-snap-gene-334.0
maker-PGA_scaffold23__167_contigs__length_50329371-snap-gene-335.6
maker-PGA_scaffold23__167_contigs__length_50329371-snap-gene-356.0
maker-PGA_scaffold23__167_contigs__length_50329371-snap-gene-375.11
maker-PGA_scaffold23__167_contigs__length_50329371-snap-gene-375.12
maker-PGA_scaffold24__152_contigs__length_51033154-snap-gene-28.26
maker-PGA_scaffold24__152_contigs__length_51033154-snap-gene-122.0
snap_masked-PGA_scaffold24__152_contigs__length_51033154-processed-gene-136.11
maker-PGA_scaffold24__152_contigs__length_51033154-snap-gene-136.18
maker-PGA_scaffold24__152_contigs__length_51033154-snap-gene-145.2
maker-PGA_scaffold24__152_contigs__length_51033154-snap-gene-145.3
maker-PGA_scaffold24__152_contigs__length_51033154-snap-gene-145.6
maker-PGA_scaffold24__152_contigs__length_51033154-augustus-gene-145.8
maker-PGA_scaffold24__152_contigs__length_51033154-augustus-gene-146.11
maker-PGA_scaffold24__152_contigs__length_51033154-snap-gene-150.6
maker-PGA_scaffold24__152_contigs__length_51033154-snap-gene-151.7
maker-PGA_scaffold24__152_contigs__length_51033154-snap-gene-156.14
maker-PGA_scaffold24__152_contigs__length_51033154-snap-gene-156.16
maker-PGA_scaffold24__152_contigs__length_51033154-augustus-gene-260.12
maker-PGA_scaffold24__152_contigs__length_51033154-snap-gene-262.16
maker-PGA_scaffold24__152_contigs__length_51033154-augustus-gene-262.15
maker-PGA_scaffold24__152_contigs__length_51033154-snap-gene-306.11
maker-PGA_scaffold24__152_contigs__length_51033154-snap-gene-306.11
maker-PGA_scaffold24__152_contigs__length_51033154-augustus-gene-342.8
maker-PGA_scaffold24__152_contigs__length_51033154-snap-gene-342.16
maker-PGA_scaffold24__152_contigs__length_51033154-augustus-gene-387.2
maker-PGA_scaffold24__152_contigs__length_51033154-snap-gene-387.1
maker-PGA_scaffold24__152_contigs__length_51033154-augustus-gene-393.5
maker-PGA_scaffold24__152_contigs__length_51033154-snap-gene-392.13
maker-PGA_scaffold24__152_contigs__length_51033154-augustus-gene-393.5
maker-PGA_scaffold24__152_contigs__length_51033154-augustus-gene-394.1
maker-PGA_scaffold24__152_contigs__length_51033154-augustus-gene-420.8
maker-PGA_scaffold24__152_contigs__length_51033154-snap-gene-420.11
maker-PGA_scaffold25__179_contigs__length_50922480-snap-gene-4.19
maker-PGA_scaffold25__179_contigs__length_50922480-snap-gene-4.17
maker-PGA_scaffold25__179_contigs__length_50922480-snap-gene-4.18
snap_masked-PGA_scaffold25__179_contigs__length_50922480-processed-gene-37.18
snap_masked-PGA_scaffold25__179_contigs__length_50922480-processed-gene-37.19
maker-PGA_scaffold25__179_contigs__length_50922480-snap-gene-38.0
augustus_masked-PGA_scaffold25__179_contigs__length_50922480-processed-gene-39.18
snap_masked-PGA_scaffold25__179_contigs__length_50922480-processed-gene-39.2
maker-PGA_scaffold25__179_contigs__length_50922480-snap-gene-39.23
maker-PGA_scaffold25__179_contigs__length_50922480-snap-gene-39.22
maker-PGA_scaffold25__179_contigs__length_50922480-snap-gene-39.24
maker-PGA_scaffold25__179_contigs__length_50922480-snap-gene-39.26
maker-PGA_scaffold25__179_contigs__length_50922480-snap-gene-49.23
snap_masked-PGA_scaffold25__179_contigs__length_50922480-processed-gene-59.21
maker-PGA_scaffold25__179_contigs__length_50922480-snap-gene-59.1
snap_masked-PGA_scaffold25__179_contigs__length_50922480-processed-gene-60.9
maker-PGA_scaffold25__179_contigs__length_50922480-snap-gene-60.0
augustus_masked-PGA_scaffold25__179_contigs__length_50922480-processed-gene-74.13
maker-PGA_scaffold25__179_contigs__length_50922480-augustus-gene-74.10
maker-PGA_scaffold25__179_contigs__length_50922480-snap-gene-75.19
maker-PGA_scaffold25__179_contigs__length_50922480-snap-gene-75.20
maker-PGA_scaffold25__179_contigs__length_50922480-snap-gene-91.0
snap_masked-PGA_scaffold25__179_contigs__length_50922480-processed-gene-91.16
maker-PGA_scaffold25__179_contigs__length_50922480-snap-gene-94.8
maker-PGA_scaffold25__179_contigs__length_50922480-augustus-gene-94.1
maker-PGA_scaffold25__179_contigs__length_50922480-snap-gene-97.0
augustus_masked-PGA_scaffold25__179_contigs__length_50922480-processed-gene-98.1
maker-PGA_scaffold25__179_contigs__length_50922480-snap-gene-98.6
maker-PGA_scaffold25__179_contigs__length_50922480-augustus-gene-115.14
maker-PGA_scaffold25__179_contigs__length_50922480-snap-gene-115.5
maker-PGA_scaffold25__179_contigs__length_50922480-snap-gene-116.0
snap_masked-PGA_scaffold25__179_contigs__length_50922480-processed-gene-115.26
maker-PGA_scaffold25__179_contigs__length_50922480-snap-gene-116.0
snap_masked-PGA_scaffold25__179_contigs__length_50922480-processed-gene-117.10
maker-PGA_scaffold25__179_contigs__length_50922480-snap-gene-156.2
maker-PGA_scaffold25__179_contigs__length_50922480-snap-gene-156.3
augustus_masked-PGA_scaffold25__179_contigs__length_50922480-processed-gene-174.8
maker-PGA_scaffold25__179_contigs__length_50922480-snap-gene-174.20
maker-PGA_scaffold25__179_contigs__length_50922480-augustus-gene-218.29
maker-PGA_scaffold25__179_contigs__length_50922480-snap-gene-218.3
maker-PGA_scaffold25__179_contigs__length_50922480-augustus-gene-218.32
maker-PGA_scaffold25__179_contigs__length_50922480-augustus-gene-219.4
maker-PGA_scaffold25__179_contigs__length_50922480-augustus-gene-220.11
maker-PGA_scaffold25__179_contigs__length_50922480-snap-gene-219.24
maker-PGA_scaffold25__179_contigs__length_50922480-augustus-gene-219.3
maker-PGA_scaffold25__179_contigs__length_50922480-snap-gene-220.1
maker-PGA_scaffold25__179_contigs__length_50922480-snap-gene-228.9
maker-PGA_scaffold25__179_contigs__length_50922480-snap-gene-230.8
maker-PGA_scaffold25__179_contigs__length_50922480-snap-gene-240.2
maker-PGA_scaffold25__179_contigs__length_50922480-augustus-gene-241.0
maker-PGA_scaffold25__179_contigs__length_50922480-snap-gene-316.0
maker-PGA_scaffold25__179_contigs__length_50922480-augustus-gene-316.4
maker-PGA_scaffold25__179_contigs__length_50922480-snap-gene-316.2
maker-PGA_scaffold25__179_contigs__length_50922480-augustus-gene-317.5
maker-PGA_scaffold25__179_contigs__length_50922480-snap-gene-348.28
maker-PGA_scaffold25__179_contigs__length_50922480-snap-gene-348.27
snap_masked-PGA_scaffold25__179_contigs__length_50922480-processed-gene-406.6
maker-PGA_scaffold25__179_contigs__length_50922480-snap-gene-421.7
snap_masked-PGA_scaffold25__179_contigs__length_50922480-processed-gene-449.19
maker-PGA_scaffold25__179_contigs__length_50922480-snap-gene-451.2
maker-PGA_scaffold25__179_contigs__length_50922480-snap-gene-461.2
maker-PGA_scaffold25__179_contigs__length_50922480-augustus-gene-491.1
maker-PGA_scaffold26__192_contigs__length_48683376-augustus-gene-144.1
maker-PGA_scaffold26__192_contigs__length_48683376-snap-gene-144.11
snap_masked-PGA_scaffold26__192_contigs__length_48683376-processed-gene-145.0
maker-PGA_scaffold26__192_contigs__length_48683376-snap-gene-160.1
maker-PGA_scaffold26__192_contigs__length_48683376-augustus-gene-160.16
maker-PGA_scaffold26__192_contigs__length_48683376-snap-gene-160.3
maker-PGA_scaffold26__192_contigs__length_48683376-snap-gene-176.9
maker-PGA_scaffold26__192_contigs__length_48683376-snap-gene-183.10
maker-PGA_scaffold26__192_contigs__length_48683376-snap-gene-183.11
augustus_masked-PGA_scaffold26__192_contigs__length_48683376-processed-gene-190.11
maker-PGA_scaffold26__192_contigs__length_48683376-snap-gene-199.5
snap_masked-PGA_scaffold26__192_contigs__length_48683376-processed-gene-206.14
maker-PGA_scaffold26__192_contigs__length_48683376-snap-gene-206.9
maker-PGA_scaffold26__192_contigs__length_48683376-augustus-gene-207.11
maker-PGA_scaffold26__192_contigs__length_48683376-snap-gene-207.3
maker-PGA_scaffold26__192_contigs__length_48683376-snap-gene-207.1
maker-PGA_scaffold26__192_contigs__length_48683376-snap-gene-209.7
maker-PGA_scaffold26__192_contigs__length_48683376-augustus-gene-238.23
maker-PGA_scaffold26__192_contigs__length_48683376-augustus-gene-255.0
maker-PGA_scaffold26__192_contigs__length_48683376-snap-gene-263.2
maker-PGA_scaffold26__192_contigs__length_48683376-augustus-gene-265.16
maker-PGA_scaffold26__192_contigs__length_48683376-augustus-gene-266.3
snap_masked-PGA_scaffold26__192_contigs__length_48683376-processed-gene-267.18
maker-PGA_scaffold26__192_contigs__length_48683376-snap-gene-285.14
maker-PGA_scaffold26__192_contigs__length_48683376-augustus-gene-310.3
maker-PGA_scaffold26__192_contigs__length_48683376-augustus-gene-311.15
maker-PGA_scaffold26__192_contigs__length_48683376-augustus-gene-314.22
maker-PGA_scaffold26__192_contigs__length_48683376-augustus-gene-327.21
maker-PGA_scaffold26__192_contigs__length_48683376-augustus-gene-327.22
augustus_masked-PGA_scaffold26__192_contigs__length_48683376-processed-gene-329.3
maker-PGA_scaffold26__192_contigs__length_48683376-snap-gene-329.20
maker-PGA_scaffold26__192_contigs__length_48683376-snap-gene-365.23
maker-PGA_scaffold26__192_contigs__length_48683376-snap-gene-403.18
maker-PGA_scaffold26__192_contigs__length_48683376-augustus-gene-403.7
maker-PGA_scaffold26__192_contigs__length_48683376-snap-gene-444.16
maker-PGA_scaffold26__192_contigs__length_48683376-snap-gene-465.22
maker-PGA_scaffold26__192_contigs__length_48683376-snap-gene-465.21
maker-PGA_scaffold26__192_contigs__length_48683376-augustus-gene-466.18
maker-PGA_scaffold28__172_contigs__length_48977775-snap-gene-56.5
maker-PGA_scaffold28__172_contigs__length_48977775-snap-gene-102.10
maker-PGA_scaffold28__172_contigs__length_48977775-augustus-gene-103.17
maker-PGA_scaffold28__172_contigs__length_48977775-snap-gene-102.10
maker-PGA_scaffold28__172_contigs__length_48977775-augustus-gene-103.15
maker-PGA_scaffold28__172_contigs__length_48977775-snap-gene-123.18
maker-PGA_scaffold28__172_contigs__length_48977775-snap-gene-132.0
augustus_masked-PGA_scaffold28__172_contigs__length_48977775-processed-gene-158.11
maker-PGA_scaffold28__172_contigs__length_48977775-snap-gene-158.0
maker-PGA_scaffold28__172_contigs__length_48977775-snap-gene-158.1
maker-PGA_scaffold28__172_contigs__length_48977775-snap-gene-162.4
maker-PGA_scaffold28__172_contigs__length_48977775-snap-gene-162.5
maker-PGA_scaffold28__172_contigs__length_48977775-augustus-gene-162.3
maker-PGA_scaffold28__172_contigs__length_48977775-snap-gene-162.5
maker-PGA_scaffold28__172_contigs__length_48977775-snap-gene-163.24
maker-PGA_scaffold28__172_contigs__length_48977775-snap-gene-180.0
maker-PGA_scaffold28__172_contigs__length_48977775-snap-gene-180.1
maker-PGA_scaffold28__172_contigs__length_48977775-augustus-gene-184.3
maker-PGA_scaffold28__172_contigs__length_48977775-snap-gene-299.0
maker-PGA_scaffold28__172_contigs__length_48977775-augustus-gene-300.1
maker-PGA_scaffold28__172_contigs__length_48977775-augustus-gene-307.20
snap_masked-PGA_scaffold28__172_contigs__length_48977775-processed-gene-307.5
maker-PGA_scaffold28__172_contigs__length_48977775-snap-gene-307.19
maker-PGA_scaffold28__172_contigs__length_48977775-snap-gene-307.19
maker-PGA_scaffold28__172_contigs__length_48977775-snap-gene-308.2
maker-PGA_scaffold28__172_contigs__length_48977775-snap-gene-309.14
maker-PGA_scaffold28__172_contigs__length_48977775-augustus-gene-425.11
snap_masked-PGA_scaffold29__157_contigs__length_48675208-processed-gene-10.7
maker-PGA_scaffold29__157_contigs__length_48675208-snap-gene-26.20
snap_masked-PGA_scaffold29__157_contigs__length_48675208-processed-gene-68.8
maker-PGA_scaffold29__157_contigs__length_48675208-snap-gene-68.0
maker-PGA_scaffold29__157_contigs__length_48675208-augustus-gene-76.8
maker-PGA_scaffold29__157_contigs__length_48675208-snap-gene-78.13
maker-PGA_scaffold29__157_contigs__length_48675208-snap-gene-78.14
maker-PGA_scaffold29__157_contigs__length_48675208-snap-gene-78.15
maker-PGA_scaffold29__157_contigs__length_48675208-snap-gene-100.23
maker-PGA_scaffold29__157_contigs__length_48675208-snap-gene-100.24
maker-PGA_scaffold29__157_contigs__length_48675208-augustus-gene-129.9
maker-PGA_scaffold29__157_contigs__length_48675208-snap-gene-130.4
maker-PGA_scaffold29__157_contigs__length_48675208-snap-gene-130.5
maker-PGA_scaffold29__157_contigs__length_48675208-snap-gene-137.0
snap_masked-PGA_scaffold29__157_contigs__length_48675208-processed-gene-146.11
maker-PGA_scaffold29__157_contigs__length_48675208-snap-gene-146.2
maker-PGA_scaffold29__157_contigs__length_48675208-snap-gene-146.3
maker-PGA_scaffold29__157_contigs__length_48675208-snap-gene-147.1
maker-PGA_scaffold29__157_contigs__length_48675208-augustus-gene-149.18
snap_masked-PGA_scaffold29__157_contigs__length_48675208-processed-gene-149.10
maker-PGA_scaffold29__157_contigs__length_48675208-snap-gene-160.0
maker-PGA_scaffold29__157_contigs__length_48675208-snap-gene-160.2
maker-PGA_scaffold29__157_contigs__length_48675208-snap-gene-160.3
maker-PGA_scaffold29__157_contigs__length_48675208-snap-gene-160.3
maker-PGA_scaffold29__157_contigs__length_48675208-snap-gene-164.15
augustus_masked-PGA_scaffold29__157_contigs__length_48675208-processed-gene-206.1
maker-PGA_scaffold29__157_contigs__length_48675208-snap-gene-206.18
augustus_masked-PGA_scaffold29__157_contigs__length_48675208-processed-gene-210.1
maker-PGA_scaffold29__157_contigs__length_48675208-snap-gene-210.22
maker-PGA_scaffold29__157_contigs__length_48675208-snap-gene-210.23
maker-PGA_scaffold29__157_contigs__length_48675208-snap-gene-212.0
maker-PGA_scaffold29__157_contigs__length_48675208-snap-gene-212.1
maker-PGA_scaffold29__157_contigs__length_48675208-snap-gene-212.6
maker-PGA_scaffold29__157_contigs__length_48675208-snap-gene-212.5
maker-PGA_scaffold29__157_contigs__length_48675208-snap-gene-228.28
snap_masked-PGA_scaffold29__157_contigs__length_48675208-processed-gene-275.11
maker-PGA_scaffold29__157_contigs__length_48675208-augustus-gene-275.4
snap_masked-PGA_scaffold29__157_contigs__length_48675208-processed-gene-275.9
maker-PGA_scaffold29__157_contigs__length_48675208-snap-gene-309.0
augustus_masked-PGA_scaffold29__157_contigs__length_48675208-processed-gene-309.8
maker-PGA_scaffold29__157_contigs__length_48675208-snap-gene-309.3
maker-PGA_scaffold29__157_contigs__length_48675208-snap-gene-311.0
maker-PGA_scaffold29__157_contigs__length_48675208-augustus-gene-311.11
maker-PGA_scaffold29__157_contigs__length_48675208-snap-gene-335.28
maker-PGA_scaffold29__157_contigs__length_48675208-snap-gene-336.10
maker-PGA_scaffold29__157_contigs__length_48675208-snap-gene-336.11
maker-PGA_scaffold29__157_contigs__length_48675208-snap-gene-352.10
maker-PGA_scaffold29__157_contigs__length_48675208-snap-gene-353.17
maker-PGA_scaffold29__157_contigs__length_48675208-snap-gene-366.6
maker-PGA_scaffold29__157_contigs__length_48675208-snap-gene-366.7
maker-PGA_scaffold29__157_contigs__length_48675208-snap-gene-367.23
maker-PGA_scaffold29__157_contigs__length_48675208-snap-gene-379.0
maker-PGA_scaffold29__157_contigs__length_48675208-snap-gene-380.16
maker-PGA_scaffold29__157_contigs__length_48675208-augustus-gene-407.8
maker-PGA_scaffold29__157_contigs__length_48675208-snap-gene-407.12
maker-PGA_scaffold29__157_contigs__length_48675208-snap-gene-430.1
maker-PGA_scaffold29__157_contigs__length_48675208-snap-gene-430.0
maker-PGA_scaffold30__165_contigs__length_48446552-snap-gene-1.2
maker-PGA_scaffold30__165_contigs__length_48446552-snap-gene-3.9
maker-PGA_scaffold30__165_contigs__length_48446552-snap-gene-3.10
maker-PGA_scaffold30__165_contigs__length_48446552-snap-gene-17.2
maker-PGA_scaffold30__165_contigs__length_48446552-snap-gene-17.3
maker-PGA_scaffold30__165_contigs__length_48446552-snap-gene-45.6
maker-PGA_scaffold30__165_contigs__length_48446552-snap-gene-44.2
maker-PGA_scaffold30__165_contigs__length_48446552-snap-gene-45.7
maker-PGA_scaffold30__165_contigs__length_48446552-snap-gene-46.18
maker-PGA_scaffold30__165_contigs__length_48446552-snap-gene-134.12
maker-PGA_scaffold30__165_contigs__length_48446552-snap-gene-134.11
maker-PGA_scaffold30__165_contigs__length_48446552-augustus-gene-134.2
augustus_masked-PGA_scaffold30__165_contigs__length_48446552-processed-gene-134.19
snap_masked-PGA_scaffold30__165_contigs__length_48446552-processed-gene-146.7
maker-PGA_scaffold30__165_contigs__length_48446552-augustus-gene-146.2
maker-PGA_scaffold30__165_contigs__length_48446552-snap-gene-164.9
maker-PGA_scaffold30__165_contigs__length_48446552-augustus-gene-164.1
maker-PGA_scaffold30__165_contigs__length_48446552-augustus-gene-164.1
maker-PGA_scaffold30__165_contigs__length_48446552-augustus-gene-164.2
maker-PGA_scaffold30__165_contigs__length_48446552-augustus-gene-164.2
maker-PGA_scaffold30__165_contigs__length_48446552-augustus-gene-229.0
maker-PGA_scaffold30__165_contigs__length_48446552-snap-gene-230.23
maker-PGA_scaffold30__165_contigs__length_48446552-augustus-gene-229.0
snap_masked-PGA_scaffold30__165_contigs__length_48446552-processed-gene-230.7
snap_masked-PGA_scaffold30__165_contigs__length_48446552-processed-gene-230.8
maker-PGA_scaffold30__165_contigs__length_48446552-snap-gene-230.26
maker-PGA_scaffold30__165_contigs__length_48446552-snap-gene-230.27
maker-PGA_scaffold30__165_contigs__length_48446552-augustus-gene-231.4
maker-PGA_scaffold30__165_contigs__length_48446552-snap-gene-232.0
maker-PGA_scaffold30__165_contigs__length_48446552-snap-gene-232.3
maker-PGA_scaffold30__165_contigs__length_48446552-snap-gene-232.1
maker-PGA_scaffold30__165_contigs__length_48446552-snap-gene-232.3
maker-PGA_scaffold30__165_contigs__length_48446552-snap-gene-233.15
maker-PGA_scaffold30__165_contigs__length_48446552-snap-gene-234.4
augustus_masked-PGA_scaffold30__165_contigs__length_48446552-processed-gene-234.1
maker-PGA_scaffold30__165_contigs__length_48446552-snap-gene-234.6
snap_masked-PGA_scaffold30__165_contigs__length_48446552-processed-gene-234.19
maker-PGA_scaffold30__165_contigs__length_48446552-snap-gene-234.7
maker-PGA_scaffold30__165_contigs__length_48446552-snap-gene-234.9
maker-PGA_scaffold30__165_contigs__length_48446552-snap-gene-234.8
maker-PGA_scaffold30__165_contigs__length_48446552-snap-gene-235.4
maker-PGA_scaffold30__165_contigs__length_48446552-snap-gene-242.3
maker-PGA_scaffold30__165_contigs__length_48446552-snap-gene-242.2
snap_masked-PGA_scaffold30__165_contigs__length_48446552-processed-gene-245.13
maker-PGA_scaffold30__165_contigs__length_48446552-snap-gene-245.2
augustus_masked-PGA_scaffold30__165_contigs__length_48446552-processed-gene-247.16
maker-PGA_scaffold30__165_contigs__length_48446552-snap-gene-247.10
maker-PGA_scaffold30__165_contigs__length_48446552-snap-gene-251.11
augustus_masked-PGA_scaffold30__165_contigs__length_48446552-processed-gene-252.21
maker-PGA_scaffold30__165_contigs__length_48446552-snap-gene-252.0
maker-PGA_scaffold30__165_contigs__length_48446552-snap-gene-252.4
maker-PGA_scaffold30__165_contigs__length_48446552-snap-gene-252.0
maker-PGA_scaffold30__165_contigs__length_48446552-snap-gene-252.4
snap_masked-PGA_scaffold30__165_contigs__length_48446552-processed-gene-252.15
maker-PGA_scaffold30__165_contigs__length_48446552-snap-gene-252.5
maker-PGA_scaffold30__165_contigs__length_48446552-snap-gene-255.14
maker-PGA_scaffold30__165_contigs__length_48446552-snap-gene-255.14
maker-PGA_scaffold30__165_contigs__length_48446552-snap-gene-260.3
maker-PGA_scaffold30__165_contigs__length_48446552-augustus-gene-267.5
maker-PGA_scaffold30__165_contigs__length_48446552-snap-gene-273.16
maker-PGA_scaffold30__165_contigs__length_48446552-snap-gene-273.16
maker-PGA_scaffold30__165_contigs__length_48446552-augustus-gene-289.7
maker-PGA_scaffold30__165_contigs__length_48446552-augustus-gene-289.10
maker-PGA_scaffold30__165_contigs__length_48446552-snap-gene-289.16
augustus_masked-PGA_scaffold30__165_contigs__length_48446552-processed-gene-289.21
maker-PGA_scaffold30__165_contigs__length_48446552-augustus-gene-290.5
augustus_masked-PGA_scaffold30__165_contigs__length_48446552-processed-gene-289.21
maker-PGA_scaffold30__165_contigs__length_48446552-snap-gene-290.1
maker-PGA_scaffold30__165_contigs__length_48446552-snap-gene-290.2
augustus_masked-PGA_scaffold30__165_contigs__length_48446552-processed-gene-290.21
maker-PGA_scaffold30__165_contigs__length_48446552-snap-gene-290.1
maker-PGA_scaffold30__165_contigs__length_48446552-snap-gene-296.25
maker-PGA_scaffold30__165_contigs__length_48446552-snap-gene-296.23
maker-PGA_scaffold30__165_contigs__length_48446552-snap-gene-296.22
maker-PGA_scaffold30__165_contigs__length_48446552-augustus-gene-296.20
maker-PGA_scaffold30__165_contigs__length_48446552-snap-gene-324.15
snap_masked-PGA_scaffold30__165_contigs__length_48446552-processed-gene-324.13
snap_masked-PGA_scaffold30__165_contigs__length_48446552-processed-gene-324.8
maker-PGA_scaffold30__165_contigs__length_48446552-snap-gene-329.14
augustus_masked-PGA_scaffold30__165_contigs__length_48446552-processed-gene-329.2
snap_masked-PGA_scaffold30__165_contigs__length_48446552-processed-gene-329.7
maker-PGA_scaffold30__165_contigs__length_48446552-snap-gene-375.3
maker-PGA_scaffold30__165_contigs__length_48446552-snap-gene-375.0
maker-PGA_scaffold30__165_contigs__length_48446552-snap-gene-375.2
maker-PGA_scaffold30__165_contigs__length_48446552-snap-gene-380.27
maker-PGA_scaffold32__183_contigs__length_44662967-snap-gene-16.2
augustus_masked-PGA_scaffold32__183_contigs__length_44662967-processed-gene-39.13
augustus_masked-PGA_scaffold32__183_contigs__length_44662967-processed-gene-39.16
maker-PGA_scaffold32__183_contigs__length_44662967-snap-gene-40.1
maker-PGA_scaffold32__183_contigs__length_44662967-snap-gene-40.1
maker-PGA_scaffold32__183_contigs__length_44662967-snap-gene-40.2
maker-PGA_scaffold32__183_contigs__length_44662967-snap-gene-52.0
snap_masked-PGA_scaffold32__183_contigs__length_44662967-processed-gene-95.12
maker-PGA_scaffold32__183_contigs__length_44662967-snap-gene-106.0
maker-PGA_scaffold32__183_contigs__length_44662967-snap-gene-106.0
maker-PGA_scaffold32__183_contigs__length_44662967-snap-gene-151.26
maker-PGA_scaffold32__183_contigs__length_44662967-augustus-gene-151.0
snap_masked-PGA_scaffold32__183_contigs__length_44662967-processed-gene-151.14
maker-PGA_scaffold32__183_contigs__length_44662967-augustus-gene-151.7
maker-PGA_scaffold32__183_contigs__length_44662967-snap-gene-158.21
maker-PGA_scaffold32__183_contigs__length_44662967-augustus-gene-159.13
maker-PGA_scaffold32__183_contigs__length_44662967-snap-gene-159.1
maker-PGA_scaffold32__183_contigs__length_44662967-augustus-gene-214.23
maker-PGA_scaffold32__183_contigs__length_44662967-augustus-gene-214.27
maker-PGA_scaffold32__183_contigs__length_44662967-augustus-gene-214.25
maker-PGA_scaffold32__183_contigs__length_44662967-augustus-gene-214.26
maker-PGA_scaffold32__183_contigs__length_44662967-snap-gene-255.0
snap_masked-PGA_scaffold32__183_contigs__length_44662967-processed-gene-272.3
maker-PGA_scaffold32__183_contigs__length_44662967-snap-gene-275.30
maker-PGA_scaffold32__183_contigs__length_44662967-augustus-gene-277.17
maker-PGA_scaffold32__183_contigs__length_44662967-snap-gene-277.3
maker-PGA_scaffold32__183_contigs__length_44662967-snap-gene-278.8
maker-PGA_scaffold32__183_contigs__length_44662967-snap-gene-280.10
maker-PGA_scaffold32__183_contigs__length_44662967-snap-gene-280.11
maker-PGA_scaffold32__183_contigs__length_44662967-snap-gene-280.7
maker-PGA_scaffold32__183_contigs__length_44662967-snap-gene-280.8
maker-PGA_scaffold32__183_contigs__length_44662967-snap-gene-280.8
maker-PGA_scaffold32__183_contigs__length_44662967-snap-gene-288.18
maker-PGA_scaffold32__183_contigs__length_44662967-snap-gene-305.11
maker-PGA_scaffold32__183_contigs__length_44662967-snap-gene-305.12
maker-PGA_scaffold32__183_contigs__length_44662967-snap-gene-305.13
maker-PGA_scaffold32__183_contigs__length_44662967-snap-gene-307.0
snap_masked-PGA_scaffold32__183_contigs__length_44662967-processed-gene-308.3
maker-PGA_scaffold32__183_contigs__length_44662967-snap-gene-322.0
maker-PGA_scaffold32__183_contigs__length_44662967-augustus-gene-321.5
maker-PGA_scaffold32__183_contigs__length_44662967-snap-gene-384.9
maker-PGA_scaffold32__183_contigs__length_44662967-augustus-gene-398.21
maker-PGA_scaffold32__183_contigs__length_44662967-snap-gene-399.4
maker-PGA_scaffold32__183_contigs__length_44662967-snap-gene-400.0
maker-PGA_scaffold32__183_contigs__length_44662967-snap-gene-408.5
maker-PGA_scaffold32__183_contigs__length_44662967-augustus-gene-420.0
augustus_masked-PGA_scaffold32__183_contigs__length_44662967-processed-gene-424.2
maker-PGA_scaffold32__183_contigs__length_44662967-snap-gene-424.0
maker-PGA_scaffold33__143_contigs__length_40727438-snap-gene-47.0
maker-PGA_scaffold33__143_contigs__length_40727438-snap-gene-47.0
maker-PGA_scaffold33__143_contigs__length_40727438-augustus-gene-47.8
maker-PGA_scaffold33__143_contigs__length_40727438-augustus-gene-64.1
maker-PGA_scaffold33__143_contigs__length_40727438-snap-gene-71.0
snap_masked-PGA_scaffold33__143_contigs__length_40727438-processed-gene-98.1
maker-PGA_scaffold33__143_contigs__length_40727438-snap-gene-136.7
maker-PGA_scaffold33__143_contigs__length_40727438-snap-gene-145.8
maker-PGA_scaffold33__143_contigs__length_40727438-snap-gene-192.22
maker-PGA_scaffold33__143_contigs__length_40727438-augustus-gene-193.6
maker-PGA_scaffold33__143_contigs__length_40727438-snap-gene-192.21
snap_masked-PGA_scaffold33__143_contigs__length_40727438-processed-gene-194.8
snap_masked-PGA_scaffold33__143_contigs__length_40727438-processed-gene-194.8
maker-PGA_scaffold33__143_contigs__length_40727438-snap-gene-260.21
maker-PGA_scaffold33__143_contigs__length_40727438-augustus-gene-260.14
augustus_masked-PGA_scaffold33__143_contigs__length_40727438-processed-gene-270.13
augustus_masked-PGA_scaffold33__143_contigs__length_40727438-processed-gene-270.14
maker-PGA_scaffold33__143_contigs__length_40727438-augustus-gene-270.12
maker-PGA_scaffold33__143_contigs__length_40727438-snap-gene-270.19
maker-PGA_scaffold33__143_contigs__length_40727438-augustus-gene-320.1
maker-PGA_scaffold33__143_contigs__length_40727438-augustus-gene-329.30
maker-PGA_scaffold33__143_contigs__length_40727438-snap-gene-356.22
maker-PGA_scaffold33__143_contigs__length_40727438-snap-gene-387.0
maker-PGA_scaffold35__141_contigs__length_42009912-augustus-gene-32.0
maker-PGA_scaffold35__141_contigs__length_42009912-snap-gene-32.8
maker-PGA_scaffold35__141_contigs__length_42009912-snap-gene-37.6
maker-PGA_scaffold35__141_contigs__length_42009912-augustus-gene-37.3
maker-PGA_scaffold35__141_contigs__length_42009912-snap-gene-49.15
maker-PGA_scaffold35__141_contigs__length_42009912-snap-gene-52.0
snap_masked-PGA_scaffold35__141_contigs__length_42009912-processed-gene-52.4
maker-PGA_scaffold35__141_contigs__length_42009912-snap-gene-56.22
maker-PGA_scaffold35__141_contigs__length_42009912-snap-gene-55.26
maker-PGA_scaffold35__141_contigs__length_42009912-snap-gene-176.21
augustus_masked-PGA_scaffold35__141_contigs__length_42009912-processed-gene-176.3
maker-PGA_scaffold35__141_contigs__length_42009912-snap-gene-178.0
maker-PGA_scaffold35__141_contigs__length_42009912-snap-gene-179.8
maker-PGA_scaffold35__141_contigs__length_42009912-snap-gene-178.0
maker-PGA_scaffold35__141_contigs__length_42009912-augustus-gene-179.14
maker-PGA_scaffold35__141_contigs__length_42009912-augustus-gene-260.5
augustus_masked-PGA_scaffold35__141_contigs__length_42009912-processed-gene-259.6
maker-PGA_scaffold35__141_contigs__length_42009912-snap-gene-366.0
maker-PGA_scaffold35__141_contigs__length_42009912-augustus-gene-387.1
maker-PGA_scaffold35__141_contigs__length_42009912-snap-gene-387.5
maker-PGA_scaffold35__141_contigs__length_42009912-snap-gene-387.3
maker-PGA_scaffold35__141_contigs__length_42009912-snap-gene-399.7
maker-PGA_scaffold35__141_contigs__length_42009912-augustus-gene-399.6
maker-PGA_scaffold35__141_contigs__length_42009912-augustus-gene-400.2
snap_masked-PGA_scaffold36__136_contigs__length_43663377-processed-gene-43.2
maker-PGA_scaffold36__136_contigs__length_43663377-snap-gene-81.4
maker-PGA_scaffold36__136_contigs__length_43663377-snap-gene-123.12
maker-PGA_scaffold36__136_contigs__length_43663377-snap-gene-143.1
snap_masked-PGA_scaffold36__136_contigs__length_43663377-processed-gene-144.6
maker-PGA_scaffold36__136_contigs__length_43663377-snap-gene-144.16
maker-PGA_scaffold36__136_contigs__length_43663377-augustus-gene-144.3
maker-PGA_scaffold36__136_contigs__length_43663377-snap-gene-145.13
maker-PGA_scaffold36__136_contigs__length_43663377-snap-gene-145.14
maker-PGA_scaffold36__136_contigs__length_43663377-snap-gene-145.11
maker-PGA_scaffold36__136_contigs__length_43663377-augustus-gene-145.10
maker-PGA_scaffold36__136_contigs__length_43663377-snap-gene-152.14
maker-PGA_scaffold36__136_contigs__length_43663377-snap-gene-153.3
maker-PGA_scaffold36__136_contigs__length_43663377-snap-gene-181.4
maker-PGA_scaffold36__136_contigs__length_43663377-snap-gene-181.3
maker-PGA_scaffold36__136_contigs__length_43663377-augustus-gene-209.0
maker-PGA_scaffold36__136_contigs__length_43663377-augustus-gene-210.9
maker-PGA_scaffold36__136_contigs__length_43663377-snap-gene-211.3
maker-PGA_scaffold36__136_contigs__length_43663377-snap-gene-213.6
maker-PGA_scaffold36__136_contigs__length_43663377-snap-gene-212.1
augustus_masked-PGA_scaffold36__136_contigs__length_43663377-processed-gene-226.14
maker-PGA_scaffold36__136_contigs__length_43663377-augustus-gene-238.8
maker-PGA_scaffold36__136_contigs__length_43663377-snap-gene-290.0
maker-PGA_scaffold36__136_contigs__length_43663377-snap-gene-289.22
maker-PGA_scaffold36__136_contigs__length_43663377-snap-gene-290.2
maker-PGA_scaffold36__136_contigs__length_43663377-snap-gene-311.0
maker-PGA_scaffold36__136_contigs__length_43663377-snap-gene-311.1
snap_masked-PGA_scaffold36__136_contigs__length_43663377-processed-gene-311.14
augustus_masked-PGA_scaffold38__206_contigs__length_33962415-processed-gene-3.1
maker-PGA_scaffold38__206_contigs__length_33962415-snap-gene-2.0
maker-PGA_scaffold38__206_contigs__length_33962415-augustus-gene-3.3
snap_masked-PGA_scaffold38__206_contigs__length_33962415-processed-gene-133.0
maker-PGA_scaffold38__206_contigs__length_33962415-snap-gene-132.1
maker-PGA_scaffold38__206_contigs__length_33962415-snap-gene-204.0
maker-PGA_scaffold38__206_contigs__length_33962415-snap-gene-204.1
snap_masked-PGA_scaffold38__206_contigs__length_33962415-processed-gene-237.8
maker-PGA_scaffold38__206_contigs__length_33962415-augustus-gene-266.7
augustus_masked-PGA_scaffold38__206_contigs__length_33962415-processed-gene-266.1
augustus_masked-PGA_scaffold38__206_contigs__length_33962415-processed-gene-266.3
maker-PGA_scaffold38__206_contigs__length_33962415-snap-gene-266.13
maker-PGA_scaffold38__206_contigs__length_33962415-snap-gene-300.1
maker-PGA_scaffold38__206_contigs__length_33962415-snap-gene-300.0
