# Supplementary material for: Genomic architecture of adaptive radiation and hybridization in Alpine whitefish
Source: Nat Commun. 2022 Aug 2;13:4479. doi: 10.1038/s41467-022-32181-8 (PMC9345977; doi:10.1038/s41467-022-32181-8)
Supplement: Supplementary file 8 — Source Data [file 41467_2022_32181_MOESM8_ESM.zip › SourceData/SUPPLEMENTARY_FIGURES/Figure_S3_Admixture/all99_filt_noout.12.Q]

0.000010 0.000010 0.000010 0.000011 0.000010 0.000010 0.401602 0.000010 0.598295 0.000011 0.000010 0.000010
0.999890 0.000010 0.000010 0.000010 0.000010 0.000010 0.000010 0.000010 0.000010 0.000010 0.000010 0.000010
0.468308 0.000013 0.000012 0.000010 0.000010 0.000010 0.000010 0.531578 0.000018 0.000010 0.000010 0.000010
0.000010 0.000010 0.000010 0.000010 0.000010 0.000010 0.000010 0.999890 0.000010 0.000010 0.000010 0.000010
0.000010 0.000010 0.999890 0.000010 0.000010 0.000010 0.000010 0.000010 0.000010 0.000010 0.000010 0.000010
0.000010 0.000011 0.972345 0.000010 0.027553 0.000010 0.000010 0.000010 0.000010 0.000010 0.000010 0.000010
0.000010 0.000010 0.999890 0.000010 0.000010 0.000010 0.000010 0.000010 0.000010 0.000010 0.000010 0.000010
0.000010 0.000010 0.281875 0.000010 0.000010 0.152702 0.000010 0.000010 0.000010 0.000010 0.565332 0.000010
0.000014 0.000010 0.367391 0.000010 0.000013 0.271449 0.000010 0.000010 0.000011 0.000010 0.361061 0.000010
0.000010 0.000010 0.109123 0.000010 0.000010 0.553865 0.000010 0.000010 0.000010 0.000010 0.336921 0.000010
0.000010 0.000010 0.999890 0.000010 0.000010 0.000010 0.000010 0.000010 0.000010 0.000010 0.000010 0.000010
0.000010 0.000010 0.999890 0.000010 0.000010 0.000010 0.000010 0.000010 0.000010 0.000010 0.000010 0.000010
0.000010 0.000010 0.999890 0.000010 0.000010 0.000010 0.000010 0.000010 0.000010 0.000010 0.000010 0.000010
0.000010 0.000010 0.000011 0.000010 0.000010 0.000011 0.000010 0.000010 0.000010 0.000010 0.999887 0.000010
0.000010 0.000016 0.000010 0.000010 0.000010 0.000010 0.000010 0.000010 0.000010 0.000010 0.999884 0.000010
0.000010 0.000010 0.000010 0.000010 0.000010 0.000010 0.000010 0.000010 0.000010 0.000010 0.999890 0.000010
0.000018 0.000012 0.000010 0.000010 0.000010 0.000010 0.000010 0.000010 0.000010 0.761353 0.000010 0.238536
0.000019 0.000010 0.000010 0.000010 0.000010 0.999879 0.000012 0.000010 0.000010 0.000010 0.000010 0.000010
0.000010 0.000010 0.000010 0.000011 0.000010 0.999881 0.000018 0.000010 0.000011 0.000010 0.000010 0.000010
0.000015 0.000010 0.000010 0.000010 0.000010 0.999885 0.000010 0.000010 0.000010 0.000010 0.000010 0.000010
0.000010 0.000010 0.000010 0.000010 0.000010 0.457422 0.000010 0.000010 0.000010 0.542478 0.000010 0.000010
0.000010 0.000017 0.000010 0.000011 0.000010 0.522497 0.000010 0.000019 0.000010 0.477386 0.000010 0.000010
0.000010 0.000010 0.000010 0.000010 0.000010 0.000010 0.000010 0.000010 0.000010 0.999890 0.000010 0.000010
0.000018 0.000010 0.000010 0.000010 0.000014 0.000010 0.000017 0.000010 0.000010 0.999871 0.000010 0.000010
0.000010 0.000010 0.000010 0.000017 0.000010 0.000010 0.000010 0.000015 0.000010 0.999877 0.000010 0.000010
0.000010 0.000010 0.000010 0.000010 0.000010 0.000010 0.000010 0.000010 0.000010 0.540625 0.000010 0.459275
0.000010 0.000010 0.000010 0.000010 0.000010 0.000010 0.000010 0.000010 0.000010 0.725706 0.000010 0.274194
0.000010 0.000010 0.000010 0.000010 0.000010 0.999890 0.000010 0.000010 0.000010 0.000010 0.000010 0.000010
0.000010 0.000010 0.000010 0.000010 0.000010 0.000010 0.000010 0.000010 0.000010 0.999890 0.000010 0.000010
0.000010 0.000010 0.000010 0.000010 0.999890 0.000010 0.000010 0.000010 0.000010 0.000010 0.000010 0.000010
0.000010 0.000010 0.000010 0.000010 0.371719 0.000010 0.000010 0.000010 0.000010 0.000010 0.000010 0.628181
0.000010 0.000010 0.000010 0.000010 0.000011 0.000010 0.000010 0.000010 0.000010 0.000010 0.000010 0.999889
0.000010 0.000010 0.000010 0.000010 0.000010 0.000010 0.000010 0.000010 0.000010 0.892796 0.000010 0.107104
0.000010 0.000010 0.000010 0.000010 0.000010 0.000010 0.000010 0.000010 0.000010 0.000010 0.000010 0.999890
0.000010 0.000010 0.000010 0.000010 0.000010 0.000010 0.000010 0.000010 0.000010 0.000010 0.000010 0.999890
0.000010 0.000010 0.000010 0.000019 0.000010 0.000010 0.000010 0.000011 0.000010 0.000012 0.000010 0.999877
0.000010 0.000011 0.000010 0.000010 0.000011 0.000010 0.000010 0.000010 0.999888 0.000010 0.000010 0.000010
0.000010 0.999890 0.000010 0.000010 0.000010 0.000010 0.000010 0.000010 0.000010 0.000010 0.000010 0.000010
0.000010 0.000010 0.000010 0.000010 0.999890 0.000010 0.000010 0.000010 0.000010 0.000010 0.000010 0.000010
0.000010 0.535361 0.000010 0.000010 0.464539 0.000010 0.000010 0.000010 0.000010 0.000010 0.000010 0.000010
0.000010 0.272377 0.000010 0.000017 0.000010 0.000010 0.727516 0.000010 0.000010 0.000010 0.000010 0.000010
0.000011 0.331222 0.000012 0.000018 0.000010 0.000010 0.668666 0.000010 0.000010 0.000010 0.000011 0.000010
0.000012 0.301097 0.000011 0.000010 0.000010 0.000013 0.698797 0.000010 0.000010 0.000010 0.000010 0.000010
0.000010 0.000010 0.000010 0.000010 0.000010 0.000010 0.000010 0.000010 0.999890 0.000010 0.000010 0.000010
0.000017 0.999882 0.000010 0.000010 0.000010 0.000010 0.000010 0.000011 0.000010 0.000010 0.000010 0.000010
0.000010 0.999886 0.000010 0.000010 0.000010 0.000010 0.000014 0.000010 0.000010 0.000010 0.000010 0.000010
0.000010 0.999890 0.000010 0.000010 0.000010 0.000010 0.000010 0.000010 0.000010 0.000010 0.000010 0.000010
0.000010 0.000018 0.000010 0.000010 0.999882 0.000010 0.000010 0.000010 0.000010 0.000010 0.000010 0.000010
0.000010 0.000010 0.000010 0.000010 0.999890 0.000010 0.000010 0.000010 0.000010 0.000010 0.000010 0.000010
0.000010 0.000010 0.000010 0.000010 0.999890 0.000010 0.000010 0.000010 0.000010 0.000010 0.000010 0.000010
0.000010 0.000018 0.000010 0.000019 0.000010 0.000010 0.000010 0.000016 0.999867 0.000010 0.000010 0.000010
0.000010 0.000014 0.000010 0.000010 0.000010 0.000010 0.000010 0.000010 0.999886 0.000010 0.000010 0.000010
0.000010 0.000010 0.000012 0.000010 0.000010 0.000010 0.000010 0.000010 0.999888 0.000010 0.000010 0.000010
0.114342 0.000014 0.162639 0.358217 0.000010 0.125650 0.000010 0.000010 0.000010 0.000010 0.239078 0.000010
0.000010 0.000010 0.327458 0.000010 0.000010 0.178960 0.000010 0.000010 0.000010 0.000010 0.493492 0.000010
0.000012 0.000010 0.000010 0.000010 0.000010 0.000010 0.000010 0.000010 0.999888 0.000010 0.000010 0.000010
0.000010 0.000010 0.000010 0.000010 0.000010 0.000010 0.000010 0.000010 0.000010 0.000010 0.999889 0.000010
0.000010 0.000010 0.000010 0.000010 0.999890 0.000010 0.000010 0.000010 0.000010 0.000010 0.000010 0.000010
0.000010 0.000010 0.000010 0.000010 0.999890 0.000010 0.000010 0.000010 0.000010 0.000010 0.000010 0.000010
0.000010 0.000010 0.000010 0.000010 0.999890 0.000010 0.000010 0.000010 0.000010 0.000010 0.000010 0.000010
0.000010 0.000010 0.000010 0.000010 0.000010 0.000017 0.000014 0.000014 0.000010 0.000010 0.000010 0.999875
0.000010 0.000010 0.000010 0.000010 0.226587 0.000010 0.000010 0.000010 0.000010 0.000010 0.000010 0.773313
0.000010 0.000010 0.000010 0.000010 0.000010 0.000010 0.000010 0.000010 0.000010 0.206642 0.000010 0.793258
0.000020 0.000010 0.000010 0.000013 0.000013 0.000010 0.999874 0.000010 0.000010 0.000010 0.000010 0.000010
0.000010 0.999890 0.000010 0.000010 0.000010 0.000010 0.000010 0.000010 0.000010 0.000010 0.000010 0.000010
0.000010 0.999890 0.000010 0.000010 0.000010 0.000010 0.000010 0.000010 0.000010 0.000010 0.000010 0.000010
0.000010 0.999884 0.000010 0.000010 0.000010 0.000010 0.000016 0.000010 0.000010 0.000010 0.000010 0.000010
0.000010 0.000010 0.000010 0.008130 0.000010 0.000010 0.000010 0.000010 0.099721 0.000010 0.892059 0.000010
0.000010 0.000010 0.076430 0.000010 0.000010 0.000010 0.000010 0.000010 0.000010 0.000010 0.923470 0.000010
0.000010 0.000010 0.000010 0.000010 0.000010 0.000010 0.000010 0.000010 0.999890 0.000010 0.000010 0.000010
0.000010 0.000010 0.295743 0.000010 0.000010 0.000010 0.000010 0.000010 0.000010 0.000010 0.704157 0.000010
0.000010 0.000010 0.000010 0.000010 0.000010 0.000010 0.999889 0.000010 0.000010 0.000011 0.000010 0.000010
0.000010 0.000010 0.000014 0.000010 0.000010 0.000010 0.999881 0.000010 0.000010 0.000010 0.000015 0.000010
0.000010 0.000010 0.000010 0.000010 0.000010 0.000010 0.999887 0.000013 0.000010 0.000010 0.000010 0.000010
0.000015 0.000010 0.000010 0.999885 0.000010 0.000010 0.000010 0.000010 0.000010 0.000010 0.000010 0.000010
0.000010 0.000010 0.000010 0.999890 0.000010 0.000010 0.000010 0.000010 0.000010 0.000010 0.000010 0.000010
0.000010 0.000010 0.000010 0.999890 0.000010 0.000010 0.000010 0.000010 0.000010 0.000010 0.000010 0.000010
0.000010 0.000010 0.000010 0.000010 0.000010 0.000010 0.000010 0.999890 0.000010 0.000010 0.000010 0.000010
0.000010 0.000010 0.000010 0.000010 0.000010 0.000010 0.000010 0.999890 0.000010 0.000010 0.000010 0.000010
0.000010 0.000010 0.000010 0.000010 0.000010 0.000010 0.000010 0.999890 0.000010 0.000010 0.000010 0.000010
0.000010 0.000011 0.000015 0.999876 0.000010 0.000017 0.000011 0.000010 0.000010 0.000010 0.000010 0.000010
0.000010 0.000010 0.000010 0.999889 0.000010 0.000010 0.000011 0.000010 0.000010 0.000010 0.000010 0.000010
0.000010 0.000010 0.000010 0.999890 0.000010 0.000010 0.000010 0.000010 0.000010 0.000010 0.000010 0.000010
0.000010 0.000010 0.000010 0.000010 0.000010 0.000010 0.000010 0.000013 0.000010 0.000010 0.000010 0.999887
0.148376 0.000010 0.000010 0.851520 0.000010 0.000010 0.000010 0.000014 0.000010 0.000010 0.000010 0.000010
0.000010 0.000010 0.000010 0.999890 0.000010 0.000010 0.000010 0.000010 0.000010 0.000010 0.000010 0.000010
0.000010 0.000010 0.000010 0.561154 0.000010 0.000010 0.000011 0.438736 0.000010 0.000019 0.000010 0.000010
0.000010 0.000010 0.000010 0.000010 0.000010 0.000010 0.000010 0.999890 0.000010 0.000010 0.000010 0.000010
0.999876 0.000010 0.000010 0.000010 0.000013 0.000014 0.000010 0.000015 0.000012 0.000010 0.000010 0.000010
0.999890 0.000010 0.000010 0.000010 0.000010 0.000010 0.000010 0.000010 0.000010 0.000010 0.000010 0.000010
0.000010 0.000010 0.000010 0.000010 0.000010 0.000010 0.000010 0.000010 0.000010 0.000010 0.000010 0.999890
