# Supplementary material for: Genomic architecture of adaptive radiation and hybridization in Alpine whitefish
Source: Nat Commun. 2022 Aug 2;13:4479. doi: 10.1038/s41467-022-32181-8 (PMC9345977; doi:10.1038/s41467-022-32181-8)
Supplement: Supplementary file 8 — Source Data [file 41467_2022_32181_MOESM8_ESM.zip › SourceData/SUPPLEMENTARY_FIGURES/Figure_S3_Admixture/all99_filt_noout.5.Q]

0.999960 0.000010 0.000010 0.000010 0.000010
0.000010 0.000010 0.000010 0.999960 0.000010
0.000010 0.000011 0.000010 0.999959 0.000010
0.000010 0.000010 0.000010 0.999960 0.000010
0.000010 0.460949 0.539021 0.000010 0.000010
0.000010 0.477843 0.522127 0.000010 0.000010
0.000010 0.458185 0.541785 0.000010 0.000010
0.000010 0.999960 0.000010 0.000010 0.000010
0.000010 0.999960 0.000010 0.000010 0.000010
0.000014 0.999956 0.000010 0.000010 0.000010
0.000010 0.881817 0.118153 0.000010 0.000010
0.000010 0.880694 0.119276 0.000010 0.000010
0.000010 0.840147 0.159823 0.000010 0.000010
0.021669 0.978301 0.000010 0.000010 0.000010
0.000013 0.999957 0.000010 0.000010 0.000010
0.000017 0.999953 0.000010 0.000010 0.000010
0.000010 0.619195 0.000010 0.000010 0.380775
0.000010 0.999960 0.000010 0.000010 0.000010
0.000010 0.999960 0.000010 0.000010 0.000010
0.000019 0.999951 0.000010 0.000010 0.000010
0.000010 0.999960 0.000010 0.000010 0.000010
0.000015 0.999955 0.000010 0.000010 0.000010
0.000015 0.999955 0.000010 0.000010 0.000010
0.000010 0.999960 0.000010 0.000010 0.000010
0.000010 0.999958 0.000010 0.000012 0.000010
0.000010 0.401316 0.000010 0.000010 0.598654
0.000010 0.626606 0.000010 0.000010 0.373364
0.000014 0.999955 0.000010 0.000011 0.000010
0.000010 0.999960 0.000010 0.000010 0.000010
0.000010 0.000010 0.833017 0.000010 0.166953
0.000010 0.000010 0.297601 0.000010 0.702369
0.000010 0.000010 0.000010 0.000010 0.999960
0.000010 0.810363 0.000010 0.000010 0.189607
0.000010 0.000018 0.000010 0.000010 0.999952
0.000010 0.000010 0.000013 0.000010 0.999957
0.000010 0.000010 0.000010 0.000010 0.999960
0.999960 0.000010 0.000010 0.000010 0.000010
0.000010 0.000010 0.999960 0.000010 0.000010
0.000010 0.000019 0.962904 0.000010 0.037057
0.000010 0.000010 0.999960 0.000010 0.000010
0.532599 0.000010 0.467371 0.000010 0.000010
0.482224 0.000010 0.517746 0.000010 0.000010
0.505123 0.000010 0.494847 0.000010 0.000010
0.999960 0.000010 0.000010 0.000010 0.000010
0.000010 0.000010 0.999960 0.000010 0.000010
0.000010 0.000010 0.999960 0.000010 0.000010
0.000010 0.000010 0.999960 0.000010 0.000010
0.000010 0.000010 0.944786 0.000010 0.055184
0.000010 0.000010 0.912671 0.000010 0.087299
0.000010 0.000010 0.999960 0.000010 0.000010
0.999960 0.000010 0.000010 0.000010 0.000010
0.999959 0.000011 0.000010 0.000010 0.000010
0.999960 0.000010 0.000010 0.000010 0.000010
0.000013 0.508192 0.000010 0.491776 0.000010
0.000010 0.999960 0.000010 0.000010 0.000010
0.999960 0.000010 0.000010 0.000010 0.000010
0.000013 0.999957 0.000010 0.000010 0.000010
0.000010 0.000010 0.917961 0.000010 0.082009
0.000010 0.000010 0.980217 0.000010 0.019753
0.000010 0.000010 0.998070 0.000010 0.001900
0.000010 0.000010 0.000017 0.000010 0.999953
0.000010 0.000010 0.140749 0.000010 0.859221
0.000010 0.144888 0.000011 0.000010 0.855081
0.999960 0.000010 0.000010 0.000010 0.000010
0.000010 0.000010 0.999960 0.000010 0.000010
0.000010 0.000010 0.999960 0.000010 0.000010
0.000010 0.000010 0.999960 0.000010 0.000010
0.200525 0.738911 0.000010 0.060543 0.000010
0.140616 0.815186 0.000010 0.044178 0.000010
0.998912 0.000010 0.000010 0.000010 0.001058
0.000010 0.999960 0.000010 0.000010 0.000010
0.999960 0.000010 0.000010 0.000010 0.000010
0.999960 0.000010 0.000010 0.000010 0.000010
0.999958 0.000012 0.000010 0.000010 0.000010
0.000010 0.000017 0.000010 0.999953 0.000010
0.000010 0.000011 0.000010 0.999959 0.000010
0.000011 0.000011 0.000010 0.999959 0.000010
0.000010 0.000010 0.000010 0.999960 0.000010
0.000010 0.000010 0.000010 0.999960 0.000010
0.000010 0.000010 0.000010 0.999960 0.000010
0.000010 0.000010 0.000010 0.999960 0.000010
0.000010 0.000010 0.000010 0.999960 0.000010
0.000010 0.000010 0.000010 0.999960 0.000010
0.000011 0.000011 0.000015 0.000010 0.999953
0.000010 0.000010 0.000010 0.999960 0.000010
0.000010 0.000010 0.000010 0.999960 0.000010
0.000010 0.000011 0.000010 0.999959 0.000010
0.000010 0.000012 0.000010 0.999958 0.000010
0.000010 0.000010 0.000010 0.999960 0.000010
0.000010 0.000010 0.000010 0.999960 0.000010
0.000010 0.000010 0.000010 0.000010 0.999960
