# Supplementary material for: Genomic architecture of adaptive radiation and hybridization in Alpine whitefish
Source: Nat Commun. 2022 Aug 2;13:4479. doi: 10.1038/s41467-022-32181-8 (PMC9345977; doi:10.1038/s41467-022-32181-8)
Supplement: Supplementary file 8 — Source Data [file 41467_2022_32181_MOESM8_ESM.zip › SourceData/SUPPLEMENTARY_FIGURES/Figure_S3_Admixture/all99_filt_noout.11.Q]

0.000020 0.000014 0.000010 0.000010 0.000010 0.000010 0.000010 0.000020 0.000011 0.000010 0.999876
0.000010 0.000010 0.999900 0.000010 0.000010 0.000010 0.000010 0.000010 0.000010 0.000010 0.000010
0.000010 0.000010 0.999899 0.000011 0.000010 0.000010 0.000010 0.000010 0.000010 0.000010 0.000010
0.000010 0.000010 0.999899 0.000010 0.000010 0.000010 0.000010 0.000010 0.000010 0.000010 0.000010
0.000010 0.000010 0.000010 0.000010 0.999900 0.000010 0.000010 0.000010 0.000010 0.000010 0.000010
0.000010 0.000010 0.000010 0.000010 0.924512 0.075398 0.000010 0.000010 0.000010 0.000010 0.000010
0.000010 0.000010 0.000010 0.000010 0.999900 0.000010 0.000010 0.000010 0.000010 0.000010 0.000010
0.000010 0.001785 0.000010 0.000010 0.525380 0.000010 0.472751 0.000010 0.000014 0.000010 0.000010
0.000010 0.096420 0.000010 0.000010 0.255041 0.000010 0.648459 0.000010 0.000010 0.000010 0.000010
0.000010 0.297511 0.000010 0.000010 0.128404 0.000010 0.574005 0.000010 0.000010 0.000010 0.000010
0.000010 0.000010 0.000010 0.000010 0.999900 0.000010 0.000010 0.000010 0.000010 0.000010 0.000010
0.000010 0.000012 0.000010 0.000010 0.999898 0.000010 0.000010 0.000010 0.000010 0.000010 0.000010
0.000010 0.000010 0.000010 0.000010 0.999900 0.000010 0.000010 0.000010 0.000010 0.000010 0.000010
0.000010 0.000010 0.000013 0.000010 0.000010 0.000010 0.999897 0.000010 0.000010 0.000010 0.000010
0.000010 0.000010 0.000014 0.000010 0.000010 0.000010 0.999896 0.000010 0.000010 0.000010 0.000010
0.000017 0.000010 0.000013 0.000010 0.000010 0.000010 0.999890 0.000010 0.000010 0.000010 0.000010
0.000010 0.740272 0.000010 0.000010 0.000010 0.000010 0.000010 0.259638 0.000010 0.000010 0.000010
0.000010 0.999899 0.000010 0.000010 0.000010 0.000010 0.000010 0.000010 0.000010 0.000011 0.000010
0.000010 0.999900 0.000010 0.000010 0.000010 0.000010 0.000010 0.000010 0.000010 0.000010 0.000010
0.000010 0.999900 0.000010 0.000010 0.000010 0.000010 0.000010 0.000010 0.000010 0.000010 0.000010
0.000010 0.999897 0.000011 0.000010 0.000010 0.000010 0.000010 0.000010 0.000012 0.000010 0.000010
0.000010 0.999900 0.000010 0.000010 0.000010 0.000010 0.000010 0.000010 0.000010 0.000010 0.000010
0.000013 0.999892 0.000010 0.000010 0.000015 0.000010 0.000010 0.000010 0.000010 0.000010 0.000010
0.000010 0.999900 0.000010 0.000010 0.000010 0.000010 0.000010 0.000010 0.000010 0.000010 0.000010
0.000010 0.999900 0.000010 0.000010 0.000010 0.000010 0.000010 0.000010 0.000010 0.000010 0.000010
0.000010 0.444145 0.000010 0.000010 0.000010 0.000010 0.000010 0.555765 0.000010 0.000010 0.000010
0.000010 0.719313 0.000010 0.000010 0.000010 0.000010 0.000010 0.280597 0.000010 0.000010 0.000010
0.000010 0.999899 0.000010 0.000010 0.000010 0.000010 0.000010 0.000010 0.000010 0.000011 0.000010
0.000010 0.999900 0.000010 0.000010 0.000010 0.000010 0.000010 0.000010 0.000010 0.000010 0.000010
0.000010 0.000010 0.000010 0.000010 0.000010 0.999900 0.000010 0.000010 0.000010 0.000010 0.000010
0.000010 0.000010 0.000010 0.000010 0.000010 0.375429 0.000010 0.624481 0.000010 0.000010 0.000010
0.000010 0.000010 0.000010 0.000010 0.000013 0.000010 0.000010 0.999897 0.000010 0.000010 0.000010
0.000010 0.869540 0.000010 0.000010 0.000010 0.000010 0.000010 0.130370 0.000010 0.000010 0.000010
0.000010 0.000010 0.000011 0.000010 0.000011 0.000010 0.000010 0.999898 0.000010 0.000010 0.000010
0.000010 0.000010 0.000010 0.000010 0.000010 0.000010 0.000010 0.999900 0.000010 0.000010 0.000010
0.000013 0.000010 0.000016 0.000010 0.000010 0.000010 0.000010 0.999891 0.000010 0.000010 0.000010
0.000010 0.000010 0.000010 0.000010 0.000010 0.000010 0.000010 0.000010 0.999900 0.000010 0.000010
0.000010 0.000010 0.000010 0.999900 0.000010 0.000010 0.000010 0.000010 0.000010 0.000010 0.000010
0.000010 0.000010 0.000010 0.000010 0.000010 0.999900 0.000010 0.000010 0.000010 0.000010 0.000010
0.000010 0.000010 0.000010 0.342224 0.000010 0.657686 0.000010 0.000010 0.000010 0.000010 0.000010
0.999894 0.000011 0.000010 0.000010 0.000010 0.000010 0.000010 0.000012 0.000010 0.000013 0.000010
0.999899 0.000010 0.000010 0.000010 0.000011 0.000010 0.000011 0.000010 0.000010 0.000010 0.000010
0.999898 0.000010 0.000010 0.000010 0.000010 0.000010 0.000010 0.000012 0.000010 0.000010 0.000010
0.000010 0.000010 0.000010 0.000010 0.000010 0.000010 0.000010 0.000010 0.361189 0.000010 0.638721
0.000010 0.000010 0.000010 0.999900 0.000010 0.000010 0.000010 0.000010 0.000010 0.000010 0.000010
0.000010 0.000010 0.000010 0.999900 0.000010 0.000010 0.000010 0.000010 0.000010 0.000010 0.000010
0.000010 0.000010 0.000010 0.999900 0.000010 0.000010 0.000010 0.000010 0.000010 0.000010 0.000010
0.000010 0.000010 0.000010 0.000010 0.000010 0.999891 0.000019 0.000010 0.000010 0.000010 0.000010
0.000012 0.000010 0.000010 0.000010 0.000010 0.999898 0.000010 0.000010 0.000010 0.000010 0.000010
0.000015 0.000010 0.000010 0.000010 0.000010 0.999894 0.000010 0.000010 0.000011 0.000010 0.000010
0.000010 0.000010 0.000010 0.000010 0.000010 0.000010 0.000010 0.000010 0.999900 0.000010 0.000010
0.000010 0.000010 0.000010 0.000010 0.000010 0.000010 0.000010 0.000010 0.999900 0.000010 0.000010
0.000010 0.000010 0.000010 0.000010 0.000010 0.000010 0.000010 0.000010 0.999900 0.000010 0.000010
0.000010 0.000010 0.118375 0.000010 0.137934 0.000010 0.417449 0.000010 0.000010 0.326172 0.000010
0.000010 0.046832 0.000010 0.000010 0.535895 0.000010 0.417192 0.000010 0.000010 0.000010 0.000010
0.000010 0.000010 0.000010 0.000010 0.000010 0.000010 0.000010 0.000010 0.392861 0.000010 0.607049
0.000010 0.000010 0.000010 0.000010 0.000010 0.000010 0.999900 0.000010 0.000010 0.000010 0.000010
0.000010 0.000017 0.000010 0.000010 0.000010 0.999893 0.000010 0.000010 0.000010 0.000010 0.000010
0.000013 0.000011 0.000010 0.000010 0.000010 0.999895 0.000010 0.000010 0.000012 0.000010 0.000010
0.000010 0.000011 0.000010 0.000010 0.000010 0.999899 0.000010 0.000010 0.000010 0.000010 0.000010
0.000010 0.000011 0.000010 0.000010 0.000010 0.000010 0.000010 0.999899 0.000010 0.000010 0.000010
0.000010 0.000010 0.000016 0.000010 0.000010 0.226908 0.000010 0.772996 0.000010 0.000010 0.000010
0.000010 0.197630 0.000010 0.000011 0.000010 0.000010 0.000010 0.802279 0.000010 0.000010 0.000010
0.000010 0.000010 0.000010 0.000010 0.000010 0.000010 0.000010 0.000010 0.000010 0.000010 0.999900
0.000010 0.000010 0.000010 0.999899 0.000010 0.000010 0.000011 0.000010 0.000010 0.000010 0.000010
0.000010 0.000010 0.000010 0.999899 0.000010 0.000010 0.000010 0.000010 0.000010 0.000010 0.000010
0.000010 0.000010 0.000010 0.999897 0.000010 0.000010 0.000010 0.000010 0.000010 0.000013 0.000010
0.000010 0.000010 0.000010 0.000010 0.000010 0.000010 0.830119 0.000010 0.169791 0.000010 0.000010
0.000010 0.000010 0.000010 0.000010 0.099719 0.000010 0.853140 0.000010 0.047061 0.000010 0.000010
0.000010 0.000010 0.000010 0.000010 0.000010 0.000010 0.000010 0.017036 0.322788 0.000010 0.660096
0.000010 0.000012 0.000010 0.000010 0.507588 0.000018 0.492312 0.000010 0.000010 0.000010 0.000010
0.000010 0.000010 0.000010 0.000010 0.000010 0.000010 0.000016 0.000010 0.000010 0.000010 0.999894
0.000010 0.000010 0.000010 0.000010 0.000010 0.000010 0.000010 0.000010 0.000010 0.000010 0.999900
0.000010 0.000010 0.000010 0.000010 0.000014 0.000010 0.000010 0.000012 0.000010 0.000010 0.999894
0.000010 0.000010 0.000010 0.000010 0.000010 0.000010 0.000010 0.000010 0.000010 0.999900 0.000010
0.000010 0.000010 0.000010 0.000010 0.000010 0.000010 0.000010 0.000010 0.000010 0.999900 0.000010
0.000010 0.000010 0.000010 0.000010 0.000010 0.000010 0.000010 0.000010 0.000010 0.999900 0.000010
0.000010 0.000010 0.999900 0.000010 0.000010 0.000010 0.000010 0.000010 0.000010 0.000010 0.000010
0.000010 0.000011 0.999891 0.000010 0.000010 0.000010 0.000010 0.000010 0.000010 0.000018 0.000010
0.000010 0.000010 0.999893 0.000010 0.000010 0.000010 0.000010 0.000010 0.000010 0.000017 0.000010
0.000018 0.000010 0.000010 0.000016 0.000010 0.000010 0.000010 0.000010 0.000010 0.999885 0.000010
0.000012 0.000010 0.000010 0.000010 0.000011 0.000010 0.000010 0.000017 0.000010 0.999891 0.000010
0.000011 0.000010 0.000010 0.000010 0.000010 0.000010 0.000010 0.000010 0.000010 0.999899 0.000010
0.000010 0.000010 0.000010 0.000010 0.000010 0.000010 0.000010 0.999900 0.000010 0.000010 0.000010
0.000010 0.000010 0.000010 0.000010 0.000010 0.000010 0.000010 0.000010 0.000010 0.999900 0.000010
0.000013 0.000010 0.000010 0.000010 0.000010 0.000010 0.000010 0.000010 0.000010 0.999897 0.000010
0.000010 0.000010 0.105411 0.000010 0.000010 0.000010 0.000010 0.000010 0.000010 0.894499 0.000010
0.000010 0.000010 0.999899 0.000010 0.000011 0.000010 0.000010 0.000010 0.000010 0.000010 0.000010
0.000010 0.000011 0.999897 0.000010 0.000010 0.000011 0.000011 0.000010 0.000010 0.000010 0.000010
0.000010 0.000010 0.320588 0.000010 0.000010 0.000010 0.000010 0.000010 0.000010 0.679322 0.000010
0.000010 0.000010 0.000010 0.000010 0.000010 0.000010 0.000010 0.999900 0.000010 0.000010 0.000010
