# Supplementary material for: Genomic architecture of adaptive radiation and hybridization in Alpine whitefish
Source: Nat Commun. 2022 Aug 2;13:4479. doi: 10.1038/s41467-022-32181-8 (PMC9345977; doi:10.1038/s41467-022-32181-8)
Supplement: Supplementary file 8 — Source Data [file 41467_2022_32181_MOESM8_ESM.zip › SourceData/SUPPLEMENTARY_FIGURES/Figure_S3_Admixture/all99_filt_noout.8.Q]

0.000010 0.000010 0.999930 0.000010 0.000010 0.000010 0.000010 0.000010
0.999930 0.000010 0.000010 0.000010 0.000010 0.000010 0.000010 0.000010
0.999930 0.000010 0.000010 0.000010 0.000010 0.000010 0.000010 0.000010
0.999930 0.000010 0.000010 0.000010 0.000010 0.000010 0.000010 0.000010
0.000010 0.000010 0.000010 0.000010 0.000010 0.000010 0.999930 0.000010
0.000010 0.000010 0.000010 0.000010 0.000010 0.000010 0.899058 0.100882
0.000010 0.000010 0.000010 0.000010 0.000010 0.000010 0.999930 0.000010
0.000010 0.000010 0.000010 0.000010 0.452341 0.009271 0.538338 0.000010
0.000010 0.000010 0.000010 0.000010 0.385689 0.191842 0.422419 0.000010
0.000012 0.000010 0.000012 0.000010 0.589196 0.295156 0.115595 0.000010
0.000010 0.000010 0.000010 0.000010 0.000010 0.000010 0.999930 0.000010
0.000010 0.000010 0.000010 0.000011 0.000010 0.000010 0.999929 0.000010
0.000010 0.000010 0.000010 0.000010 0.000018 0.000015 0.999916 0.000010
0.000010 0.000012 0.000010 0.000010 0.999921 0.000010 0.000017 0.000010
0.000010 0.000010 0.000010 0.000011 0.999929 0.000010 0.000010 0.000010
0.000010 0.000010 0.000010 0.000010 0.999922 0.000010 0.000018 0.000010
0.000010 0.000010 0.000010 0.260425 0.000010 0.739515 0.000010 0.000010
0.000010 0.000010 0.000010 0.000010 0.000010 0.999930 0.000010 0.000010
0.000010 0.000010 0.000010 0.000010 0.000010 0.999930 0.000010 0.000010
0.000010 0.000010 0.000010 0.000010 0.000010 0.999930 0.000010 0.000010
0.000010 0.000010 0.000010 0.000010 0.000010 0.999930 0.000010 0.000010
0.000012 0.000010 0.000015 0.000010 0.000010 0.999917 0.000016 0.000010
0.000010 0.000010 0.000018 0.000010 0.000010 0.999922 0.000010 0.000010
0.000019 0.000010 0.000010 0.000010 0.000010 0.999921 0.000010 0.000010
0.000010 0.000010 0.000010 0.000013 0.000010 0.999927 0.000010 0.000010
0.000010 0.000010 0.000010 0.556273 0.000010 0.443667 0.000010 0.000010
0.000010 0.000010 0.000010 0.281372 0.000010 0.718568 0.000010 0.000010
0.000010 0.000010 0.000010 0.000010 0.000010 0.999930 0.000010 0.000010
0.000016 0.000010 0.000011 0.000010 0.000014 0.999920 0.000010 0.000010
0.000010 0.000010 0.000010 0.000018 0.000010 0.000010 0.000010 0.999922
0.000013 0.000010 0.000011 0.624322 0.000010 0.000010 0.000010 0.375615
0.000010 0.000010 0.000010 0.999928 0.000012 0.000010 0.000010 0.000010
0.000010 0.000010 0.000010 0.131134 0.000010 0.868806 0.000010 0.000010
0.000010 0.000014 0.000010 0.999926 0.000010 0.000010 0.000010 0.000010
0.000010 0.000010 0.000010 0.999930 0.000010 0.000010 0.000010 0.000010
0.000010 0.000010 0.000010 0.999930 0.000010 0.000010 0.000010 0.000010
0.000010 0.000010 0.999930 0.000010 0.000010 0.000010 0.000010 0.000010
0.000010 0.804451 0.000010 0.000010 0.000010 0.000010 0.000010 0.195489
0.000010 0.000010 0.000010 0.000010 0.000010 0.000010 0.000010 0.999930
0.000010 0.355951 0.000010 0.000010 0.000010 0.000015 0.000010 0.643984
0.000010 0.999930 0.000010 0.000010 0.000010 0.000010 0.000010 0.000010
0.000010 0.999930 0.000010 0.000010 0.000010 0.000010 0.000010 0.000010
0.000010 0.999930 0.000010 0.000010 0.000010 0.000010 0.000010 0.000010
0.000010 0.000010 0.999930 0.000010 0.000010 0.000010 0.000010 0.000010
0.000010 0.999929 0.000010 0.000010 0.000010 0.000010 0.000010 0.000010
0.000010 0.999929 0.000010 0.000010 0.000010 0.000011 0.000010 0.000010
0.000010 0.999930 0.000010 0.000010 0.000010 0.000010 0.000010 0.000010
0.000010 0.000010 0.000010 0.000010 0.000010 0.000010 0.000010 0.999930
0.000010 0.000010 0.000010 0.000010 0.000010 0.000010 0.000010 0.999930
0.000010 0.000010 0.000010 0.000010 0.000010 0.000010 0.000010 0.999930
0.000010 0.000010 0.999930 0.000010 0.000010 0.000010 0.000010 0.000010
0.000010 0.000010 0.999930 0.000010 0.000010 0.000010 0.000010 0.000010
0.000010 0.000010 0.999930 0.000010 0.000010 0.000010 0.000010 0.000010
0.461346 0.000010 0.000010 0.000010 0.426659 0.000010 0.111945 0.000010
0.000012 0.000010 0.000010 0.000010 0.406960 0.048158 0.544830 0.000010
0.000010 0.000010 0.999930 0.000010 0.000010 0.000010 0.000010 0.000010
0.000010 0.000010 0.000011 0.000010 0.999929 0.000010 0.000010 0.000010
0.000010 0.000010 0.000010 0.000010 0.000010 0.000010 0.000010 0.999930
0.000010 0.000010 0.000010 0.000010 0.000010 0.000010 0.000010 0.999930
0.000010 0.000010 0.000010 0.000010 0.000010 0.000010 0.000010 0.999930
0.000010 0.000010 0.000010 0.999930 0.000010 0.000010 0.000010 0.000010
0.000010 0.000010 0.000010 0.772897 0.000010 0.000010 0.000010 0.227043
0.000010 0.000010 0.000010 0.802667 0.000010 0.197273 0.000010 0.000010
0.000010 0.000010 0.999930 0.000010 0.000010 0.000010 0.000010 0.000010
0.000011 0.999929 0.000010 0.000010 0.000010 0.000010 0.000010 0.000010
0.000010 0.889951 0.000010 0.000011 0.000010 0.000010 0.000010 0.109989
0.000010 0.999929 0.000010 0.000010 0.000011 0.000010 0.000010 0.000010
0.000010 0.000010 0.000010 0.000010 0.999930 0.000010 0.000010 0.000010
0.000010 0.000010 0.000010 0.000010 0.950292 0.000010 0.049648 0.000010
0.000010 0.000010 0.997144 0.002796 0.000010 0.000010 0.000010 0.000010
0.000010 0.000010 0.000010 0.000010 0.473442 0.000010 0.526498 0.000010
0.000010 0.000010 0.999930 0.000010 0.000010 0.000010 0.000010 0.000010
0.000010 0.000010 0.999930 0.000010 0.000010 0.000010 0.000010 0.000010
0.000010 0.000010 0.999930 0.000010 0.000010 0.000010 0.000010 0.000010
0.999930 0.000010 0.000010 0.000010 0.000010 0.000010 0.000010 0.000010
0.999929 0.000010 0.000010 0.000010 0.000011 0.000010 0.000010 0.000010
0.999930 0.000010 0.000010 0.000010 0.000010 0.000010 0.000010 0.000010
0.999930 0.000010 0.000010 0.000010 0.000010 0.000010 0.000010 0.000010
0.999930 0.000010 0.000010 0.000010 0.000010 0.000010 0.000010 0.000010
0.999930 0.000010 0.000010 0.000010 0.000010 0.000010 0.000010 0.000010
0.999920 0.000010 0.000020 0.000010 0.000010 0.000010 0.000010 0.000010
0.999930 0.000010 0.000010 0.000010 0.000010 0.000010 0.000010 0.000010
0.999930 0.000010 0.000010 0.000010 0.000010 0.000010 0.000010 0.000010
0.000010 0.000010 0.000012 0.999928 0.000010 0.000010 0.000010 0.000010
0.999930 0.000010 0.000010 0.000010 0.000010 0.000010 0.000010 0.000010
0.999930 0.000010 0.000010 0.000010 0.000010 0.000010 0.000010 0.000010
0.999930 0.000010 0.000010 0.000010 0.000010 0.000010 0.000010 0.000010
0.999930 0.000010 0.000010 0.000010 0.000010 0.000010 0.000010 0.000010
0.999930 0.000010 0.000010 0.000010 0.000010 0.000010 0.000010 0.000010
0.999930 0.000010 0.000010 0.000010 0.000010 0.000010 0.000010 0.000010
0.000010 0.000010 0.000010 0.999930 0.000010 0.000010 0.000010 0.000010
