# Supplementary material for: Genomic architecture of adaptive radiation and hybridization in Alpine whitefish
Source: Nat Commun. 2022 Aug 2;13:4479. doi: 10.1038/s41467-022-32181-8 (PMC9345977; doi:10.1038/s41467-022-32181-8)
Supplement: Supplementary file 8 — Source Data [file 41467_2022_32181_MOESM8_ESM.zip › SourceData/SUPPLEMENTARY_FIGURES/Figure_S3_Admixture/all99_filt_noout.2.Q]

0.135049 0.864951
0.000010 0.999990
0.000010 0.999990
0.000010 0.999990
0.493969 0.506031
0.483078 0.516922
0.497830 0.502170
0.000010 0.999990
0.000010 0.999990
0.000010 0.999990
0.076503 0.923497
0.089611 0.910389
0.119191 0.880809
0.000010 0.999990
0.000010 0.999990
0.000010 0.999990
0.307222 0.692778
0.000010 0.999990
0.000010 0.999990
0.000010 0.999990
0.000010 0.999990
0.000010 0.999990
0.000010 0.999990
0.000010 0.999990
0.000010 0.999990
0.594588 0.405412
0.295299 0.704701
0.000010 0.999990
0.000010 0.999990
0.999990 0.000010
0.999990 0.000010
0.999990 0.000010
0.173952 0.826048
0.999990 0.000010
0.999990 0.000010
0.999990 0.000010
0.149266 0.850734
0.999990 0.000010
0.999990 0.000010
0.999990 0.000010
0.760600 0.239400
0.776718 0.223282
0.770223 0.229777
0.111138 0.888862
0.999990 0.000010
0.999990 0.000010
0.999990 0.000010
0.999990 0.000010
0.999990 0.000010
0.999990 0.000010
0.121864 0.878136
0.124608 0.875392
0.126771 0.873229
0.000010 0.999990
0.000010 0.999990
0.157268 0.842732
0.000010 0.999990
0.999990 0.000010
0.999990 0.000010
0.999990 0.000010
0.999990 0.000010
0.999990 0.000010
0.820825 0.179175
0.065716 0.934284
0.999990 0.000010
0.999990 0.000010
0.999990 0.000010
0.000010 0.999990
0.000010 0.999990
0.221673 0.778327
0.000010 0.999990
0.085637 0.914363
0.090433 0.909567
0.115142 0.884858
0.000010 0.999990
0.000010 0.999990
0.000010 0.999990
0.000010 0.999990
0.000010 0.999990
0.000010 0.999990
0.000010 0.999990
0.000010 0.999990
0.000010 0.999990
0.999990 0.000010
0.000010 0.999990
0.000010 0.999990
0.000010 0.999990
0.000010 0.999990
0.000010 0.999990
0.000010 0.999990
0.948996 0.051004
