# Supplementary material for: Genomic architecture of adaptive radiation and hybridization in Alpine whitefish
Source: Nat Commun. 2022 Aug 2;13:4479. doi: 10.1038/s41467-022-32181-8 (PMC9345977; doi:10.1038/s41467-022-32181-8)
Supplement: Supplementary file 8 — Source Data [file 41467_2022_32181_MOESM8_ESM.zip › SourceData/SUPPLEMENTARY_FIGURES/Figure_S3_Admixture/all99_filt_noout.6.Q]

0.000010 0.000010 0.000011 0.000010 0.000010 0.999949
0.999950 0.000010 0.000010 0.000010 0.000010 0.000010
0.999944 0.000010 0.000010 0.000016 0.000010 0.000010
0.999950 0.000010 0.000010 0.000010 0.000010 0.000010
0.000010 0.000010 0.000010 0.251769 0.748191 0.000010
0.000010 0.000017 0.000010 0.292872 0.707081 0.000010
0.000010 0.000010 0.000011 0.287575 0.712385 0.000010
0.000010 0.000010 0.000010 0.000010 0.999950 0.000010
0.000010 0.000010 0.181482 0.000010 0.818478 0.000010
0.000010 0.000010 0.340767 0.000010 0.659193 0.000010
0.000010 0.000010 0.000010 0.000010 0.999950 0.000010
0.000010 0.000010 0.000010 0.000010 0.999950 0.000010
0.000010 0.000011 0.000010 0.000010 0.999949 0.000010
0.000010 0.000010 0.000010 0.000010 0.999950 0.000010
0.000010 0.000010 0.000010 0.000010 0.999950 0.000010
0.000010 0.000010 0.000010 0.000010 0.999950 0.000010
0.000010 0.000010 0.774205 0.225755 0.000010 0.000010
0.000010 0.000010 0.999950 0.000010 0.000010 0.000010
0.000010 0.000010 0.999950 0.000010 0.000010 0.000010
0.000010 0.000010 0.999950 0.000010 0.000010 0.000010
0.000010 0.000010 0.999950 0.000010 0.000010 0.000010
0.000010 0.000010 0.999950 0.000010 0.000010 0.000010
0.000010 0.000010 0.999950 0.000010 0.000010 0.000010
0.000010 0.000010 0.999950 0.000010 0.000010 0.000010
0.000010 0.000010 0.999950 0.000010 0.000010 0.000010
0.000010 0.000010 0.525094 0.474866 0.000010 0.000010
0.000010 0.000010 0.766711 0.233249 0.000010 0.000010
0.000010 0.000010 0.999950 0.000010 0.000010 0.000010
0.000010 0.000010 0.999950 0.000010 0.000010 0.000010
0.000010 0.000010 0.000010 0.999950 0.000010 0.000010
0.000010 0.000010 0.000010 0.999950 0.000010 0.000010
0.000010 0.000010 0.000010 0.999950 0.000010 0.000010
0.000010 0.000010 0.923011 0.076949 0.000010 0.000010
0.000010 0.000010 0.000010 0.999950 0.000010 0.000010
0.000010 0.000010 0.103882 0.896078 0.000010 0.000010
0.000010 0.000010 0.058233 0.941727 0.000010 0.000010
0.000010 0.000010 0.000010 0.000010 0.000010 0.999950
0.000010 0.000010 0.000010 0.999950 0.000010 0.000010
0.000010 0.000010 0.000010 0.999950 0.000010 0.000010
0.000010 0.000010 0.000010 0.999950 0.000010 0.000010
0.000010 0.000010 0.000010 0.422180 0.000010 0.577780
0.000010 0.000010 0.000010 0.470314 0.000010 0.529646
0.000010 0.000018 0.000010 0.457644 0.000010 0.542308
0.000010 0.000010 0.000010 0.000010 0.000010 0.999950
0.000010 0.000010 0.000010 0.999950 0.000010 0.000010
0.000010 0.000010 0.000010 0.999950 0.000010 0.000010
0.015464 0.000010 0.000019 0.984487 0.000010 0.000010
0.000010 0.000010 0.000010 0.999950 0.000010 0.000010
0.000010 0.000010 0.000010 0.999950 0.000010 0.000010
0.000010 0.000010 0.000010 0.999950 0.000010 0.000010
0.000010 0.000010 0.000010 0.000010 0.000010 0.999950
0.000010 0.000014 0.000010 0.000010 0.000010 0.999946
0.000010 0.000016 0.000010 0.000010 0.000010 0.999944
0.028999 0.479313 0.000010 0.000010 0.491657 0.000010
0.000010 0.000010 0.002416 0.000010 0.997544 0.000010
0.000010 0.000010 0.000010 0.000010 0.000010 0.999950
0.000010 0.000010 0.000010 0.000010 0.999950 0.000010
0.000010 0.000010 0.000010 0.999950 0.000010 0.000010
0.000010 0.000010 0.000010 0.999950 0.000010 0.000010
0.000010 0.000010 0.000010 0.999950 0.000010 0.000010
0.000010 0.000010 0.000010 0.999950 0.000010 0.000010
0.000010 0.000010 0.000010 0.999950 0.000010 0.000010
0.000010 0.000010 0.269712 0.730248 0.000010 0.000010
0.000010 0.000010 0.000010 0.000010 0.000010 0.999950
0.000010 0.000010 0.000010 0.999950 0.000010 0.000010
0.000010 0.000010 0.000010 0.999950 0.000010 0.000010
0.000010 0.000010 0.000010 0.999950 0.000010 0.000010
0.000018 0.118392 0.040497 0.000010 0.663633 0.177449
0.000010 0.066109 0.000010 0.000010 0.881628 0.052234
0.000010 0.000010 0.000010 0.000010 0.000010 0.999950
0.000010 0.000010 0.000010 0.000010 0.999950 0.000010
0.000014 0.000010 0.000010 0.000010 0.000010 0.999946
0.000010 0.000010 0.000010 0.000010 0.000010 0.999950
0.000010 0.000010 0.000010 0.000010 0.000010 0.999950
0.000010 0.999950 0.000010 0.000010 0.000010 0.000010
0.000010 0.999950 0.000010 0.000010 0.000010 0.000010
0.000010 0.999950 0.000010 0.000010 0.000010 0.000010
0.999950 0.000010 0.000010 0.000010 0.000010 0.000010
0.999950 0.000010 0.000010 0.000010 0.000010 0.000010
0.999948 0.000012 0.000010 0.000010 0.000010 0.000010
0.000010 0.999950 0.000010 0.000010 0.000010 0.000010
0.000010 0.999950 0.000010 0.000010 0.000010 0.000010
0.000010 0.999950 0.000010 0.000010 0.000010 0.000010
0.000010 0.000010 0.000010 0.999950 0.000010 0.000010
0.000010 0.999950 0.000010 0.000010 0.000010 0.000010
0.000010 0.999950 0.000010 0.000010 0.000010 0.000010
0.099859 0.900101 0.000010 0.000010 0.000010 0.000010
0.999950 0.000010 0.000010 0.000010 0.000010 0.000010
0.999950 0.000010 0.000010 0.000010 0.000010 0.000010
0.558165 0.441794 0.000010 0.000010 0.000010 0.000010
0.000010 0.000010 0.163920 0.836040 0.000010 0.000010
