# Supplementary material for: Genomic architecture of adaptive radiation and hybridization in Alpine whitefish
Source: Nat Commun. 2022 Aug 2;13:4479. doi: 10.1038/s41467-022-32181-8 (PMC9345977; doi:10.1038/s41467-022-32181-8)
Supplement: Supplementary file 8 — Source Data [file 41467_2022_32181_MOESM8_ESM.zip › SourceData/SUPPLEMENTARY_FIGURES/Figure_S3_Admixture/all99_filt_noout.3.Q]

0.000010 0.999980 0.000010
0.999980 0.000010 0.000010
0.999980 0.000010 0.000010
0.999980 0.000010 0.000010
0.000010 0.701931 0.298059
0.000010 0.684376 0.315614
0.000010 0.675432 0.324558
0.000010 0.999980 0.000010
0.102859 0.897131 0.000010
0.310799 0.689191 0.000010
0.000010 0.999980 0.000010
0.000010 0.999980 0.000010
0.000010 0.999980 0.000010
0.000016 0.999974 0.000010
0.000010 0.999980 0.000010
0.000018 0.999972 0.000010
0.691450 0.000010 0.308540
0.999980 0.000010 0.000010
0.999980 0.000010 0.000010
0.999980 0.000010 0.000010
0.999980 0.000010 0.000010
0.999980 0.000010 0.000010
0.999980 0.000010 0.000010
0.999980 0.000010 0.000010
0.999980 0.000010 0.000010
0.411537 0.000010 0.588453
0.699959 0.000010 0.300031
0.999980 0.000010 0.000010
0.999980 0.000010 0.000010
0.000010 0.000010 0.999980
0.000010 0.000010 0.999980
0.000010 0.000010 0.999980
0.833679 0.000010 0.166311
0.000010 0.000010 0.999980
0.000010 0.000010 0.999980
0.000010 0.000010 0.999980
0.000010 0.999980 0.000010
0.000010 0.000010 0.999980
0.000010 0.000010 0.999980
0.000010 0.000010 0.999980
0.000010 0.277805 0.722185
0.000010 0.262160 0.737830
0.000010 0.271314 0.728676
0.000010 0.999980 0.000010
0.000010 0.000010 0.999980
0.000010 0.000010 0.999980
0.000010 0.000010 0.999980
0.000010 0.000010 0.999980
0.000010 0.000010 0.999980
0.000010 0.000010 0.999980
0.000010 0.999980 0.000010
0.000010 0.999980 0.000010
0.000010 0.999980 0.000010
0.564725 0.435265 0.000010
0.000010 0.999980 0.000010
0.000010 0.989692 0.010298
0.000010 0.999980 0.000010
0.000010 0.000010 0.999980
0.000010 0.000010 0.999980
0.000010 0.000010 0.999980
0.000010 0.000010 0.999980
0.000010 0.000010 0.999980
0.208988 0.000010 0.791002
0.000010 0.999980 0.000010
0.000010 0.000010 0.999980
0.000010 0.000010 0.999980
0.000010 0.000010 0.999980
0.098942 0.901048 0.000010
0.000010 0.999980 0.000010
0.000010 0.861917 0.138073
0.000010 0.999980 0.000010
0.000010 0.999980 0.000010
0.000010 0.999980 0.000010
0.000010 0.999980 0.000010
0.999973 0.000017 0.000010
0.999980 0.000010 0.000010
0.999980 0.000010 0.000010
0.999980 0.000010 0.000010
0.999980 0.000010 0.000010
0.999980 0.000010 0.000010
0.999980 0.000010 0.000010
0.999980 0.000010 0.000010
0.999980 0.000010 0.000010
0.000010 0.000010 0.999980
0.999980 0.000010 0.000010
0.999980 0.000010 0.000010
0.999980 0.000010 0.000010
0.999980 0.000010 0.000010
0.999980 0.000010 0.000010
0.999980 0.000010 0.000010
0.087396 0.000010 0.912594
