# Supplementary material for: Genomic architecture of adaptive radiation and hybridization in Alpine whitefish
Source: Nat Commun. 2022 Aug 2;13:4479. doi: 10.1038/s41467-022-32181-8 (PMC9345977; doi:10.1038/s41467-022-32181-8)
Supplement: Supplementary file 8 — Source Data [file 41467_2022_32181_MOESM8_ESM.zip › SourceData/SUPPLEMENTARY_FIGURES/Figure_S3_Admixture/all99_filt_noout.9.Q]

0.000010 0.999920 0.000010 0.000010 0.000010 0.000010 0.000010 0.000010 0.000010
0.000010 0.000010 0.000010 0.000010 0.000010 0.999920 0.000010 0.000010 0.000010
0.000010 0.000010 0.000010 0.000010 0.000010 0.999920 0.000010 0.000010 0.000010
0.000011 0.000010 0.000010 0.000010 0.000010 0.999919 0.000010 0.000010 0.000010
0.000010 0.000010 0.000010 0.000010 0.716447 0.000010 0.283483 0.000010 0.000010
0.000010 0.000010 0.000010 0.000010 0.692165 0.000010 0.307765 0.000010 0.000010
0.000010 0.000010 0.000010 0.000010 0.688922 0.000010 0.311008 0.000010 0.000010
0.000010 0.000010 0.000010 0.000010 0.999920 0.000010 0.000010 0.000010 0.000010
0.000010 0.000010 0.198350 0.000010 0.801580 0.000010 0.000010 0.000010 0.000010
0.000010 0.000010 0.340305 0.000010 0.659625 0.000010 0.000010 0.000010 0.000010
0.000010 0.000010 0.000010 0.000015 0.999915 0.000010 0.000010 0.000010 0.000010
0.000010 0.000010 0.000010 0.000010 0.999920 0.000010 0.000010 0.000010 0.000010
0.000010 0.000010 0.000019 0.000010 0.999911 0.000010 0.000010 0.000010 0.000010
0.000010 0.000010 0.000010 0.000010 0.999920 0.000010 0.000010 0.000010 0.000010
0.000014 0.000010 0.000010 0.000010 0.999916 0.000010 0.000010 0.000010 0.000010
0.000010 0.000010 0.000010 0.000014 0.999916 0.000010 0.000010 0.000010 0.000010
0.000010 0.000010 0.479579 0.520343 0.000010 0.000010 0.000017 0.000010 0.000010
0.000010 0.000017 0.999913 0.000010 0.000010 0.000010 0.000010 0.000010 0.000010
0.000010 0.000010 0.999920 0.000010 0.000010 0.000010 0.000010 0.000010 0.000010
0.000010 0.000010 0.999920 0.000010 0.000010 0.000010 0.000010 0.000010 0.000010
0.000010 0.000010 0.999911 0.000010 0.000019 0.000010 0.000010 0.000010 0.000010
0.000014 0.000010 0.999905 0.000010 0.000015 0.000010 0.000016 0.000010 0.000010
0.000018 0.000015 0.999907 0.000010 0.000010 0.000010 0.000010 0.000010 0.000010
0.000010 0.000010 0.999920 0.000010 0.000010 0.000010 0.000010 0.000010 0.000010
0.000010 0.000010 0.999920 0.000010 0.000010 0.000010 0.000010 0.000010 0.000010
0.000010 0.000010 0.448616 0.000010 0.000010 0.000010 0.000010 0.000010 0.551314
0.000010 0.000010 0.488227 0.511703 0.000010 0.000010 0.000010 0.000010 0.000010
0.000010 0.000010 0.999920 0.000010 0.000010 0.000010 0.000010 0.000010 0.000010
0.000010 0.000012 0.999917 0.000010 0.000010 0.000010 0.000010 0.000011 0.000010
0.000010 0.000010 0.000010 0.000010 0.000010 0.000010 0.999920 0.000010 0.000010
0.000012 0.000010 0.000010 0.000010 0.000010 0.000010 0.379503 0.000010 0.620425
0.000010 0.000010 0.000010 0.000010 0.000010 0.000010 0.000010 0.000010 0.999920
0.000010 0.000015 0.861876 0.000010 0.000010 0.000013 0.000011 0.000010 0.138046
0.000010 0.000010 0.000010 0.000010 0.000010 0.000010 0.000010 0.000010 0.999920
0.000010 0.000010 0.000010 0.999920 0.000010 0.000010 0.000010 0.000010 0.000010
0.000010 0.000010 0.000010 0.000011 0.000010 0.000010 0.000010 0.000010 0.999919
0.000010 0.999920 0.000010 0.000010 0.000010 0.000010 0.000010 0.000010 0.000010
0.795095 0.000010 0.000012 0.000010 0.000010 0.000010 0.204833 0.000010 0.000010
0.000010 0.000010 0.000010 0.000010 0.000010 0.000010 0.999920 0.000010 0.000010
0.338457 0.000010 0.000010 0.000010 0.000010 0.000010 0.661473 0.000010 0.000010
0.999920 0.000010 0.000010 0.000010 0.000010 0.000010 0.000010 0.000010 0.000010
0.999920 0.000010 0.000010 0.000010 0.000010 0.000010 0.000010 0.000010 0.000010
0.999920 0.000010 0.000010 0.000010 0.000010 0.000010 0.000010 0.000010 0.000010
0.000010 0.999920 0.000010 0.000010 0.000010 0.000010 0.000010 0.000010 0.000010
0.999920 0.000010 0.000010 0.000010 0.000010 0.000010 0.000010 0.000010 0.000010
0.999920 0.000010 0.000010 0.000010 0.000010 0.000010 0.000010 0.000010 0.000010
0.999920 0.000010 0.000010 0.000010 0.000010 0.000010 0.000010 0.000010 0.000010
0.000010 0.000010 0.000010 0.000010 0.000010 0.000010 0.999920 0.000010 0.000010
0.000010 0.000010 0.000010 0.000010 0.000010 0.000010 0.999920 0.000010 0.000010
0.000010 0.000010 0.000010 0.000010 0.000010 0.000010 0.999920 0.000010 0.000010
0.000010 0.999920 0.000010 0.000010 0.000010 0.000010 0.000010 0.000010 0.000010
0.000010 0.999920 0.000010 0.000010 0.000010 0.000010 0.000010 0.000010 0.000010
0.000010 0.999920 0.000010 0.000010 0.000010 0.000010 0.000010 0.000010 0.000010
0.000010 0.000010 0.000010 0.000010 0.484827 0.044184 0.000010 0.470928 0.000010
0.000010 0.000010 0.040675 0.000010 0.959255 0.000010 0.000010 0.000010 0.000010
0.000010 0.999920 0.000010 0.000010 0.000010 0.000010 0.000010 0.000010 0.000010
0.000010 0.000010 0.000010 0.000010 0.999920 0.000010 0.000010 0.000010 0.000010
0.000010 0.000010 0.000010 0.000010 0.000010 0.000010 0.999920 0.000010 0.000010
0.000010 0.000010 0.000010 0.000010 0.000010 0.000010 0.999920 0.000010 0.000010
0.000010 0.000010 0.000010 0.000010 0.000010 0.000010 0.999920 0.000010 0.000010
0.000010 0.000010 0.000010 0.000010 0.000010 0.000010 0.000010 0.000010 0.999920
0.000010 0.000010 0.000010 0.000010 0.000018 0.000010 0.189430 0.000010 0.810492
0.000010 0.000010 0.000010 0.999920 0.000010 0.000010 0.000010 0.000010 0.000010
0.000010 0.999920 0.000010 0.000010 0.000010 0.000010 0.000010 0.000010 0.000010
0.999920 0.000010 0.000010 0.000010 0.000010 0.000010 0.000010 0.000010 0.000010
0.864668 0.000010 0.000010 0.000010 0.000010 0.000010 0.135262 0.000010 0.000010
0.999920 0.000010 0.000010 0.000010 0.000010 0.000010 0.000010 0.000010 0.000010
0.000010 0.099683 0.000015 0.229208 0.593256 0.000010 0.000010 0.077797 0.000010
0.000010 0.101864 0.000010 0.000010 0.860893 0.000010 0.000010 0.037183 0.000010
0.000010 0.704740 0.000010 0.295183 0.000010 0.000010 0.000010 0.000017 0.000010
0.000010 0.000010 0.000010 0.000010 0.999920 0.000010 0.000010 0.000010 0.000010
0.000010 0.999920 0.000010 0.000010 0.000010 0.000010 0.000010 0.000010 0.000010
0.000010 0.999920 0.000010 0.000010 0.000010 0.000010 0.000010 0.000010 0.000010
0.000010 0.999920 0.000010 0.000010 0.000010 0.000010 0.000010 0.000010 0.000010
0.000011 0.000010 0.000010 0.000010 0.000010 0.000010 0.000010 0.999919 0.000010
0.000010 0.000010 0.000010 0.000010 0.000010 0.000010 0.000010 0.999920 0.000010
0.000010 0.000010 0.000010 0.000010 0.000010 0.000010 0.000010 0.999920 0.000010
0.000010 0.000010 0.000010 0.000010 0.000010 0.999920 0.000010 0.000010 0.000010
0.000010 0.000010 0.000010 0.000010 0.000010 0.999920 0.000010 0.000010 0.000010
0.000010 0.000010 0.000010 0.000010 0.000010 0.999920 0.000010 0.000010 0.000010
0.000010 0.000010 0.000010 0.000012 0.000010 0.000010 0.000011 0.999917 0.000010
0.000010 0.000010 0.000010 0.000010 0.000010 0.000010 0.000010 0.999920 0.000010
0.000010 0.000010 0.000010 0.000010 0.000010 0.000010 0.000010 0.999920 0.000010
0.000010 0.000010 0.000010 0.000010 0.000010 0.000010 0.000010 0.000010 0.999920
0.000010 0.000010 0.000010 0.000010 0.000010 0.000010 0.000010 0.999920 0.000010
0.000010 0.000010 0.000010 0.000010 0.000010 0.000010 0.000010 0.999920 0.000010
0.000010 0.000010 0.000010 0.000010 0.000010 0.106209 0.000010 0.893721 0.000010
0.000015 0.000010 0.000019 0.000010 0.000010 0.999906 0.000010 0.000010 0.000010
0.000010 0.000010 0.000010 0.000010 0.000010 0.999920 0.000010 0.000010 0.000010
0.000010 0.000010 0.000010 0.000010 0.000010 0.316692 0.000010 0.683238 0.000010
0.000010 0.000010 0.000010 0.000010 0.000010 0.000010 0.000010 0.000010 0.999920
