# Supplementary material for: Genomic architecture of adaptive radiation and hybridization in Alpine whitefish
Source: Nat Commun. 2022 Aug 2;13:4479. doi: 10.1038/s41467-022-32181-8 (PMC9345977; doi:10.1038/s41467-022-32181-8)
Supplement: Supplementary file 8 — Source Data [file 41467_2022_32181_MOESM8_ESM.zip › SourceData/SUPPLEMENTARY_FIGURES/Figure_S3_Admixture/all99_filt_noout.13.Q]

0.000010 0.999880 0.000010 0.000010 0.000010 0.000010 0.000010 0.000010 0.000010 0.000010 0.000010 0.000010 0.000010
0.000010 0.000010 0.000010 0.000010 0.000010 0.000010 0.000010 0.000010 0.000010 0.000010 0.999880 0.000010 0.000010
0.000010 0.000010 0.999880 0.000010 0.000010 0.000010 0.000010 0.000010 0.000010 0.000010 0.000010 0.000010 0.000010
0.000014 0.000010 0.000010 0.000013 0.000010 0.000010 0.000010 0.000010 0.000010 0.000010 0.999871 0.000012 0.000010
0.000010 0.000010 0.000010 0.000010 0.999880 0.000010 0.000010 0.000010 0.000010 0.000010 0.000010 0.000010 0.000010
0.000010 0.000010 0.000011 0.000010 0.961220 0.000010 0.000010 0.038669 0.000010 0.000010 0.000010 0.000010 0.000010
0.000010 0.000010 0.000010 0.000010 0.999880 0.000010 0.000010 0.000010 0.000010 0.000010 0.000010 0.000010 0.000010
0.000010 0.000010 0.000019 0.000010 0.273737 0.000012 0.000010 0.000010 0.564300 0.000010 0.000010 0.161851 0.000010
0.000010 0.000010 0.000010 0.000010 0.213581 0.000010 0.000010 0.000010 0.534332 0.000010 0.000010 0.251987 0.000010
0.000012 0.000010 0.000010 0.000010 0.085462 0.000015 0.000011 0.000010 0.332707 0.000015 0.000012 0.581716 0.000010
0.000010 0.000010 0.000010 0.000010 0.999880 0.000010 0.000010 0.000010 0.000010 0.000010 0.000010 0.000010 0.000010
0.000014 0.000017 0.000010 0.000010 0.999865 0.000010 0.000010 0.000013 0.000010 0.000010 0.000010 0.000010 0.000010
0.000015 0.000011 0.000010 0.000010 0.999874 0.000010 0.000010 0.000010 0.000010 0.000010 0.000010 0.000010 0.000010
0.000010 0.000010 0.000014 0.000010 0.000010 0.000010 0.000010 0.000014 0.999872 0.000010 0.000010 0.000010 0.000010
0.000010 0.000010 0.000010 0.000010 0.000010 0.000010 0.000010 0.000011 0.999879 0.000010 0.000010 0.000010 0.000010
0.000011 0.000011 0.000010 0.000010 0.000010 0.000010 0.000010 0.000010 0.999878 0.000010 0.000010 0.000010 0.000010
0.000010 0.000010 0.000010 0.000010 0.000010 0.246831 0.000010 0.000010 0.000010 0.000010 0.000010 0.000010 0.753059
0.000010 0.000010 0.000011 0.000015 0.000010 0.000010 0.000010 0.000010 0.000010 0.000010 0.000010 0.999874 0.000010
0.000010 0.000010 0.000010 0.000010 0.000010 0.000010 0.000010 0.000010 0.000010 0.000010 0.000010 0.999880 0.000010
0.000010 0.000010 0.000010 0.000010 0.000010 0.000010 0.000010 0.000010 0.000010 0.000010 0.000010 0.999880 0.000010
0.000010 0.000012 0.000010 0.000010 0.000010 0.000010 0.000010 0.000010 0.000010 0.000010 0.000010 0.000010 0.999878
0.000012 0.000010 0.000010 0.000010 0.000016 0.000010 0.000010 0.000010 0.000010 0.000010 0.000010 0.000010 0.999873
0.000012 0.000014 0.000010 0.000010 0.000012 0.000010 0.000010 0.000010 0.000013 0.000010 0.000010 0.000010 0.999870
0.000010 0.000010 0.000010 0.000010 0.000010 0.000010 0.000010 0.000012 0.000011 0.000010 0.000010 0.000010 0.999877
0.000012 0.000011 0.000010 0.000010 0.000010 0.000010 0.000010 0.000020 0.000010 0.000010 0.000010 0.000010 0.999867
0.000010 0.000010 0.000010 0.000010 0.000010 0.574872 0.000010 0.000010 0.000010 0.000010 0.000010 0.000010 0.425018
0.000010 0.000010 0.000010 0.000010 0.000010 0.276268 0.000010 0.000010 0.000010 0.000010 0.000010 0.000010 0.723622
0.000010 0.000010 0.000010 0.000010 0.000010 0.000010 0.000010 0.000010 0.000010 0.000010 0.000010 0.999880 0.000010
0.000010 0.000010 0.000013 0.000010 0.000010 0.000010 0.000010 0.000010 0.000010 0.000010 0.000010 0.000010 0.999877
0.000010 0.000010 0.000010 0.000010 0.000010 0.000010 0.000010 0.999880 0.000010 0.000010 0.000010 0.000010 0.000010
0.000010 0.000010 0.000010 0.000010 0.000010 0.625064 0.000010 0.374826 0.000010 0.000010 0.000010 0.000010 0.000010
0.000010 0.000014 0.000010 0.000010 0.000010 0.999876 0.000010 0.000010 0.000010 0.000010 0.000010 0.000010 0.000010
0.000014 0.000010 0.000010 0.000010 0.000010 0.119403 0.000010 0.000010 0.000010 0.000010 0.000010 0.000010 0.880482
0.000010 0.000010 0.000010 0.000010 0.000010 0.999880 0.000010 0.000010 0.000010 0.000010 0.000010 0.000010 0.000010
0.000010 0.000010 0.000010 0.000010 0.000010 0.999880 0.000010 0.000010 0.000010 0.000010 0.000010 0.000010 0.000010
0.000010 0.000010 0.000010 0.000010 0.000010 0.999879 0.000011 0.000010 0.000010 0.000010 0.000010 0.000010 0.000010
0.000010 0.000010 0.000010 0.000010 0.000011 0.000010 0.999878 0.000010 0.000010 0.000010 0.000010 0.000010 0.000010
0.999879 0.000010 0.000010 0.000010 0.000010 0.000010 0.000010 0.000010 0.000010 0.000010 0.000010 0.000011 0.000010
0.000010 0.000010 0.000010 0.000010 0.000010 0.000010 0.000010 0.999880 0.000010 0.000010 0.000010 0.000010 0.000010
0.529630 0.000010 0.000010 0.000010 0.000010 0.000010 0.000010 0.470259 0.000010 0.000010 0.000010 0.000010 0.000010
0.000010 0.000010 0.000010 0.000010 0.000010 0.000010 0.000015 0.000010 0.000011 0.999872 0.000012 0.000010 0.000010
0.000010 0.000010 0.000010 0.000010 0.000010 0.000010 0.000010 0.000010 0.000010 0.999879 0.000010 0.000010 0.000010
0.000012 0.000010 0.000010 0.000010 0.000012 0.000010 0.000010 0.000010 0.000010 0.999876 0.000010 0.000010 0.000010
0.000010 0.999879 0.000010 0.000010 0.000010 0.000010 0.000011 0.000010 0.000010 0.000010 0.000010 0.000010 0.000010
0.999871 0.000019 0.000010 0.000010 0.000010 0.000010 0.000010 0.000010 0.000010 0.000010 0.000010 0.000010 0.000010
0.999874 0.000015 0.000010 0.000010 0.000010 0.000010 0.000011 0.000010 0.000010 0.000010 0.000010 0.000010 0.000010
0.999875 0.000010 0.000010 0.000010 0.000010 0.000010 0.000010 0.000010 0.000010 0.000010 0.000010 0.000015 0.000010
0.000010 0.000010 0.000010 0.000010 0.000010 0.000010 0.000010 0.999879 0.000010 0.000010 0.000010 0.000010 0.000010
0.000010 0.000010 0.000010 0.000010 0.000010 0.000010 0.000010 0.999880 0.000010 0.000010 0.000010 0.000010 0.000010
0.000010 0.000010 0.000010 0.000010 0.000010 0.000010 0.000010 0.999880 0.000010 0.000010 0.000010 0.000010 0.000010
0.000010 0.999879 0.000010 0.000010 0.000010 0.000010 0.000010 0.000010 0.000010 0.000010 0.000011 0.000010 0.000010
0.000010 0.999880 0.000010 0.000010 0.000010 0.000010 0.000010 0.000010 0.000010 0.000010 0.000010 0.000010 0.000010
0.000010 0.508798 0.000010 0.000010 0.000010 0.000010 0.491090 0.000010 0.000012 0.000010 0.000010 0.000010 0.000010
0.000010 0.000010 0.000010 0.283473 0.149106 0.000011 0.000010 0.000010 0.230565 0.000010 0.123124 0.213652 0.000010
0.000010 0.000011 0.000010 0.000010 0.459918 0.000010 0.000010 0.000010 0.344845 0.000010 0.000010 0.195136 0.000010
0.000010 0.999880 0.000010 0.000010 0.000010 0.000010 0.000010 0.000010 0.000010 0.000010 0.000010 0.000010 0.000010
0.000010 0.000010 0.000010 0.000010 0.000010 0.000010 0.000010 0.000010 0.999880 0.000010 0.000010 0.000010 0.000010
0.000010 0.000010 0.000013 0.000010 0.000010 0.000010 0.000010 0.999877 0.000010 0.000010 0.000010 0.000010 0.000010
0.000010 0.000010 0.000010 0.000010 0.000010 0.000010 0.000010 0.999880 0.000010 0.000010 0.000010 0.000010 0.000010
0.000015 0.000010 0.000010 0.000010 0.000010 0.000016 0.000010 0.999867 0.000010 0.000010 0.000012 0.000010 0.000010
0.000020 0.000010 0.000010 0.000010 0.000010 0.999870 0.000010 0.000010 0.000010 0.000010 0.000010 0.000010 0.000010
0.000010 0.000015 0.000018 0.000010 0.000010 0.768154 0.000010 0.231721 0.000010 0.000010 0.000010 0.000012 0.000010
0.000010 0.000010 0.000010 0.000012 0.000010 0.793456 0.000010 0.000010 0.000011 0.000010 0.000010 0.000010 0.206430
0.000010 0.000010 0.000010 0.000010 0.000011 0.000010 0.999876 0.000010 0.000010 0.000010 0.000010 0.000013 0.000010
0.999874 0.000016 0.000010 0.000010 0.000010 0.000010 0.000010 0.000010 0.000010 0.000010 0.000010 0.000010 0.000010
0.999873 0.000010 0.000010 0.000010 0.000010 0.000010 0.000011 0.000010 0.000010 0.000016 0.000010 0.000010 0.000010
0.999870 0.000014 0.000010 0.000011 0.000010 0.000010 0.000010 0.000010 0.000015 0.000010 0.000010 0.000010 0.000010
0.000010 0.000010 0.000010 0.000010 0.000010 0.000010 0.140214 0.000010 0.859676 0.000010 0.000010 0.000010 0.000010
0.000010 0.000010 0.000010 0.000010 0.000010 0.000010 0.000010 0.000010 0.999880 0.000010 0.000010 0.000010 0.000010
0.000010 0.000010 0.000010 0.000010 0.000011 0.000010 0.999879 0.000010 0.000010 0.000010 0.000010 0.000010 0.000010
0.000010 0.000010 0.000010 0.000010 0.279756 0.000011 0.000010 0.000010 0.720132 0.000010 0.000010 0.000010 0.000010
0.000010 0.999880 0.000010 0.000010 0.000010 0.000010 0.000010 0.000010 0.000010 0.000010 0.000010 0.000010 0.000010
0.000011 0.999876 0.000010 0.000010 0.000010 0.000010 0.000010 0.000010 0.000010 0.000012 0.000010 0.000010 0.000010
0.000010 0.000010 0.000010 0.000010 0.000010 0.000010 0.999880 0.000010 0.000010 0.000010 0.000010 0.000010 0.000010
0.000010 0.000010 0.000011 0.999879 0.000010 0.000010 0.000010 0.000010 0.000010 0.000010 0.000010 0.000010 0.000010
0.000010 0.000010 0.000010 0.999880 0.000010 0.000010 0.000010 0.000010 0.000010 0.000010 0.000010 0.000010 0.000010
0.000010 0.000010 0.000010 0.999880 0.000010 0.000010 0.000010 0.000010 0.000010 0.000010 0.000010 0.000010 0.000010
0.000010 0.000010 0.999878 0.000010 0.000011 0.000010 0.000010 0.000010 0.000010 0.000010 0.000010 0.000011 0.000010
0.000010 0.000010 0.999876 0.000010 0.000010 0.000010 0.000010 0.000014 0.000010 0.000010 0.000010 0.000010 0.000010
0.000010 0.000010 0.999880 0.000010 0.000010 0.000010 0.000010 0.000010 0.000010 0.000010 0.000010 0.000010 0.000010
0.000010 0.000010 0.000012 0.999875 0.000010 0.000013 0.000010 0.000010 0.000010 0.000010 0.000010 0.000010 0.000010
0.000010 0.000010 0.000010 0.999879 0.000010 0.000011 0.000010 0.000010 0.000010 0.000010 0.000010 0.000010 0.000010
0.000010 0.000010 0.000010 0.999880 0.000010 0.000010 0.000010 0.000010 0.000010 0.000010 0.000010 0.000010 0.000010
0.000010 0.000010 0.000011 0.000010 0.000010 0.999879 0.000010 0.000010 0.000010 0.000010 0.000010 0.000010 0.000010
0.000010 0.000010 0.000010 0.999880 0.000010 0.000010 0.000010 0.000010 0.000010 0.000010 0.000010 0.000010 0.000010
0.000010 0.000010 0.000010 0.999880 0.000010 0.000010 0.000010 0.000010 0.000010 0.000010 0.000010 0.000010 0.000010
0.000011 0.000010 0.000010 0.802288 0.000010 0.000011 0.000010 0.000010 0.000010 0.000010 0.197599 0.000010 0.000010
0.000013 0.000013 0.590981 0.000010 0.000010 0.000014 0.000010 0.000010 0.000010 0.000010 0.408894 0.000014 0.000010
0.000010 0.000010 0.000010 0.000010 0.000014 0.000010 0.000011 0.000011 0.000011 0.000010 0.999874 0.000010 0.000010
0.000010 0.000012 0.000010 0.307550 0.000010 0.000010 0.000010 0.000010 0.000010 0.000010 0.692338 0.000010 0.000010
0.000010 0.000010 0.000010 0.000010 0.000010 0.999879 0.000010 0.000010 0.000011 0.000010 0.000010 0.000010 0.000010
