# Supplementary material for: Genomic architecture of adaptive radiation and hybridization in Alpine whitefish
Source: Nat Commun. 2022 Aug 2;13:4479. doi: 10.1038/s41467-022-32181-8 (PMC9345977; doi:10.1038/s41467-022-32181-8)
Supplement: Supplementary file 8 — Source Data [file 41467_2022_32181_MOESM8_ESM.zip › SourceData/SUPPLEMENTARY_FIGURES/Figure_S3_Admixture/all99_filt_noout.4.Q]

0.000016 0.999964 0.000010 0.000010
0.999970 0.000010 0.000010 0.000010
0.999970 0.000010 0.000010 0.000010
0.999970 0.000010 0.000010 0.000010
0.000010 0.700050 0.000010 0.299930
0.000017 0.683127 0.000010 0.316846
0.000010 0.673451 0.000010 0.326529
0.000010 0.853757 0.146223 0.000010
0.000010 0.772562 0.227418 0.000010
0.000010 0.567039 0.432941 0.000010
0.000010 0.999970 0.000010 0.000010
0.000010 0.999970 0.000010 0.000010
0.000010 0.999970 0.000010 0.000010
0.000010 0.999970 0.000010 0.000010
0.000010 0.999970 0.000010 0.000010
0.000010 0.999970 0.000010 0.000010
0.000010 0.000010 0.772218 0.227762
0.000010 0.000014 0.999966 0.000010
0.000010 0.000010 0.999970 0.000010
0.000010 0.000010 0.999970 0.000010
0.000010 0.000020 0.999960 0.000010
0.000010 0.000018 0.999962 0.000010
0.000010 0.000010 0.999970 0.000010
0.000010 0.000010 0.999970 0.000010
0.000016 0.000018 0.999957 0.000010
0.000010 0.000010 0.520083 0.479897
0.000016 0.000010 0.766887 0.233087
0.000010 0.000014 0.999966 0.000010
0.000010 0.000010 0.999970 0.000010
0.000010 0.000010 0.000010 0.999970
0.000010 0.000010 0.000010 0.999970
0.000010 0.000010 0.000010 0.999970
0.000010 0.000010 0.924190 0.075790
0.000010 0.000010 0.000010 0.999970
0.000010 0.000010 0.100647 0.899333
0.000010 0.000010 0.054783 0.945197
0.000010 0.999970 0.000010 0.000010
0.000010 0.000010 0.000010 0.999970
0.000010 0.000010 0.000010 0.999970
0.000010 0.000010 0.000010 0.999970
0.000010 0.287290 0.000010 0.712690
0.004429 0.268110 0.000010 0.727451
0.000010 0.280126 0.000010 0.719854
0.000010 0.999970 0.000010 0.000010
0.000010 0.000010 0.000010 0.999970
0.000010 0.000010 0.000010 0.999970
0.000010 0.000010 0.000010 0.999970
0.000010 0.000010 0.000010 0.999970
0.000010 0.000010 0.000010 0.999970
0.000010 0.000010 0.000010 0.999970
0.000010 0.999970 0.000010 0.000010
0.000010 0.999970 0.000010 0.000010
0.000010 0.999966 0.000014 0.000010
0.473752 0.442781 0.083458 0.000010
0.000010 0.844365 0.155615 0.000010
0.000010 0.995690 0.000010 0.004290
0.000010 0.999970 0.000010 0.000010
0.000010 0.000010 0.000010 0.999970
0.000010 0.000010 0.000010 0.999970
0.000010 0.000010 0.000010 0.999970
0.000010 0.000010 0.000010 0.999970
0.000010 0.000010 0.000010 0.999970
0.000010 0.000010 0.268388 0.731592
0.000010 0.999970 0.000010 0.000010
0.000010 0.000010 0.000010 0.999970
0.000010 0.000010 0.000010 0.999970
0.000010 0.000010 0.000010 0.999970
0.015866 0.898961 0.085163 0.000010
0.000010 0.999970 0.000010 0.000010
0.000010 0.869942 0.000010 0.130038
0.000010 0.999970 0.000010 0.000010
0.000010 0.999970 0.000010 0.000010
0.000010 0.999970 0.000010 0.000010
0.000010 0.999970 0.000010 0.000010
0.999970 0.000010 0.000010 0.000010
0.999968 0.000012 0.000010 0.000010
0.999959 0.000019 0.000012 0.000010
0.999970 0.000010 0.000010 0.000010
0.999970 0.000010 0.000010 0.000010
0.999970 0.000010 0.000010 0.000010
0.999970 0.000010 0.000010 0.000010
0.999967 0.000013 0.000010 0.000010
0.999970 0.000010 0.000010 0.000010
0.000010 0.000010 0.000010 0.999970
0.999964 0.000016 0.000010 0.000010
0.999964 0.000016 0.000010 0.000010
0.999964 0.000010 0.000016 0.000010
0.999970 0.000010 0.000010 0.000010
0.999961 0.000019 0.000010 0.000010
0.999970 0.000010 0.000010 0.000010
0.000010 0.000010 0.162414 0.837566
